# Supplementary material for: TAZ2 truncation confers overactivation of p300 and cellular vulnerability to HDAC inhibition
Source: Nat Commun. 2023 Sep 2;14:5362. doi: 10.1038/s41467-023-41245-2 (PMC10475075; doi:10.1038/s41467-023-41245-2)
Supplement: Supplementary file 5 — Supplementary Data 2 [file 41467_2023_41245_MOESM5_ESM.xlsx]

## Sheet: Supplementary Data  2
Supplementary Data 2: MACS2 called H3K27ac ChIP-seq peaks in OVCAR-3 and DLD-1 cells
1_ H3K27ac ChIP-seq peaks in OVCAR-3 cells (data used in Fig. 2a).
2_Intersected H3K27ac ChIP-seq peaks in OVCAR-3 cells (data used in Extended Data Fig. 3a).
3_Overlap between the H3K27ac peaks between OVCAR-3 and DLD-1 cells and between p300 and CBP TAZ2 truncations

## Sheet: 1_OVCAR3 H3K27ac peaks  
H3K27ac ChIP-seq peaks in OVCAR-3 cells (data used in Fig. 2a)
Peak number	Promoter	Genebody	Intergenic
GFP_sg_rep1	17190	26815	14616
GFP_sg_rep2	17396	28960	15828
GFP_sg_rep3	16676	28499	15537
p300_TAZ2_sg1_rep1	20009	39029	19264
p300_TAZ2_sg1_rep2	19602	38695	17694
p300_TAZ2_sg1_rep3	19758	39546	18036
p300_TAZ2_sg2_rep1	19586	42128	16622
p300_TAZ2_sg2_rep2	20456	47511	17833
p300_TAZ2_sg2_rep3	18444	39129	14936
p300_HAT_sg_rep1	17170	25124	13317
p300_HAT_sg_rep2	16684	24691	13237
p300_HAT_sg_rep3	17194	26120	14117
Paired Two-tail T-test	Promoter	Gene body	Intergenic
TAZ2-sg1 vs. GFP-sg	0.0090*	0.0042*	0.0703
TAZ2-sg2 vs. GFP-sg	0.0231*	0.0232*	0.3209
HAT-sg vs. GFP-sg	0.8597	0.069	0.0501
*: significant

## Sheet: 2_OVCAR3 Intersected peaks
Intersected H3K27ac ChIP-seq peaks (data used in Extended Data Fig. 3a).
OVCAR-3 GFP sg H3K27ac ChIP-seq peaks				OVCAR-3 p300 TAZ2 sg1 H3K27ac ChIP-seq peaks				OVCAR-3 p300 TAZ2 sg2 H3K27ac ChIP-seq peaks				OVCAR-3 p300 HAT sg H3K27ac ChIP-seq peaks
Chr	Start	End		Chr	Start	End		Chr	Start	End		Chr	Start	End
GL000009.2	123967	125470		GL000009.2	124005	125480		GL000009.2	86484	86715		GL000009.2	124020	125394
GL000194.1	27799	28951		GL000194.1	27590	28855		GL000009.2	111180	111445		GL000194.1	27716	28903
GL000194.1	114218	115698		GL000194.1	114378	115611		GL000009.2	112667	115237		GL000194.1	114300	115625
GL000195.1	30052	33797		GL000195.1	30017	33325		GL000009.2	123998	125428		GL000195.1	29980	33193
GL000195.1	85910	87237		GL000195.1	65723	67070		GL000194.1	27673	28912		GL000195.1	86080	87507
GL000195.1	137393	138730		GL000195.1	86069	87378		GL000194.1	103070	104224		GL000195.1	137419	138930
GL000205.2	62737	63483		GL000195.1	137374	138687		GL000194.1	114463	115567		GL000205.2	62676	63513
GL000205.2	85151	90546		GL000205.2	62789	63507		GL000195.1	30007	31011		GL000205.2	85118	90517
GL000205.2	140141	140635		GL000205.2	85248	90629		GL000195.1	32284	33826		GL000205.2	140098	140630
GL000218.1	96460	98157		GL000205.2	140210	140437		GL000195.1	66014	66560		GL000214.1	30397	30845
GL000219.1	98612	100271		GL000214.1	30450	30833		GL000195.1	68341	68636		GL000218.1	96356	98113
GL000220.1	6954	7756		GL000214.1	113683	113941		GL000195.1	86285	87548		GL000219.1	42096	42307
GL000220.1	52220	53861		GL000218.1	96407	98103		GL000195.1	137471	138711		GL000219.1	98547	100308
GL000224.1	102455	103215		GL000219.1	41816	42252		GL000205.2	62869	63474		GL000220.1	7001	7765
KI270711.1	2011	2435		GL000219.1	98714	100325		GL000205.2	85265	90679		GL000220.1	52244	53849
KI270713.1	20051	22833		GL000220.1	6999	7725		GL000218.1	65694	66212		GL000221.1	78969	79586
KI270721.1	2726	3894		GL000220.1	52337	53775		GL000218.1	82972	83902		GL000224.1	102505	103207
KI270722.1	183326	183774		GL000224.1	102471	103131		GL000218.1	95701	98127		KI270711.1	1938	2469
KI270728.1	935223	935998		KI270706.1	157390	157633		GL000219.1	42014	42264		KI270713.1	13687	14188
KI270733.1	24374	25306		KI270711.1	1951	2542		GL000219.1	98439	100288		KI270713.1	19889	22836
KI270733.1	67962	71325		KI270711.1	23175	23357		GL000220.1	7363	7638		KI270719.1	169605	170986
KI270733.1	85589	86269		KI270713.1	13569	14199		GL000220.1	52335	53802		KI270721.1	2747	4017
KI270733.1	109574	111724		KI270713.1	19085	22833		GL000224.1	102514	103015		KI270722.1	183354	183662
KI270742.1	109165	110606		KI270719.1	170541	170802		KI270711.1	2097	2467		KI270728.1	935262	935979
KI270743.1	207596	208366		KI270721.1	2752	3821		KI270713.1	13494	14298		KI270731.1	39252	40267
KI270744.1	70948	71130		KI270722.1	183376	183622		KI270713.1	19814	22872		KI270733.1	24345	25264
KI270744.1	140468	140902		KI270728.1	935695	936001		KI270721.1	2814	3920		KI270733.1	68058	71351
KI270751.1	73177	73645		KI270731.1	5066	6185		KI270722.1	183439	183694		KI270733.1	85470	86216
chr1	13016	14589		KI270733.1	24381	25500		KI270731.1	5064	6212		KI270733.1	109570	111672
chr1	25407	25673		KI270733.1	69270	71345		KI270733.1	24598	25164		KI270734.1	130869	132081
chr1	29183	30194		KI270733.1	85654	86251		KI270733.1	69330	71346		KI270742.1	109148	110564
chr1	182586	185587		KI270733.1	109909	111634		KI270733.1	85735	85965		KI270743.1	207816	208294
chr1	198815	199989		KI270734.1	70790	70994		KI270733.1	109663	111596		KI270744.1	70889	71124
chr1	376295	377264		KI270734.1	79764	80329		KI270734.1	70644	71281		KI270744.1	140336	141382
chr1	587610	588454		KI270734.1	130725	132090		KI270734.1	79847	80340		chr1	12997	14484
chr1	605047	605718		KI270734.1	154097	154763		KI270734.1	152260	152465		chr1	29159	30171
chr1	777671	780594		KI270742.1	109200	110658		KI270734.1	154102	154774		chr1	182485	185427
chr1	804474	805578		KI270743.1	207842	208355		KI270742.1	109423	110635		chr1	198939	200087
chr1	826183	828233		KI270744.1	70725	71212		KI270743.1	207863	208274		chr1	359604	360021
chr1	858512	859000		KI270744.1	140080	140852		KI270744.1	70878	71147		chr1	376328	377382
chr1	904226	905215		KI270751.1	73325	73615		KI270744.1	140526	140745		chr1	587292	588677
chr1	957806	959271		chr1	12207	16430		chr1	12175	15757		chr1	605028	605827
chr1	960286	961176		chr1	17500	17547		chr1	17361	18593		chr1	777768	780726
chr1	965901	967455		chr1	20378	21413		chr1	20306	21406		chr1	804487	805200
chr1	975262	976668		chr1	25136	25596		chr1	24997	25604		chr1	826093	828221
chr1	998968	1002224		chr1	28972	30046		chr1	29497	30006		chr1	858409	859042
chr1	1012709	1014049		chr1	182093	187962		chr1	182231	187879		chr1	904132	905173
chr1	1019274	1027674		chr1	191505	191845		chr1	189675	191816		chr1	957925	961093
chr1	1040514	1041360		chr1	198894	200073		chr1	199189	199903		chr1	965891	968508
chr1	1058753	1059930		chr1	355947	356434		chr1	376186	377105		chr1	975256	976700
chr1	1064017	1064449		chr1	357691	358392		chr1	587415	588530		chr1	1005034	1006253
chr1	1067708	1069803		chr1	376151	378384		chr1	605031	605764		chr1	998710	1002766
chr1	1073536	1075265		chr1	586548	588539		chr1	729223	729789		chr1	1012721	1014056
chr1	1078861	1080727		chr1	604093	605809		chr1	736775	737738		chr1	1018886	1027954
chr1	1094268	1095417		chr1	777599	780535		chr1	774702	775167		chr1	1040330	1040754
chr1	1115214	1116832		chr1	803851	805721		chr1	777741	780560		chr1	1058155	1060160
chr1	1136049	1137791		chr1	826018	828181		chr1	803707	805914		chr1	1063969	1064617
chr1	1143445	1145428		chr1	858160	859071		chr1	826539	828191		chr1	1067306	1070161
chr1	1157539	1159157		chr1	903957	905179		chr1	849971	850269		chr1	1072797	1075272
chr1	1161762	1167099		chr1	958294	961178		chr1	858472	859029		chr1	1078772	1081203
chr1	1207932	1208891		chr1	965538	968462		chr1	903845	905170		chr1	1115189	1116960
chr1	1230160	1233267		chr1	974468	976716		chr1	957366	959256		chr1	1122266	1122643
chr1	1270269	1274913		chr1	978222	978673		chr1	960481	960920		chr1	1136005	1138101
chr1	1281102	1283931		chr1	997220	1006850		chr1	965443	968571		chr1	1143328	1145543
chr1	1290652	1292001		chr1	1012003	1015326		chr1	973268	976691		chr1	1157517	1159753
chr1	1305486	1310837		chr1	1016838	1029319		chr1	995046	995096		chr1	1161545	1167694
chr1	1316629	1326229		chr1	1034255	1037145		chr1	996930	1007440		chr1	1207960	1208878
chr1	1343812	1350010		chr1	1031255	1033283		chr1	1011062	1015693		chr1	1230427	1233718
chr1	1355219	1355697		chr1	1038665	1051638		chr1	1018176	1029183		chr1	1270287	1275038
chr1	1358867	1360820		chr1	1057538	1060189		chr1	1050302	1051692		chr1	1280871	1284843
chr1	1373115	1376403		chr1	1061946	1064775		chr1	1031286	1048203		chr1	1290572	1292341
chr1	1397350	1401655		chr1	1065947	1070511		chr1	1054763	1055918		chr1	1293498	1294071
chr1	1404275	1409276		chr1	1072638	1075060		chr1	1057203	1060155		chr1	1305475	1311059
chr1	1417383	1420565		chr1	1078681	1082556		chr1	1061703	1074313		chr1	1316293	1321880
chr1	1427613	1427980		chr1	1090158	1091120		chr1	1078805	1081575		chr1	1323041	1326391
chr1	1430426	1436111		chr1	1092304	1092749		chr1	1085268	1086459		chr1	1343870	1350006
chr1	1470054	1473563		chr1	1110645	1110723		chr1	1089123	1092587		chr1	1355183	1355792
chr1	1504550	1506300		chr1	1115190	1116980		chr1	1110263	1112065		chr1	1359200	1361336
chr1	1511040	1513355		chr1	1121294	1122584		chr1	1115304	1116877		chr1	1373170	1376355
chr1	1573366	1576014		chr1	1137191	1138002		chr1	1121522	1122183		chr1	1397405	1401751
chr1	1599419	1600567		chr1	1140665	1140847		chr1	1143324	1146102		chr1	1402853	1408750
chr1	1613898	1616890		chr1	1143471	1146227		chr1	1157484	1159076		chr1	1417829	1419823
chr1	1657686	1660076		chr1	1150011	1150362		chr1	1161915	1168990		chr1	1427570	1427936
chr1	1678689	1679219		chr1	1157521	1159323		chr1	1171210	1172155		chr1	1431265	1436401
chr1	1686061	1686272		chr1	1161464	1167438		chr1	1178934	1179663		chr1	1441124	1441534
chr1	1690968	1694000		chr1	1170384	1170913		chr1	1206700	1208934		chr1	1469831	1474080
chr1	1723393	1725526		chr1	1176388	1177051		chr1	1217812	1218048		chr1	1500676	1500986
chr1	1744581	1747519		chr1	1178965	1179229		chr1	1219411	1220804		chr1	1504434	1506409
chr1	1755886	1765309		chr1	1201158	1201780		chr1	1222016	1222725		chr1	1510979	1514501
chr1	1775564	1780944		chr1	1204785	1209483		chr1	1224616	1225489		chr1	1573104	1575966
chr1	1799392	1800221		chr1	1213468	1213680		chr1	1227067	1233986		chr1	1599422	1600719
chr1	1826249	1830061		chr1	1217140	1217983		chr1	1236122	1238088		chr1	1613649	1617061
chr1	1856266	1860452		chr1	1219444	1219701		chr1	1249877	1251020		chr1	1632116	1632469
chr1	1883511	1883602		chr1	1228361	1228481		chr1	1255013	1256489		chr1	1657692	1660075
chr1	1888910	1892388		chr1	1229513	1233243		chr1	1257610	1259325		chr1	1678609	1679150
chr1	1896836	1897500		chr1	1236580	1238769		chr1	1260333	1261236		chr1	1686034	1686748
chr1	1907157	1909918		chr1	1239840	1241477		chr1	1264472	1275142		chr1	1690966	1693991
chr1	1918728	1919963		chr1	1244260	1245556		chr1	1280877	1286301		chr1	1723324	1725421
chr1	1983829	1983837		chr1	1249785	1251433		chr1	1290377	1294443		chr1	1744579	1747353
chr1	2003484	2004140		chr1	1255703	1256468		chr1	1329825	1330747		chr1	1755326	1763521
chr1	2049042	2051356		chr1	1257867	1259363		chr1	1314681	1328432		chr1	1764739	1765611
chr1	2104604	2105083		chr1	1262591	1275197		chr1	1304166	1313605		chr1	1775723	1780953
chr1	2132449	2134030		chr1	1280957	1286253		chr1	1337073	1338551		chr1	1799441	1799970
chr1	2136027	2136119		chr1	1290457	1294470		chr1	1341772	1349969		chr1	1826275	1830069
chr1	2189269	2190027		chr1	1304458	1327632		chr1	1352953	1362411		chr1	1855928	1856667
chr1	2193275	2195991		chr1	1337584	1338322		chr1	1380979	1381911		chr1	1858059	1861451
chr1	2198688	2200089		chr1	1342111	1350006		chr1	1384060	1384988		chr1	1883569	1883859
chr1	2204475	2205771		chr1	1351496	1362469		chr1	1370697	1377045		chr1	1888457	1892374
chr1	2208458	2208625		chr1	1370760	1377042		chr1	1387894	1388554		chr1	1894187	1895415
chr1	2212162	2213512		chr1	1392968	1393609		chr1	1393108	1393483		chr1	1896796	1897826
chr1	2226788	2234998		chr1	1396600	1409456		chr1	1396056	1409942		chr1	1905855	1909928
chr1	2239629	2240611		chr1	1417995	1419981		chr1	1417857	1420848		chr1	1918543	1920141
chr1	2258175	2258761		chr1	1421598	1424051		chr1	1422192	1423591		chr1	1989128	1989617
chr1	2311500	2317297		chr1	1430271	1436757		chr1	1429887	1436301		chr1	2001661	2001911
chr1	2320546	2324479		chr1	1425284	1428755		chr1	1425625	1428595		chr1	2003438	2004187
chr1	2353725	2355991		chr1	1440665	1441991		chr1	1440704	1441873		chr1	2049043	2051479
chr1	2357611	2362925		chr1	1461854	1462010		chr1	1477104	1477726		chr1	2104355	2105412
chr1	2381266	2382367		chr1	1465755	1466039		chr1	1469695	1475980		chr1	2132829	2134088
chr1	2397675	2397856		chr1	1467665	1467829		chr1	1481226	1481572		chr1	2135159	2136310
chr1	2398918	2400252		chr1	1477310	1477483		chr1	1503916	1507130		chr1	2174463	2174770
chr1	2389846	2393728		chr1	1469797	1476178		chr1	1510656	1514600		chr1	2189186	2190098
chr1	2411693	2414454		chr1	1500664	1501066		chr1	1516132	1517213		chr1	2192359	2196015
chr1	2479607	2482935		chr1	1503760	1506901		chr1	1521738	1522525		chr1	2198882	2200232
chr1	2525439	2526694		chr1	1510476	1514439		chr1	1525088	1525975		chr1	2204393	2205805
chr1	2534387	2534940		chr1	1526015	1526214		chr1	1527073	1528103		chr1	2208409	2209212
chr1	2545642	2547969		chr1	1535300	1536855		chr1	1534486	1537440		chr1	2212199	2213715
chr1	2585557	2587381		chr1	1543043	1548019		chr1	1558801	1560888		chr1	2226726	2235321
chr1	2642196	2643481		chr1	1550524	1552972		chr1	1540910	1556802		chr1	2250345	2250590
chr1	3453754	3455770		chr1	1539626	1541018		chr1	1567878	1568712		chr1	2311190	2318166
chr1	3485729	3486479		chr1	1554577	1557025		chr1	1569661	1570550		chr1	2319375	2324186
chr1	3530866	3532085		chr1	1558942	1559020		chr1	1571606	1575960		chr1	2353478	2355372
chr1	3570662	3571167		chr1	1571881	1575945		chr1	1599741	1600607		chr1	2358894	2362727
chr1	3572647	3574842		chr1	1599467	1600637		chr1	1613452	1617277		chr1	2381301	2382432
chr1	3576034	3579141		chr1	1613500	1617108		chr1	1618447	1619231		chr1	2390010	2394907
chr1	3610642	3611304		chr1	1624824	1626510		chr1	1624917	1626296		chr1	2397680	2400243
chr1	3623831	3626049		chr1	1628145	1629375		chr1	1629244	1629267		chr1	2411657	2414471
chr1	3649015	3650018		chr1	1631818	1632638		chr1	1621601	1623305		chr1	2479891	2482843
chr1	3674236	3675746		chr1	1634161	1634507		chr1	1631941	1632442		chr1	2525450	2526988
chr1	3746765	3747385		chr1	1657450	1660891		chr1	1635771	1636205		chr1	2534391	2534876
chr1	3771940	3777798		chr1	1677979	1681364		chr1	1653101	1653675		chr1	2541180	2542041
chr1	3794400	3797192		chr1	1689686	1694034		chr1	1657445	1660780		chr1	2545704	2547958
chr1	3856069	3858287		chr1	1684156	1687794		chr1	1668839	1669612		chr1	2555968	2556241
chr1	3862885	3863464		chr1	1697194	1698017		chr1	1677844	1681651		chr1	2585396	2587414
chr1	3864617	3865386		chr1	1700186	1700976		chr1	1683265	1683977		chr1	2642113	2643487
chr1	3899355	3901862		chr1	1702162	1702577		chr1	1689207	1694009		chr1	3453523	3455752
chr1	5991398	5993008		chr1	1709753	1710258		chr1	1685645	1687616		chr1	3486057	3486711
chr1	6197057	6200584		chr1	1723400	1726431		chr1	1697835	1699200		chr1	3530762	3532015
chr1	6204831	6206712		chr1	1719930	1721996		chr1	1700193	1700895		chr1	3573202	3574247
chr1	6214145	6215175		chr1	1730551	1730767		chr1	1708785	1710037		chr1	3577160	3578899
chr1	6218564	6223014		chr1	1744563	1748142		chr1	1720085	1721715		chr1	3610874	3611429
chr1	6226030	6226449		chr1	1755623	1765298		chr1	1723362	1726784		chr1	3623784	3626099
chr1	6234432	6236802		chr1	1753309	1754233		chr1	1728946	1730875		chr1	3649313	3650083
chr1	6350230	6352358		chr1	1774943	1783648		chr1	1740966	1741523		chr1	3651785	3652865
chr1	6353429	6354257		chr1	1788388	1791458		chr1	1743092	1743364		chr1	3674353	3675867
chr1	6363404	6365313		chr1	1799534	1799960		chr1	1744561	1747709		chr1	3746728	3747405
chr1	6373128	6374605		chr1	1807224	1807712		chr1	1755436	1765750		chr1	3771864	3778204
chr1	6384982	6387151		chr1	1815235	1817014		chr1	1752827	1754292		chr1	3785938	3786008
chr1	6393421	6394607		chr1	1825928	1830861		chr1	1767767	1769355		chr1	3794529	3797317
chr1	6414510	6415673		chr1	1833085	1834924		chr1	1774307	1774667		chr1	3856028	3858435
chr1	6419597	6431347		chr1	1839556	1843885		chr1	1775630	1783231		chr1	3863214	3865479
chr1	6437211	6437721		chr1	1846680	1847169		chr1	1784609	1785196		chr1	3899342	3901833
chr1	6440042	6440916		chr1	1852834	1853032		chr1	1787458	1792076		chr1	5991339	5993364
chr1	6447370	6448703		chr1	1851840	1851882		chr1	1793124	1793534		chr1	6127598	6128298
chr1	6470987	6472838		chr1	1854097	1865601		chr1	1795105	1795192		chr1	6197040	6200679
chr1	6485167	6485566		chr1	1869485	1870103		chr1	1796969	1801211		chr1	6204858	6206804
chr1	6488442	6491688		chr1	1871056	1873603		chr1	1804620	1805448		chr1	6214179	6215789
chr1	6496876	6497300		chr1	1875421	1875881		chr1	1809773	1813363		chr1	6218332	6222765
chr1	6502021	6503001		chr1	1876849	1879552		chr1	1814699	1815798		chr1	6233995	6236824
chr1	6512348	6514223		chr1	1888463	1897958		chr1	1817872	1818238		chr1	6260212	6260786
chr1	6518894	6521190		chr1	1881225	1887136		chr1	1825647	1831017		chr1	6343902	6344323
chr1	6538260	6540745		chr1	1901511	1901767		chr1	1838352	1844105		chr1	6349950	6355086
chr1	6552963	6555441		chr1	1905402	1910723		chr1	1833002	1835337		chr1	6363313	6365773
chr1	6579253	6581999		chr1	1917527	1920230		chr1	1846658	1849831		chr1	6377406	6378793
chr1	6599722	6603491		chr1	1959587	1960584		chr1	1850933	1863619		chr1	6371923	6376087
chr1	6609112	6610133		chr1	1976157	1976486		chr1	1864699	1865600		chr1	6384836	6387635
chr1	6612137	6616010		chr1	1982952	1983966		chr1	1869792	1870299		chr1	6392611	6394900
chr1	6623443	6626744		chr1	1985572	1985812		chr1	1896846	1898049		chr1	6414293	6415758
chr1	6653323	6653715		chr1	1989062	1989395		chr1	1871446	1895820		chr1	6419289	6420512
chr1	6700782	6702363		chr1	2001807	2002485		chr1	1905340	1909891		chr1	6421953	6431373
chr1	6713482	6714024		chr1	2003532	2004236		chr1	1917315	1920153		chr1	6437231	6438761
chr1	6783423	6786568		chr1	2047685	2051546		chr1	1955253	1955920		chr1	6440001	6440948
chr1	6859374	6861215		chr1	2053809	2053935		chr1	1959748	1960511		chr1	6447140	6449424
chr1	6867483	6869474		chr1	2103463	2105816		chr1	1985290	1985906		chr1	6470814	6472791
chr1	6959244	6963970		chr1	2121077	2121348		chr1	1989086	1989265		chr1	6476724	6477107
chr1	7770702	7772377		chr1	2124635	2126291		chr1	2001554	2002195		chr1	6484963	6486574
chr1	7782860	7785192		chr1	2128069	2128445		chr1	2003533	2004205		chr1	6488427	6492067
chr1	7885251	7886982		chr1	2131189	2136684		chr1	2042301	2042435		chr1	6496755	6497911
chr1	7952234	7954775		chr1	2139535	2140986		chr1	2053205	2054791		chr1	6501761	6503130
chr1	7960385	7963117		chr1	2173708	2174943		chr1	2048083	2051579		chr1	6512326	6514236
chr1	7967550	7968089		chr1	2188503	2196324		chr1	2059956	2060355		chr1	6518970	6520756
chr1	7991801	7992059		chr1	2198771	2200226		chr1	2070869	2070947		chr1	6538417	6541345
chr1	8015359	8023689		chr1	2204365	2205922		chr1	2085370	2086008		chr1	6552871	6555430
chr1	8024905	8026947		chr1	2207315	2209575		chr1	2087491	2088787		chr1	6579335	6582471
chr1	8040444	8040745		chr1	2210755	2210826		chr1	2100090	2100553		chr1	6599793	6603640
chr1	8069341	8078826		chr1	2211878	2215161		chr1	2103340	2105916		chr1	6609083	6610160
chr1	8096391	8099015		chr1	2226710	2241127		chr1	2110342	2110823		chr1	6612175	6616116
chr1	8116560	8117400		chr1	2246505	2250367		chr1	2120647	2121304		chr1	6624483	6626564
chr1	8119980	8122361		chr1	2252023	2252520		chr1	2124707	2128277		chr1	6700681	6702375
chr1	8153895	8156467		chr1	2256283	2256631		chr1	2131111	2137208		chr1	6713370	6714139
chr1	8169406	8170487		chr1	2258189	2259180		chr1	2139380	2141453		chr1	6715874	6716205
chr1	8173001	8174179		chr1	2263291	2263532		chr1	2166732	2166760		chr1	6783286	6786605
chr1	8181708	8184194		chr1	2264777	2265226		chr1	2173712	2174843		chr1	6859512	6860214
chr1	8197511	8198334		chr1	2266421	2268406		chr1	2182059	2182756		chr1	6867666	6869393
chr1	8204046	8204659		chr1	2270314	2271382		chr1	2198424	2200264		chr1	6941609	6942742
chr1	8239225	8239630		chr1	2272502	2276699		chr1	2186131	2196214		chr1	6955245	6956048
chr1	8257842	8260242		chr1	2278087	2280181		chr1	2204451	2205874		chr1	6959212	6964097
chr1	8266330	8266695		chr1	2283399	2284933		chr1	2207620	2209646		chr1	7379412	7379978
chr1	8269712	8270844		chr1	2287056	2290466		chr1	2212094	2214819		chr1	7387053	7387783
chr1	8343713	8344050		chr1	2292551	2292834		chr1	2253927	2259624		chr1	7388833	7389500
chr1	8367270	8367758		chr1	2294657	2295052		chr1	2244416	2252521		chr1	7669723	7670106
chr1	8370151	8374840		chr1	2300357	2302710		chr1	2226778	2242072		chr1	7679939	7680785
chr1	8381388	8382761		chr1	2308916	2309145		chr1	2265095	2266647		chr1	7770745	7772396
chr1	8390715	8391910		chr1	2310480	2317779		chr1	2267733	2276756		chr1	7782888	7785038
chr1	8393367	8398417		chr1	2320961	2323996		chr1	2278141	2280149		chr1	7885184	7887354
chr1	8401780	8413904		chr1	2353319	2353845		chr1	2283045	2285024		chr1	7951934	7954935
chr1	8415490	8426853		chr1	2355298	2355915		chr1	2286532	2288076		chr1	7960500	7963351
chr1	8434480	8440688		chr1	2359100	2362738		chr1	2289119	2291336		chr1	7967081	7967827
chr1	8461901	8465682		chr1	2373033	2373805		chr1	2292337	2295210		chr1	8015263	8026970
chr1	8472689	8473398		chr1	2381450	2382493		chr1	2296414	2303430		chr1	8040458	8041443
chr1	8498234	8498582		chr1	2396634	2400465		chr1	2304474	2304760		chr1	8069146	8078700
chr1	8507169	8507414		chr1	2404150	2405768		chr1	2310642	2317607		chr1	8096781	8098685
chr1	8515375	8518073		chr1	2389957	2395644		chr1	2320844	2323234		chr1	8120306	8122386
chr1	8524447	8526643		chr1	2411780	2414619		chr1	2329210	2329536		chr1	8153666	8156618
chr1	8555012	8555630		chr1	2480316	2482336		chr1	2335445	2336221		chr1	8167329	8170440
chr1	8560518	8560955		chr1	2525471	2527070		chr1	2359402	2362631		chr1	8172768	8173079
chr1	8575093	8575953		chr1	2534617	2535611		chr1	2373008	2373165		chr1	8174115	8174541
chr1	8616871	8618234		chr1	2544962	2547917		chr1	2381419	2382618		chr1	8175939	8176225
chr1	8642772	8645151		chr1	2555940	2556611		chr1	2396618	2406206		chr1	8181546	8184143
chr1	8646782	8647250		chr1	2585396	2587527		chr1	2389815	2395525		chr1	8197493	8198367
chr1	8649582	8649631		chr1	2610709	2612428		chr1	2411794	2414500		chr1	8238793	8239671
chr1	8651301	8653058		chr1	2642002	2643538		chr1	2480374	2482577		chr1	8257805	8260237
chr1	8661169	8663952		chr1	3452886	3456893		chr1	2521755	2522011		chr1	8265890	8266614
chr1	8698828	8707301		chr1	3458106	3458261		chr1	2523759	2526683		chr1	8269681	8271117
chr1	8711635	8715045		chr1	3462334	3462410		chr1	2544204	2547927		chr1	8343257	8344212
chr1	8716053	8716392		chr1	3459268	3460938		chr1	2585286	2587378		chr1	8363363	8364547
chr1	8721663	8723582		chr1	3466350	3466387		chr1	2610811	2612771		chr1	8367637	8368408
chr1	8726188	8738770		chr1	3471129	3472387		chr1	2633034	2633392		chr1	8370061	8375611
chr1	8745870	8747101		chr1	3474770	3477120		chr1	2641839	2643527		chr1	8382209	8382494
chr1	8765561	8766075		chr1	3481571	3484408		chr1	3462294	3465980		chr1	8390951	8391913
chr1	8792995	8795430		chr1	3486092	3486289		chr1	3452639	3461198		chr1	8394346	8396099
chr1	8783832	8791954		chr1	3491497	3491696		chr1	3466986	3467320		chr1	8397448	8398183
chr1	8797262	8798298		chr1	3530764	3532154		chr1	3468490	3469629		chr1	8401851	8404133
chr1	8811196	8811455		chr1	3538875	3540651		chr1	3470704	3472513		chr1	8406951	8410972
chr1	8813628	8830230		chr1	3542925	3543305		chr1	3474530	3479569		chr1	8412076	8412488
chr1	8834728	8837180		chr1	3547676	3548797		chr1	3481125	3482530		chr1	8417172	8426798
chr1	8846317	8850453		chr1	3552188	3552397		chr1	3486004	3486318		chr1	8434755	8440583
chr1	8857729	8861248		chr1	3577661	3577949		chr1	3491371	3491886		chr1	8443603	8444159
chr1	8862445	8882855		chr1	3597026	3597609		chr1	3521446	3522260		chr1	8461723	8466152
chr1	8884844	8909088		chr1	3611904	3612112		chr1	3530906	3532187		chr1	8497365	8499097
chr1	8910133	8912034		chr1	3613766	3613988		chr1	3539738	3540966		chr1	8507154	8507253
chr1	8913530	8915787		chr1	3623866	3625823		chr1	3542751	3543438		chr1	8517407	8517433
chr1	8917537	8918527		chr1	3631311	3631983		chr1	3553427	3553809		chr1	8523857	8527257
chr1	8938376	8939233		chr1	3648976	3650081		chr1	3577290	3578104		chr1	8554999	8555849
chr1	8962565	8963883		chr1	3652063	3652617		chr1	3586841	3587228		chr1	8560447	8561131
chr1	8985615	8988057		chr1	3671872	3672168		chr1	3590337	3590804		chr1	8575124	8576086
chr1	9043740	9044863		chr1	3674240	3675950		chr1	3613264	3613973		chr1	8617591	8618330
chr1	9080453	9081906		chr1	3676953	3677409		chr1	3623765	3625844		chr1	8642815	8645166
chr1	9084076	9086723		chr1	3678562	3678837		chr1	3629384	3632512		chr1	8649209	8649656
chr1	9109787	9130374		chr1	3683788	3684400		chr1	3649434	3650037		chr1	8661140	8662908
chr1	9160472	9165374		chr1	3746499	3747398		chr1	3674147	3676735		chr1	8699514	8707441
chr1	9181074	9183250		chr1	3771773	3773407		chr1	3731976	3732103		chr1	8711499	8713780
chr1	9196423	9196977		chr1	3774394	3777763		chr1	3733735	3734410		chr1	8723046	8723582
chr1	9231400	9232336		chr1	3788053	3788381		chr1	3743931	3745465		chr1	8726184	8727522
chr1	9234102	9236039		chr1	3794164	3797296		chr1	3746734	3747323		chr1	8728951	8736473
chr1	9244117	9245354		chr1	3811126	3811826		chr1	3771938	3777750		chr1	8745931	8746061
chr1	9270131	9271203		chr1	3821025	3821639		chr1	3787899	3789256		chr1	8784261	8792013
chr1	9289956	9294556		chr1	3855845	3858215		chr1	3785600	3786188		chr1	8794514	8795474
chr1	9299481	9301356		chr1	3869680	3871120		chr1	3793315	3797309		chr1	8797126	8798159
chr1	9302769	9304044		chr1	3899278	3902006		chr1	3820815	3821366		chr1	8813560	8824934
chr1	9315003	9316767		chr1	5977291	5977607		chr1	3825639	3826062		chr1	8827296	8830490
chr1	9343934	9346479		chr1	5991531	5993711		chr1	3827931	3828542		chr1	8834692	8837108
chr1	9371136	9374875		chr1	5999724	6000619		chr1	3855636	3858307		chr1	8846721	8849655
chr1	9411859	9414251		chr1	6001963	6003213		chr1	3862940	3863442		chr1	8857463	8863378
chr1	9417098	9421564		chr1	6025505	6026662		chr1	3869062	3871510		chr1	8908864	8909080
chr1	9428419	9429892		chr1	6058733	6059097		chr1	3891583	3892866		chr1	8864395	8907527
chr1	9447051	9448358		chr1	6106141	6106296		chr1	3894112	3894840		chr1	8911740	8911960
chr1	9495053	9495791		chr1	6127443	6128474		chr1	3899268	3901900		chr1	8913793	8915904
chr1	9510196	9511673		chr1	6149015	6149157		chr1	5877060	5877223		chr1	8917790	8918753
chr1	9515204	9535460		chr1	6156772	6157798		chr1	5886374	5886535		chr1	8962989	8963815
chr1	9537666	9553999		chr1	6194669	6200632		chr1	5973912	5975760		chr1	8985804	8988083
chr1	9555162	9569424		chr1	6204762	6206882		chr1	5976769	5977610		chr1	9004909	9005253
chr1	9571501	9572509		chr1	6213896	6215016		chr1	5980131	5980951		chr1	9080573	9081424
chr1	9586677	9590770		chr1	6218863	6222973		chr1	5991949	5993721		chr1	9084254	9086727
chr1	9593218	9593632		chr1	6224565	6226957		chr1	6000151	6002319		chr1	9110141	9130288
chr1	9647735	9649408		chr1	6233047	6236771		chr1	6010515	6010772		chr1	9160376	9165470
chr1	9671221	9671478		chr1	6260123	6260849		chr1	6015775	6016413		chr1	9167715	9168049
chr1	9681259	9682271		chr1	6290272	6290896		chr1	6025957	6026672		chr1	9180803	9183451
chr1	9686998	9691355		chr1	6343824	6344671		chr1	6034371	6034584		chr1	9195807	9196977
chr1	9698997	9700391		chr1	6348290	6355901		chr1	6058752	6059213		chr1	9201648	9202145
chr1	9702578	9702848		chr1	6357468	6360826		chr1	6127436	6128406		chr1	9231496	9232887
chr1	9704401	9706319		chr1	6362004	6366481		chr1	6193775	6200653		chr1	9234019	9236048
chr1	9718960	9719644		chr1	6371326	6371526		chr1	6204271	6208127		chr1	9244469	9245112
chr1	9733101	9738556		chr1	6372577	6375078		chr1	6209929	6209983		chr1	9269960	9271618
chr1	9752463	9759427		chr1	6378214	6378801		chr1	6217969	6222940		chr1	9280506	9280817
chr1	9763556	9764307		chr1	6384982	6387739		chr1	6227734	6229528		chr1	9290231	9294807
chr1	9765659	9768141		chr1	6390195	6390534		chr1	6225177	6226779		chr1	9299663	9300986
chr1	9769288	9769720		chr1	6392604	6394857		chr1	6232660	6236643		chr1	9302775	9303610
chr1	9783109	9783286		chr1	6414356	6415275		chr1	6260144	6260713		chr1	9315088	9316635
chr1	9784376	9786051		chr1	6419420	6420301		chr1	6273117	6276068		chr1	9344041	9345478
chr1	9787135	9787290		chr1	6422651	6424528		chr1	6322369	6322545		chr1	9373354	9374650
chr1	9790753	9800521		chr1	6426607	6428898		chr1	6334910	6335836		chr1	9371346	9372120
chr1	9803023	9805455		chr1	6429916	6431078		chr1	6343867	6345310		chr1	9411844	9414737
chr1	9807145	9810846		chr1	6437258	6440998		chr1	6348320	6355921		chr1	9418211	9421526
chr1	9811913	9812730		chr1	6443713	6444228		chr1	6357482	6360576		chr1	9428345	9429953
chr1	9813812	9816710		chr1	6446037	6451041		chr1	6361669	6366737		chr1	9446966	9447861
chr1	9820191	9829114		chr1	6464198	6465901		chr1	6371661	6376253		chr1	9495011	9495847
chr1	9835977	9836703		chr1	6467340	6467989		chr1	6377992	6379337		chr1	9510502	9511821
chr1	9840051	9846596		chr1	6470308	6477354		chr1	6384893	6387761		chr1	9515344	9523248
chr1	9849344	9852455		chr1	6485076	6486896		chr1	6389265	6390420		chr1	9526237	9535267
chr1	9858685	9861410		chr1	6488419	6493364		chr1	6391912	6395035		chr1	9537282	9547437
chr1	9863046	9867587		chr1	6496471	6498904		chr1	6414238	6415658		chr1	9548650	9556137
chr1	9874775	9875762		chr1	6502053	6503672		chr1	6419462	6420370		chr1	9571150	9571626
chr1	9877533	9878735		chr1	6505726	6506833		chr1	6422428	6424219		chr1	9557433	9569876
chr1	9889886	9895207		chr1	6510426	6514433		chr1	6426857	6430787		chr1	9586705	9590252
chr1	9909025	9911661		chr1	6515504	6516525		chr1	6436749	6438864		chr1	9593178	9594134
chr1	9942050	9944305		chr1	6519053	6520972		chr1	6439939	6441195		chr1	9647770	9648993
chr1	9950055	9951706		chr1	6523388	6525044		chr1	6443639	6450400		chr1	9671314	9671572
chr1	9960578	9961657		chr1	6538774	6541339		chr1	6456515	6457476		chr1	9681278	9681920
chr1	9997074	9998066		chr1	6553157	6555724		chr1	6459488	6459783		chr1	9686946	9690518
chr1	10024584	10025503		chr1	6577335	6578176		chr1	6462058	6477709		chr1	9698906	9700497
chr1	10026667	10036782		chr1	6579164	6583167		chr1	6485128	6486857		chr1	9704623	9706072
chr1	10044694	10051658		chr1	6585370	6587472		chr1	6488477	6493268		chr1	9718886	9719665
chr1	10055548	10060751		chr1	6596916	6603919		chr1	6496785	6498298		chr1	9732771	9737974
chr1	10159525	10162841		chr1	6608730	6610551		chr1	6501955	6502759		chr1	9753035	9759263
chr1	10166176	10166310		chr1	6611963	6616687		chr1	6528454	6528885		chr1	9763622	9763938
chr1	10167673	10171515		chr1	6617914	6619450		chr1	6506647	6507497		chr1	9765700	9767540
chr1	10189436	10190019		chr1	6622171	6627981		chr1	6510278	6514631		chr1	9769116	9769545
chr1	10191628	10199649		chr1	6631621	6633076		chr1	6515692	6517364		chr1	9785260	9785294
chr1	10208430	10214772		chr1	6634995	6635403		chr1	6518737	6526978		chr1	9791023	9799723
chr1	10217226	10218306		chr1	6653097	6654251		chr1	6534344	6536859		chr1	9802758	9803401
chr1	10241588	10242650		chr1	6700766	6702366		chr1	6538407	6540953		chr1	9804407	9806070
chr1	10249832	10254094		chr1	6713600	6714039		chr1	6550877	6555553		chr1	9807875	9810662
chr1	10280315	10280772		chr1	6723780	6725763		chr1	6578114	6583311		chr1	9811744	9813348
chr1	10319939	10320060		chr1	6770739	6771239		chr1	6589105	6591490		chr1	9820281	9828975
chr1	10339402	10342264		chr1	6782809	6786586		chr1	6584748	6587952		chr1	9835677	9836836
chr1	10386917	10388572		chr1	6809884	6810528		chr1	6593682	6593737		chr1	9840119	9846300
chr1	10398299	10401885		chr1	6859208	6861177		chr1	6595968	6598755		chr1	9848509	9852916
chr1	10415164	10415592		chr1	6867390	6869297		chr1	6600282	6603443		chr1	9858757	9861447
chr1	10429991	10431534		chr1	6941708	6941845		chr1	6608305	6610307		chr1	9863009	9867623
chr1	10459008	10459566		chr1	6955182	6955476		chr1	6611834	6618417		chr1	9874931	9875702
chr1	10471855	10475884		chr1	6959718	6964476		chr1	6619498	6619967		chr1	9877327	9878750
chr1	10489361	10491364		chr1	7549147	7550074		chr1	6629506	6630225		chr1	9889420	9895622
chr1	10494023	10498096		chr1	7667583	7670520		chr1	6621870	6627927		chr1	9909112	9911599
chr1	10504371	10504514		chr1	7679831	7680945		chr1	6632201	6632941		chr1	9942043	9944263
chr1	10507219	10519763		chr1	7704203	7705262		chr1	6634321	6638080		chr1	9949995	9951628
chr1	10527806	10529475		chr1	7752501	7752883		chr1	6645265	6646498		chr1	9960490	9961617
chr1	10545883	10546178		chr1	7770835	7772174		chr1	6652884	6653711		chr1	9997021	9998381
chr1	10554388	10556377		chr1	7782257	7785406		chr1	6675806	6676799		chr1	10006936	10007368
chr1	10651457	10651853		chr1	7856108	7856840		chr1	6688833	6689610		chr1	10024684	10025139
chr1	10693574	10695349		chr1	7885236	7887583		chr1	6693467	6694444		chr1	10026260	10026671
chr1	10765851	10766464		chr1	7951548	7955270		chr1	6700884	6702292		chr1	10027694	10036210
chr1	10778476	10780143		chr1	7956306	7957380		chr1	6724381	6725211		chr1	10044623	10048791
chr1	10796143	10796630		chr1	7959809	7964023		chr1	6770514	6771349		chr1	10050032	10051242
chr1	10804218	10804889		chr1	7982643	7983701		chr1	6782930	6787107		chr1	10056865	10060652
chr1	10835438	10836493		chr1	7991769	7991984		chr1	6802056	6802570		chr1	10128628	10129908
chr1	10890479	10891746		chr1	8004783	8006939		chr1	6806142	6807574		chr1	10159826	10162690
chr1	10898220	10902382		chr1	8014789	8026936		chr1	6808875	6811021		chr1	10166757	10171305
chr1	10936524	10938025		chr1	8040340	8041485		chr1	6859291	6861267		chr1	10194690	10199243
chr1	10941827	10946343		chr1	8045857	8046323		chr1	6867136	6869396		chr1	10189526	10193230
chr1	10961353	10963295		chr1	8059095	8059208		chr1	6911863	6912524		chr1	10208417	10214209
chr1	10965299	10966612		chr1	8061223	8062022		chr1	6941655	6941959		chr1	10215397	10215450
chr1	10975770	10976265		chr1	8069651	8079867		chr1	6959337	6962333		chr1	10217442	10217875
chr1	10978475	10981595		chr1	8089458	8092131		chr1	6963512	6964146		chr1	10241764	10242951
chr1	10989636	10991385		chr1	8096206	8099114		chr1	7117447	7118045		chr1	10250293	10252651
chr1	11011739	11014482		chr1	8116969	8118316		chr1	7549280	7550149		chr1	10280370	10280994
chr1	11059205	11062083		chr1	8119679	8123260		chr1	7661689	7661718		chr1	10320103	10320698
chr1	11066546	11067079		chr1	8145752	8145753		chr1	7667398	7671241		chr1	10339017	10342458
chr1	11098893	11100467		chr1	8153091	8156582		chr1	7679988	7680791		chr1	10386755	10389067
chr1	11132781	11138089		chr1	8165137	8170419		chr1	7752526	7752945		chr1	10398275	10401429
chr1	11178969	11181341		chr1	8172414	8175636		chr1	7770762	7772516		chr1	10415387	10415645
chr1	11245428	11248704		chr1	8181235	8184403		chr1	7782389	7785089		chr1	10429673	10431645
chr1	11261587	11263792		chr1	8188159	8189865		chr1	7856230	7856874		chr1	10433065	10433362
chr1	11273145	11276246		chr1	8196350	8198768		chr1	7885240	7887786		chr1	10458759	10459432
chr1	11280945	11283200		chr1	8200585	8201774		chr1	7951746	7955249		chr1	10471648	10476305
chr1	11286545	11287156		chr1	8204163	8205805		chr1	7956792	7957169		chr1	10489413	10491333
chr1	11316239	11317814		chr1	8238050	8241391		chr1	7960195	7963622		chr1	10493657	10497634
chr1	11323977	11324322		chr1	8257605	8260281		chr1	7967699	7967950		chr1	10507171	10519734
chr1	11338402	11344351		chr1	8265893	8266753		chr1	7974911	7975679		chr1	10527602	10529382
chr1	11352374	11353761		chr1	8269249	8271619		chr1	7976715	7976962		chr1	10554067	10556393
chr1	11478842	11479436		chr1	8314672	8315084		chr1	7980469	7981049		chr1	10635205	10635709
chr1	11650692	11651151		chr1	8317859	8318704		chr1	7982587	7984421		chr1	10651306	10651721
chr1	11652862	11655379		chr1	8343010	8344364		chr1	7991296	7992029		chr1	10693540	10695360
chr1	11664343	11664894		chr1	8363348	8364699		chr1	8004943	8007051		chr1	10704169	10705177
chr1	11680550	11681656		chr1	8365694	8366034		chr1	8014674	8023838		chr1	10765720	10766643
chr1	11735841	11737570		chr1	8368165	8368173		chr1	8025248	8026914		chr1	10778618	10780236
chr1	11785176	11788540		chr1	8371656	8372008		chr1	8040266	8041457		chr1	10795089	10796703
chr1	11802695	11807290		chr1	8372963	8375617		chr1	8059648	8059869		chr1	10804205	10804848
chr1	11820513	11823313		chr1	8381778	8382765		chr1	8069001	8072292		chr1	10835331	10836655
chr1	11907367	11910698		chr1	8395291	8395724		chr1	8073539	8079322		chr1	10866683	10867674
chr1	11924678	11927975		chr1	8396971	8398361		chr1	8096319	8099090		chr1	10890642	10891610
chr1	11933821	11935887		chr1	8401803	8405045		chr1	8115418	8117076		chr1	10899321	10902537
chr1	11978409	11981277		chr1	8407222	8410746		chr1	8120577	8123247		chr1	10903668	10903679
chr1	12018849	12020256		chr1	8412152	8412287		chr1	8153653	8156626		chr1	10936533	10937880
chr1	12132393	12134361		chr1	8417955	8426724		chr1	8167621	8170517		chr1	10941876	10946209
chr1	12229962	12232187		chr1	8435401	8436491		chr1	8172669	8174984		chr1	10961002	10963248
chr1	12399122	12400769		chr1	8438133	8440632		chr1	8176081	8176212		chr1	10978659	10981323
chr1	12413449	12414295		chr1	8443382	8444156		chr1	8181656	8184308		chr1	10990028	10990988
chr1	12417026	12417390		chr1	8455031	8457856		chr1	8197512	8198399		chr1	11011758	11014511
chr1	12454395	12455567		chr1	8461443	8467101		chr1	8204371	8205055		chr1	11058868	11062013
chr1	12464161	12465548		chr1	8498077	8498506		chr1	8238503	8240524		chr1	11066853	11067182
chr1	12477235	12482276		chr1	8524067	8526813		chr1	8257717	8260244		chr1	11098965	11100586
chr1	12485181	12487330		chr1	8554988	8555511		chr1	8266273	8266730		chr1	11132795	11136579
chr1	12549301	12550715		chr1	8559831	8561575		chr1	8269691	8270891		chr1	11179407	11181392
chr1	12556298	12556925		chr1	8575344	8575646		chr1	8343100	8344228		chr1	11245490	11248744
chr1	12594512	12595707		chr1	8643655	8644360		chr1	8350838	8353469		chr1	11261692	11263789
chr1	12615852	12618930		chr1	8660844	8662799		chr1	8357346	8359648		chr1	11272619	11275909
chr1	12791351	12794071		chr1	8699036	8705727		chr1	8360904	8365019		chr1	11281505	11282957
chr1	12796852	12801519		chr1	8707361	8707595		chr1	8366056	8369339		chr1	11316658	11316930
chr1	12809118	12812482		chr1	8710971	8715786		chr1	8370851	8376330		chr1	11338515	11344364
chr1	12861410	12867232		chr1	8726243	8727215		chr1	8380885	8385607		chr1	11352277	11353492
chr1	13699409	13701002		chr1	8729644	8731096		chr1	8395007	8398105		chr1	11478793	11479522
chr1	13728916	13732090		chr1	8732142	8734979		chr1	8401539	8410894		chr1	11650567	11651242
chr1	13748330	13767908		chr1	8745669	8746330		chr1	8412307	8412786		chr1	11652566	11655543
chr1	13829039	13829694		chr1	8784853	8791921		chr1	8418010	8426432		chr1	11664042	11664857
chr1	13965294	13967930		chr1	8795081	8795224		chr1	8435369	8436521		chr1	11680484	11681697
chr1	13989690	13992409		chr1	8798016	8798399		chr1	8438079	8441444		chr1	11735836	11737781
chr1	14005586	14009577		chr1	8808724	8809001		chr1	8443257	8444210		chr1	11784927	11788808
chr1	14010678	14010984		chr1	8813616	8824193		chr1	8454794	8457099		chr1	11796504	11796929
chr1	14015767	14020294		chr1	8834561	8836898		chr1	8461742	8467572		chr1	11802326	11807582
chr1	14036623	14038766		chr1	8828853	8830890		chr1	8473140	8473321		chr1	11821251	11822913
chr1	14050476	14050856		chr1	8846859	8849575		chr1	8497529	8499822		chr1	11907409	11910674
chr1	14054849	14056760		chr1	8883752	8884197		chr1	8515404	8515480		chr1	11924616	11927191
chr1	14063958	14073363		chr1	8857519	8882290		chr1	8524320	8526639		chr1	11929686	11930242
chr1	14082015	14082828		chr1	8886203	8886481		chr1	8554811	8555345		chr1	11933908	11936342
chr1	14095312	14100634		chr1	8887982	8894314		chr1	8560037	8561816		chr1	11978621	11981351
chr1	14102164	14116723		chr1	8897006	8906535		chr1	8575148	8575829		chr1	12001263	12002286
chr1	14118578	14119386		chr1	8908582	8908687		chr1	8596810	8596954		chr1	12018875	12020379
chr1	14124904	14130335		chr1	8913589	8915295		chr1	8598566	8598933		chr1	12039431	12041324
chr1	14122217	14123897		chr1	8917641	8918785		chr1	8643579	8644460		chr1	12044659	12044674
chr1	14136312	14144500		chr1	8940526	8942645		chr1	8654732	8655467		chr1	12052022	12052552
chr1	14149333	14149540		chr1	8962323	8963958		chr1	8660967	8662807		chr1	12132787	12134150
chr1	14174809	14175458		chr1	8983629	8983687		chr1	8663790	8664376		chr1	12166961	12167346
chr1	14180798	14182060		chr1	8985200	8988165		chr1	8699802	8704723		chr1	12229948	12232671
chr1	14189367	14191553		chr1	9004567	9006056		chr1	8707313	8707522		chr1	12400032	12400458
chr1	14204062	14207232		chr1	9058355	9058702		chr1	8711530	8714812		chr1	12413367	12413628
chr1	14213361	14215810		chr1	9080198	9081993		chr1	8715947	8716328		chr1	12464912	12465266
chr1	14233744	14234932		chr1	9084363	9086118		chr1	8726274	8727559		chr1	12477676	12479414
chr1	14267756	14268351		chr1	9109787	9111490		chr1	8728757	8735946		chr1	12480885	12481846
chr1	14279786	14283249		chr1	9112815	9118249		chr1	8745599	8747275		chr1	12485137	12487283
chr1	14295290	14307793		chr1	9120241	9130354		chr1	8784822	8792295		chr1	12549331	12550759
chr1	14309598	14309844		chr1	9145253	9145779		chr1	8794970	8795643		chr1	12553478	12553638
chr1	14319356	14321203		chr1	9161280	9165489		chr1	8797245	8799128		chr1	12556701	12556952
chr1	14332282	14335403		chr1	9167171	9168083		chr1	8813665	8824423		chr1	12594417	12596039
chr1	14360912	14361697		chr1	9178853	9179187		chr1	8828859	8830224		chr1	12615756	12619076
chr1	14366174	14366800		chr1	9180499	9183364		chr1	8835013	8837081		chr1	12791881	12793857
chr1	14369616	14370496		chr1	9195601	9197520		chr1	8847235	8849777		chr1	12796730	12800852
chr1	14389635	14392518		chr1	9210834	9210987		chr1	8857328	8881795		chr1	12810004	12811969
chr1	14411481	14414102		chr1	9217484	9217579		chr1	8883025	8884530		chr1	12837331	12837985
chr1	14415584	14418455		chr1	9229065	9236249		chr1	8887185	8892555		chr1	12861423	12866468
chr1	14434950	14435119		chr1	9248995	9250867		chr1	8896950	8906709		chr1	13699404	13701007
chr1	14463297	14468094		chr1	9260947	9261233		chr1	8914788	8915161		chr1	13728639	13731706
chr1	14475774	14477570		chr1	9266697	9267214		chr1	8917756	8918698		chr1	13748317	13752782
chr1	14494410	14499814		chr1	9269997	9272416		chr1	8940768	8942144		chr1	13754623	13767710
chr1	14517291	14518254		chr1	9279332	9282300		chr1	8962417	8964090		chr1	13829029	13829770
chr1	14527861	14528298		chr1	9290574	9295820		chr1	8983735	8983927		chr1	13832102	13833636
chr1	14529683	14529884		chr1	9297647	9305955		chr1	8985208	8988163		chr1	13892967	13893501
chr1	14541552	14543945		chr1	9313592	9313933		chr1	9004490	9006024		chr1	13966075	13966525
chr1	14549486	14551423		chr1	9314961	9316702		chr1	9044656	9044829		chr1	13990928	13991935
chr1	14553650	14554297		chr1	9338452	9339477		chr1	9058010	9058365		chr1	14007344	14008991
chr1	14597577	14605200		chr1	9341079	9342853		chr1	9080409	9081838		chr1	14015776	14018895
chr1	14614293	14614486		chr1	9344402	9346174		chr1	9084350	9086149		chr1	14037306	14038037
chr1	14693729	14694025		chr1	9361017	9361751		chr1	9101228	9102043		chr1	14055647	14056257
chr1	14698719	14698734		chr1	9369635	9369653		chr1	9109685	9130384		chr1	14064723	14066537
chr1	14699793	14699815		chr1	9373281	9374368		chr1	9160651	9165511		chr1	14071124	14072382
chr1	14732168	14732426		chr1	9371198	9372276		chr1	9166802	9168838		chr1	14098618	14099477
chr1	14741189	14743137		chr1	9388655	9388946		chr1	9158700	9158932		chr1	14107965	14109807
chr1	14753869	14759402		chr1	9398244	9398495		chr1	9178631	9178949		chr1	14112665	14116568
chr1	14765727	14766356		chr1	9399582	9401758		chr1	9180122	9183359		chr1	14125352	14129511
chr1	14785962	14788163		chr1	9411885	9414196		chr1	9189441	9189512		chr1	14138304	14144244
chr1	14897846	14901519		chr1	9418543	9420919		chr1	9196134	9197040		chr1	14180942	14181750
chr1	14908671	14915447		chr1	9428159	9429828		chr1	9230238	9236229		chr1	14189664	14191430
chr1	14929728	14929884		chr1	9441626	9442390		chr1	9244776	9245083		chr1	14205042	14205468
chr1	14922968	14927593		chr1	9444035	9444334		chr1	9248396	9251735		chr1	14214241	14215816
chr1	14953439	14958764		chr1	9447039	9447247		chr1	9266771	9267176		chr1	14279576	14282995
chr1	14940192	14949078		chr1	9448208	9448775		chr1	9270052	9271595		chr1	14291384	14291626
chr1	14964058	14971240		chr1	9456287	9456390		chr1	9280179	9282291		chr1	14296218	14297600
chr1	14974692	14984285		chr1	9477085	9477484		chr1	9290378	9295799		chr1	14299035	14307869
chr1	14987881	14988321		chr1	9495205	9495747		chr1	9297171	9297469		chr1	14333878	14335532
chr1	14994089	14995754		chr1	9510622	9511721		chr1	9298599	9305531		chr1	14361141	14361493
chr1	14998155	15008448		chr1	9515776	9523223		chr1	9313720	9316790		chr1	14366529	14366746
chr1	15011295	15017746		chr1	9526699	9526841		chr1	9318175	9318377		chr1	14390251	14391777
chr1	15037112	15038083		chr1	9528565	9535376		chr1	9329064	9329863		chr1	14411626	14411892
chr1	15020689	15023351		chr1	9537688	9549117		chr1	9341884	9342875		chr1	14416498	14417430
chr1	15024637	15034629		chr1	9550221	9556109		chr1	9338401	9340455		chr1	14464333	14467354
chr1	15040297	15040676		chr1	9558236	9569012		chr1	9344349	9345983		chr1	14475910	14477255
chr1	15042744	15043166		chr1	9571027	9572079		chr1	9361559	9361938		chr1	14494528	14496795
chr1	15045201	15046966		chr1	9586674	9595151		chr1	9365346	9366447		chr1	14497832	14498557
chr1	15087806	15092711		chr1	9648153	9648658		chr1	9372949	9374438		chr1	14528105	14528123
chr1	15152111	15154681		chr1	9670892	9672168		chr1	9371031	9371913		chr1	14542887	14543406
chr1	15178119	15181743		chr1	9680820	9682717		chr1	9388660	9388999		chr1	14549336	14551176
chr1	15198854	15203100		chr1	9687024	9691854		chr1	9398386	9398588		chr1	14597762	14600950
chr1	15222705	15223343		chr1	9699152	9701201		chr1	9400382	9401255		chr1	14602087	14604774
chr1	15238618	15239071		chr1	9702649	9703000		chr1	9410212	9414690		chr1	14732218	14732885
chr1	15246918	15247920		chr1	9704429	9706449		chr1	9418206	9420880		chr1	14741606	14742206
chr1	15258230	15259095		chr1	9717639	9720382		chr1	9428282	9429926		chr1	14755414	14758459
chr1	15284236	15285769		chr1	9724789	9725401		chr1	9476880	9477510		chr1	14786366	14786957
chr1	15322583	15323647		chr1	9734080	9737415		chr1	9495033	9495686		chr1	14848938	14849196
chr1	15328707	15329132		chr1	9752891	9759676		chr1	9511429	9511633		chr1	14898358	14900647
chr1	15339426	15340791		chr1	9761178	9761666		chr1	9515555	9523144		chr1	14913454	14915357
chr1	15344728	15345649		chr1	9763619	9769916		chr1	9528901	9534211		chr1	14909503	14911709
chr1	15350255	15353114		chr1	9783260	9785484		chr1	9537724	9549237		chr1	14923504	14927640
chr1	15409270	15410836		chr1	9787558	9788127		chr1	9550272	9552664		chr1	14934557	14934808
chr1	15415822	15420561		chr1	9791270	9793963		chr1	9555439	9556302		chr1	14941209	14948077
chr1	15460477	15460991		chr1	9795271	9799717		chr1	9558131	9569808		chr1	14954143	14957892
chr1	15523264	15527911		chr1	9803342	9806220		chr1	9576381	9576500		chr1	14964125	14965548
chr1	15538087	15540094		chr1	9807625	9813897		chr1	9571076	9572605		chr1	14967338	14970005
chr1	15579252	15580298		chr1	9820341	9827206		chr1	9586717	9598285		chr1	14974935	14983112
chr1	15584280	15585578		chr1	9841900	9844841		chr1	9608340	9608523		chr1	14987130	14987391
chr1	15601509	15604543		chr1	9851132	9852083		chr1	9611326	9611941		chr1	14994380	14996770
chr1	15614740	15621439		chr1	9858834	9861170		chr1	9613083	9613991		chr1	14998709	15008344
chr1	15629431	15632068		chr1	9863954	9868230		chr1	9615254	9616594		chr1	15013055	15017322
chr1	15640531	15642266		chr1	9874643	9875696		chr1	9646761	9648919		chr1	15021471	15021764
chr1	15678189	15686011		chr1	9877813	9878681		chr1	9671125	9672054		chr1	15023083	15023263
chr1	15741192	15741717		chr1	9881638	9882494		chr1	9680495	9682961		chr1	15025075	15034770
chr1	15758749	15759151		chr1	9888698	9894727		chr1	9687002	9690689		chr1	15037411	15038097
chr1	15786762	15789391		chr1	9897836	9899418		chr1	9702611	9702963		chr1	15042273	15043045
chr1	15792340	15801517		chr1	9909251	9911857		chr1	9698979	9700532		chr1	15046369	15046480
chr1	15830566	15836823		chr1	9941903	9944261		chr1	9704489	9706307		chr1	15088368	15091704
chr1	15843655	15843993		chr1	9950059	9951809		chr1	9721557	9722233		chr1	15152027	15154712
chr1	15846076	15851773		chr1	9957223	9962403		chr1	9717758	9720424		chr1	15172051	15172310
chr1	15853045	15853606		chr1	9972896	9974397		chr1	9724853	9728196		chr1	15178482	15179540
chr1	15882658	15888692		chr1	9997297	9998354		chr1	9732917	9738809		chr1	15199449	15201752
chr1	15892850	15894098		chr1	10006879	10007341		chr1	9752762	9759654		chr1	15206487	15207347
chr1	15911654	15911963		chr1	10018146	10019534		chr1	9777784	9779059		chr1	15238835	15239047
chr1	15953364	15955460		chr1	10026504	10037358		chr1	9762050	9762246		chr1	15247114	15247975
chr1	15975051	15976824		chr1	10044577	10047428		chr1	9763910	9772599		chr1	15258066	15258983
chr1	16012336	16014324		chr1	10050204	10050939		chr1	9782668	9785749		chr1	15284577	15285586
chr1	16048317	16049488		chr1	10055004	10055859		chr1	9786998	9788430		chr1	15322575	15323645
chr1	16073163	16080186		chr1	10056973	10060044		chr1	9790820	9794013		chr1	15328756	15329315
chr1	16081833	16082845		chr1	10108018	10108828		chr1	9795139	9799989		chr1	15339321	15340658
chr1	16087666	16089809		chr1	10128508	10130277		chr1	9802397	9802420		chr1	15344853	15345608
chr1	16106864	16108276		chr1	10146212	10147003		chr1	9804412	9813421		chr1	15352277	15353118
chr1	16121447	16124631		chr1	10152781	10152891		chr1	9814887	9815794		chr1	15409227	15411080
chr1	16138715	16159778		chr1	10160154	10162529		chr1	9820194	9826862		chr1	15415932	15420528
chr1	16163806	16185275		chr1	10167899	10170480		chr1	9836177	9836341		chr1	15459545	15461121
chr1	16186328	16193248		chr1	10193309	10193761		chr1	9842165	9844891		chr1	15523146	15527903
chr1	16205247	16218369		chr1	10194800	10199187		chr1	9850965	9852227		chr1	15538171	15539940
chr1	16235587	16238973		chr1	10208370	10214315		chr1	9858984	9861551		chr1	15579153	15580488
chr1	16242954	16245206		chr1	10218066	10218312		chr1	9862841	9868023		chr1	15584159	15585460
chr1	16246480	16251442		chr1	10228822	10230345		chr1	9875052	9875553		chr1	15601861	15604616
chr1	16260724	16261250		chr1	10241695	10243089		chr1	9877680	9878750		chr1	15614736	15621068
chr1	16262781	16263324		chr1	10250033	10253780		chr1	9881785	9882473		chr1	15629687	15631591
chr1	16320790	16322057		chr1	10257972	10258124		chr1	9888590	9894797		chr1	15640615	15641936
chr1	16324617	16325130		chr1	10319837	10320424		chr1	9909564	9912021		chr1	15678306	15686005
chr1	16354464	16354472		chr1	10338655	10341945		chr1	9941850	9944297		chr1	15736997	15738608
chr1	16350126	16353403		chr1	10377290	10378266		chr1	9950022	9952222		chr1	15741224	15741818
chr1	16366370	16368805		chr1	10386697	10389473		chr1	9956909	9957478		chr1	15758038	15759613
chr1	16385228	16387537		chr1	10398138	10403049		chr1	9959134	9962467		chr1	15786739	15789140
chr1	16440146	16441741		chr1	10415305	10415590		chr1	9972793	9974606		chr1	15793918	15801415
chr1	16498706	16500181		chr1	10427827	10431680		chr1	10026774	10038008		chr1	15829521	15831380
chr1	16512406	16515151		chr1	10436618	10437238		chr1	10044097	10051271		chr1	15833181	15837010
chr1	16533956	16535270		chr1	10457838	10460403		chr1	10055820	10060676		chr1	15843640	15844763
chr1	16545180	16545853		chr1	10471851	10476301		chr1	10068562	10068916		chr1	15846027	15851158
chr1	16612744	16614153		chr1	10489537	10491250		chr1	10128449	10130244		chr1	15852954	15853481
chr1	16622733	16626045		chr1	10493094	10497672		chr1	10146224	10147058		chr1	15882741	15887855
chr1	16637875	16639242		chr1	10498782	10498793		chr1	10152749	10153053		chr1	15892919	15893975
chr1	16643620	16645824		chr1	10503969	10504317		chr1	10159742	10162771		chr1	15953234	15955616
chr1	16665127	16667423		chr1	10505641	10519828		chr1	10167915	10171445		chr1	15975011	15976905
chr1	16719726	16721502		chr1	10526607	10531209		chr1	10194973	10198595		chr1	16012562	16014570
chr1	16739402	16742267		chr1	10545779	10546802		chr1	10209097	10214156		chr1	16027007	16027421
chr1	16796197	16797782		chr1	10554519	10556458		chr1	10215395	10215512		chr1	16048232	16049524
chr1	16862003	16862293		chr1	10605068	10606549		chr1	10217325	10218339		chr1	16055659	16056018
chr1	16872853	16873698		chr1	10598103	10601295		chr1	10223872	10224177		chr1	16065348	16065678
chr1	16896165	16897878		chr1	10628776	10628820		chr1	10227954	10229809		chr1	16072940	16079921
chr1	16903002	16905833		chr1	10634456	10636347		chr1	10236933	10237096		chr1	16081802	16082818
chr1	16913512	16914616		chr1	10640941	10641910		chr1	10239815	10240362		chr1	16088054	16089579
chr1	16938996	16939762		chr1	10650899	10653169		chr1	10241408	10242995		chr1	16107310	16108097
chr1	16947812	16949487		chr1	10658245	10658464		chr1	10249736	10253951		chr1	16121963	16123444
chr1	16960237	16961456		chr1	10666384	10666544		chr1	10280312	10280926		chr1	16139066	16142264
chr1	16979978	16980624		chr1	10677171	10678324		chr1	10319768	10320222		chr1	16143358	16157428
chr1	16998259	16999180		chr1	10679422	10679712		chr1	10337485	10342071		chr1	16158950	16159450
chr1	17011672	17012301		chr1	10681069	10681644		chr1	10377130	10378285		chr1	16163614	16169801
chr1	17053121	17054890		chr1	10685054	10687679		chr1	10386424	10389423		chr1	16171772	16179439
chr1	17080247	17082841		chr1	10693547	10695479		chr1	10398466	10403512		chr1	16180466	16185138
chr1	17096505	17099783		chr1	10704159	10705234		chr1	10415219	10415528		chr1	16186794	16193121
chr1	17128237	17128867		chr1	10730655	10731625		chr1	10426608	10431522		chr1	16205401	16218428
chr1	17212126	17212665		chr1	10738363	10738603		chr1	10436797	10437264		chr1	16235533	16238279
chr1	17436939	17443796		chr1	10755608	10756631		chr1	10444464	10445380		chr1	16243833	16251861
chr1	17491374	17492338		chr1	10765981	10767511		chr1	10457224	10457295		chr1	16260447	16261076
chr1	17515955	17517986		chr1	10778481	10780303		chr1	10458596	10461625		chr1	16321210	16321491
chr1	17519269	17521317		chr1	10796049	10797013		chr1	10471758	10473226		chr1	16324945	16325026
chr1	17531792	17532875		chr1	10803949	10805019		chr1	10474271	10477159		chr1	16349855	16353308
chr1	17539848	17540263		chr1	10824053	10825798		chr1	10479345	10479395		chr1	16366459	16368802
chr1	17550632	17551749		chr1	10831180	10833163		chr1	10483263	10483325		chr1	16384471	16387209
chr1	17587734	17589551		chr1	10835583	10836778		chr1	10488864	10491794		chr1	16439978	16442666
chr1	17682705	17683054		chr1	10866552	10867568		chr1	10492820	10498326		chr1	16498542	16500550
chr1	18902171	18903496		chr1	10890403	10891890		chr1	10500081	10500870		chr1	16512127	16515253
chr1	19209236	19211606		chr1	10897670	10904680		chr1	10503690	10519828		chr1	16533878	16535341
chr1	19250998	19252912		chr1	10909790	10910815		chr1	10526961	10530183		chr1	16545117	16546553
chr1	19311351	19312991		chr1	10934935	10937871		chr1	10534564	10535074		chr1	16601461	16601877
chr1	19429952	19430331		chr1	10941803	10942175		chr1	10545877	10546930		chr1	16612504	16614180
chr1	19484118	19486826		chr1	10943266	10945040		chr1	10553242	10557638		chr1	16622810	16626018
chr1	19595586	19598138		chr1	10962640	10962920		chr1	10597906	10601045		chr1	16637239	16639489
chr1	19614335	19622949		chr1	10965680	10965904		chr1	10605530	10606435		chr1	16642677	16645706
chr1	19639486	19641424		chr1	10975732	10976326		chr1	10627281	10628849		chr1	16665165	16667504
chr1	19643235	19645014		chr1	10979386	10981408		chr1	10631297	10632467		chr1	16707581	16708226
chr1	19653256	19654409		chr1	10989847	10991023		chr1	10634320	10636391		chr1	16719892	16721604
chr1	19786177	19788091		chr1	11011731	11014642		chr1	10640486	10642018		chr1	16739421	16742354
chr1	19798345	19802774		chr1	11059348	11062039		chr1	10650856	10652745		chr1	16750146	16750636
chr1	19806343	19811904		chr1	11098857	11100595		chr1	10663404	10663740		chr1	16796329	16796839
chr1	19819797	19819922		chr1	11133654	11136205		chr1	10666106	10666208		chr1	16862014	16862355
chr1	19881929	19883374		chr1	11179143	11181503		chr1	10668890	10668910		chr1	16872755	16873685
chr1	20213208	20213616		chr1	11245743	11247267		chr1	10677753	10680600		chr1	16896116	16897849
chr1	20481808	20482278		chr1	11261736	11263743		chr1	10685981	10687561		chr1	16902999	16905852
chr1	20484907	20487083		chr1	11272515	11274839		chr1	10691912	10695442		chr1	16913515	16914703
chr1	20507491	20508482		chr1	11281287	11283227		chr1	10704395	10705105		chr1	16938700	16939859
chr1	20613591	20613800		chr1	11321899	11322210		chr1	10729800	10731967		chr1	16947820	16949536
chr1	20633521	20634721		chr1	11339402	11342741		chr1	10754805	10756664		chr1	16960395	16961591
chr1	20660518	20662311		chr1	11478796	11479202		chr1	10767428	10768198		chr1	16980124	16980708
chr1	20696683	20697381		chr1	11650115	11655788		chr1	10765666	10766238		chr1	16998075	16999324
chr1	20732613	20733637		chr1	11663945	11664987		chr1	10778450	10780176		chr1	17011321	17012271
chr1	20784098	20788773		chr1	11680429	11681828		chr1	10796187	10797084		chr1	17053316	17054795
chr1	20896155	20896577		chr1	11691182	11691217		chr1	10804019	10805509		chr1	17079896	17082960
chr1	21021096	21024314		chr1	11707925	11708398		chr1	10831611	10832798		chr1	17096766	17099235
chr1	21082775	21082855		chr1	11719480	11722441		chr1	10835638	10837004		chr1	17211933	17213008
chr1	21162946	21163471		chr1	11729875	11729922		chr1	10866535	10867532		chr1	17411089	17414310
chr1	21169987	21177583		chr1	11731129	11732857		chr1	10890363	10892234		chr1	17437132	17443241
chr1	21268032	21271425		chr1	11736053	11738137		chr1	10897898	10902544		chr1	17491439	17491916
chr1	21282305	21286819		chr1	11748744	11749387		chr1	10903650	10904259		chr1	17516269	17517723
chr1	21298189	21301018		chr1	11764166	11764751		chr1	10906926	10906960		chr1	17519589	17521131
chr1	21302931	21303481		chr1	11784843	11794100		chr1	10910040	10910348		chr1	17531869	17532199
chr1	21307647	21315415		chr1	11796236	11797810		chr1	10936232	10938293		chr1	17539475	17540385
chr1	21320793	21331922		chr1	11800991	11808058		chr1	10941818	10945112		chr1	17550361	17552014
chr1	21333084	21346208		chr1	11820434	11823475		chr1	10975737	10976393		chr1	17587900	17589182
chr1	21350337	21350681		chr1	11907347	11911160		chr1	10978967	10981402		chr1	18902129	18903379
chr1	21367888	21368527		chr1	11925445	11927481		chr1	10989824	10991179		chr1	19209122	19211572
chr1	21378799	21379759		chr1	11933866	11936435		chr1	11009836	11010040		chr1	19251091	19252755
chr1	21436666	21437538		chr1	11938947	11939769		chr1	11011067	11014119		chr1	19311456	19312980
chr1	21439413	21440837		chr1	11940827	11942040		chr1	11063364	11064447		chr1	19430012	19430694
chr1	21491375	21492519		chr1	11943000	11945025		chr1	11059464	11062080		chr1	19436564	19437490
chr1	21493884	21495707		chr1	11954668	11955292		chr1	11066465	11067056		chr1	19484211	19486816
chr1	21519772	21521636		chr1	11966553	11968138		chr1	11068294	11068563		chr1	19595525	19598156
chr1	21574677	21575206		chr1	11971643	11971764		chr1	11071617	11072071		chr1	19615176	19622547
chr1	21607334	21608403		chr1	11978895	11981220		chr1	11099151	11100464		chr1	19639487	19640940
chr1	21622777	21623825		chr1	12001061	12003386		chr1	11133599	11136201		chr1	19643471	19645319
chr1	21633718	21635070		chr1	12013753	12014901		chr1	11178962	11181335		chr1	19653551	19654303
chr1	21638211	21639436		chr1	12018832	12020087		chr1	11245771	11247385		chr1	19786270	19788004
chr1	21673283	21673713		chr1	12040072	12041177		chr1	11261682	11263721		chr1	19798967	19802324
chr1	21675830	21677292		chr1	12044394	12044618		chr1	11272360	11274939		chr1	19807426	19811352
chr1	21761300	21768604		chr1	12051897	12052650		chr1	11281034	11283228		chr1	19881748	19883221
chr1	21773260	21777180		chr1	12068014	12068188		chr1	11321830	11322356		chr1	20213229	20213550
chr1	21779404	21784219		chr1	12132995	12134013		chr1	11339758	11343242		chr1	20484968	20487171
chr1	21826173	21826873		chr1	12161442	12163220		chr1	11352887	11353185		chr1	20507491	20508460
chr1	21868607	21870899		chr1	12166765	12167452		chr1	11478821	11479175		chr1	20613493	20614138
chr1	21896516	21897847		chr1	12184259	12184776		chr1	11650091	11651454		chr1	20633483	20634424
chr1	21935982	21939420		chr1	12191079	12191753		chr1	11652475	11655398		chr1	20660619	20662343
chr1	21956632	21957950		chr1	12229955	12232445		chr1	11663854	11664934		chr1	20696506	20697432
chr1	22024187	22026864		chr1	12251691	12252057		chr1	11672075	11672196		chr1	20732789	20733562
chr1	22038086	22046196		chr1	12399385	12400767		chr1	11675978	11677610		chr1	20785064	20788720
chr1	22052042	22054441		chr1	12454133	12458192		chr1	11680405	11681781		chr1	20896094	20898844
chr1	22412298	22413379		chr1	12464263	12465875		chr1	11719526	11722385		chr1	21021194	21023704
chr1	22428936	22429339		chr1	12477045	12481927		chr1	11729470	11729919		chr1	21082746	21083712
chr1	22451132	22453052		chr1	12485102	12487568		chr1	11731629	11732140		chr1	21170275	21177662
chr1	22709911	22711872		chr1	12552742	12554205		chr1	11736101	11737653		chr1	21267355	21271729
chr1	22739251	22740612		chr1	12548767	12550939		chr1	11741351	11743191		chr1	21283179	21286710
chr1	22749235	22753331		chr1	12555273	12557776		chr1	11748212	11749280		chr1	21299425	21300219
chr1	22788022	22790881		chr1	12592671	12592976		chr1	11784242	11794696		chr1	21302898	21303163
chr1	22825800	22828103		chr1	12594231	12597196		chr1	11800973	11807331		chr1	21307713	21312500
chr1	22831454	22835235		chr1	12615564	12619705		chr1	11796263	11798178		chr1	21333399	21346395
chr1	22847842	22852273		chr1	12636174	12637424		chr1	11820584	11823731		chr1	21321002	21330876
chr1	22861539	22862102		chr1	12792085	12793198		chr1	11907077	11911285		chr1	21331928	21332083
chr1	22870018	22871417		chr1	12797215	12800869		chr1	11922540	11927917		chr1	21350306	21350653
chr1	22872379	22873665		chr1	12810087	12811867		chr1	11933800	11940218		chr1	21378930	21379541
chr1	23010560	23011211		chr1	12851993	12852170		chr1	11941794	11944898		chr1	21436378	21437570
chr1	23018687	23021724		chr1	12862760	12865848		chr1	11960436	11961480		chr1	21439469	21440952
chr1	23122286	23123137		chr1	13668320	13668478		chr1	11966499	11969572		chr1	21491625	21492660
chr1	23167220	23170541		chr1	13699373	13700988		chr1	11971288	11971682		chr1	21494956	21495384
chr1	23177294	23178196		chr1	13725131	13726346		chr1	11978401	11981120		chr1	21520597	21521508
chr1	23342113	23345826		chr1	13729709	13732119		chr1	12000341	12003421		chr1	21574553	21574968
chr1	23367545	23373321		chr1	13767312	13768623		chr1	12007075	12007351		chr1	21607319	21608486
chr1	23376750	23378082		chr1	13748434	13753019		chr1	12012685	12015103		chr1	21622177	21623899
chr1	23380306	23381751		chr1	13753994	13754754		chr1	12018534	12020241		chr1	21633198	21635691
chr1	23383647	23386691		chr1	13755773	13766325		chr1	12022366	12022845		chr1	21638200	21639423
chr1	23400705	23405520		chr1	13829061	13829744		chr1	12040214	12040558		chr1	21651286	21651701
chr1	23410659	23412735		chr1	13893068	13893338		chr1	12044395	12044747		chr1	21673548	21673559
chr1	23451108	23453399		chr1	13966085	13966457		chr1	12133103	12134131		chr1	21676101	21677377
chr1	23478180	23481420		chr1	13991095	13991692		chr1	12161771	12162290		chr1	21761870	21768147
chr1	23482665	23485035		chr1	13996319	13996464		chr1	12184110	12184735		chr1	21774498	21777022
chr1	23499929	23500431		chr1	14007463	14008895		chr1	12229682	12233302		chr1	21780340	21784243
chr1	23525019	23535523		chr1	14016619	14018908		chr1	12251520	12252652		chr1	21869127	21870814
chr1	23539652	23539951		chr1	14037288	14037876		chr1	12399311	12400647		chr1	21896471	21897521
chr1	23542041	23544551		chr1	14055377	14056573		chr1	12413361	12414119		chr1	21921742	21921929
chr1	23554071	23565473		chr1	14064850	14065832		chr1	12464278	12465237		chr1	21936034	21939773
chr1	23567830	23568548		chr1	14071170	14072306		chr1	12477356	12479689		chr1	21956687	21957969
chr1	23590256	23598792		chr1	14108408	14109047		chr1	12485184	12487519		chr1	22024424	22026732
chr1	23626687	23628400		chr1	14113832	14114697		chr1	12549029	12550910		chr1	22038646	22046168
chr1	23630490	23631173		chr1	14126779	14128622		chr1	12555543	12557273		chr1	22052080	22054369
chr1	23634538	23635734		chr1	14136010	14138446		chr1	12594293	12597334		chr1	22412126	22413683
chr1	23688210	23688642		chr1	14139545	14144018		chr1	12615340	12619593		chr1	22428973	22429389
chr1	23691258	23694873		chr1	14181317	14181692		chr1	12792241	12793304		chr1	22451247	22453059
chr1	23742825	23745263		chr1	14189406	14191557		chr1	12797231	12799942		chr1	22688965	22689580
chr1	23777609	23780698		chr1	14205181	14205469		chr1	12810341	12811768		chr1	22710110	22711779
chr1	23790665	23793248		chr1	14213381	14215887		chr1	12863303	12865929		chr1	22739350	22740144
chr1	23799724	23801893		chr1	14267603	14268248		chr1	13668128	13668198		chr1	22749633	22752307
chr1	23824771	23826143		chr1	14280767	14282674		chr1	13699354	13700935		chr1	22788342	22790963
chr1	23838983	23839593		chr1	14290923	14291755		chr1	13725221	13726266		chr1	22825509	22828236
chr1	23867933	23868832		chr1	14295894	14307704		chr1	13729803	13731711		chr1	22831149	22832568
chr1	23904674	23905010		chr1	14332971	14335596		chr1	13748238	13762886		chr1	22834307	22835377
chr1	23930715	23931570		chr1	14360885	14361573		chr1	13764463	13768984		chr1	22847891	22852522
chr1	23954907	23962188		chr1	14370042	14370467		chr1	13773433	13773640		chr1	22870141	22871193
chr1	23977010	23977653		chr1	14390468	14391534		chr1	13774629	13775786		chr1	22873159	22873734
chr1	23978685	23986423		chr1	14413248	14415539		chr1	13784747	13784919		chr1	23010800	23011180
chr1	23995258	24000070		chr1	14465003	14467033		chr1	13800821	13801443		chr1	23018608	23021525
chr1	24006586	24014029		chr1	14549916	14550872		chr1	13829044	13829834		chr1	23167167	23170554
chr1	24001547	24005371		chr1	14597651	14599947		chr1	13966192	13966465		chr1	23177357	23178202
chr1	24016424	24024332		chr1	14602447	14602504		chr1	13991095	13992101		chr1	23217158	23217432
chr1	24026945	24028716		chr1	14604017	14604535		chr1	14007512	14008582		chr1	23342218	23345963
chr1	24032302	24033222		chr1	14700239	14701368		chr1	14016260	14018940		chr1	23367452	23373506
chr1	24036681	24037102		chr1	14731576	14733979		chr1	14037188	14038034		chr1	23376930	23378443
chr1	24042046	24049285		chr1	14740896	14743928		chr1	14055280	14056842		chr1	23383605	23387473
chr1	24102422	24103643		chr1	14756302	14758656		chr1	14064436	14065846		chr1	23388941	23389998
chr1	24112163	24112481		chr1	14765538	14765876		chr1	14071234	14072384		chr1	23401364	23405342
chr1	24116757	24122142		chr1	14787467	14788140		chr1	14108413	14109565		chr1	23410862	23412524
chr1	24142377	24143539		chr1	14823098	14823125		chr1	14113536	14114669		chr1	23451182	23453464
chr1	24150569	24151790		chr1	14850290	14850737		chr1	14126581	14128775		chr1	23482953	23485025
chr1	24186781	24188098		chr1	14892267	14892676		chr1	14137541	14137615		chr1	23478188	23481514
chr1	24202245	24202866		chr1	14898158	14900444		chr1	14139822	14144293		chr1	23525234	23525423
chr1	24215427	24218153		chr1	14910243	14911784		chr1	14189262	14191538		chr1	23527517	23532065
chr1	24236542	24237124		chr1	14913089	14915579		chr1	14204957	14205566		chr1	23539659	23539912
chr1	24286598	24287213		chr1	14930579	14932481		chr1	14213847	14215371		chr1	23542124	23544713
chr1	24288839	24291732		chr1	14922512	14928732		chr1	14267764	14268357		chr1	23554087	23565054
chr1	24293506	24295786		chr1	14939581	14948307		chr1	14280550	14282880		chr1	23567652	23568658
chr1	24300940	24301618		chr1	14949327	14950819		chr1	14296193	14297917		chr1	23590831	23598507
chr1	24307901	24308200		chr1	14953983	14959556		chr1	14299523	14307299		chr1	23619538	23620076
chr1	24318529	24323661		chr1	14961616	14962205		chr1	14334001	14335592		chr1	23626796	23628372
chr1	24413163	24419929		chr1	14964213	14972113		chr1	14361009	14361735		chr1	23634776	23635819
chr1	24501783	24503705		chr1	14974346	14980568		chr1	14390366	14391600		chr1	23688119	23688651
chr1	24515854	24516298		chr1	14982623	14983438		chr1	14413455	14415156		chr1	23691313	23693875
chr1	24536346	24536868		chr1	14994636	14997062		chr1	14464199	14467053		chr1	23742786	23745662
chr1	24568023	24568616		chr1	14999061	15001818		chr1	14528095	14528622		chr1	23777436	23780793
chr1	24593989	24594614		chr1	15003619	15004832		chr1	14550031	14550684		chr1	23790560	23792726
chr1	24641474	24644623		chr1	15012620	15016557		chr1	14597624	14600138		chr1	23799646	23802138
chr1	24683169	24683740		chr1	15021377	15022299		chr1	14604071	14604503		chr1	23824834	23826250
chr1	24704626	24706554		chr1	15024667	15034824		chr1	14654606	14655323		chr1	23839025	23839569
chr1	24724355	24725069		chr1	15037137	15038256		chr1	14681388	14681422		chr1	23867701	23868751
chr1	24730510	24731020		chr1	15039382	15040688		chr1	14698577	14701722		chr1	23930754	23931843
chr1	24736176	24736404		chr1	15045771	15047129		chr1	14731654	14732670		chr1	23955737	23961814
chr1	24742435	24749034		chr1	15088075	15092574		chr1	14733704	14734178		chr1	23978234	23985895
chr1	24968848	24969030		chr1	15095437	15096029		chr1	14740910	14743115		chr1	23995933	24000334
chr1	25022644	25022849		chr1	15129154	15129325		chr1	14755631	14759443		chr1	24002341	24004858
chr1	25145800	25147088		chr1	15152100	15154768		chr1	14776166	14776926		chr1	24007506	24010882
chr1	25172767	25175880		chr1	15176800	15180592		chr1	14778766	14779882		chr1	24017061	24023679
chr1	25197186	25198881		chr1	15185781	15187973		chr1	14786229	14788142		chr1	24032275	24033071
chr1	25231686	25233603		chr1	15193898	15193979		chr1	14898348	14900672		chr1	24042699	24049266
chr1	25235956	25237635		chr1	15199029	15201711		chr1	14908489	14909013		chr1	24112282	24112500
chr1	25239197	25241018		chr1	15206510	15207131		chr1	14910114	14911970		chr1	24117391	24121925
chr1	25245868	25248365		chr1	15214696	15215294		chr1	14913232	14915833		chr1	24142676	24143463
chr1	25255888	25258237		chr1	15223167	15223729		chr1	14932037	14932249		chr1	24150417	24152109
chr1	25266504	25268367		chr1	15225379	15227205		chr1	14922865	14930925		chr1	24186720	24188286
chr1	25337032	25339596		chr1	15246918	15247990		chr1	14934634	14937627		chr1	24202268	24202651
chr1	25429828	25431781		chr1	15257449	15258739		chr1	14939210	14947805		chr1	24215471	24217737
chr1	25435554	25435875		chr1	15260132	15260809		chr1	14949326	14950235		chr1	24236675	24236923
chr1	25506378	25506938		chr1	15284543	15285478		chr1	14952476	14952871		chr1	24286463	24287130
chr1	25543626	25544643		chr1	15322456	15323740		chr1	14954708	14961017		chr1	24289134	24291469
chr1	25568130	25569383		chr1	15337210	15337902		chr1	14966920	14971364		chr1	24293845	24295484
chr1	25799818	25800037		chr1	15339122	15340531		chr1	14964138	14965587		chr1	24318942	24323469
chr1	25818517	25821506		chr1	15349947	15350993		chr1	14962471	14962697		chr1	24413103	24419855
chr1	25858615	25860118		chr1	15352171	15353133		chr1	14982732	14983013		chr1	24501854	24504177
chr1	25874007	25876584		chr1	15409201	15411186		chr1	14974970	14981287		chr1	24515985	24516777
chr1	25878806	25879319		chr1	15415430	15420171		chr1	14987663	14989605		chr1	24536392	24536998
chr1	25888999	25894799		chr1	15426700	15427765		chr1	14994028	15001776		chr1	24555826	24556493
chr1	25904628	25907101		chr1	15430920	15431171		chr1	15003687	15004699		chr1	24567943	24568508
chr1	25997037	25998802		chr1	15459619	15461351		chr1	15005884	15007799		chr1	24593855	24594790
chr1	26035560	26036002		chr1	15520808	15520968		chr1	15014052	15017570		chr1	24641630	24644646
chr1	26110449	26112968		chr1	15522714	15527835		chr1	15019187	15019755		chr1	24683283	24684423
chr1	26125573	26128963		chr1	15537869	15539844		chr1	15020943	15023610		chr1	24702372	24702753
chr1	26169487	26170745		chr1	15579224	15580804		chr1	15042347	15043413		chr1	24704649	24706929
chr1	26176962	26178554		chr1	15584000	15585389		chr1	15024623	15038276		chr1	24730539	24731212
chr1	26219411	26220289		chr1	15601869	15604823		chr1	15039335	15041240		chr1	24735321	24736369
chr1	26233647	26235182		chr1	15615097	15621800		chr1	15046140	15049365		chr1	24742499	24747372
chr1	26279365	26280570		chr1	15628937	15631620		chr1	15056283	15056484		chr1	24748713	24749110
chr1	26288797	26290005		chr1	15640794	15641807		chr1	15063844	15064770		chr1	24752256	24752739
chr1	26306920	26307427		chr1	15677727	15687798		chr1	15071663	15072546		chr1	24848201	24848859
chr1	26336005	26337224		chr1	15700645	15703904		chr1	15087975	15092880		chr1	24929885	24930790
chr1	26353387	26355018		chr1	15724773	15725297		chr1	15110911	15111933		chr1	24968712	24969161
chr1	26431663	26432910		chr1	15731660	15733593		chr1	15128982	15129350		chr1	25022370	25023198
chr1	26471585	26474970		chr1	15736032	15739415		chr1	15152251	15154684		chr1	25142252	25142817
chr1	26500034	26502213		chr1	15740900	15742001		chr1	15171420	15172165		chr1	25145827	25146932
chr1	26509651	26511471		chr1	15747260	15748287		chr1	15176453	15176493		chr1	25173533	25175661
chr1	26529254	26532146		chr1	15757640	15759708		chr1	15177505	15182617		chr1	25231850	25233553
chr1	26618552	26622360		chr1	15764189	15764563		chr1	15186872	15188341		chr1	25236336	25237526
chr1	26636564	26639050		chr1	15786340	15789236		chr1	15206748	15208271		chr1	25239082	25241279
chr1	26676940	26678149		chr1	15793441	15801700		chr1	15197171	15197595		chr1	25245973	25248471
chr1	26689510	26698748		chr1	15808481	15809686		chr1	15198685	15202246		chr1	25256257	25258092
chr1	26700038	26707295		chr1	15830782	15837079		chr1	15203414	15204696		chr1	25266504	25268314
chr1	26752223	26755175		chr1	15843560	15844076		chr1	15213004	15215099		chr1	25337044	25339604
chr1	26782528	26789350		chr1	15846038	15853807		chr1	15221581	15227391		chr1	25429817	25431815
chr1	26804512	26805063		chr1	15857152	15858664		chr1	15238751	15239527		chr1	25435528	25436067
chr1	26810364	26810641		chr1	15882810	15888515		chr1	15246777	15247958		chr1	25506609	25507329
chr1	26811914	26812809		chr1	15892819	15893892		chr1	15257881	15258529		chr1	25543594	25544685
chr1	26823408	26828083		chr1	15897729	15898004		chr1	15272413	15273029		chr1	25568052	25569484
chr1	26847776	26849937		chr1	15900123	15900842		chr1	15284524	15285710		chr1	25573367	25573692
chr1	26860468	26868882		chr1	15923908	15925290		chr1	15322495	15323723		chr1	25616017	25617213
chr1	26889226	26890897		chr1	15936578	15938513		chr1	15337515	15338026		chr1	25799786	25800738
chr1	26899594	26901061		chr1	15939502	15939780		chr1	15339324	15340594		chr1	25818332	25821652
chr1	26921203	26923136		chr1	15941873	15943226		chr1	15344725	15345401		chr1	25858082	25860319
chr1	26929806	26930118		chr1	15950241	15951031		chr1	15350231	15352846		chr1	25874340	25876830
chr1	26959442	26961363		chr1	15953478	15954773		chr1	15409204	15412152		chr1	25878799	25879954
chr1	26997883	26998280		chr1	15974930	15976970		chr1	15415619	15420631		chr1	25889350	25894093
chr1	26999395	27000107		chr1	16006947	16007610		chr1	15426365	15427505		chr1	25904060	25907167
chr1	27001166	27002371		chr1	16012351	16015354		chr1	15430672	15432100		chr1	25996841	25998872
chr1	27006797	27014550		chr1	16016842	16018571		chr1	15433123	15433728		chr1	26035576	26036429
chr1	27030805	27033054		chr1	16021408	16022498		chr1	15522791	15528367		chr1	26110552	26113097
chr1	27111988	27112725		chr1	16026482	16027983		chr1	15537774	15540210		chr1	26125940	26127586
chr1	27137989	27146459		chr1	16036396	16036903		chr1	15579513	15581331		chr1	26161683	26161988
chr1	27153054	27156268		chr1	16038771	16039627		chr1	15584145	15585393		chr1	26164399	26164649
chr1	27160755	27162430		chr1	16043636	16050544		chr1	15601871	15605007		chr1	26169072	26170845
chr1	27178544	27180536		chr1	16055009	16056751		chr1	15614821	15621657		chr1	26176851	26178172
chr1	27192202	27192768		chr1	16061192	16061774		chr1	15628225	15631806		chr1	26219290	26219914
chr1	27233909	27235970		chr1	16067779	16069704		chr1	15686759	15688425		chr1	26233705	26235194
chr1	27250257	27251409		chr1	16071755	16080099		chr1	15678132	15685488		chr1	26276095	26276434
chr1	27301219	27302139		chr1	16081551	16085836		chr1	15693057	15693832		chr1	26279428	26281047
chr1	27321661	27323408		chr1	16087883	16090442		chr1	15697464	15697753		chr1	26288459	26291868
chr1	27341658	27343295		chr1	16092590	16093805		chr1	15695184	15696167		chr1	26306227	26307465
chr1	27348917	27350380		chr1	16109643	16116411		chr1	15700655	15701815		chr1	26335993	26337199
chr1	27365321	27367618		chr1	16120303	16120592		chr1	15703391	15704781		chr1	26353649	26354773
chr1	27391864	27392963		chr1	16122139	16123658		chr1	15711074	15712076		chr1	26431685	26432853
chr1	27419990	27421582		chr1	16124671	16126786		chr1	15714393	15714533		chr1	26471690	26474058
chr1	27425395	27431742		chr1	16130733	16135822		chr1	15720959	15721648		chr1	26499984	26502214
chr1	27438379	27438969		chr1	16136886	16161176		chr1	15722595	15725674		chr1	26509581	26511464
chr1	27448272	27448484		chr1	16162167	16192380		chr1	15732375	15733399		chr1	26529267	26532158
chr1	27463281	27464920		chr1	16197632	16198556		chr1	15734729	15739451		chr1	26618561	26622383
chr1	27468583	27477320		chr1	16205371	16213512		chr1	15740783	15741871		chr1	26636516	26639042
chr1	27479500	27486776		chr1	16215765	16218515		chr1	15749487	15750166		chr1	26677352	26678051
chr1	27487986	27492663		chr1	16220245	16220438		chr1	15758054	15759580		chr1	26687664	26688120
chr1	27496070	27498133		chr1	16230258	16230436		chr1	15764876	15765199		chr1	26690054	26698311
chr1	27503664	27505454		chr1	16231439	16232079		chr1	15766926	15767247		chr1	26702458	26702658
chr1	27517947	27518931		chr1	16236005	16239004		chr1	15786745	15789251		chr1	26703690	26707373
chr1	27527600	27530093		chr1	16244041	16244870		chr1	15797723	15801339		chr1	26753153	26754978
chr1	27536564	27537365		chr1	16247150	16251155		chr1	15793453	15796225		chr1	26782754	26784198
chr1	27556915	27558912		chr1	16257766	16258346		chr1	15808733	15809508		chr1	26785949	26789273
chr1	27567990	27568377		chr1	16259457	16262944		chr1	15830884	15831654		chr1	26804506	26805163
chr1	27574159	27577600		chr1	16320143	16321560		chr1	15833392	15837219		chr1	26810312	26810606
chr1	27588986	27593296		chr1	16323852	16326061		chr1	15842749	15843805		chr1	26823547	26828895
chr1	27599939	27604546		chr1	16343493	16343610		chr1	15846077	15853756		chr1	26848236	26849853
chr1	27650141	27651539		chr1	16347797	16353679		chr1	15857750	15858518		chr1	26860706	26868762
chr1	27658629	27660553		chr1	16363101	16363910		chr1	15860621	15860870		chr1	26889025	26890867
chr1	27671813	27673261		chr1	16371919	16372380		chr1	15871304	15871538		chr1	26899616	26901005
chr1	27724767	27726832		chr1	16366290	16368975		chr1	15882661	15888620		chr1	26921213	26923165
chr1	27752843	27753076		chr1	16374180	16376002		chr1	15893047	15894094		chr1	26959559	26961320
chr1	27772645	27774281		chr1	16376972	16377321		chr1	15924142	15924954		chr1	26993298	26994060
chr1	27829866	27832001		chr1	16379236	16380490		chr1	15937075	15941275		chr1	26997962	27000089
chr1	27849312	27852281		chr1	16381976	16388266		chr1	15942558	15942780		chr1	27007384	27014268
chr1	27858417	27858719		chr1	16391115	16391882		chr1	15946546	15947156		chr1	27030717	27033156
chr1	27863101	27865288		chr1	16389345	16389812		chr1	15948655	15951217		chr1	27138072	27138983
chr1	27872525	27876980		chr1	16402355	16402963		chr1	15953340	15956369		chr1	27140012	27146676
chr1	27889493	27892176		chr1	16439740	16442743		chr1	15966114	15966349		chr1	27152754	27156201
chr1	27913887	27915329		chr1	16460574	16461654		chr1	15975030	15977064		chr1	27161302	27162409
chr1	27934605	27936124		chr1	16498473	16500466		chr1	16012382	16015178		chr1	27178956	27180167
chr1	27958736	27961619		chr1	16512109	16515381		chr1	16026526	16028667		chr1	27233847	27235836
chr1	27967748	27968613		chr1	16533975	16535633		chr1	16032367	16033449		chr1	27250295	27251333
chr1	27971200	27972485		chr1	16544295	16547483		chr1	16038296	16039333		chr1	27321843	27323537
chr1	28078737	28079888		chr1	16592261	16592361		chr1	16044799	16045055		chr1	27341658	27343534
chr1	28087141	28089484		chr1	16601395	16601940		chr1	16046342	16052823		chr1	27348792	27350363
chr1	28103867	28106033		chr1	16612569	16614121		chr1	16054928	16056193		chr1	27365189	27367581
chr1	28121777	28124355		chr1	16618837	16619161		chr1	16057402	16057938		chr1	27391876	27392768
chr1	28128739	28129840		chr1	16623333	16626015		chr1	16061237	16061735		chr1	27419808	27420883
chr1	28133929	28136982		chr1	16637913	16639667		chr1	16065171	16065563		chr1	27426240	27431701
chr1	28180676	28181647		chr1	16642696	16645920		chr1	16068069	16069801		chr1	27463790	27464250
chr1	28193373	28198597		chr1	16665138	16667658		chr1	16071965	16071988		chr1	27469735	27477647
chr1	28232344	28233507		chr1	16707882	16708268		chr1	16073057	16084466		chr1	27480181	27486079
chr1	28235125	28237109		chr1	16719702	16721498		chr1	16087860	16089614		chr1	27487961	27491942
chr1	28245703	28252186		chr1	16739373	16742609		chr1	16109839	16113578		chr1	27496167	27498111
chr1	28259493	28260747		chr1	16750330	16750949		chr1	16115051	16115736		chr1	27503704	27505318
chr1	28313483	28314162		chr1	16769924	16770951		chr1	16121993	16125086		chr1	27517826	27518945
chr1	28328169	28330069		chr1	16796199	16797535		chr1	16126471	16128780		chr1	27525677	27526106
chr1	28365200	28366984		chr1	16859770	16860502		chr1	16130581	16135255		chr1	27527425	27530019
chr1	28368598	28371895		chr1	16862019	16862574		chr1	16136861	16160533		chr1	27557136	27558329
chr1	28373010	28375363		chr1	16872850	16873648		chr1	16161588	16161634		chr1	27572806	27577582
chr1	28377673	28379604		chr1	16896132	16898109		chr1	16162665	16185368		chr1	27589220	27593624
chr1	28397849	28402940		chr1	16902705	16905883		chr1	16186516	16192445		chr1	27601262	27604584
chr1	28436612	28440100		chr1	16913666	16914642		chr1	16197914	16198006		chr1	27650499	27651356
chr1	28449462	28451298		chr1	16938856	16939976		chr1	16205196	16213581		chr1	27658486	27660473
chr1	28470932	28471990		chr1	16947787	16949233		chr1	16215587	16218143		chr1	27671884	27673423
chr1	28478793	28483507		chr1	16960544	16961447		chr1	16230463	16231998		chr1	27713364	27714184
chr1	28504808	28511605		chr1	16980290	16980693		chr1	16235860	16239352		chr1	27724931	27727200
chr1	28518181	28521196		chr1	16998836	16999225		chr1	16244003	16251308		chr1	27752605	27753038
chr1	28524501	28528301		chr1	17011509	17012283		chr1	16259610	16263130		chr1	27772711	27774572
chr1	28552281	28554004		chr1	17053316	17054704		chr1	16315406	16316155		chr1	27830074	27831804
chr1	28578996	28583413		chr1	17080198	17082562		chr1	16320598	16325965		chr1	27849475	27852762
chr1	28641978	28644406		chr1	17096991	17099214		chr1	16348347	16353347		chr1	27858234	27859266
chr1	28647342	28650150		chr1	17121727	17122094		chr1	16362871	16364088		chr1	27862840	27865295
chr1	28665783	28670000		chr1	17127573	17131126		chr1	16366292	16381373		chr1	27872496	27877162
chr1	28675249	28675870		chr1	17211702	17213667		chr1	16382327	16393528		chr1	27889120	27891913
chr1	28718451	28719075		chr1	17226923	17227150		chr1	16398324	16398570		chr1	27913799	27915207
chr1	28720120	28723215		chr1	17232361	17234253		chr1	16402460	16403421		chr1	27937544	27937655
chr1	28733633	28734298		chr1	17236667	17237448		chr1	16439783	16445239		chr1	27934543	27936081
chr1	28735677	28738999		chr1	17274645	17275098		chr1	16456812	16457344		chr1	27958797	27961070
chr1	28785353	28785828		chr1	17276409	17277086		chr1	16475947	16476110		chr1	27967719	27969189
chr1	28884009	28885616		chr1	17405225	17406110		chr1	16498556	16500613		chr1	27971270	27972265
chr1	28886614	28887815		chr1	17412013	17414129		chr1	16512365	16515357		chr1	28078813	28079807
chr1	28913751	28915547		chr1	17437232	17442779		chr1	16533677	16535764		chr1	28086765	28089347
chr1	28926892	28927946		chr1	17491591	17492075		chr1	16544035	16546814		chr1	28103797	28105852
chr1	28965828	28966492		chr1	17519448	17521150		chr1	16612572	16614044		chr1	28121990	28124132
chr1	29180588	29183141		chr1	17531714	17532545		chr1	16623284	16626187		chr1	28128968	28129761
chr1	29201914	29202902		chr1	17539845	17540205		chr1	16630434	16631306		chr1	28134971	28136419
chr1	29227084	29228170		chr1	17551415	17551796		chr1	16636547	16639570		chr1	28177319	28177505
chr1	29230311	29231282		chr1	17569269	17570522		chr1	16642782	16646067		chr1	28193523	28194659
chr1	29271360	29272446		chr1	17587402	17589749		chr1	16665133	16667306		chr1	28195937	28198618
chr1	29282661	29283928		chr1	18902205	18903250		chr1	16720137	16721381		chr1	28232327	28233498
chr1	30717269	30723028		chr1	18926461	18927617		chr1	16739453	16742423		chr1	28235140	28237139
chr1	30732519	30735230		chr1	18949058	18949818		chr1	16750182	16750968		chr1	28245820	28252294
chr1	30746614	30746637		chr1	19008252	19012238		chr1	16769872	16770814		chr1	28259486	28261101
chr1	30747702	30754015		chr1	19051560	19053676		chr1	16796381	16796528		chr1	28313699	28314394
chr1	30778201	30779356		chr1	19209146	19211935		chr1	16862011	16862428		chr1	28328307	28330062
chr1	30807779	30808065		chr1	19251027	19253007		chr1	16872874	16873674		chr1	28365224	28366728
chr1	30823176	30824647		chr1	19311080	19313085		chr1	16896212	16898045		chr1	28368676	28375889
chr1	30908989	30910928		chr1	19429921	19430674		chr1	16902616	16906235		chr1	28378924	28379196
chr1	30966150	30968213		chr1	19436479	19437023		chr1	16913617	16914511		chr1	28398136	28403390
chr1	31007201	31008529		chr1	19440702	19441063		chr1	16938809	16939856		chr1	28436143	28439717
chr1	31023804	31041624		chr1	19450560	19451457		chr1	16947870	16949429		chr1	28449720	28450183
chr1	31056359	31057221		chr1	19484259	19486764		chr1	16960846	16961426		chr1	28479802	28481574
chr1	31060992	31066593		chr1	19595389	19598061		chr1	16997977	16999226		chr1	28482632	28483417
chr1	31097829	31104867		chr1	19615145	19617138		chr1	17011847	17012144		chr1	28504956	28511637
chr1	31108712	31114093		chr1	19618505	19623280		chr1	17053413	17054934		chr1	28513187	28513442
chr1	31135322	31135931		chr1	19639681	19640987		chr1	17080257	17082815		chr1	28517792	28521304
chr1	31144261	31147044		chr1	19643854	19644935		chr1	17096940	17099136		chr1	28524541	28527920
chr1	31151105	31156924		chr1	19653523	19654712		chr1	17128089	17130110		chr1	28552327	28554048
chr1	31161461	31163053		chr1	19758535	19759049		chr1	17233617	17233968		chr1	28579313	28583417
chr1	31169774	31172578		chr1	19786151	19787856		chr1	17404846	17406032		chr1	28592374	28592831
chr1	31296060	31297693		chr1	19798941	19801599		chr1	17409601	17411607		chr1	28641565	28644368
chr1	31362615	31367356		chr1	19809007	19809368		chr1	17412736	17413930		chr1	28647451	28650186
chr1	31372757	31374395		chr1	19881866	19883659		chr1	17435552	17442657		chr1	28666359	28669960
chr1	31376048	31376302		chr1	20213186	20213488		chr1	17477681	17477813		chr1	28675354	28675635
chr1	31412750	31414587		chr1	20481180	20482381		chr1	17516116	17516495		chr1	28718961	28722699
chr1	31415887	31417290		chr1	20483786	20487132		chr1	17519354	17521360		chr1	28733803	28738835
chr1	31549294	31549756		chr1	20507650	20508464		chr1	17531738	17532728		chr1	28740871	28741572
chr1	31572447	31585312		chr1	20612816	20614857		chr1	17551366	17551919		chr1	28744617	28744870
chr1	31643880	31645778		chr1	20633522	20634566		chr1	17569338	17569613		chr1	28754444	28754688
chr1	31669156	31670754		chr1	20660180	20662333		chr1	17587250	17589953		chr1	28762808	28763170
chr1	31700648	31701050		chr1	20696317	20699243		chr1	18902258	18903400		chr1	28785225	28785686
chr1	31760699	31761377		chr1	20717391	20718267		chr1	18913425	18913663		chr1	28883721	28887935
chr1	31763710	31764867		chr1	20732110	20734044		chr1	19009405	19012163		chr1	28913901	28915659
chr1	31788163	31789369		chr1	20782354	20782555		chr1	19209445	19211595		chr1	28927166	28928087
chr1	31815292	31815969		chr1	20784876	20788859		chr1	19251020	19252289		chr1	28965009	28966778
chr1	31843082	31843548		chr1	20896285	20897666		chr1	19311661	19312935		chr1	29124378	29124839
chr1	31854108	31857114		chr1	21021181	21023904		chr1	19341279	19341980		chr1	29134049	29134273
chr1	31866631	31866686		chr1	21082424	21084554		chr1	19345414	19345691		chr1	29180308	29183185
chr1	31870232	31874165		chr1	21149574	21150833		chr1	19393233	19393917		chr1	29201824	29202825
chr1	31922238	31923960		chr1	21153153	21153604		chr1	19436945	19437638		chr1	29227076	29228229
chr1	31931626	31943557		chr1	21170409	21177611		chr1	19440589	19442005		chr1	29230298	29230985
chr1	31954657	31956897		chr1	21267724	21271228		chr1	19450670	19451400		chr1	29271291	29272532
chr1	31984248	31987229		chr1	21284053	21285256		chr1	19468594	19469211		chr1	29282591	29283979
chr1	32012610	32015993		chr1	21298001	21298617		chr1	19483976	19487069		chr1	30717467	30719361
chr1	32059799	32064874		chr1	21307615	21312084		chr1	19595630	19597996		chr1	30721228	30722811
chr1	32072229	32074241		chr1	21320926	21331220		chr1	19614724	19622056		chr1	30748498	30749627
chr1	32107216	32110320		chr1	21333492	21343436		chr1	19639932	19640858		chr1	30750700	30751542
chr1	32115353	32117758		chr1	21344439	21346312		chr1	19643876	19644091		chr1	30807131	30808108
chr1	32131775	32135474		chr1	21350163	21350781		chr1	19653317	19654789		chr1	30823325	30824548
chr1	32138613	32138922		chr1	21378883	21379559		chr1	19659602	19659753		chr1	30909171	30910861
chr1	32144749	32145024		chr1	21436289	21437593		chr1	19758671	19759190		chr1	30967258	30968274
chr1	32178508	32181406		chr1	21439348	21440846		chr1	19785833	19787787		chr1	31007410	31008136
chr1	32200098	32200761		chr1	21450949	21451851		chr1	19799099	19801034		chr1	31024371	31026354
chr1	32205079	32206696		chr1	21520515	21521484		chr1	19808862	19810855		chr1	31028046	31030190
chr1	32207840	32209927		chr1	21574510	21575070		chr1	19881946	19883269		chr1	31039211	31039732
chr1	32212476	32213896		chr1	21607037	21608577		chr1	20481568	20481704		chr1	31031262	31038025
chr1	32219020	32224159		chr1	21622174	21623833		chr1	20486126	20486591		chr1	31056866	31057145
chr1	32240042	32242003		chr1	21638352	21639799		chr1	20507649	20508457		chr1	31061585	31066619
chr1	32248371	32248798		chr1	21762083	21767498		chr1	20613128	20614966		chr1	31097955	31103180
chr1	32291092	32293210		chr1	21774592	21776527		chr1	20633428	20634592		chr1	31109611	31112675
chr1	32311209	32312416		chr1	21780252	21784329		chr1	20660462	20662454		chr1	31144226	31146880
chr1	32331751	32336642		chr1	21815988	21817665		chr1	20696351	20698574		chr1	31151521	31156693
chr1	32350934	32352480		chr1	21825856	21827084		chr1	20732533	20733777		chr1	31162266	31162827
chr1	32361616	32362586		chr1	21869469	21870678		chr1	20782319	20782986		chr1	31169879	31172639
chr1	32393545	32395391		chr1	21896533	21897502		chr1	20784396	20788878		chr1	31296127	31297767
chr1	32447765	32448351		chr1	21921135	21923103		chr1	21022193	21023727		chr1	31363143	31367108
chr1	32464180	32465432		chr1	21930866	21934240		chr1	21082913	21084058		chr1	31372897	31374738
chr1	32499612	32501213		chr1	21935239	21939660		chr1	21149538	21150099		chr1	31375766	31376653
chr1	32520554	32521350		chr1	21956705	21958013		chr1	21153081	21153658		chr1	31394441	31395157
chr1	32539041	32540396		chr1	22024268	22026794		chr1	21169880	21172763		chr1	31412748	31414393
chr1	32589158	32590845		chr1	22038904	22040378		chr1	21173837	21177539		chr1	31549391	31549852
chr1	32611852	32612883		chr1	22042377	22045662		chr1	21217469	21217901		chr1	31572807	31577863
chr1	32636504	32639236		chr1	22052077	22054130		chr1	21267923	21271763		chr1	31579519	31584927
chr1	32649313	32652547		chr1	22275600	22275846		chr1	21283590	21285473		chr1	31643809	31645772
chr1	32694057	32696243		chr1	22412048	22414860		chr1	21296818	21298534		chr1	31669148	31670763
chr1	32701482	32704834		chr1	22428958	22429327		chr1	21299948	21300594		chr1	31700204	31701779
chr1	32711770	32713243		chr1	22451133	22453010		chr1	21302811	21302995		chr1	31703963	31704328
chr1	32714331	32718018		chr1	22688848	22689593		chr1	21307134	21312399		chr1	31714946	31715690
chr1	32724607	32725922		chr1	22710014	22711725		chr1	21314314	21314729		chr1	31760464	31761338
chr1	32731402	32731773		chr1	22738976	22741125		chr1	21320835	21331806		chr1	31762960	31765861
chr1	32740699	32747293		chr1	22749263	22752944		chr1	21333425	21343385		chr1	31787923	31789350
chr1	32752958	32768118		chr1	22780537	22781172		chr1	21344701	21346216		chr1	31815522	31815917
chr1	32772438	32775808		chr1	22787453	22791054		chr1	21379091	21379464		chr1	31854583	31856500
chr1	32787160	32790181		chr1	22825648	22827856		chr1	21436345	21437575		chr1	31871300	31873981
chr1	32791733	32792178		chr1	22829228	22830440		chr1	21439488	21440681		chr1	31922381	31923455
chr1	32793391	32799035		chr1	22831458	22833049		chr1	21520401	21521475		chr1	31934151	31943429
chr1	32814681	32819595		chr1	22834487	22835144		chr1	21606777	21608527		chr1	31931914	31933083
chr1	32900618	32902054		chr1	22848639	22851256		chr1	21622724	21623815		chr1	31954729	31954972
chr1	32962816	32965706		chr1	22861492	22862076		chr1	21638164	21639249		chr1	31956106	31956687
chr1	32973112	32973563		chr1	22870168	22871055		chr1	21761669	21767509		chr1	31984292	31987094
chr1	32980730	32982447		chr1	23010555	23011776		chr1	21775464	21776873		chr1	31995148	31996703
chr1	32990859	32994241		chr1	23018438	23021749		chr1	21780167	21784303		chr1	32012540	32016024
chr1	33007015	33008701		chr1	23099671	23100816		chr1	21826075	21827032		chr1	32060106	32064700
chr1	33011467	33013161		chr1	23122451	23122782		chr1	21869376	21870488		chr1	32069315	32069545
chr1	33015265	33018532		chr1	23166446	23170439		chr1	21896425	21897507		chr1	32072050	32074285
chr1	33023406	33037674		chr1	23177260	23178805		chr1	21921339	21921789		chr1	32107378	32109782
chr1	33047488	33048733		chr1	23196197	23198226		chr1	21931252	21932074		chr1	32115541	32117074
chr1	33080717	33081592		chr1	23342167	23346054		chr1	21935646	21937901		chr1	32132103	32134701
chr1	33126485	33128105		chr1	23367263	23373022		chr1	21957125	21957731		chr1	32178836	32181297
chr1	33151258	33153812		chr1	23376841	23378117		chr1	22024150	22026804		chr1	32200082	32200961
chr1	33181245	33183226		chr1	23383919	23386218		chr1	22039117	22040863		chr1	32205051	32206755
chr1	33218955	33221881		chr1	23401412	23404825		chr1	22041910	22045851		chr1	32207999	32209672
chr1	33255654	33258295		chr1	23411080	23412367		chr1	22052080	22054208		chr1	32212671	32213236
chr1	33341536	33343143		chr1	23451509	23453117		chr1	22412085	22414709		chr1	32219622	32225148
chr1	33347208	33351020		chr1	23478012	23480849		chr1	22428926	22429294		chr1	32240130	32241997
chr1	33363638	33365104		chr1	23482813	23485126		chr1	22450716	22453011		chr1	32248403	32249213
chr1	33376703	33377621		chr1	23527446	23532014		chr1	22709956	22710768		chr1	32291178	32294032
chr1	33430379	33430853		chr1	23539652	23539882		chr1	22739204	22740708		chr1	32311007	32312098
chr1	33471971	33473303		chr1	23542475	23544453		chr1	22749992	22753009		chr1	32331906	32336795
chr1	34781029	34781787		chr1	23553869	23565293		chr1	22788485	22791047		chr1	32350860	32352618
chr1	34858428	34860386		chr1	23591187	23596397		chr1	22825804	22832892		chr1	32361564	32362675
chr1	34865792	34866964		chr1	23619702	23619942		chr1	22834236	22835179		chr1	32393242	32395475
chr1	34984008	34985823		chr1	23626739	23628367		chr1	22849099	22851129		chr1	32426552	32426957
chr1	35030201	35032551		chr1	23634703	23635801		chr1	22861606	22862192		chr1	32447741	32448785
chr1	35078752	35081141		chr1	23691238	23694151		chr1	22870158	22870865		chr1	32464122	32465617
chr1	35084569	35085744		chr1	23742810	23746021		chr1	23010568	23011563		chr1	32499759	32501522
chr1	35095452	35098766		chr1	23756280	23756462		chr1	23018736	23021712		chr1	32520683	32521463
chr1	35189550	35194827		chr1	23777390	23780626		chr1	23100045	23100146		chr1	32539037	32540765
chr1	35263722	35265896		chr1	23790215	23795883		chr1	23167282	23171013		chr1	32589208	32590444
chr1	35268026	35270010		chr1	23798042	23802069		chr1	23177450	23178262		chr1	32611731	32612959
chr1	35298071	35299011		chr1	23824822	23826152		chr1	23196781	23197720		chr1	32636954	32638161
chr1	35318135	35324690		chr1	23867918	23868782		chr1	23342389	23345860		chr1	32649354	32653052
chr1	35343752	35347847		chr1	23917279	23917384		chr1	23367404	23373012		chr1	32656461	32656639
chr1	35439487	35441243		chr1	23930478	23932313		chr1	23376925	23378150		chr1	32664336	32664586
chr1	35458060	35458352		chr1	23956710	23962139		chr1	23384135	23386861		chr1	32694917	32696135
chr1	35447744	35456694		chr1	23978819	23982086		chr1	23401671	23404922		chr1	32701765	32704238
chr1	35464979	35480634		chr1	23983542	23985795		chr1	23410860	23412514		chr1	32711618	32713370
chr1	35485455	35488843		chr1	24003089	24004071		chr1	23451519	23453210		chr1	32714730	32718038
chr1	35497825	35512946		chr1	24007926	24010236		chr1	23474957	23475147		chr1	32724942	32725915
chr1	35514170	35515085		chr1	24017352	24020436		chr1	23478000	23484755		chr1	32731615	32731801
chr1	35519178	35527115		chr1	24022637	24022985		chr1	23527559	23529684		chr1	32740524	32746299
chr1	35530882	35546739		chr1	24043353	24043831		chr1	23539545	23539916		chr1	32753185	32768338
chr1	35547701	35547782		chr1	24045871	24047340		chr1	23542370	23543495		chr1	32771594	32776095
chr1	35549267	35549945		chr1	24117697	24121134		chr1	23554044	23562442		chr1	32788494	32790042
chr1	35552294	35568890		chr1	24142444	24143450		chr1	23564579	23564969		chr1	32791960	32798772
chr1	35572908	35573733		chr1	24150648	24152062		chr1	23592596	23596344		chr1	32812302	32812938
chr1	35574819	35576188		chr1	24155018	24155458		chr1	23626730	23628198		chr1	32814909	32819560
chr1	35636973	35638790		chr1	24186966	24188081		chr1	23634690	23635842		chr1	32871021	32871114
chr1	35640458	35642856		chr1	24202160	24202473		chr1	23691284	23694216		chr1	32900613	32902107
chr1	35717702	35719624		chr1	24290186	24291028		chr1	23742937	23746057		chr1	32963289	32965497
chr1	35768161	35771461		chr1	24293896	24295315		chr1	23756170	23757176		chr1	32972611	32973543
chr1	35805695	35809106		chr1	24319506	24320051		chr1	23777369	23780568		chr1	32981010	32982182
chr1	35883230	35884074		chr1	24321327	24323236		chr1	23790213	23797051		chr1	32989184	32989558
chr1	35929862	35932034		chr1	24413091	24420047		chr1	23798901	23802200		chr1	32990795	32993660
chr1	36083923	36085159		chr1	24501550	24503708		chr1	23824893	23825477		chr1	33017507	33018148
chr1	36088356	36090300		chr1	24515840	24516408		chr1	23930566	23932257		chr1	33025506	33037501
chr1	36099777	36100511		chr1	24536190	24537080		chr1	23956680	23961449		chr1	33047799	33047940
chr1	36148605	36152635		chr1	24541463	24541904		chr1	23979479	23981574		chr1	33080690	33081564
chr1	36155003	36162460		chr1	24555797	24556456		chr1	23984142	23985776		chr1	33126502	33128149
chr1	36203511	36204901		chr1	24567957	24568698		chr1	23996497	23997170		chr1	33153362	33153515
chr1	36222894	36226771		chr1	24593985	24594603		chr1	23998740	23999090		chr1	33181198	33183008
chr1	36230715	36233855		chr1	24640255	24644515		chr1	24003056	24004026		chr1	33219061	33221625
chr1	36242540	36246358		chr1	24682955	24684642		chr1	24008048	24010343		chr1	33255588	33258181
chr1	36247432	36249160		chr1	24701702	24707163		chr1	24017345	24020210		chr1	33341193	33343425
chr1	36254074	36261562		chr1	24713053	24713746		chr1	24022059	24023324		chr1	33347103	33351092
chr1	36264048	36270431		chr1	24724372	24724968		chr1	24042965	24043901		chr1	33363647	33365170
chr1	36290454	36291013		chr1	24729894	24731212		chr1	24045802	24047212		chr1	33376566	33377861
chr1	36305781	36307626		chr1	24742252	24749299		chr1	24117308	24121966		chr1	33430286	33430980
chr1	36323092	36324434		chr1	24764332	24764572		chr1	24142471	24143930		chr1	33471971	33473292
chr1	36359114	36361186		chr1	24848209	24848873		chr1	24150466	24151996		chr1	34781085	34781939
chr1	36369696	36374988		chr1	24929828	24930856		chr1	24186918	24187864		chr1	34858618	34860264
chr1	36384199	36389689		chr1	25022118	25023409		chr1	24216728	24217311		chr1	34865768	34866982
chr1	36396859	36398378		chr1	25146049	25146898		chr1	24290373	24290910		chr1	34983789	34986107
chr1	36436326	36437807		chr1	25172744	25175774		chr1	24294454	24295138		chr1	35030600	35032492
chr1	36450024	36451381		chr1	25231823	25233843		chr1	24321478	24323045		chr1	35078672	35081071
chr1	36463482	36465683		chr1	25235583	25237743		chr1	24413227	24419871		chr1	35085170	35085807
chr1	36486150	36488372		chr1	25239201	25241732		chr1	24501412	24503633		chr1	35096517	35097926
chr1	37471388	37472226		chr1	25246400	25248506		chr1	24515890	24516864		chr1	35188753	35194809
chr1	37473962	37477923		chr1	25256069	25258261		chr1	24536400	24536774		chr1	35264408	35265757
chr1	37513742	37515599		chr1	25266651	25268285		chr1	24541447	24541990		chr1	35268131	35269962
chr1	37534095	37535051		chr1	25326458	25326805		chr1	24567872	24568938		chr1	35298038	35299043
chr1	37553543	37554756		chr1	25336957	25340295		chr1	24593963	24594735		chr1	35318617	35321343
chr1	37556220	37556822		chr1	25429845	25431800		chr1	24640734	24644419		chr1	35344945	35347315
chr1	37594618	37596016		chr1	25506446	25507235		chr1	24683115	24684773		chr1	35439700	35440766
chr1	37689460	37693233		chr1	25543625	25544538		chr1	24702234	24706810		chr1	35450156	35455370
chr1	37806244	37809980		chr1	25549292	25550130		chr1	24724688	24725035		chr1	35466661	35469143
chr1	37848629	37853674		chr1	25556364	25556864		chr1	24730490	24731246		chr1	35471005	35477992
chr1	37858512	37860795		chr1	25567776	25570123		chr1	24742041	24748839		chr1	35499711	35499831
chr1	37902161	37907752		chr1	25573112	25574495		chr1	24751754	24752789		chr1	35504143	35510389
chr1	37931022	37933512		chr1	25616030	25616487		chr1	24847836	24848839		chr1	35519612	35526153
chr1	37945841	37947632		chr1	25771261	25771686		chr1	24930538	24930828		chr1	35532603	35546484
chr1	37988427	37990826		chr1	25799742	25800084		chr1	25022206	25023316		chr1	35554591	35559902
chr1	38000018	38001498		chr1	25817898	25821471		chr1	25146046	25147064		chr1	35561037	35562344
chr1	38003966	38006419		chr1	25837870	25838319		chr1	25172874	25175574		chr1	35563778	35564405
chr1	38011716	38014448		chr1	25844904	25845346		chr1	25231919	25233953		chr1	35572873	35573897
chr1	38015978	38016218		chr1	25857863	25860213		chr1	25235270	25241712		chr1	35574943	35575651
chr1	38858493	38860372		chr1	25873593	25876669		chr1	25245876	25248402		chr1	35636823	35638786
chr1	38872545	38874257		chr1	25888722	25894672		chr1	25256056	25258056		chr1	35640526	35642946
chr1	38930178	38932827		chr1	25895824	25896029		chr1	25266692	25268140		chr1	35707818	35708263
chr1	38941119	38942439		chr1	25904057	25907227		chr1	25336977	25340097		chr1	35717853	35719626
chr1	38950311	38952222		chr1	25922766	25923292		chr1	25429873	25431775		chr1	35768585	35770944
chr1	38958463	38959528		chr1	25996634	25998864		chr1	25506357	25507083		chr1	35805590	35809138
chr1	38985503	38985756		chr1	26035584	26036525		chr1	25543665	25544457		chr1	35883234	35884156
chr1	38990164	38992977		chr1	26110593	26113043		chr1	25567470	25570086		chr1	35929839	35932356
chr1	39025470	39027432		chr1	26126236	26127544		chr1	25573176	25574353		chr1	36083721	36085070
chr1	39094357	39095428		chr1	26168547	26170699		chr1	25616048	25616435		chr1	36088372	36090409
chr1	39102957	39109443		chr1	26176855	26178468		chr1	25810420	25810700		chr1	36099588	36100520
chr1	39116020	39119294		chr1	26219228	26219700		chr1	25817914	25821756		chr1	36148616	36151948
chr1	39125597	39134661		chr1	26233650	26235658		chr1	25837585	25838447		chr1	36155015	36159134
chr1	39142087	39143786		chr1	26275333	26277001		chr1	25844873	25845483		chr1	36160186	36162630
chr1	39153800	39155209		chr1	26278231	26281907		chr1	25858700	25860234		chr1	36187634	36188261
chr1	39158517	39160087		chr1	26284736	26285611		chr1	25873050	25876569		chr1	36203503	36204688
chr1	39167370	39168286		chr1	26289042	26289526		chr1	25888901	25896674		chr1	36222815	36225918
chr1	39184098	39184556		chr1	26306306	26307341		chr1	25904062	25907142		chr1	36229927	36234137
chr1	39192022	39192534		chr1	26335453	26337247		chr1	25996942	25998885		chr1	36242938	36245656
chr1	39212654	39216629		chr1	26350640	26352510		chr1	26035712	26036479		chr1	36247510	36249165
chr1	39343908	39345544		chr1	26353535	26354830		chr1	26110619	26112840		chr1	36254405	36261068
chr1	39395606	39400168		chr1	26356747	26356846		chr1	26126192	26128248		chr1	36265262	36269171
chr1	39405260	39411650		chr1	26431734	26433013		chr1	26169196	26171479		chr1	36290402	36290676
chr1	39573375	39577312		chr1	26471658	26474763		chr1	26176658	26178577		chr1	36305859	36307758
chr1	39587123	39589234		chr1	26477097	26477584		chr1	26233773	26235881		chr1	36322963	36324532
chr1	39606295	39607011		chr1	26500018	26502376		chr1	26275351	26282460		chr1	36328821	36329098
chr1	39639312	39640402		chr1	26509571	26512014		chr1	26284426	26285752		chr1	36359628	36361274
chr1	39662396	39662731		chr1	26529275	26533635		chr1	26289566	26289856		chr1	36369711	36375578
chr1	39738367	39739902		chr1	26619215	26622407		chr1	26335927	26337056		chr1	36383475	36388613
chr1	39788816	39789673		chr1	26636587	26638406		chr1	26353434	26354814		chr1	36397127	36397978
chr1	39818641	39820499		chr1	26677297	26678050		chr1	26431736	26432838		chr1	36436312	36438138
chr1	39821645	39823917		chr1	26687330	26688675		chr1	26469807	26469945		chr1	36450033	36451293
chr1	39844265	39846572		chr1	26689904	26699083		chr1	26471597	26474751		chr1	36463150	36465312
chr1	39851455	39854512		chr1	26700062	26701030		chr1	26476676	26477109		chr1	36486475	36487995
chr1	39882396	39884634		chr1	26703652	26707576		chr1	26500053	26502346		chr1	37471455	37472039
chr1	39891699	39896058		chr1	26753317	26754882		chr1	26509133	26511666		chr1	37474096	37477180
chr1	39898729	39902814		chr1	26767975	26769546		chr1	26529384	26534013		chr1	37514000	37515597
chr1	39926596	39927384		chr1	26771304	26772257		chr1	26619129	26622231		chr1	37533670	37535164
chr1	39933525	39935196		chr1	26782270	26784442		chr1	26636669	26638509		chr1	37553483	37554854
chr1	39942914	39944513		chr1	26785846	26789248		chr1	26687520	26688336		chr1	37594753	37595982
chr1	39955243	39962394		chr1	26799894	26800385		chr1	26690273	26698967		chr1	37689505	37693187
chr1	39988301	39989610		chr1	26804640	26805174		chr1	26700001	26700496		chr1	37752848	37753154
chr1	39991447	39992415		chr1	26810297	26810600		chr1	26701469	26701781		chr1	37793479	37794262
chr1	40038581	40042261		chr1	26824287	26827849		chr1	26703004	26707007		chr1	37806867	37810201
chr1	40069021	40072015		chr1	26847343	26850215		chr1	26752709	26754666		chr1	37849096	37852238
chr1	40096680	40097845		chr1	26860897	26869022		chr1	26771519	26772555		chr1	37858805	37860714
chr1	40105742	40109979		chr1	26877062	26877891		chr1	26782628	26784890		chr1	37902567	37905458
chr1	40140000	40144179		chr1	26888593	26890901		chr1	26786186	26789219		chr1	37931002	37933248
chr1	40160787	40162823		chr1	26899646	26900962		chr1	26804847	26805248		chr1	37945547	37947559
chr1	40256765	40259112		chr1	26907654	26908819		chr1	26823747	26827781		chr1	37988742	37990775
chr1	40304895	40317707		chr1	26921185	26922511		chr1	26847277	26850789		chr1	37999933	38001483
chr1	40373494	40376096		chr1	26949412	26950047		chr1	26860613	26868891		chr1	38004244	38006267
chr1	40380689	40385344		chr1	26959835	26961443		chr1	26877489	26877918		chr1	38011928	38014162
chr1	40390068	40394523		chr1	26993117	26995014		chr1	26888577	26890774		chr1	38858482	38860633
chr1	40449409	40450768		chr1	27007334	27014288		chr1	26899760	26901093		chr1	38872513	38874308
chr1	40477002	40477475		chr1	27005777	27006211		chr1	26907693	26908392		chr1	38929216	38929510
chr1	40508273	40509427		chr1	26997429	27004808		chr1	26921257	26923643		chr1	38930860	38932440
chr1	40530994	40532557		chr1	27030634	27034145		chr1	26947037	26947454		chr1	38941033	38942463
chr1	40690909	40693114		chr1	27044804	27045151		chr1	26959736	26961434		chr1	38950571	38952113
chr1	40708214	40713213		chr1	27099053	27100965		chr1	26997467	27014272		chr1	38958526	38959802
chr1	40783244	40783544		chr1	27111931	27113336		chr1	27030825	27033918		chr1	38985040	38985986
chr1	40862017	40868200		chr1	27122240	27123102		chr1	27099153	27101230		chr1	38990181	38993138
chr1	40877157	40880175		chr1	27136729	27139104		chr1	27102777	27103099		chr1	39025524	39027469
chr1	40896505	40908805		chr1	27140185	27146623		chr1	27111926	27112696		chr1	39094591	39095146
chr1	40918190	40920486		chr1	27152730	27156493		chr1	27122503	27122624		chr1	39103312	39108289
chr1	40932016	40932286		chr1	27161227	27162360		chr1	27132521	27132872		chr1	39117408	39118757
chr1	40947848	40949527		chr1	27192391	27192645		chr1	27136630	27146879		chr1	39125968	39134571
chr1	40967635	40968331		chr1	27233678	27235850		chr1	27152709	27156539		chr1	39142259	39143282
chr1	40978974	40980914		chr1	27250198	27250755		chr1	27161382	27162016		chr1	39153872	39154149
chr1	41044055	41048769		chr1	27297931	27301606		chr1	27192109	27192712		chr1	39159124	39159511
chr1	41101305	41103433		chr1	27321935	27323781		chr1	27234011	27235978		chr1	39191947	39192513
chr1	41108327	41111662		chr1	27339379	27343909		chr1	27250122	27251118		chr1	39212907	39216585
chr1	41241350	41243056		chr1	27347778	27350430		chr1	27297116	27302853		chr1	39343869	39345462
chr1	41277252	41278151		chr1	27364806	27367605		chr1	27322254	27323401		chr1	39397226	39399667
chr1	41357370	41362247		chr1	27391756	27392975		chr1	27331597	27332288		chr1	39405221	39410191
chr1	41364611	41368038		chr1	27402334	27403166		chr1	27340713	27344112		chr1	39411197	39412087
chr1	41370504	41374050		chr1	27428041	27429822		chr1	27347862	27350492		chr1	39490987	39491828
chr1	41378830	41383740		chr1	27463260	27464700		chr1	27357522	27357683		chr1	39573126	39577203
chr1	41387359	41388165		chr1	27473158	27475369		chr1	27364973	27367685		chr1	39587596	39589008
chr1	41415308	41415865		chr1	27480721	27485281		chr1	27391475	27392989		chr1	39606327	39607038
chr1	41418005	41419771		chr1	27488194	27492532		chr1	27402698	27403972		chr1	39639155	39640366
chr1	41432228	41433449		chr1	27496416	27498407		chr1	27426284	27426795		chr1	39671732	39672104
chr1	41473913	41478053		chr1	27503937	27505224		chr1	27428114	27430140		chr1	39738496	39739676
chr1	41486766	41487373		chr1	27515480	27515924		chr1	27463392	27464472		chr1	39788519	39789665
chr1	41481478	41485602		chr1	27517534	27519697		chr1	27472494	27476669		chr1	39819191	39819694
chr1	41495894	41497177		chr1	27525602	27530430		chr1	27481424	27485077		chr1	39844406	39846473
chr1	41498883	41504869		chr1	27536304	27538449		chr1	27488189	27492581		chr1	39850874	39853967
chr1	41514269	41516632		chr1	27539712	27545180		chr1	27496498	27497657		chr1	39882406	39884112
chr1	42035379	42036470		chr1	27555899	27561415		chr1	27504043	27505320		chr1	39891660	39896074
chr1	42147496	42147966		chr1	27563560	27577995		chr1	27516330	27519419		chr1	39898646	39899402
chr1	42165306	42166678		chr1	27589215	27594967		chr1	27527070	27530201		chr1	39900670	39902843
chr1	42168431	42168549		chr1	27598649	27605241		chr1	27540501	27540748		chr1	39926720	39927333
chr1	42173653	42175098		chr1	27606910	27608297		chr1	27541790	27543990		chr1	39943074	39944281
chr1	42208677	42213757		chr1	27648787	27648858		chr1	27545674	27546706		chr1	39954657	39962265
chr1	42264020	42268273		chr1	27650315	27651482		chr1	27554701	27561668		chr1	39988081	39992408
chr1	42281737	42284669		chr1	27658590	27660530		chr1	27564012	27577804		chr1	39999137	39999440
chr1	42312401	42313438		chr1	27662814	27663238		chr1	27589200	27595067		chr1	40030421	40030729
chr1	42333378	42336775		chr1	27671611	27674284		chr1	27598231	27604549		chr1	40038516	40042369
chr1	42455610	42457460		chr1	27713441	27713881		chr1	27606584	27607671		chr1	40070152	40071894
chr1	42462415	42463728		chr1	27724802	27726834		chr1	27650372	27651502		chr1	40096634	40097785
chr1	42657758	42659558		chr1	27752890	27752997		chr1	27658651	27660093		chr1	40105759	40109706
chr1	42680904	42684524		chr1	27772614	27774612		chr1	27662473	27663100		chr1	40140024	40140191
chr1	42765805	42768171		chr1	27785711	27786345		chr1	27671718	27674296		chr1	40141727	40142592
chr1	42816164	42817495		chr1	27830072	27831453		chr1	27725044	27727064		chr1	40143697	40144145
chr1	42822705	42824150		chr1	27850150	27851739		chr1	27752813	27753023		chr1	40160672	40162583
chr1	42845846	42847507		chr1	27874840	27876567		chr1	27772593	27773874		chr1	40256895	40259105
chr1	42923371	42925937		chr1	27890037	27891072		chr1	27829955	27831437		chr1	40304710	40306596
chr1	42930515	42963139		chr1	27934394	27936339		chr1	27849427	27851746		chr1	40308131	40317594
chr1	42965844	42968928		chr1	27958699	27962697		chr1	27858377	27858655		chr1	40373702	40376220
chr1	43008071	43009127		chr1	27970955	27972285		chr1	27874837	27876429		chr1	40384019	40384895
chr1	43020106	43024252		chr1	27965994	27969463		chr1	27889478	27891291		chr1	40390613	40394087
chr1	43067851	43069120		chr1	28078923	28079587		chr1	27914121	27915143		chr1	40449551	40450683
chr1	43171242	43172494		chr1	28087588	28089281		chr1	27934583	27935838		chr1	40476891	40477751
chr1	43255271	43258306		chr1	28104042	28105891		chr1	27958519	27962552		chr1	40508252	40509582
chr1	43269545	43271829		chr1	28122354	28124142		chr1	27966146	27969509		chr1	40530973	40532358
chr1	43284087	43286368		chr1	28128700	28130201		chr1	27970976	27972847		chr1	40665304	40666234
chr1	43293035	43297444		chr1	28135100	28136314		chr1	28087583	28089322		chr1	40690825	40692849
chr1	43348028	43350435		chr1	28144374	28145314		chr1	28104083	28106145		chr1	40708137	40713391
chr1	43357638	43361529		chr1	28153631	28153741		chr1	28122663	28124190		chr1	40782745	40784326
chr1	43365765	43369330		chr1	28193460	28194849		chr1	28128822	28129811		chr1	40802263	40802849
chr1	43388820	43390718		chr1	28195860	28198890		chr1	28135229	28136065		chr1	40861386	40867080
chr1	43418492	43419993		chr1	28232408	28233425		chr1	28193364	28194511		chr1	40877157	40878800
chr1	43453164	43455184		chr1	28235096	28237246		chr1	28196185	28198606		chr1	40896729	40908563
chr1	43529546	43532893		chr1	28246255	28252224		chr1	28232425	28233583		chr1	40918206	40920915
chr1	43534989	43538537		chr1	28258880	28261734		chr1	28235281	28237148		chr1	40931768	40932821
chr1	43541236	43543101		chr1	28296683	28297002		chr1	28245857	28251990		chr1	40944732	40945418
chr1	43544766	43552666		chr1	28313476	28314507		chr1	28258879	28260743		chr1	40948129	40949281
chr1	43581661	43582753		chr1	28328172	28329944		chr1	28262997	28263418		chr1	40952282	40952548
chr1	43648981	43651416		chr1	28341946	28342433		chr1	28313235	28314542		chr1	40967306	40967644
chr1	43706847	43708317		chr1	28352112	28352383		chr1	28328425	28330069		chr1	40978870	40981238
chr1	43783072	43785406		chr1	28353875	28354838		chr1	28365449	28366658		chr1	41044637	41048048
chr1	43834061	43837804		chr1	28365285	28366707		chr1	28368698	28372163		chr1	41101744	41103418
chr1	43857736	43859136		chr1	28368701	28375929		chr1	28373815	28375780		chr1	41108591	41111698
chr1	43868204	43869210		chr1	28378967	28379292		chr1	28378385	28379518		chr1	41241210	41243007
chr1	43885414	43885663		chr1	28377037	28377213		chr1	28376880	28377214		chr1	41277983	41278327
chr1	43933044	43937524		chr1	28397843	28402617		chr1	28398146	28402270		chr1	41358066	41358476
chr1	43945787	43948003		chr1	28435082	28440753		chr1	28435908	28440036		chr1	41360514	41362555
chr1	43969958	43971165		chr1	28479708	28481023		chr1	28478807	28482055		chr1	41364727	41368587
chr1	43973626	43976056		chr1	28482652	28482929		chr1	28483052	28483174		chr1	41370092	41374024
chr1	43978502	43980407		chr1	28513080	28514450		chr1	28500929	28501236		chr1	41379253	41383907
chr1	43990523	43992932		chr1	28504906	28511490		chr1	28504959	28513841		chr1	41387430	41387722
chr1	44029400	44038455		chr1	28517774	28521543		chr1	28517663	28522441		chr1	41388789	41388815
chr1	44212828	44214147		chr1	28524101	28528278		chr1	28523863	28528097		chr1	41414830	41416167
chr1	44239438	44239840		chr1	28552382	28554274		chr1	28540980	28541318		chr1	41418206	41419820
chr1	44294176	44294509		chr1	28578715	28583816		chr1	28552400	28553956		chr1	41432551	41433368
chr1	44325353	44329994		chr1	28591901	28592795		chr1	28577395	28583893		chr1	41474045	41478272
chr1	44354463	44355957		chr1	28599629	28602767		chr1	28600683	28602840		chr1	41482091	41485473
chr1	44404849	44406973		chr1	28634757	28635581		chr1	28636151	28636878		chr1	41486630	41487133
chr1	44423207	44424898		chr1	28641200	28644416		chr1	28641317	28644945		chr1	41495805	41497173
chr1	44433736	44433752		chr1	28647314	28650296		chr1	28646215	28650290		chr1	41498225	41504695
chr1	44435970	44437384		chr1	28666033	28670137		chr1	28659279	28659292		chr1	41514474	41516816
chr1	44472453	44473121		chr1	28720172	28722958		chr1	28665943	28670192		chr1	41918109	41918304
chr1	44481578	44484462		chr1	28735246	28742176		chr1	28675369	28675689		chr1	42035338	42036525
chr1	44500227	44503835		chr1	28744706	28744908		chr1	28720025	28723538		chr1	42165097	42166666
chr1	44545566	44546541		chr1	28746412	28746701		chr1	28740772	28741599		chr1	42173543	42174846
chr1	44557286	44561282		chr1	28750487	28752372		chr1	28735693	28739538		chr1	42209583	42210522
chr1	44587528	44588707		chr1	28753862	28754766		chr1	28744798	28744894		chr1	42222432	42222812
chr1	44603344	44604752		chr1	28755972	28756441		chr1	28746482	28747023		chr1	42264443	42267968
chr1	44629163	44629671		chr1	28759737	28762982		chr1	28748202	28749805		chr1	42282743	42284584
chr1	44630998	44633536		chr1	28785266	28785792		chr1	28752796	28752974		chr1	42312172	42313939
chr1	44659915	44660658		chr1	28828084	28828929		chr1	28754304	28755011		chr1	42333417	42336890
chr1	44673615	44677659		chr1	28881838	28888127		chr1	28756429	28757304		chr1	42455686	42457643
chr1	44699785	44704027		chr1	28913642	28916252		chr1	28762485	28765607		chr1	42462391	42464083
chr1	44706841	44707823		chr1	28927545	28928205		chr1	28785123	28786343		chr1	42657588	42660518
chr1	44712040	44715575		chr1	28965672	28966625		chr1	28881899	28882656		chr1	42681130	42684643
chr1	44720407	44722855		chr1	28972089	28973040		chr1	28883906	28887672		chr1	42766125	42768037
chr1	44729559	44733303		chr1	29124261	29125205		chr1	28914054	28915408		chr1	42816029	42817493
chr1	44737211	44741791		chr1	29179597	29184331		chr1	28964789	28966984		chr1	42823102	42823270
chr1	44774556	44778839		chr1	29196788	29197217		chr1	29178840	29183623		chr1	42845836	42847504
chr1	44792710	44794425		chr1	29201659	29203418		chr1	29201733	29203500		chr1	42923299	42925244
chr1	44798873	44800961		chr1	29227185	29228511		chr1	29227022	29228559		chr1	42931321	42933521
chr1	44806144	44811668		chr1	29229735	29231212		chr1	29230612	29231029		chr1	42935816	42936956
chr1	44818650	44820952		chr1	29271231	29272818		chr1	29271400	29273000		chr1	42938144	42938858
chr1	44842790	44843325		chr1	29282548	29284253		chr1	29282476	29284054		chr1	42940334	42964268
chr1	44896323	44896742		chr1	30685100	30685998		chr1	30717299	30719337		chr1	42966056	42968984
chr1	44985482	44987408		chr1	30717383	30719394		chr1	30721681	30722695		chr1	43008304	43009268
chr1	45010306	45013167		chr1	30721698	30722962		chr1	30750938	30751430		chr1	43020351	43023395
chr1	45107082	45110082		chr1	30732553	30732887		chr1	30823386	30824544		chr1	43067947	43069093
chr1	45206186	45206790		chr1	30750791	30751029		chr1	30909919	30910827		chr1	43170750	43172515
chr1	45266354	45267395		chr1	30823368	30824815		chr1	30949151	30949527		chr1	43206587	43207834
chr1	45302706	45305295		chr1	30888265	30888603		chr1	30967292	30968324		chr1	43255893	43257834
chr1	45326239	45327181		chr1	30909073	30910792		chr1	31018150	31018344		chr1	43269758	43271715
chr1	45338967	45341810		chr1	30966129	30968111		chr1	31025034	31026372		chr1	43284050	43286644
chr1	45373735	45375002		chr1	31024996	31026135		chr1	31031552	31037701		chr1	43293187	43297528
chr1	45376207	45376781		chr1	31030123	31030355		chr1	31040832	31041652		chr1	43347696	43350270
chr1	45489443	45492562		chr1	31039212	31039960		chr1	31055661	31055752		chr1	43357676	43363566
chr1	45499152	45501180		chr1	31031616	31037027		chr1	31056975	31057225		chr1	43365801	43369443
chr1	45514336	45527012		chr1	31061492	31066644		chr1	31059938	31066876		chr1	43388847	43391100
chr1	45536021	45538418		chr1	31098834	31102917		chr1	31098574	31102658		chr1	43418321	43419833
chr1	45549716	45554568		chr1	31110725	31113289		chr1	31110895	31113025		chr1	43453118	43455051
chr1	45555574	45560558		chr1	31144846	31146149		chr1	31144768	31146165		chr1	43529599	43533025
chr1	45575594	45576604		chr1	31152128	31156466		chr1	31152025	31156650		chr1	43535283	43538413
chr1	45583031	45586573		chr1	31162380	31162840		chr1	31162411	31162786		chr1	43541956	43542582
chr1	45588547	45591046		chr1	31169867	31172266		chr1	31169104	31172236		chr1	43545935	43551622
chr1	45643887	45643994		chr1	31296199	31297640		chr1	31295770	31297525		chr1	43582172	43582665
chr1	45646725	45646785		chr1	31362919	31367217		chr1	31362221	31367121		chr1	43648908	43651776
chr1	45647787	45647961		chr1	31372406	31375875		chr1	31372522	31376477		chr1	43706744	43708498
chr1	45680322	45680455		chr1	31394486	31395126		chr1	31412769	31414104		chr1	43783201	43784677
chr1	45683808	45690354		chr1	31412877	31414444		chr1	31421617	31422715		chr1	43802888	43803152
chr1	45699812	45700268		chr1	31422155	31422780		chr1	31549336	31549938		chr1	43821847	43822542
chr1	45702471	45703289		chr1	31549290	31550016		chr1	31562933	31564581		chr1	43834871	43837613
chr1	45730019	45731427		chr1	31562395	31564136		chr1	31572781	31577779		chr1	43858039	43858381
chr1	45734672	45736259		chr1	31572701	31582881		chr1	31579254	31582832		chr1	43933091	43937578
chr1	45749725	45751758		chr1	31583934	31585142		chr1	31583958	31584978		chr1	43945825	43948543
chr1	45801913	45805407		chr1	31587774	31588877		chr1	31588056	31588455		chr1	43969999	43970764
chr1	45839732	45841268		chr1	31591992	31592272		chr1	31643720	31645936		chr1	43973876	43976155
chr1	45891938	45893461		chr1	31643853	31645802		chr1	31665965	31667053		chr1	43978195	43980344
chr1	45896159	45897285		chr1	31651376	31651690		chr1	31669388	31670826		chr1	43990413	43993245
chr1	46038487	46042449		chr1	31665478	31667299		chr1	31699935	31702053		chr1	44029272	44038623
chr1	46086585	46086948		chr1	31669203	31670755		chr1	31712439	31715710		chr1	44212780	44214170
chr1	46093676	46094908		chr1	31689008	31689265		chr1	31745326	31746119		chr1	44239690	44240029
chr1	46127957	46138811		chr1	31699768	31702015		chr1	31754317	31755963		chr1	44325090	44330437
chr1	46165372	46176605		chr1	31703921	31704469		chr1	31758189	31758685		chr1	44354458	44355937
chr1	46178205	46188932		chr1	31711234	31711427		chr1	31760194	31765945		chr1	44404899	44407077
chr1	46194324	46199597		chr1	31712420	31715708		chr1	31787507	31789675		chr1	44423247	44424801
chr1	46223135	46223951		chr1	31753949	31756600		chr1	31798637	31798745		chr1	44436206	44437055
chr1	46245155	46250194		chr1	31760148	31765982		chr1	31814716	31815951		chr1	44481875	44484087
chr1	46257445	46257837		chr1	31787322	31789670		chr1	31843328	31843398		chr1	44500231	44503219
chr1	46301288	46308601		chr1	31814909	31816006		chr1	31854347	31856794		chr1	44545861	44546330
chr1	46330703	46334353		chr1	31843057	31843344		chr1	31865829	31866666		chr1	44557586	44560255
chr1	46338111	46342518		chr1	31854914	31856308		chr1	31870231	31874274		chr1	44588172	44588422
chr1	46393908	46395761		chr1	31869513	31874184		chr1	31921443	31924271		chr1	44603210	44604759
chr1	46401427	46403531		chr1	31922224	31924132		chr1	31941999	31943315		chr1	44617153	44617576
chr1	46406578	46407028		chr1	31931391	31943427		chr1	31931389	31940932		chr1	44628628	44629608
chr1	46442348	46443300		chr1	31954477	31957740		chr1	31954660	31956939		chr1	44630718	44633471
chr1	46516220	46517989		chr1	31963986	31964779		chr1	31984582	31986013		chr1	44659895	44660784
chr1	46569278	46569951		chr1	31977973	31978305		chr1	32003468	32004375		chr1	44673397	44677123
chr1	46603644	46607196		chr1	31984679	31986071		chr1	32012464	32018932		chr1	44700049	44704000
chr1	46610878	46613073		chr1	31995741	31997372		chr1	32023467	32024188		chr1	44712116	44715512
chr1	46615783	46617479		chr1	32003356	32003761		chr1	32033377	32033421		chr1	44720257	44722718
chr1	46641261	46647324		chr1	32018420	32018859		chr1	32037283	32037449		chr1	44726941	44727081
chr1	46667097	46669013		chr1	32012352	32017221		chr1	32055943	32056054		chr1	44729660	44733433
chr1	46686716	46688503		chr1	32055640	32055684		chr1	32057564	32058081		chr1	44737206	44743212
chr1	46717121	46720154		chr1	32057951	32058491		chr1	32059552	32064761		chr1	44774525	44778832
chr1	46747895	46763377		chr1	32059818	32064763		chr1	32068393	32069411		chr1	44792517	44794330
chr1	46764670	46764693		chr1	32068614	32069611		chr1	32071622	32074355		chr1	44799079	44800964
chr1	46767218	46769590		chr1	32071539	32074190		chr1	32075453	32076682		chr1	44806479	44810862
chr1	46797644	46808247		chr1	32098475	32098690		chr1	32085580	32086251		chr1	44818586	44820868
chr1	46820231	46820960		chr1	32100059	32101653		chr1	32101962	32102736		chr1	44842739	44843535
chr1	46822162	46823884		chr1	32107174	32110477		chr1	32107172	32110795		chr1	44947129	44947917
chr1	46857027	46859371		chr1	32115001	32118028		chr1	32111739	32111843		chr1	44985657	44987197
chr1	46875217	46876183		chr1	32130375	32135227		chr1	32114718	32118556		chr1	45010146	45013471
chr1	46895172	46895229		chr1	32129031	32129406		chr1	32119624	32120800		chr1	45107381	45110111
chr1	46896367	46898981		chr1	32138209	32139325		chr1	32129651	32130035		chr1	45206015	45206794
chr1	46903270	46904082		chr1	32140964	32145619		chr1	32131089	32135348		chr1	45266083	45266764
chr1	46947774	46948659		chr1	32178640	32183285		chr1	32138150	32139194		chr1	45302664	45305373
chr1	47023214	47025075		chr1	32195482	32200994		chr1	32141642	32145138		chr1	45326399	45327271
chr1	47028909	47033363		chr1	32204928	32210066		chr1	32150900	32151008		chr1	45338529	45341729
chr1	47045943	47048133		chr1	32212071	32213166		chr1	32152225	32152402		chr1	45360332	45360631
chr1	47066729	47072298		chr1	32214901	32216107		chr1	32178520	32184708		chr1	45489261	45492425
chr1	47108079	47108257		chr1	32219100	32225235		chr1	32186140	32187272		chr1	45499363	45501203
chr1	47178792	47179819		chr1	32239963	32242209		chr1	32195537	32200650		chr1	45516168	45526308
chr1	47312674	47315599		chr1	32247961	32250649		chr1	32205056	32210072		chr1	45536582	45538081
chr1	47331985	47335348		chr1	32265502	32267423		chr1	32212041	32213727		chr1	45549604	45554478
chr1	47408445	47411943		chr1	32273555	32274289		chr1	32214718	32225307		chr1	45556622	45558514
chr1	47427381	47428315		chr1	32289968	32293929		chr1	32226366	32226491		chr1	45575445	45576373
chr1	47436821	47438277		chr1	32310845	32312589		chr1	32239930	32242173		chr1	45583110	45591671
chr1	48471474	48472840		chr1	32331573	32336802		chr1	32245625	32246275		chr1	45683732	45690295
chr1	50610984	50611628		chr1	32337994	32338332		chr1	32247799	32249892		chr1	45702519	45703226
chr1	50618971	50623920		chr1	32341546	32342359		chr1	32265776	32266464		chr1	45730060	45731321
chr1	50656581	50659629		chr1	32350933	32352733		chr1	32273658	32274269		chr1	45734745	45736255
chr1	50666152	50667774		chr1	32361404	32363053		chr1	32295181	32296186		chr1	45749770	45751910
chr1	50703380	50703765		chr1	32364902	32365073		chr1	32290367	32294084		chr1	45801968	45805388
chr1	50706840	50709846		chr1	32393439	32396422		chr1	32308104	32312866		chr1	45840124	45841706
chr1	50873489	50874108		chr1	32401049	32401499		chr1	32315733	32316457		chr1	45891801	45892865
chr1	50958479	50962183		chr1	32447241	32450431		chr1	32331325	32336818		chr1	45979658	45979739
chr1	50967372	50971350		chr1	32464050	32465553		chr1	32341578	32342228		chr1	46039050	46042375
chr1	50977538	50978935		chr1	32493872	32495112		chr1	32345517	32345764		chr1	46093806	46094090
chr1	51060465	51063666		chr1	32499028	32502029		chr1	32350915	32352785		chr1	46127553	46138590
chr1	51069716	51070586		chr1	32519942	32521463		chr1	32361646	32363105		chr1	46165590	46167788
chr1	51220017	51221328		chr1	32539018	32540973		chr1	32364339	32366558		chr1	46168950	46176013
chr1	51234930	51238515		chr1	32589189	32590607		chr1	32393184	32396071		chr1	46179185	46189017
chr1	51244400	51245580		chr1	32611609	32612967		chr1	32401035	32401386		chr1	46194498	46195558
chr1	51261606	51263927		chr1	32636890	32639333		chr1	32447517	32450466		chr1	46197522	46199592
chr1	51280164	51281354		chr1	32656939	32657155		chr1	32464122	32465518		chr1	46203114	46203650
chr1	51296998	51297637		chr1	32649008	32655300		chr1	32493885	32495058		chr1	46223165	46223942
chr1	51313861	51315241		chr1	32694736	32696678		chr1	32499639	32501238		chr1	46245225	46249971
chr1	51322771	51326298		chr1	32698029	32698410		chr1	32519992	32521287		chr1	46257562	46259005
chr1	51329601	51331884		chr1	32701407	32705845		chr1	32538813	32540748		chr1	46301438	46308704
chr1	51344610	51344884		chr1	32709342	32709527		chr1	32589248	32590500		chr1	46330630	46333624
chr1	51483903	51485468		chr1	32711678	32713573		chr1	32611647	32612878		chr1	46338068	46342240
chr1	51491389	51492204		chr1	32714611	32718605		chr1	32619621	32620046		chr1	46343414	46343433
chr1	51516893	51519278		chr1	32724494	32725929		chr1	32635753	32640855		chr1	46393960	46395990
chr1	51557708	51558800		chr1	32730504	32731861		chr1	32645016	32645440		chr1	46401240	46403379
chr1	51567080	51571907		chr1	32737201	32737832		chr1	32647602	32647759		chr1	46406622	46407179
chr1	51574959	51575272		chr1	32740177	32745902		chr1	32649356	32655870		chr1	46442348	46443728
chr1	51617064	51617687		chr1	32752525	32778159		chr1	32664324	32664749		chr1	46466416	46466812
chr1	51628087	51630208		chr1	32787218	32791272		chr1	32665995	32667188		chr1	46489306	46489573
chr1	51648404	51651494		chr1	32793919	32800318		chr1	32693404	32696718		chr1	46516290	46518032
chr1	51728764	51730724		chr1	32806456	32809310		chr1	32708446	32709531		chr1	46519858	46520566
chr1	51737426	51737799		chr1	32810354	32810842		chr1	32701594	32704797		chr1	46522170	46523133
chr1	51877111	51879958		chr1	32812398	32812865		chr1	32711497	32713403		chr1	46603376	46607152
chr1	52032410	52034280		chr1	32814503	32820538		chr1	32714596	32719541		chr1	46610418	46612743
chr1	52053386	52059212		chr1	32863302	32863971		chr1	32723825	32725907		chr1	46616107	46617303
chr1	52141180	52143383		chr1	32873198	32873233		chr1	32731041	32731575		chr1	46623430	46623897
chr1	52193507	52194222		chr1	32893129	32893578		chr1	32737059	32738236		chr1	46641810	46645971
chr1	52195303	52196346		chr1	32900693	32902125		chr1	32740269	32747016		chr1	46667180	46669156
chr1	52288234	52289018		chr1	32925767	32925888		chr1	32749322	32749694		chr1	46686883	46688490
chr1	52305731	52308759		chr1	32933824	32934464		chr1	32751050	32779686		chr1	46717691	46720193
chr1	52364406	52369029		chr1	32962189	32965576		chr1	32780860	32781065		chr1	46747977	46761895
chr1	52403538	52405692		chr1	32972609	32973742		chr1	32784030	32785799		chr1	46767624	46768835
chr1	52551741	52554346		chr1	32980604	32981686		chr1	32791111	32792626		chr1	46798402	46808055
chr1	52574554	52574701		chr1	32988111	32994384		chr1	32787355	32790133		chr1	46822207	46823514
chr1	52662810	52663176		chr1	33007037	33008767		chr1	32793972	32800203		chr1	46857315	46857955
chr1	52696327	52699044		chr1	33016095	33017965		chr1	32809338	32809603		chr1	46875711	46876157
chr1	52700776	52701364		chr1	33026567	33028577		chr1	32810773	32819860		chr1	46897331	46898940
chr1	52702699	52704228		chr1	33031868	33037648		chr1	32863195	32864493		chr1	46903156	46904109
chr1	52707948	52708098		chr1	33047427	33049131		chr1	32893455	32893610		chr1	47023424	47024219
chr1	52725694	52727478		chr1	33054795	33055709		chr1	32900052	32902011		chr1	47030083	47032030
chr1	52748557	52753860		chr1	33080744	33081522		chr1	32934030	32934543		chr1	47067356	47071308
chr1	52756742	52757265		chr1	33098650	33101190		chr1	32963412	32965490		chr1	47178808	47179914
chr1	52779473	52780499		chr1	33126531	33128577		chr1	32973169	32974049		chr1	47311894	47315600
chr1	52813910	52815042		chr1	33151123	33151641		chr1	32980889	32981825		chr1	47331911	47336150
chr1	52842003	52846299		chr1	33152690	33153951		chr1	32988163	32994305		chr1	47408492	47411923
chr1	52848132	52849669		chr1	33181194	33183178		chr1	33000467	33000790		chr1	47436780	47438337
chr1	52852458	52864283		chr1	33219026	33221762		chr1	33006874	33010246		chr1	48471415	48472788
chr1	52868665	52868670		chr1	33255200	33258211		chr1	33015392	33018683		chr1	50610728	50611781
chr1	52906063	52906252		chr1	33300569	33301040		chr1	33035247	33037652		chr1	50619237	50623064
chr1	52921188	52922079		chr1	33339016	33339350		chr1	33025049	33034153		chr1	50657243	50660550
chr1	52926867	52928110		chr1	33340558	33343693		chr1	33047463	33049286		chr1	50666609	50668494
chr1	53014200	53016323		chr1	33346925	33351113		chr1	33054872	33055788		chr1	50707631	50709156
chr1	53045800	53050277		chr1	33363521	33365774		chr1	33080730	33081445		chr1	50873571	50874155
chr1	53146531	53146717		chr1	33376257	33377466		chr1	33094681	33094965		chr1	50958738	50962280
chr1	53196125	53198282		chr1	33389256	33389641		chr1	33098467	33101030		chr1	50967385	50971417
chr1	53218901	53221556		chr1	33430343	33430916		chr1	33126470	33128413		chr1	50977367	50979097
chr1	53237506	53239611		chr1	33456074	33456306		chr1	33151178	33153967		chr1	51069744	51070569
chr1	53248829	53250318		chr1	33458848	33459415		chr1	33173282	33173290		chr1	51220013	51221027
chr1	53315651	53316322		chr1	33461148	33461444		chr1	33181223	33183155		chr1	51234883	51238915
chr1	53325443	53328480		chr1	33471908	33473303		chr1	33219023	33221464		chr1	51244682	51245516
chr1	53571644	53574312		chr1	34754830	34756166		chr1	33255315	33258234		chr1	51254574	51255712
chr1	53575638	53576887		chr1	34762168	34764172		chr1	33298390	33298741		chr1	51261392	51262101
chr1	53811271	53812314		chr1	34780639	34783735		chr1	33300557	33301010		chr1	51296602	51297731
chr1	53836646	53838858		chr1	34787668	34788050		chr1	33323579	33325047		chr1	51314264	51314866
chr1	53889285	53890675		chr1	34844550	34844694		chr1	33338882	33345296		chr1	51323483	51326127
chr1	53896397	53900058		chr1	34851498	34851738		chr1	33347021	33350929		chr1	51329907	51331909
chr1	53912924	53913396		chr1	34853093	34853671		chr1	33363413	33365324		chr1	51344657	51345228
chr1	53918869	53919349		chr1	34858710	34860380		chr1	33367753	33368508		chr1	51484161	51485273
chr1	53943476	53948057		chr1	34865651	34866995		chr1	33376217	33377488		chr1	51491814	51492146
chr1	53959979	53960370		chr1	34929072	34929971		chr1	33388648	33389678		chr1	51517249	51519282
chr1	53971253	53972168		chr1	34983064	34986056		chr1	33430506	33430912		chr1	51557682	51558690
chr1	54001613	54002089		chr1	35030124	35032520		chr1	33460823	33461397		chr1	51567075	51571630
chr1	54010963	54022277		chr1	35047104	35047721		chr1	33471981	33473182		chr1	51617051	51617802
chr1	54037554	54038786		chr1	35078779	35081178		chr1	34754611	34756086		chr1	51628310	51630139
chr1	54050843	54055220		chr1	35084455	35085834		chr1	34762514	34763952		chr1	51648780	51650773
chr1	54121274	54122262		chr1	35087532	35087976		chr1	34780971	34782138		chr1	51728864	51730684
chr1	54123612	54126043		chr1	35096615	35097935		chr1	34783234	34783381		chr1	51737459	51737526
chr1	54133443	54138393		chr1	35187395	35188657		chr1	34786315	34788497		chr1	51875576	51875925
chr1	54149895	54155295		chr1	35189757	35194872		chr1	34851418	34854177		chr1	51877120	51879877
chr1	54156439	54160303		chr1	35202166	35202649		chr1	34855391	34855790		chr1	51990356	51990651
chr1	54199416	54201239		chr1	35221299	35223380		chr1	34858749	34860341		chr1	52011950	52012199
chr1	54272222	54274827		chr1	35264485	35265565		chr1	34865661	34866967		chr1	52032594	52034195
chr1	54286410	54287921		chr1	35268005	35270187		chr1	34983402	34986089		chr1	52054175	52059408
chr1	54294933	54300164		chr1	35297751	35298684		chr1	35030269	35032499		chr1	52141419	52143858
chr1	54329789	54333473		chr1	35318609	35320776		chr1	35047078	35047790		chr1	52149221	52149801
chr1	54405077	54408909		chr1	35344951	35347308		chr1	35078786	35081107		chr1	52191770	52192259
chr1	54420636	54423683		chr1	35450990	35454042		chr1	35084559	35085995		chr1	52193518	52196139
chr1	54487645	54489762		chr1	35467794	35467940		chr1	35087250	35088058		chr1	52288179	52289174
chr1	54499239	54499971		chr1	35475354	35477505		chr1	35090686	35090696		chr1	52305244	52309476
chr1	54541782	54543094		chr1	35505517	35508327		chr1	35092052	35093023		chr1	52364230	52369067
chr1	54563218	54565580		chr1	35522347	35525173		chr1	35096218	35097983		chr1	52403085	52405683
chr1	54571556	54572067		chr1	35544765	35545846		chr1	35105611	35105763		chr1	52551582	52554377
chr1	54580939	54582752		chr1	35534052	35543751		chr1	35187454	35188151		chr1	52574531	52575303
chr1	54670403	54672141		chr1	35556087	35561590		chr1	35189550	35194736		chr1	52633036	52633653
chr1	54715416	54716500		chr1	35563890	35565650		chr1	35222760	35223612		chr1	52662916	52663446
chr1	54763633	54765261		chr1	35567920	35567985		chr1	35264366	35265634		chr1	52696335	52699106
chr1	54847557	54849938		chr1	35573115	35573816		chr1	35268204	35270109		chr1	52700713	52701381
chr1	54860511	54861751		chr1	35575038	35576092		chr1	35297958	35298983		chr1	52702713	52704341
chr1	54864466	54867790		chr1	35636348	35639116		chr1	35318596	35320800		chr1	52707902	52708859
chr1	54872054	54872705		chr1	35634822	35635299		chr1	35344082	35347310		chr1	52725610	52727403
chr1	54873862	54891634		chr1	35640369	35642864		chr1	35450849	35454648		chr1	52748509	52754017
chr1	54898758	54908254		chr1	35715295	35719732		chr1	35466934	35467962		chr1	52757030	52757498
chr1	54920298	54929141		chr1	35727234	35727913		chr1	35474869	35477850		chr1	52779535	52780355
chr1	54933311	54939236		chr1	35767946	35771537		chr1	35504919	35509751		chr1	52814037	52814980
chr1	54944652	54946153		chr1	35804935	35809212		chr1	35522298	35525858		chr1	52841867	52850797
chr1	54949729	54951400		chr1	35810442	35810453		chr1	35533688	35545724		chr1	52853771	52863665
chr1	54955883	54956031		chr1	35883250	35884034		chr1	35554214	35559607		chr1	52905264	52905352
chr1	54970944	54971548		chr1	35929757	35932173		chr1	35560771	35561419		chr1	52921096	52922114
chr1	54975290	54981345		chr1	36008305	36009112		chr1	35563678	35566799		chr1	52925894	52928062
chr1	54987817	54990669		chr1	36083851	36084737		chr1	35567958	35568738		chr1	53014289	53015811
chr1	54996673	54996809		chr1	36088354	36091195		chr1	35572980	35573610		chr1	53046034	53050044
chr1	55063724	55065371		chr1	36098880	36100605		chr1	35575031	35576111		chr1	53061845	53062983
chr1	55213439	55216574		chr1	36108685	36109452		chr1	35635579	35638628		chr1	53146291	53146777
chr1	55262436	55263770		chr1	36140468	36141005		chr1	35640384	35642938		chr1	53196140	53198121
chr1	55276599	55278221		chr1	36147202	36153014		chr1	35715781	35719748		chr1	53219121	53221539
chr1	55399013	55400376		chr1	36154430	36163254		chr1	35726641	35727685		chr1	53237636	53239664
chr1	55428636	55431019		chr1	36186873	36188327		chr1	35768302	35771706		chr1	53248700	53250099
chr1	55479068	55479542		chr1	36203375	36205535		chr1	35805301	35810485		chr1	53287297	53287795
chr1	55489737	55490351		chr1	36229679	36234955		chr1	35883237	35884004		chr1	53315852	53316427
chr1	55501442	55511405		chr1	36227969	36228495		chr1	35885838	35886369		chr1	53325616	53328553
chr1	55517546	55525116		chr1	36221998	36226704		chr1	35929996	35932626		chr1	53508920	53510127
chr1	55528021	55529230		chr1	36236525	36238009		chr1	36008290	36009025		chr1	53552209	53552899
chr1	55532984	55537185		chr1	36240233	36240640		chr1	36084128	36084663		chr1	53571493	53577673
chr1	55557478	55561185		chr1	36241703	36249473		chr1	36088349	36089934		chr1	53592354	53593187
chr1	55578804	55579637		chr1	36253967	36261229		chr1	36091698	36092055		chr1	53811347	53811564
chr1	55581013	55581790		chr1	36265902	36267235		chr1	36093372	36094729		chr1	53836615	53838904
chr1	55583817	55586919		chr1	36289369	36291222		chr1	36096705	36100514		chr1	53889327	53890651
chr1	55610569	55612843		chr1	36299118	36301452		chr1	36109069	36109439		chr1	53896764	53900107
chr1	55621872	55628582		chr1	36305089	36308019		chr1	36133670	36135123		chr1	53912824	53913396
chr1	55631865	55635297		chr1	36322955	36324546		chr1	36144958	36145019		chr1	53918861	53919303
chr1	55644566	55646939		chr1	36327655	36328991		chr1	36148524	36153507		chr1	53943776	53947808
chr1	55693937	55694116		chr1	36338407	36338992		chr1	36154682	36163065		chr1	54013118	54019483
chr1	55698002	55701940		chr1	36342629	36344418		chr1	36166153	36166272		chr1	54037876	54038523
chr1	55716497	55722274		chr1	36359507	36362468		chr1	36167387	36168227		chr1	54050839	54055151
chr1	55723544	55728053		chr1	36365549	36366076		chr1	36169306	36169316		chr1	54123992	54125438
chr1	55780881	55783097		chr1	36367776	36377157		chr1	36187408	36188365		chr1	54133566	54138437
chr1	55811974	55812967		chr1	36380251	36380717		chr1	36203244	36205608		chr1	54150043	54154952
chr1	55816436	55817076		chr1	36382096	36389957		chr1	36217423	36218214		chr1	54156880	54158524
chr1	55819917	55821815		chr1	36396435	36398379		chr1	36229777	36233914		chr1	54172939	54173123
chr1	55863978	55869492		chr1	36435652	36438022		chr1	36222469	36227425		chr1	54199526	54201068
chr1	55877538	55878072		chr1	36450090	36451442		chr1	36236529	36238177		chr1	54227928	54229310
chr1	55886813	55887603		chr1	36463195	36467859		chr1	36239402	36240543		chr1	54272360	54274693
chr1	56016916	56017733		chr1	36486509	36487462		chr1	36242470	36249076		chr1	54286502	54287830
chr1	56050737	56051410		chr1	37471119	37472786		chr1	36253853	36261388		chr1	54296230	54300027
chr1	56124308	56126371		chr1	37473926	37480296		chr1	36266061	36267206		chr1	54329434	54332703
chr1	56134328	56134737		chr1	37485888	37488061		chr1	36281234	36282159		chr1	54405163	54409159
chr1	56157028	56157320		chr1	37513528	37515657		chr1	36289388	36291488		chr1	54420599	54423106
chr1	56160655	56161661		chr1	37531961	37536438		chr1	36298510	36301918		chr1	54474512	54474979
chr1	56198321	56201069		chr1	37553356	37556835		chr1	36305638	36307853		chr1	54487651	54489902
chr1	56330385	56332697		chr1	37595174	37595940		chr1	36322799	36324732		chr1	54498828	54500074
chr1	56414854	56415340		chr1	37605404	37605593		chr1	36327475	36329129		chr1	54541431	54543187
chr1	56423755	56426252		chr1	37689379	37693205		chr1	36342446	36344862		chr1	54563261	54565432
chr1	56432375	56433129		chr1	37738917	37739872		chr1	36349725	36351455		chr1	54580909	54583200
chr1	56435175	56435841		chr1	37806698	37810941		chr1	36359321	36362588		chr1	54670637	54672041
chr1	56477309	56478082		chr1	37850315	37851706		chr1	36365102	36366072		chr1	54715482	54716588
chr1	56510189	56512101		chr1	37858733	37860968		chr1	36377736	36378833		chr1	54763510	54765533
chr1	56515720	56518447		chr1	37868337	37869048		chr1	36367657	36376505		chr1	54865083	54865225
chr1	56527607	56529028		chr1	37890794	37891820		chr1	36380658	36381973		chr1	54866648	54867498
chr1	56547400	56548797		chr1	37901486	37905445		chr1	36382968	36391279		chr1	54872477	54872654
chr1	56540335	56545810		chr1	37931179	37933419		chr1	36395847	36398032		chr1	54877751	54878331
chr1	56550136	56550794		chr1	37943608	37947614		chr1	36420499	36420837		chr1	54882584	54891525
chr1	56568834	56573737		chr1	37957948	37960333		chr1	36435689	36438088		chr1	54899502	54900181
chr1	56575636	56580560		chr1	37988663	37990829		chr1	36450263	36451539		chr1	54901246	54907673
chr1	56644172	56648443		chr1	37999382	38002387		chr1	36463510	36466533		chr1	54922352	54924284
chr1	56688410	56689587		chr1	38003775	38006590		chr1	36486784	36487615		chr1	54926348	54928674
chr1	56787835	56789637		chr1	38011883	38015087		chr1	37471098	37472697		chr1	54933839	54938914
chr1	56818008	56819850		chr1	38137667	38139434		chr1	37473894	37480450		chr1	54945237	54945816
chr1	58412521	58412654		chr1	38857795	38860761		chr1	37484793	37488747		chr1	54949864	54951360
chr1	58432647	58433154		chr1	38872724	38874123		chr1	37499679	37499964		chr1	54975807	54978081
chr1	58544920	58547255		chr1	38929170	38929842		chr1	37509443	37509915		chr1	54980555	54981131
chr1	58567540	58580701		chr1	38931031	38932296		chr1	37512793	37515431		chr1	55063236	55065676
chr1	58583262	58586369		chr1	38941186	38942570		chr1	37533089	37536375		chr1	55213486	55216794
chr1	58589978	58594778		chr1	38950525	38952227		chr1	37553367	37554653		chr1	55262502	55262928
chr1	58619153	58620960		chr1	38957730	38960127		chr1	37556408	37556812		chr1	55276954	55277620
chr1	58698759	58700568		chr1	38984509	38986452		chr1	37595206	37595905		chr1	55429096	55430744
chr1	58702631	58702907		chr1	38988885	38993335		chr1	37689625	37693169		chr1	55502989	55508487
chr1	58773009	58774191		chr1	38996235	38997663		chr1	37739542	37740005		chr1	55510017	55510984
chr1	58779074	58787703		chr1	39025179	39027467		chr1	37806217	37812515		chr1	55518675	55522902
chr1	58788993	58791221		chr1	39029151	39029684		chr1	37817613	37818467		chr1	55524822	55525121
chr1	58809310	58809745		chr1	39046952	39048952		chr1	37849950	37851921		chr1	55558592	55560895
chr1	58812562	58817279		chr1	39090135	39090491		chr1	37858654	37861388		chr1	55583979	55586092
chr1	58824649	58825785		chr1	39094437	39095302		chr1	37890890	37891331		chr1	55626784	55627522
chr1	58848846	58849807		chr1	39098564	39099108		chr1	37901716	37905427		chr1	55632554	55635132
chr1	58857668	58860463		chr1	39110463	39111696		chr1	37906627	37906986		chr1	55644973	55646102
chr1	58869109	58876238		chr1	39102895	39108330		chr1	37920550	37921868		chr1	55698757	55699208
chr1	58881455	58885055		chr1	39117138	39118349		chr1	37930381	37933332		chr1	55717847	55720713
chr1	58896468	58897090		chr1	39126471	39134402		chr1	37940517	37941378		chr1	55725297	55727411
chr1	58902813	58904877		chr1	39141597	39143851		chr1	37944810	37947686		chr1	55781611	55781828
chr1	58921972	58923516		chr1	39153545	39155279		chr1	37958184	37961332		chr1	55820357	55821249
chr1	58931509	58933683		chr1	39158528	39160322		chr1	37988426	37990840		chr1	55864879	55869315
chr1	58941101	58944418		chr1	39172927	39174061		chr1	37999358	38006427		chr1	56125120	56125711
chr1	58967958	58969538		chr1	39177464	39180964		chr1	38011870	38016439		chr1	56161051	56161462
chr1	59011715	59016248		chr1	39183293	39185808		chr1	38138518	38139103		chr1	56331096	56332731
chr1	59019929	59020504		chr1	39191798	39196051		chr1	38857697	38860641		chr1	56424396	56426273
chr1	59056438	59058597		chr1	39197563	39198040		chr1	38872695	38874167		chr1	56477385	56478026
chr1	59107464	59108190		chr1	39204840	39205373		chr1	38929033	38929470		chr1	56510139	56511082
chr1	59113015	59116463		chr1	39212746	39215943		chr1	38930660	38932264		chr1	56516269	56517705
chr1	59127310	59130834		chr1	39343877	39345470		chr1	38941243	38942360		chr1	56528108	56528833
chr1	59141221	59144704		chr1	39391828	39392792		chr1	38949958	38952186		chr1	56541981	56543393
chr1	59146791	59147086		chr1	39394212	39399777		chr1	38958234	38960179		chr1	56548145	56548230
chr1	59150964	59151438		chr1	39404711	39411702		chr1	38984987	38986686		chr1	56569389	56573173
chr1	59177871	59178158		chr1	39491216	39491967		chr1	38990130	38993837		chr1	56575742	56580249
chr1	59184376	59184845		chr1	39515197	39515422		chr1	38994810	38997624		chr1	56644264	56648159
chr1	59200572	59201052		chr1	39516537	39519353		chr1	39025414	39027536		chr1	56688300	56688965
chr1	59228871	59233041		chr1	39538895	39539250		chr1	39046930	39050070		chr1	56788003	56789262
chr1	59295770	59298413		chr1	39571693	39577378		chr1	39090142	39090693		chr1	56818525	56819714
chr1	59367288	59369080		chr1	39605808	39607021		chr1	39094432	39095632		chr1	58442164	58442300
chr1	59392359	59395033		chr1	39639222	39640689		chr1	39098949	39099333		chr1	58545150	58547328
chr1	59497676	59500363		chr1	39646600	39647745		chr1	39103244	39107853		chr1	58567964	58580342
chr1	59501749	59503069		chr1	39662240	39662466		chr1	39110379	39111271		chr1	58583407	58585700
chr1	59594797	59595243		chr1	39671508	39672373		chr1	39117233	39118356		chr1	58590938	58594753
chr1	59674073	59674178		chr1	39701223	39702307		chr1	39126065	39134300		chr1	58618623	58620789
chr1	59720419	59721632		chr1	39738452	39739762		chr1	39137178	39137439		chr1	58698918	58700628
chr1	59759194	59759559		chr1	39766617	39766951		chr1	39141593	39144314		chr1	58702369	58703567
chr1	59813924	59815926		chr1	39768516	39770793		chr1	39153509	39156537		chr1	58727694	58728129
chr1	59892029	59893784		chr1	39788622	39789677		chr1	39158700	39160162		chr1	58773167	58774859
chr1	59926108	59926932		chr1	39799151	39800856		chr1	39167157	39168187		chr1	58779442	58787400
chr1	59951915	59953967		chr1	39845181	39846481		chr1	39172762	39174048		chr1	58789723	58790033
chr1	59997119	59999797		chr1	39852330	39853701		chr1	39178393	39179094		chr1	58812720	58817938
chr1	60055169	60056134		chr1	39882945	39884516		chr1	39183437	39185436		chr1	58824539	58825879
chr1	60107992	60109188		chr1	39891275	39896044		chr1	39191797	39195441		chr1	58848683	58849497
chr1	60252931	60254613		chr1	39898805	39899474		chr1	39197829	39198286		chr1	58857783	58860539
chr1	60547610	60548966		chr1	39900799	39902741		chr1	39205238	39205323		chr1	58869158	58876772
chr1	60670076	60670636		chr1	39927131	39927592		chr1	39212577	39217913		chr1	58882378	58884081
chr1	60726939	60728638		chr1	39954790	39955783		chr1	39344051	39345587		chr1	58902806	58904907
chr1	60825291	60825735		chr1	39959854	39962325		chr1	39385919	39388013		chr1	58921978	58923319
chr1	60942396	60943562		chr1	39981934	39982240		chr1	39392585	39392771		chr1	58931934	58933746
chr1	61042950	61044108		chr1	39988478	39989412		chr1	39395147	39399853		chr1	58941601	58944193
chr1	61049778	61051255		chr1	39991131	39992385		chr1	39405295	39412125		chr1	58968114	58969381
chr1	61054960	61058324		chr1	40029307	40031116		chr1	39516635	39517068		chr1	59011666	59016598
chr1	61067461	61067541		chr1	40038385	40042205		chr1	39570596	39572094		chr1	59025879	59025939
chr1	61075373	61084244		chr1	40070537	40071843		chr1	39573338	39577309		chr1	59057037	59057776
chr1	61135500	61135888		chr1	40074992	40075069		chr1	39605440	39606986		chr1	59107271	59107718
chr1	61138914	61139767		chr1	40076332	40076389		chr1	39639311	39640962		chr1	59113464	59115487
chr1	61152436	61153242		chr1	40085111	40086070		chr1	39675531	39675805		chr1	59127323	59130906
chr1	61157588	61157857		chr1	40096902	40097835		chr1	39701311	39702475		chr1	59142414	59144319
chr1	61183163	61185890		chr1	40105819	40109393		chr1	39738483	39739690		chr1	59146626	59147359
chr1	61226963	61227267		chr1	40140044	40144054		chr1	39767009	39770017		chr1	59150986	59151389
chr1	61244238	61244472		chr1	40160577	40163105		chr1	39788967	39789439		chr1	59229023	59232945
chr1	61338153	61338273		chr1	40182193	40182410		chr1	39799450	39800239		chr1	59295592	59298358
chr1	61399010	61401907		chr1	40185046	40185423		chr1	39845084	39846400		chr1	59392951	59394495
chr1	61422067	61427163		chr1	40256785	40259487		chr1	39852504	39853693		chr1	59497885	59500141
chr1	61445073	61448132		chr1	40304429	40306573		chr1	39875140	39875335		chr1	59502099	59502868
chr1	61452441	61453904		chr1	40308959	40314340		chr1	39882952	39884573		chr1	59720255	59721666
chr1	61636902	61637452		chr1	40315612	40317633		chr1	39891586	39895538		chr1	59759290	59759542
chr1	61724128	61725853		chr1	40373214	40376758		chr1	39900727	39902659		chr1	59813953	59815794
chr1	61741055	61743803		chr1	40383989	40384464		chr1	39926670	39927425		chr1	59892162	59893851
chr1	61745170	61747479		chr1	40391002	40393449		chr1	39943799	39943921		chr1	59925842	59927241
chr1	61782818	61783866		chr1	40449593	40450804		chr1	39955319	39955703		chr1	59952520	59953906
chr1	61886274	61888505		chr1	40477261	40477627		chr1	39957443	39957676		chr1	59997282	59999278
chr1	61949776	61957142		chr1	40508288	40509303		chr1	39960053	39962334		chr1	60055121	60055912
chr1	61959807	61963574		chr1	40530977	40533394		chr1	39987860	39989441		chr1	60107985	60109208
chr1	61995891	61995945		chr1	40582638	40583987		chr1	39991229	39992189		chr1	60253649	60254488
chr1	62011067	62011861		chr1	40612556	40612925		chr1	40030242	40030820		chr1	60547198	60548602
chr1	62024428	62025321		chr1	40665331	40666529		chr1	40038555	40041909		chr1	60669982	60670850
chr1	62039641	62041652		chr1	40690824	40693231		chr1	40043513	40043903		chr1	60727341	60728099
chr1	62044969	62046358		chr1	40702558	40704215		chr1	40069019	40072313		chr1	60809639	60810005
chr1	62075294	62077115		chr1	40708225	40714186		chr1	40085111	40085653		chr1	60936361	60936696
chr1	62120885	62123192		chr1	40719064	40719334		chr1	40096904	40098053		chr1	60942071	60943446
chr1	62175580	62177390		chr1	40733667	40734144		chr1	40105805	40109441		chr1	61042776	61044059
chr1	62178734	62182229		chr1	40735277	40736555		chr1	40140209	40140404		chr1	61049743	61051287
chr1	62229548	62231799		chr1	40737550	40738284		chr1	40141649	40144112		chr1	61055044	61058359
chr1	62265811	62269164		chr1	40772239	40772354		chr1	40160641	40162764		chr1	61075353	61084461
chr1	62278444	62280632		chr1	40783098	40783761		chr1	40182708	40183051		chr1	61135113	61136033
chr1	62284500	62289280		chr1	40802212	40803476		chr1	40184852	40185265		chr1	61138818	61139754
chr1	62294560	62309250		chr1	40820838	40821074		chr1	40256755	40259133		chr1	61152274	61152994
chr1	62318298	62319615		chr1	40848423	40850077		chr1	40304712	40306590		chr1	61183168	61186144
chr1	62325329	62326085		chr1	40862007	40866555		chr1	40308714	40313828		chr1	61226689	61227262
chr1	62348163	62349141		chr1	40877143	40878547		chr1	40315779	40317205		chr1	61337858	61338164
chr1	62356664	62357000		chr1	40896558	40903922		chr1	40338584	40338660		chr1	61399310	61401126
chr1	62383808	62387245		chr1	40906652	40908174		chr1	40373706	40376285		chr1	61423766	61426905
chr1	62389556	62392210		chr1	40918615	40920312		chr1	40383690	40384881		chr1	61436708	61437047
chr1	62401025	62402608		chr1	40932155	40932410		chr1	40390581	40393526		chr1	61445431	61448591
chr1	62425102	62428414		chr1	40948283	40949487		chr1	40404848	40405433		chr1	61452502	61453989
chr1	62435086	62439879		chr1	40952126	40952541		chr1	40449610	40450658		chr1	61585503	61585873
chr1	62514860	62515813		chr1	40967021	40968643		chr1	40508310	40509084		chr1	61636503	61637510
chr1	62687286	62689041		chr1	40978859	40981054		chr1	40531013	40533463		chr1	61724320	61726008
chr1	62782986	62784997		chr1	40983735	40983879		chr1	40583175	40583457		chr1	61741072	61744573
chr1	62904481	62907005		chr1	41002008	41004138		chr1	40612574	40612922		chr1	61746175	61747413
chr1	62994227	62994627		chr1	41045110	41047255		chr1	40665349	40666422		chr1	61782837	61783354
chr1	63018875	63019200		chr1	41101983	41103466		chr1	40690865	40693082		chr1	61886282	61888738
chr1	63031748	63034715		chr1	41108555	41111721		chr1	40702460	40704390		chr1	61950676	61955197
chr1	63051320	63052940		chr1	41123024	41123556		chr1	40706975	40706989		chr1	61959873	61962385
chr1	63149442	63155419		chr1	41222280	41222772		chr1	40708049	40713472		chr1	62039840	62041280
chr1	63198449	63198812		chr1	41241248	41243000		chr1	40733727	40734933		chr1	62045362	62046081
chr1	63228957	63231442		chr1	41277611	41278284		chr1	40736178	40736484		chr1	62075592	62076174
chr1	63262055	63262221		chr1	41357584	41363348		chr1	40737549	40737551		chr1	62121064	62123064
chr1	63316727	63318360		chr1	41365151	41367734		chr1	40769852	40772423		chr1	62179199	62181835
chr1	63322090	63324762		chr1	41370575	41374061		chr1	40773806	40773997		chr1	62228784	62232444
chr1	63366099	63368660		chr1	41379444	41384117		chr1	40782734	40783595		chr1	62256582	62256850
chr1	63405099	63405578		chr1	41387532	41388198		chr1	40802464	40804042		chr1	62265819	62269047
chr1	63522350	63524716		chr1	41414603	41416405		chr1	40821053	40822417		chr1	62278028	62280829
chr1	63592655	63595119		chr1	41417382	41419788		chr1	40848444	40849663		chr1	62285148	62287495
chr1	63622904	63623295		chr1	41432570	41433617		chr1	40861938	40867706		chr1	62295244	62296700
chr1	63632881	63636569		chr1	41474235	41477838		chr1	40877255	40878602		chr1	62298150	62302835
chr1	63661341	63663650		chr1	41482073	41488192		chr1	40890398	40890728		chr1	62307329	62309219
chr1	63674055	63675217		chr1	41492159	41492240		chr1	40896754	40904168		chr1	62318459	62319507
chr1	63773526	63775359		chr1	41493238	41493664		chr1	40906392	40908157		chr1	62325565	62325737
chr1	63813185	63815261		chr1	41495048	41505576		chr1	40918642	40920294		chr1	62348646	62348955
chr1	63816422	63817369		chr1	41514466	41516792		chr1	40931862	40932252		chr1	62383939	62386705
chr1	63863446	63865201		chr1	41626081	41628760		chr1	40948362	40949594		chr1	62389450	62391721
chr1	63875603	63877594		chr1	41670389	41673619		chr1	40952476	40953000		chr1	62425416	62428222
chr1	63884083	63884380		chr1	41664306	41667577		chr1	40966655	40968578		chr1	62434994	62440253
chr1	63892796	63893047		chr1	41713881	41714108		chr1	40978776	40981085		chr1	62515248	62515754
chr1	63943443	63943699		chr1	41772846	41773513		chr1	41001876	41004581		chr1	62687247	62689015
chr1	63969476	63969867		chr1	41918096	41918235		chr1	41019447	41022109		chr1	62707846	62708160
chr1	63974734	63983671		chr1	41953944	41955668		chr1	41044930	41047808		chr1	62778296	62778411
chr1	63990199	63992554		chr1	42035186	42036512		chr1	41102563	41103013		chr1	62783002	62784968
chr1	63998882	64001993		chr1	42164879	42166582		chr1	41108643	41111170		chr1	62903960	62907266
chr1	64020253	64020398		chr1	42173092	42174278		chr1	41122882	41123646		chr1	62951955	62952216
chr1	64029250	64031551		chr1	42209802	42210283		chr1	41233850	41234211		chr1	62994367	62994647
chr1	64038500	64044726		chr1	42222758	42223057		chr1	41241391	41243149		chr1	63032085	63034492
chr1	64161337	64162298		chr1	42265695	42267537		chr1	41277495	41278182		chr1	63051702	63052579
chr1	64183409	64185022		chr1	42282912	42283657		chr1	41357497	41362133		chr1	63149508	63154981
chr1	64268879	64270194		chr1	42312291	42313915		chr1	41364993	41369232		chr1	63184815	63185231
chr1	64279917	64284756		chr1	42333308	42337123		chr1	41371107	41373536		chr1	63198439	63198784
chr1	64287455	64287758		chr1	42455564	42457762		chr1	41378951	41383956		chr1	63229030	63231342
chr1	64329675	64329983		chr1	42462673	42463637		chr1	41387319	41388606		chr1	63316658	63318437
chr1	64341190	64349661		chr1	42657552	42659811		chr1	41414760	41415063		chr1	63322045	63324832
chr1	64356595	64359784		chr1	42669505	42671042		chr1	41417894	41420045		chr1	63365968	63368762
chr1	64363484	64364036		chr1	42680822	42685112		chr1	41432016	41433520		chr1	63522334	63524559
chr1	64370576	64372768		chr1	42691959	42692890		chr1	41474531	41475530		chr1	63592474	63595219
chr1	64478287	64487238		chr1	42723583	42723885		chr1	41476645	41477378		chr1	63622802	63623599
chr1	64468808	64477061		chr1	42736377	42736800		chr1	41486857	41487227		chr1	63624761	63625468
chr1	64489426	64491629		chr1	42764919	42767806		chr1	41484144	41485181		chr1	63632884	63636574
chr1	64494823	64495777		chr1	42816042	42817440		chr1	41494772	41497024		chr1	63661229	63663561
chr1	64504652	64506664		chr1	42846083	42847613		chr1	41498397	41505047		chr1	63669439	63669848
chr1	64513846	64515685		chr1	42923156	42925669		chr1	41514953	41516725		chr1	63673982	63674986
chr1	64517386	64517989		chr1	42930889	42963159		chr1	41667410	41667738		chr1	63773794	63775242
chr1	64525747	64526667		chr1	42966077	42969442		chr1	41664499	41666324		chr1	63813654	63814202
chr1	64539007	64541804		chr1	42973509	42973785		chr1	41670852	41673126		chr1	63864279	63864649
chr1	64564544	64565457		chr1	43008224	43009163		chr1	41954172	41955303		chr1	63884388	63884469
chr1	64596342	64600480		chr1	43021332	43023062		chr1	42035250	42036428		chr1	63975321	63977098
chr1	64624086	64625503		chr1	43068018	43069192		chr1	42165124	42166608		chr1	63979473	63982247
chr1	64733042	64734577		chr1	43170578	43172469		chr1	42173318	42174480		chr1	63991223	63991783
chr1	64744175	64746824		chr1	43205400	43208232		chr1	42209797	42212231		chr1	63999803	64001078
chr1	64841763	64841838		chr1	43227782	43228281		chr1	42241198	42241352		chr1	64029477	64031447
chr1	64864118	64864642		chr1	43231983	43232492		chr1	42265671	42267643		chr1	64039291	64039637
chr1	64891292	64901502		chr1	43241137	43242213		chr1	42282707	42284110		chr1	64041795	64044325
chr1	64915764	64918644		chr1	43256479	43257439		chr1	42312321	42313860		chr1	64183513	64184962
chr1	64920290	64921790		chr1	43269243	43272574		chr1	42333368	42336815		chr1	64216010	64216319
chr1	64927941	64928582		chr1	43274351	43274546		chr1	42455631	42457267		chr1	64268898	64269832
chr1	64933573	64935712		chr1	43283334	43286784		chr1	42462675	42463529		chr1	64280951	64284460
chr1	64938865	64942450		chr1	43292514	43298493		chr1	42657402	42659462		chr1	64342098	64346322
chr1	64944529	64967520		chr1	43303664	43303923		chr1	42668927	42670939		chr1	64348183	64349449
chr1	64986617	64987681		chr1	43347236	43350563		chr1	42680878	42684304		chr1	64356747	64359222
chr1	64989500	64991532		chr1	43357366	43363998		chr1	42686494	42690067		chr1	64371295	64371785
chr1	65001908	65004161		chr1	43364979	43370073		chr1	42692483	42693149		chr1	64404657	64404917
chr1	65025244	65028249		chr1	43388218	43390461		chr1	42765723	42767833		chr1	64478593	64487138
chr1	65065843	65069458		chr1	43418367	43419670		chr1	42816051	42817437		chr1	64468801	64477394
chr1	65114185	65114782		chr1	43448088	43449115		chr1	42846028	42847465		chr1	64494761	64495896
chr1	65146767	65150136		chr1	43451859	43455333		chr1	42922733	42926064		chr1	64504091	64506959
chr1	65165625	65167045		chr1	43472029	43474194		chr1	42930416	42962450		chr1	64513586	64515151
chr1	65168615	65182205		chr1	43475546	43476610		chr1	42965144	42968948		chr1	64517466	64518907
chr1	65245240	65251603		chr1	43526089	43527438		chr1	43008145	43008954		chr1	64537186	64537393
chr1	65253405	65257220		chr1	43528820	43532957		chr1	43021071	43023186		chr1	64539077	64541730
chr1	65281153	65283019		chr1	43535239	43538422		chr1	43068224	43068731		chr1	64564707	64565402
chr1	65308929	65309205		chr1	43544130	43553028		chr1	43171265	43172445		chr1	64596312	64600486
chr1	65359379	65360954		chr1	43557115	43557649		chr1	43205673	43208140		chr1	64624274	64625012
chr1	65424037	65425997		chr1	43581048	43583556		chr1	43256079	43258087		chr1	64733896	64734146
chr1	65417722	65422858		chr1	43648327	43653814		chr1	43269444	43273099		chr1	64744239	64746991
chr1	65429932	65430494		chr1	43705990	43708293		chr1	43283362	43286778		chr1	64748020	64748340
chr1	65435381	65437173		chr1	43710593	43712315		chr1	43293011	43297184		chr1	64894624	64899332
chr1	65466481	65471740		chr1	43783212	43785112		chr1	43347603	43350735		chr1	64917535	64917965
chr1	65525368	65525870		chr1	43821026	43823206		chr1	43357339	43369942		chr1	64920737	64921232
chr1	66261527	66263099		chr1	43834607	43837381		chr1	43373999	43374673		chr1	64939325	64939511
chr1	66265734	66267020		chr1	43857811	43859415		chr1	43388051	43390402		chr1	64944875	64958449
chr1	66270457	66273236		chr1	43912399	43913133		chr1	43417938	43419670		chr1	64960164	64967634
chr1	66295046	66295604		chr1	43929391	43930664		chr1	43452765	43455124		chr1	64986594	64987630
chr1	66330989	66334041		chr1	43933017	43937563		chr1	43472172	43473754		chr1	64989664	64991330
chr1	66395139	66396584		chr1	43945855	43948216		chr1	43475643	43476034		chr1	65001790	65003844
chr1	66436186	66437283		chr1	43969616	43972020		chr1	43526418	43527346		chr1	65026006	65028294
chr1	66532736	66534533		chr1	43978128	43980441		chr1	43529397	43532861		chr1	65065834	65069517
chr1	66539226	66545103		chr1	43972972	43976141		chr1	43534182	43538460		chr1	65113991	65114682
chr1	66555842	66556781		chr1	43990263	43996319		chr1	43544573	43555209		chr1	65146482	65149586
chr1	66568456	66572234		chr1	44005637	44007273		chr1	43556807	43558387		chr1	65165916	65166613
chr1	66578144	66579075		chr1	44025975	44026106		chr1	43577377	43577836		chr1	65169064	65171825
chr1	66623284	66625517		chr1	44028167	44038351		chr1	43580452	43583832		chr1	65173023	65181221
chr1	66923690	66926450		chr1	44047539	44049144		chr1	43590080	43590589		chr1	65246628	65251076
chr1	66929613	66934712		chr1	44212765	44214296		chr1	43648555	43654201		chr1	65253599	65256884
chr1	67052658	67054771		chr1	44217939	44218384		chr1	43656861	43656932		chr1	65281379	65282914
chr1	67112013	67113658		chr1	44239202	44241397		chr1	43670767	43671409		chr1	65359462	65360391
chr1	67148801	67149222		chr1	44326203	44329515		chr1	43691545	43691847		chr1	65417008	65426335
chr1	67213403	67216100		chr1	44354566	44355997		chr1	43693669	43694137		chr1	65429937	65430515
chr1	67224702	67229119		chr1	44404337	44407230		chr1	43704934	43708318		chr1	65466921	65470533
chr1	67230838	67231003		chr1	44423542	44425355		chr1	43719472	43720235		chr1	65525297	65525998
chr1	67256350	67257254		chr1	44431843	44433509		chr1	43783122	43785376		chr1	66261489	66262270
chr1	67307557	67308106		chr1	44472477	44472858		chr1	43821586	43822710		chr1	66265739	66267020
chr1	67389746	67391223		chr1	44481895	44485964		chr1	43835132	43837562		chr1	66270402	66272761
chr1	67399627	67400959		chr1	44500666	44502962		chr1	43857874	43859464		chr1	66331239	66334026
chr1	67428331	67432546		chr1	44545757	44547256		chr1	43912447	43913135		chr1	66382020	66382131
chr1	67441195	67441998		chr1	44557542	44559503		chr1	43929450	43937463		chr1	66395373	66396660
chr1	67458769	67459835		chr1	44603341	44604730		chr1	43945964	43948930		chr1	66532730	66534677
chr1	67463819	67466092		chr1	44617020	44617407		chr1	43952878	43953722		chr1	66538744	66545295
chr1	67468207	67468479		chr1	44619970	44620223		chr1	43969989	43980381		chr1	66556154	66556618
chr1	67478878	67479723		chr1	44631099	44634716		chr1	43989860	43996588		chr1	66568448	66571906
chr1	67537167	67538052		chr1	44628687	44630099		chr1	44005245	44007408		chr1	66577335	66578946
chr1	67552118	67552957		chr1	44645435	44645744		chr1	44009850	44012777		chr1	66923733	66926571
chr1	67572605	67573369		chr1	44651542	44652867		chr1	44025836	44026757		chr1	66929743	66934765
chr1	67627101	67627379		chr1	44655240	44656000		chr1	44024058	44024356		chr1	66938680	66938910
chr1	67683887	67689020		chr1	44658251	44661137		chr1	44028251	44038320		chr1	67052402	67054784
chr1	67711848	67718103		chr1	44673414	44675443		chr1	44208377	44208726		chr1	67112289	67113539
chr1	67723300	67725349		chr1	44676558	44677156		chr1	44212675	44214050		chr1	67148691	67149182
chr1	67735480	67737195		chr1	44689154	44689545		chr1	44218120	44218548		chr1	67212470	67215949
chr1	67747781	67752641		chr1	44699886	44701848		chr1	44239084	44241443		chr1	67224941	67228642
chr1	67753622	67754107		chr1	44702934	44704059		chr1	44326627	44329369		chr1	67230193	67230309
chr1	67766381	67767006		chr1	44706241	44708762		chr1	44354634	44355906		chr1	67307198	67308021
chr1	67790250	67794959		chr1	44712282	44716136		chr1	44404800	44406584		chr1	67389862	67391077
chr1	67799981	67805008		chr1	44717106	44717887		chr1	44423838	44425516		chr1	67399755	67400677
chr1	67814343	67814865		chr1	44720224	44723740		chr1	44436004	44437073		chr1	67427952	67432471
chr1	67830798	67834495		chr1	44737066	44743444		chr1	44481842	44485890		chr1	67464019	67465964
chr1	67843510	67843858		chr1	44744764	44745038		chr1	44500244	44503445		chr1	67479063	67479570
chr1	67917701	67921269		chr1	44724821	44733255		chr1	44545496	44546421		chr1	67537544	67538076
chr1	68140233	68147161		chr1	44757046	44757878		chr1	44557557	44559111		chr1	67552021	67552860
chr1	68175355	68176208		chr1	44774584	44779024		chr1	44619506	44620122		chr1	67572815	67573185
chr1	68216562	68218692		chr1	44780894	44781609		chr1	44628180	44637642		chr1	67683552	67689219
chr1	68230720	68233039		chr1	44785071	44786433		chr1	44648734	44650789		chr1	67712607	67718164
chr1	68453052	68453273		chr1	44790804	44794771		chr1	44647511	44647690		chr1	67723318	67725520
chr1	68479829	68480935		chr1	44796719	44797306		chr1	44652353	44653471		chr1	67735813	67737023
chr1	68494935	68497833		chr1	44798333	44800853		chr1	44655213	44656422		chr1	67747464	67752154
chr1	68623991	68624940		chr1	44802375	44803887		chr1	44659159	44661477		chr1	67753666	67754499
chr1	68810902	68813019		chr1	44805177	44812220		chr1	44672528	44677264		chr1	67766507	67766998
chr1	68914765	68920567		chr1	44814896	44815219		chr1	44699807	44704357		chr1	67791672	67794504
chr1	69566415	69568468		chr1	44818559	44821414		chr1	44706011	44708766		chr1	67800737	67804677
chr1	69966825	69967310		chr1	44822578	44822706		chr1	44712138	44715692		chr1	67830796	67834120
chr1	70204865	70207304		chr1	44831441	44832797		chr1	44716828	44723114		chr1	67919006	67920324
chr1	70220644	70223278		chr1	44836312	44836623		chr1	44725641	44733797		chr1	68141121	68142568
chr1	70299061	70299339		chr1	44842791	44843288		chr1	44746091	44746715		chr1	68145055	68146893
chr1	70327680	70328037		chr1	44849089	44849232		chr1	44737067	44744535		chr1	68175887	68176442
chr1	70352173	70355863		chr1	44924000	44926524		chr1	44752877	44753063		chr1	68216751	68218619
chr1	70367355	70367997		chr1	44985678	44987336		chr1	44757112	44758032		chr1	68230780	68233306
chr1	70410052	70413417		chr1	45010111	45015017		chr1	44760994	44761125		chr1	68452806	68453698
chr1	70461964	70463507		chr1	45107514	45109687		chr1	44768717	44769909		chr1	68480080	68481125
chr1	71080072	71082034		chr1	45206052	45207043		chr1	44774589	44779783		chr1	68492510	68494054
chr1	71888253	71888620		chr1	45266124	45266602		chr1	44781274	44781622		chr1	68495351	68497830
chr1	72283185	72284258		chr1	45302747	45305708		chr1	44782719	44783269		chr1	68623969	68624260
chr1	73474461	73475969		chr1	45325505	45327549		chr1	44791137	44794549		chr1	68812499	68812786
chr1	73573447	73573587		chr1	45338195	45342804		chr1	44796790	44800812		chr1	68915662	68918368
chr1	73592620	73594196		chr1	45347546	45350367		chr1	44803701	44810993		chr1	69566612	69568677
chr1	73623163	73627128		chr1	45356703	45357027		chr1	44814823	44815987		chr1	69967083	69967318
chr1	73658236	73660239		chr1	45373838	45374276		chr1	44818445	44821596		chr1	70204923	70207283
chr1	74197672	74198896		chr1	45439851	45442746		chr1	44832386	44832590		chr1	70220615	70224002
chr1	74652180	74653651		chr1	45489315	45493856		chr1	44836010	44836627		chr1	70352766	70356825
chr1	74732127	74734223		chr1	45498723	45501132		chr1	44842785	44842992		chr1	70409941	70413021
chr1	75112457	75112852		chr1	45508165	45510801		chr1	44848463	44849261		chr1	70462235	70462468
chr1	75470677	75472817		chr1	45513179	45526169		chr1	44868627	44869188		chr1	71080073	71081906
chr1	75538666	75540616		chr1	45536620	45538257		chr1	44896156	44896705		chr1	71888213	71888653
chr1	75543124	75544646		chr1	45549518	45554880		chr1	44923986	44926918		chr1	72283148	72284245
chr1	75553479	75554464		chr1	45556007	45558862		chr1	44947364	44948192		chr1	73474387	73477055
chr1	75587265	75591064		chr1	45560307	45560695		chr1	44985317	44987731		chr1	73592770	73594114
chr1	75614457	75616882		chr1	45566146	45566856		chr1	44991825	44992007		chr1	73623349	73624789
chr1	75672306	75673650		chr1	45575847	45576404		chr1	45009771	45014953		chr1	73658700	73660314
chr1	75723500	75727055		chr1	45582999	45592410		chr1	45018542	45019269		chr1	74197704	74198704
chr1	75766134	75767137		chr1	45619710	45622369		chr1	45109337	45109680		chr1	74614687	74614888
chr1	75785211	75791154		chr1	45680047	45680550		chr1	45206072	45206382		chr1	74652517	74653226
chr1	76112974	76113309		chr1	45683513	45689829		chr1	45266242	45266688		chr1	74732307	74734305
chr1	76154360	76155305		chr1	45734885	45736292		chr1	45302765	45305625		chr1	75112352	75112823
chr1	76268832	76269247		chr1	45749412	45752069		chr1	45325703	45327740		chr1	75538968	75540046
chr1	76547104	76548838		chr1	45767213	45767583		chr1	45329251	45329787		chr1	75543916	75543999
chr1	76667949	76668149		chr1	45801366	45805466		chr1	45332180	45332500		chr1	75553563	75554284
chr1	76686970	76688377		chr1	45882336	45882735		chr1	45336200	45336424		chr1	75588049	75591005
chr1	76725062	76727804		chr1	45884761	45884797		chr1	45338849	45342647		chr1	75614492	75616728
chr1	76759397	76760689		chr1	45891134	45894079		chr1	45347327	45350406		chr1	75672448	75673550
chr1	76764659	76765527		chr1	45896648	45897366		chr1	45355358	45357002		chr1	75723531	75727049
chr1	76799630	76800353		chr1	45978902	45979670		chr1	45359544	45360917		chr1	75785208	75791773
chr1	76828371	76830325		chr1	46034675	46035451		chr1	45373845	45376672		chr1	76074720	76075223
chr1	76867225	76869517		chr1	46039263	46040805		chr1	45439758	45442926		chr1	76112921	76113320
chr1	76933851	76934130		chr1	46128192	46129046		chr1	45488777	45494384		chr1	76154392	76154835
chr1	76944675	76945707		chr1	46130237	46137015		chr1	45499030	45501182		chr1	76268637	76269558
chr1	76995059	76999769		chr1	46166005	46167683		chr1	45507542	45510738		chr1	76547496	76548672
chr1	77006806	77007207		chr1	46169870	46173899		chr1	45511800	45526090		chr1	76687084	76688290
chr1	77013871	77015962		chr1	46179414	46189321		chr1	45536317	45538315		chr1	76725432	76727327
chr1	77018157	77020929		chr1	46194249	46194969		chr1	45565754	45567051		chr1	76759582	76759854
chr1	77038730	77041075		chr1	46196711	46199341		chr1	45568332	45568966		chr1	76764859	76765463
chr1	77057885	77060914		chr1	46203095	46203958		chr1	45549224	45562085		chr1	76828926	76829547
chr1	77200797	77203711		chr1	46222156	46224373		chr1	45570345	45570679		chr1	76867240	76869308
chr1	77218724	77220109		chr1	46245128	46250049		chr1	45575690	45576366		chr1	76944645	76945777
chr1	77281780	77282472		chr1	46257577	46258066		chr1	45583039	45592226		chr1	76995107	76999840
chr1	77322590	77323212		chr1	46288538	46289398		chr1	45616868	45617193		chr1	77018235	77020551
chr1	77405651	77408027		chr1	46300126	46309871		chr1	45620256	45622265		chr1	77039336	77040828
chr1	77412136	77413501		chr1	46330809	46333614		chr1	45643838	45644818		chr1	77059802	77060638
chr1	77437466	77438972		chr1	46338019	46343447		chr1	45680661	45680775		chr1	77100608	77101043
chr1	77469131	77470338		chr1	46346853	46348660		chr1	45683335	45689641		chr1	77200755	77203709
chr1	77505058	77507386		chr1	46367679	46368882		chr1	45702894	45703107		chr1	77218605	77220315
chr1	77513529	77515650		chr1	46370893	46373366		chr1	45734906	45736272		chr1	77281669	77282756
chr1	77533368	77533826		chr1	46393965	46395687		chr1	45749334	45752044		chr1	77322593	77322766
chr1	77535438	77546786		chr1	46400465	46403755		chr1	45794132	45794457		chr1	77412283	77413031
chr1	77555366	77556011		chr1	46406106	46407164		chr1	45801275	45805482		chr1	77437630	77438651
chr1	77602703	77607807		chr1	46442206	46443833		chr1	45840312	45841048		chr1	77505141	77507206
chr1	77664786	77666090		chr1	46466537	46466858		chr1	45854929	45855109		chr1	77513615	77515796
chr1	77676153	77676416		chr1	46489491	46489617		chr1	45881913	45882515		chr1	77537879	77546595
chr1	77680140	77684955		chr1	46516054	46518127		chr1	45891266	45894113		chr1	77603298	77607585
chr1	77756654	77760798		chr1	46519484	46522925		chr1	45896125	45897028		chr1	77680212	77684961
chr1	77769574	77772431		chr1	46547817	46548432		chr1	45979056	45979889		chr1	77756070	77760662
chr1	77778708	77780505		chr1	46603177	46607731		chr1	46039652	46040951		chr1	77768814	77772386
chr1	77794799	77795708		chr1	46615828	46617544		chr1	46128368	46128447		chr1	77778725	77780674
chr1	77823853	77825184		chr1	46611311	46614874		chr1	46130162	46136957		chr1	77794431	77795784
chr1	77832003	77833688		chr1	46642476	46644487		chr1	46165985	46166860		chr1	77832303	77833729
chr1	77888559	77889318		chr1	46667361	46669017		chr1	46170386	46173260		chr1	77888447	77889297
chr1	77976177	77980635		chr1	46687169	46688116		chr1	46179852	46189569		chr1	77975750	77980418
chr1	78002958	78006623		chr1	46718018	46719945		chr1	46194274	46195136		chr1	78003057	78006964
chr1	78047785	78048216		chr1	46748434	46750443		chr1	46197387	46199576		chr1	78047986	78048286
chr1	78113714	78114286		chr1	46753809	46761569		chr1	46205709	46205959		chr1	78359235	78361883
chr1	78237468	78237692		chr1	46767648	46768041		chr1	46222141	46224310		chr1	78619144	78621642
chr1	78359279	78362080		chr1	46799031	46799356		chr1	46245016	46250368		chr1	78649218	78650581
chr1	78619222	78621659		chr1	46802473	46807422		chr1	46257436	46258339		chr1	78672246	78675046
chr1	78648612	78650802		chr1	46822320	46823141		chr1	46278821	46279453		chr1	78693977	78695410
chr1	78672281	78675007		chr1	46857293	46858237		chr1	46280922	46281885		chr1	78715438	78717161
chr1	78693532	78696060		chr1	46897607	46898421		chr1	46288361	46288931		chr1	78832017	78833274
chr1	78712780	78713227		chr1	47023642	47024054		chr1	46301076	46309864		chr1	78840659	78840935
chr1	78715654	78718058		chr1	47068477	47070256		chr1	46319211	46319906		chr1	79192859	79193666
chr1	78830257	78830495		chr1	47107819	47108325		chr1	46330786	46334287		chr1	79354709	79355856
chr1	78831697	78834283		chr1	47178733	47180670		chr1	46337657	46349774		chr1	79391130	79392946
chr1	78840399	78841031		chr1	47190013	47190762		chr1	46367942	46369114		chr1	79541572	79543277
chr1	79079639	79080331		chr1	47192452	47193345		chr1	46370402	46373286		chr1	79658343	79658568
chr1	79192696	79193914		chr1	47253629	47255156		chr1	46393976	46395240		chr1	79847119	79849010
chr1	79354775	79356373		chr1	47311840	47315735		chr1	46401310	46403631		chr1	80053436	80054628
chr1	79391023	79393373		chr1	47331393	47336710		chr1	46406197	46407233		chr1	80065856	80066383
chr1	79541683	79543453		chr1	47406859	47412785		chr1	46412752	46412949		chr1	80532936	80534305
chr1	79658157	79658612		chr1	47431402	47431850		chr1	46442112	46443998		chr1	80592968	80594799
chr1	79670911	79671213		chr1	47436859	47438345		chr1	46516219	46517985		chr1	80673183	80675040
chr1	79846980	79849129		chr1	48471468	48472764		chr1	46522133	46522957		chr1	80729904	80731933
chr1	80047283	80048295		chr1	50620036	50623624		chr1	46547861	46548440		chr1	81158485	81158980
chr1	80052770	80054649		chr1	50657071	50658016		chr1	46603295	46607189		chr1	81237110	81239155
chr1	80065931	80066528		chr1	50659173	50659517		chr1	46614334	46614563		chr1	81306095	81306745
chr1	80217727	80218012		chr1	50873486	50874144		chr1	46616183	46617261		chr1	81347599	81350501
chr1	80532672	80534342		chr1	50930302	50930742		chr1	46611415	46613197		chr1	81509499	81509821
chr1	80592758	80594882		chr1	50958489	50962189		chr1	46642315	46644458		chr1	81552145	81552395
chr1	80672937	80675741		chr1	50967038	50971950		chr1	46667345	46668897		chr1	81617587	81619685
chr1	80729415	80732103		chr1	50977157	50979954		chr1	46687137	46688440		chr1	81624252	81627537
chr1	81158118	81159206		chr1	51060998	51064528		chr1	46717429	46720178		chr1	81670541	81671248
chr1	81237236	81239015		chr1	51219980	51221406		chr1	46724854	46725012		chr1	81678653	81683285
chr1	81306102	81306626		chr1	51234915	51238819		chr1	46748107	46750458		chr1	81689210	81690243
chr1	81346879	81352391		chr1	51246347	51247177		chr1	46753777	46761633		chr1	81695446	81705182
chr1	81431099	81431368		chr1	51260938	51262858		chr1	46767731	46768648		chr1	81731015	81732095
chr1	81509595	81510016		chr1	51263864	51265161		chr1	46802187	46807207		chr1	81798704	81804759
chr1	81550502	81550695		chr1	51296334	51297668		chr1	46822229	46823181		chr1	81877579	81877790
chr1	81617373	81619862		chr1	51313237	51315412		chr1	46857382	46858234		chr1	81911700	81913221
chr1	81623945	81627914		chr1	51316486	51316938		chr1	46897524	46898801		chr1	81950061	81950413
chr1	81670274	81671154		chr1	51323197	51326285		chr1	47023670	47024011		chr1	82161923	82162303
chr1	81678505	81683447		chr1	51329551	51332425		chr1	47030857	47031924		chr1	82464851	82465055
chr1	81688943	81690546		chr1	51344616	51345116		chr1	47068473	47070373		chr1	82564904	82565553
chr1	81695412	81704614		chr1	51484149	51484389		chr1	47108246	47108586		chr1	82623364	82623996
chr1	81731720	81732069		chr1	51485361	51485901		chr1	47175048	47175802		chr1	82627969	82628308
chr1	81799216	81804688		chr1	51491705	51491958		chr1	47178686	47180315		chr1	82978224	82980511
chr1	81811715	81812104		chr1	51514555	51515161		chr1	47181579	47182881		chr1	83130740	83132482
chr1	81911759	81913546		chr1	51516440	51519306		chr1	47253394	47255568		chr1	83440043	83441690
chr1	81949506	81950583		chr1	51534634	51535433		chr1	47311877	47315643		chr1	83547506	83547643
chr1	82151597	82152913		chr1	51557324	51559432		chr1	47331487	47336660		chr1	83558669	83560715
chr1	82162090	82163042		chr1	51564638	51565231		chr1	47407892	47412597		chr1	83860636	83861211
chr1	82227416	82227880		chr1	51566835	51573029		chr1	47436675	47438368		chr1	83998416	83999895
chr1	82464245	82465609		chr1	51612234	51612753		chr1	48471466	48472790		chr1	84077169	84078971
chr1	82564537	82565611		chr1	51617105	51617903		chr1	50619969	50622567		chr1	84103045	84103733
chr1	82623040	82624276		chr1	51621333	51623050		chr1	50656920	50658023		chr1	84268762	84273496
chr1	82627866	82628024		chr1	51628286	51630112		chr1	50666772	50667711		chr1	84297591	84303726
chr1	82977925	82980584		chr1	51638701	51638989		chr1	50872861	50874214		chr1	84478849	84480503
chr1	83064509	83064564		chr1	51648460	51651287		chr1	50958133	50962319		chr1	84503840	84508069
chr1	83113302	83114382		chr1	51660717	51661788		chr1	50967340	50971494		chr1	84572512	84575179
chr1	83130498	83132919		chr1	51728864	51730533		chr1	50977376	50979192		chr1	84620254	84621610
chr1	83158185	83159067		chr1	51736761	51737935		chr1	51059137	51059345		chr1	84632790	84636378
chr1	83216218	83216531		chr1	51877272	51880090		chr1	51220198	51221211		chr1	84688923	84691721
chr1	83439926	83441867		chr1	51897366	51897629		chr1	51234936	51238999		chr1	84718992	84720896
chr1	83547638	83548283		chr1	51970510	51974216		chr1	51243720	51244411		chr1	84771914	84783088
chr1	83558767	83560650		chr1	51990358	51990691		chr1	51280218	51281086		chr1	84801656	84803285
chr1	83860611	83861170		chr1	52011995	52012412		chr1	51312879	51315276		chr1	84821427	84821732
chr1	83998515	83999787		chr1	52032500	52034240		chr1	51323790	51326328		chr1	84827310	84827972
chr1	84077182	84078939		chr1	52053050	52059430		chr1	51344722	51345431		chr1	84833592	84835546
chr1	84103088	84103753		chr1	52141144	52144686		chr1	51484135	51485801		chr1	84842619	84843757
chr1	84152555	84152685		chr1	52148384	52149231		chr1	51491807	51492926		chr1	84846283	84850932
chr1	84236089	84237009		chr1	52157857	52160042		chr1	51516730	51519259		chr1	84859363	84860916
chr1	84267318	84273635		chr1	52176339	52176965		chr1	51557322	51559233		chr1	84885058	84885353
chr1	84297668	84304299		chr1	52189259	52196573		chr1	51566703	51572179		chr1	84890437	84895202
chr1	84433558	84433834		chr1	52287573	52289515		chr1	51574740	51575778		chr1	84911999	84915504
chr1	84478786	84480560		chr1	52305204	52309518		chr1	51617139	51617797		chr1	84922898	84925359
chr1	84503828	84508199		chr1	52349006	52349231		chr1	51621460	51622850		chr1	84930706	84931080
chr1	84572430	84575206		chr1	52350997	52351281		chr1	51628253	51630499		chr1	84932618	84936405
chr1	84620275	84621619		chr1	52363879	52368954		chr1	51648168	51651158		chr1	84939108	84939177
chr1	84632544	84636575		chr1	52403243	52406320		chr1	51660705	51661392		chr1	84944767	84946143
chr1	84689020	84691693		chr1	52550585	52555143		chr1	51728861	51730566		chr1	84996577	84997878
chr1	84718873	84722059		chr1	52557233	52558214		chr1	51737032	51737499		chr1	85047361	85049662
chr1	84784933	84786106		chr1	52574050	52574780		chr1	51790707	51791648		chr1	85061770	85062564
chr1	84771356	84783892		chr1	52629152	52629504		chr1	51875860	51879964		chr1	85132353	85139304
chr1	84789108	84789860		chr1	52633150	52633497		chr1	51905782	51906155		chr1	85144056	85149985
chr1	84800666	84803639		chr1	52661923	52663490		chr1	51970262	51972562		chr1	85197618	85203380
chr1	84807250	84808644		chr1	52665428	52665677		chr1	52011462	52012367		chr1	85213683	85215841
chr1	84819900	84821819		chr1	52674480	52675034		chr1	52031720	52034314		chr1	85218621	85226439
chr1	84823671	84825736		chr1	52696071	52699568		chr1	52054233	52059823		chr1	85229215	85230737
chr1	84826728	84828678		chr1	52700591	52701433		chr1	52141052	52143452		chr1	85239751	85240874
chr1	84830572	84830852		chr1	52702748	52704385		chr1	52148228	52148517		chr1	85257568	85260261
chr1	84833344	84837087		chr1	52706310	52710117		chr1	52153319	52153840		chr1	85275200	85279501
chr1	84841647	84856342		chr1	52725688	52727431		chr1	52158004	52160281		chr1	85296996	85299180
chr1	84857745	84861999		chr1	52739048	52739171		chr1	52189435	52192479		chr1	85328700	85329304
chr1	84863279	84863728		chr1	52740425	52740721		chr1	52195202	52196403		chr1	85350154	85352498
chr1	84887826	84895145		chr1	52748491	52754576		chr1	52287470	52289031		chr1	85363181	85364822
chr1	84896342	84897071		chr1	52756644	52757814		chr1	52296617	52297161		chr1	85371876	85375993
chr1	84899276	84900358		chr1	52778928	52780958		chr1	52305249	52309506		chr1	85383392	85387998
chr1	84883394	84883515		chr1	52812933	52815536		chr1	52348843	52349262		chr1	85397496	85397997
chr1	84884563	84886463		chr1	52841244	52850721		chr1	52350966	52351123		chr1	85399394	85400512
chr1	84911784	84917060		chr1	52852555	52862156		chr1	52360855	52362260		chr1	85406631	85409110
chr1	84921994	84926146		chr1	52905043	52906472		chr1	52363840	52368956		chr1	85460053	85466491
chr1	84928966	84936862		chr1	52921042	52922109		chr1	52403539	52406162		chr1	85495506	85496536
chr1	84945060	84946152		chr1	52926915	52928121		chr1	52507956	52508474		chr1	85502540	85502963
chr1	84996865	84997818		chr1	53014258	53016063		chr1	52551572	52554673		chr1	85520472	85522020
chr1	85047503	85049376		chr1	53046704	53049378		chr1	52574010	52574807		chr1	85525303	85528974
chr1	85061760	85062379		chr1	53062032	53062496		chr1	52662262	52663416		chr1	85550918	85551468
chr1	85111483	85112152		chr1	53087778	53087789		chr1	52693140	52693260		chr1	85576079	85585345
chr1	85132108	85139780		chr1	53110042	53110398		chr1	52696272	52701395		chr1	85604194	85609561
chr1	85143992	85149997		chr1	53112818	53113174		chr1	52702765	52704424		chr1	85610720	85614171
chr1	85197830	85203342		chr1	53115374	53115960		chr1	52706282	52709840		chr1	85692066	85692593
chr1	85213636	85215963		chr1	53121891	53122375		chr1	52725834	52727547		chr1	85706937	85709422
chr1	85218419	85226512		chr1	53135525	53135585		chr1	52737987	52738783		chr1	85918277	85919548
chr1	85229352	85230925		chr1	53144846	53147376		chr1	52748658	52754195		chr1	85975342	85977387
chr1	85239674	85240691		chr1	53171145	53173233		chr1	52756046	52757525		chr1	86105080	86105792
chr1	85258192	85260223		chr1	53182604	53182768		chr1	52778832	52780930		chr1	86200628	86201247
chr1	85274478	85279346		chr1	53185608	53185840		chr1	52812708	52815553		chr1	86215279	86215500
chr1	85289333	85289966		chr1	53196166	53198297		chr1	52841295	52862787		chr1	86247678	86248213
chr1	85297189	85299087		chr1	53218390	53222181		chr1	52899106	52899798		chr1	86394257	86397273
chr1	85308072	85308272		chr1	53237836	53239824		chr1	52904622	52907402		chr1	86415775	86417922
chr1	85318520	85318751		chr1	53273454	53274850		chr1	52914379	52914416		chr1	86419580	86419841
chr1	85350195	85352260		chr1	53286285	53289097		chr1	52919211	52919223		chr1	86429978	86430408
chr1	85371842	85375199		chr1	53292025	53295193		chr1	52920686	52921788		chr1	86434498	86436849
chr1	85383286	85387941		chr1	53310850	53311529		chr1	52926918	52928268		chr1	86502111	86505820
chr1	85407034	85408095		chr1	53315821	53317333		chr1	53014192	53016078		chr1	86529936	86531535
chr1	85459984	85466410		chr1	53325536	53328480		chr1	53046639	53049354		chr1	86536868	86537254
chr1	85495416	85496136		chr1	53330906	53331730		chr1	53094934	53095123		chr1	86542461	86543274
chr1	85520529	85522008		chr1	53339901	53340416		chr1	53121583	53122980		chr1	86702804	86707192
chr1	85525643	85528966		chr1	53343284	53344568		chr1	53145047	53147298		chr1	86912688	86917331
chr1	85550809	85551529		chr1	53370450	53371340		chr1	53171874	53172916		chr1	86972262	86972782
chr1	85576170	85577711		chr1	53390166	53390436		chr1	53196120	53198493		chr1	86989819	86993354
chr1	85579403	85585370		chr1	53448327	53450094		chr1	53218239	53221865		chr1	87131862	87132320
chr1	85602364	85602973		chr1	53503183	53503946		chr1	53237482	53239539		chr1	87140338	87141744
chr1	85604214	85614646		chr1	53506848	53507210		chr1	53249296	53250080		chr1	87200452	87202165
chr1	85629089	85629377		chr1	53508168	53511037		chr1	53272415	53274730		chr1	87226019	87226500
chr1	85680803	85682354		chr1	53529950	53530615		chr1	53277678	53280054		chr1	87327481	87336399
chr1	85692063	85692301		chr1	53541314	53542941		chr1	53286187	53289477		chr1	87392023	87393693
chr1	85707037	85709428		chr1	53552243	53552597		chr1	53292308	53294017		chr1	87398785	87400196
chr1	85918296	85919445		chr1	53571496	53573531		chr1	53295124	53296907		chr1	87424089	87424374
chr1	85975016	85977664		chr1	53576691	53577645		chr1	53298473	53299598		chr1	87497386	87498256
chr1	86104786	86105576		chr1	53812110	53812168		chr1	53305289	53305898		chr1	87529388	87531157
chr1	86200573	86201397		chr1	53836980	53838920		chr1	53310956	53311446		chr1	87594936	87595663
chr1	86247608	86248429		chr1	53889608	53890661		chr1	53313195	53314244		chr1	87643850	87645555
chr1	86394154	86397261		chr1	53896825	53899454		chr1	53315438	53317542		chr1	87794839	87795946
[truncated: 53,609 more rows]

## Sheet: 3_H3K27ac peaks Overlaps
a, Overlap between the H3K27ac peaks with increased density caused by p300 TAZ2 truncation in OVCAR-3 and DLD-1 cells
b, Overlap between the H3K27ac peaks with increased density caused by p300 TAZ2 truncation and CBP TAZ2 truncation in DLD-1 cells

## Sheet: OVCAR3 GFP sg
rep1				rep2				rep3
Chr	Start	End		Chr	Start	End		Chr	Start	End
chr12	13592039	13592740		chr21	34116698	34117406		chr3	192123026	192123636
chr2	210578940	210579555		chr3	191846238	191847425		chr11	67978209	67980811
chr10	112756839	112757123		chr3	191958628	191961820		chr11	67990616	67990864
chr17	19303835	19304817		chr12	13810857	13811660		chr3	10273324	10274100
chr1	42318949	42319972		chr3	191795459	191795907		chr3	9851951	9852461
chr12	13680697	13681501		chr5	62376131	62376445		chr3	193395614	193396173
chr1	42312224	42314237		chr3	193902250	193903097		chr1	195719916	195722247
chr11	67165181	67165613		chr3	191762234	191762586		chrX	81737350	81738060
chr11	67156702	67158195		chr12	13737973	13743404		chr11	67955432	67955794
chr5	61755047	61755472		chr3	193904302	193906573		chr3	10247648	10251314
chr9	34619942	34620882		chr3	9808974	9810709		chr11	67996599	67998298
chr2	128301699	128303146		chr12	124674914	124686503		chr2	189882678	189883136
chr2	128291725	128292201		chr9	34310134	34311091		chr17	55601676	55604232
chr3	193858629	193859417		chr17	78484220	78485295		chr3	9859385	9862116
chr3	175605870	175606939		chr1	39089967	39090303		chr1	195699015	195699681
chr2	128293948	128294329		chr12	46089570	46090724		chr1	38858494	38860372
chr10	132389138	132389520		chr12	101633829	101635724		chr1	38872329	38874688
chr14	105364626	105364972		chr9	34204134	34205130		chr17	55668200	55669061
chr22	40703588	40704140		chr7	30303084	30303535		chr3	9748908	9751211
chr17	55285429	55286001		chr17	78497473	78497935		chr9	89998975	90000409
chr17	28865523	28867287		chr1	39094244	39095876		chr3	192078498	192080091
chr19	45514015	45514619		chr3	9816073	9817108		chr3	189322584	189327184
chr14	64400053	64401539		chr3	9730564	9733385		chr19	18429089	18430092
chr12	13718000	13719335		chr3	191901904	191902160		chr20	31528757	31529956
chr17	78650156	78650642		chr22	40107956	40108283		chr17	45963441	45965202
chr10	132467792	132468250		chr20	31500216	31502087		chr1	37999911	38002565
chr17	55168706	55171762		chr3	169876873	169878052		chrX	87464204	87465282
chr11	62005533	62005880		chr12	13794306	13795175		chr6	37827259	37827840
chr14	105370573	105371407		chr11	67629086	67633112		chr3	192213618	192214252
chr17	55273547	55274323		chr5	62342545	62343726		chr9	97673218	97673728
chr7	70719627	70721653		chr12	124700694	124702233		chr3	192128059	192129299
chr6	103675399	103676692		chr19	4993002	4994201		chr7	28739916	28740578
chr5	60375626	60382659		chr16	4052333	4060234		chr3	192219426	192219807
chr21	45102377	45102926		chrX	97727811	97728425		chr12	43892447	43894307
chr2	196383157	196384605		chr18	41954694	41956210		chr17	55526655	55529875
chr9	70190286	70194071		chr2	192498637	192502657		chr12	8827560	8829170
chrX	101039894	101040340		chr9	97061815	97063826		chr5	59351539	59352189
chr7	76259777	76260216		chr12	124694676	124695749		chr20	58408290	58408790
chr8	106492337	106492579		chr22	40155402	40156642		chr3	9808665	9810864
chr11	72237304	72240650		chr16	2867697	2868782		chr1	195733528	195733891
chr17	78631836	78632744		chr3	191720845	191722480		chr3	191902119	191902630
chr14	105351881	105352298		chr2	30514614	30515402		chr12	13568120	13572609
chr5	86868046	86868639		chr4	83377446	83378048		chr12	13717915	13719320
chr12	13828418	13831195		chr5	62331119	62331911		chr14	53500840	53502479
chr5	61672369	61674487		chr11	67606133	67607926		chr20	31504815	31508087
chr3	102673343	102675820		chr3	192032423	192033767		chr12	105310453	105311205
chr1	42278474	42279451		chr2	43209940	43210966		chr6	37849809	37850841
chr9	34457632	34459170		chr9	90521150	90521804		chr2	64845185	64849137
chr17	55349127	55349681		chr17	55740329	55743612		chr5	12316812	12317503
chr12	124496938	124497965		chr3	102181461	102182538		chr17	55659122	55661169
chr17	55390858	55391184		chr12	46109418	46110009		chr3	187970747	187971887
chr20	15759599	15764627		chr5	62334783	62335255		chr12	98318987	98321467
chr12	87815732	87816357		chr3	169965887	169967749		chr17	55799671	55802977
chr17	55166748	55167709		chr11	95591731	95594264		chr12	105315613	105316050
chr11	89664268	89664752		chr3	9648655	9650368		chr12	45680188	45683649
chr1	36289402	36291013		chr4	1766234	1767969		chr7	28758036	28760610
chr12	13596330	13597136		chr3	10164530	10165433		chr6	37831707	37832832
chr17	78592033	78593285		chr19	57389063	57390619		chr3	9730688	9733180
chr22	40683044	40683445		chr12	65495663	65496121		chr20	49965068	49965636
chr10	132452842	132453769		chr3	101990653	101992384		chr17	55468287	55474304
chr9	95458299	95458901		chr12	85820805	85822274		chr3	9648693	9650397
chr16	2901709	2902648		chr12	124653668	124657000		chr2	43131099	43132167
chr14	70713239	70713985		chr1	44792711	44794425		chr12	8686553	8689179
chr2	168118195	168119553		chr19	49850084	49852573		chr1	144997878	144999483
chr12	81811585	81811931		chr3	195068651	195069594		chr1	195723374	195724184
chr12	81368157	81370756		chr12	46101050	46101342		chr3	167055163	167059245
chr19	48513367	48514366		chr22	36977725	36977981		chr5	87525744	87527034
chr1	43868205	43869234		chr9	70256479	70262102		chr1	195734918	195735183
chr3	175940573	175941766		chr2	130155671	130158179		chr3	192205105	192210392
chr12	46089677	46090579		chr22	23888350	23888678		chr3	189337532	189342423
chr12	51847545	51848697		chr3	191715247	191717163		chr20	57591516	57594403
chr2	129857186	129858323		chr2	167783678	167784065		chr3	9842887	9845087
chr10	86943653	86946233		chr7	18125010	18125974		chr20	47417444	47418750
chr6	61980626	61981193		chr19	44844050	44849502		chr19	49801811	49803774
chr10	112663512	112664420		chr17	55687736	55694949		chr20	58388532	58391041
chr3	102681046	102682965		chr3	9851383	9852266		chr17	55425180	55438029
chr18	4477478	4477726		chr12	124630879	124637644		chr3	10191079	10193730
chr12	124504796	124514933		chr17	27460503	27461614		chr1	144994597	144995305
chr3	102714739	102715046		chr3	169361367	169363153		chr12	117407890	117409181
chr12	95623559	95624403		chr12	131959763	131960157		chr19	18407851	18408518
chr12	87802443	87803421		chr9	112154723	112155616		chr3	192088124	192092795
chr1	28313391	28314162		chr16	4085522	4085939		chr12	8681341	8681892
chr21	45248946	45249300		chr10	62026558	62027062		chr3	161415698	161416920
chr16	4114724	4117343		chr7	30292522	30294850		chr5	61298423	61303083
chr7	18514522	18516533		chr12	13827862	13829979		chr3	166469535	166474122
chr12	124499306	124503242		chr1	14036093	14039483		chr1	38930179	38933061
chr9	70203954	70206734		chr9	93554112	93556239		chr5	31913463	31914306
chr2	44258217	44259552		chr12	47276840	47278752		chr3	186790701	186791034
chr21	45109608	45111339		chr17	29600302	29602597		chr19	49804812	49806040
chr8	102058107	102058679		chr12	46124232	46126708		chr4	1767232	1767816
chr3	190964698	190965693		chr14	53000511	53003748		chrX	87408194	87410845
chr9	34484589	34485716		chr15	44144566	44144825		chr12	13532706	13535381
chr11	89715929	89716802		chr2	130144201	130145498		chr9	93593492	93594648
chr1	7902581	7902822		chr18	23668291	23669954		chr1	38003637	38006531
chr12	101812927	101813457		chr14	71646253	71648201		chr9	35078659	35081097
chr20	35717886	35718144		chr3	189429105	189429610		chr3	188695296	188700105
chr10	132387475	132388067		chr6	136127178	136127965		chr3	193399603	193401219
chr11	68330046	68330795		chr2	167935695	167936508		chr12	55742650	55744313
chr2	43477759	43478932		chr3	9736914	9738076		chr12	105106409	105109944
chr8	102052727	102057150		chr3	9843120	9845447		chr9	6535344	6535596
chr17	45274070	45274452		chr1	14434951	14436369		chr3	167031052	167034212
chr20	29878375	29879067		chr19	32351002	32352025		chr9	93588949	93590493
chr7	70716104	70718464		chr18	23688938	23690096		chr17	45972768	45973016
chr11	18246689	18246948		chr3	103078085	103079210		chr3	66416057	66416657
chr6	79260084	79261933		chrX	97860009	97860859		chr1	87422522	87424683
chr9	34379613	34380773		chr4	1777315	1778716		chr17	78184158	78189092
chr3	196122308	196123283		chr17	55737337	55738417		chr12	102483828	102484458
chr3	196117293	196119749		chr14	105352038	105352324		chr2	43133419	43134120
chr10	118322048	118323074		chr1	201759275	201760209		chr3	187914220	187914775
chr17	55462601	55463988		chr15	52256910	52258640		chr1	144989887	144990169
chr12	81558402	81558672		chr15	52246358	52247475		chr1	87410361	87410990
chr6	37473518	37474559		chr5	86878004	86882192		chr5	62752453	62752889
chr17	82301076	82302122		chr11	78104588	78106256		chr19	18416343	18419807
chr7	5591323	5591560		chr3	194163375	194163974		chr5	74006746	74007901
chr7	5569664	5570650		chr6	116973237	116974251		chr16	3980052	3981374
chr1	43885022	43885958		chr2	167844343	167845286		chr18	23837876	23839907
chr10	80422189	80422983		chr8	120034002	120038239		chr5	12417897	12419859
chr6	134399849	134402846		chr7	112254158	112255798		chr12	13375221	13378223
chr12	87820526	87822031		chr3	10247323	10251068		chr12	98355512	98356217
chr5	14008437	14009783		chr4	1792739	1793646		chr3	9668726	9670962
chr12	112350884	112351460		chr3	170044768	170047207		chr11	67884226	67884745
chr4	1793338	1794093		chr17	78582987	78583246		chr12	43869474	43869742
chr12	88633935	88635066		chr12	85835138	85837579		chr2	189846537	189846841
chr5	61783077	61783495		chr10	110785255	110786996		chr9	2760473	2761675
chr10	132375716	132376723		chr2	192434730	192436152		chr5	74013954	74014247
chr12	13568200	13571452		chr3	195102900	195108088		chr17	78163815	78164470
chr17	75478414	75478926		chr1	14442580	14444302		chr1	204321587	204322081
chr11	46666115	46669188		chr7	112226163	112226504		chr12	13680791	13681376
chr14	105313328	105316895		chr15	52229215	52230216		chr10	110565864	110569443
chr22	37688851	37691019		chr12	85907760	85908415		chr5	87409908	87413689
chr14	105180616	105181926		chr3	194001731	194004732		chr17	78167925	78170068
chr11	111926063	111928104		chr12	89216613	89217755		chr17	45948969	45949236
chr3	102703649	102704528		chr2	150235096	150235907		chr2	203280429	203281316
chr5	60402439	60404967		chr8	89804519	89805443		chr4	1725402	1728220
chr10	112329878	112334029		chr9	97059065	97060093		chr12	45686083	45690529
chr12	96093483	96095013		chr2	176268809	176270838		chr17	55462445	55462885
chr3	9950001	9952596		chr3	193892427	193897477		chr12	8722440	8726264
chr12	121923405	121925891		chr17	76506618	76506953		chr12	13828411	13830017
chr3	9600195	9601322		chr21	45469975	45473053		chr2	241880664	241882450
chr1	36298749	36300526		chr3	96650016	96650451		chr3	189315083	189318690
chr5	28495266	28497099		chr19	42219453	42221135		chr6	79388929	79390039
chr7	3272732	3272969		chr5	14534478	14535489		chr3	191847206	191847454
chr12	81453257	81454486		chr12	10041524	10042879		chr3	9863170	9867842
chr12	54215000	54215289		chr10	110772733	110773189		chr3	166444280	166444704
chr12	46109678	46110894		chr2	192886629	192889273		chr22	36480501	36482801
chr1	8167423	8170487		chr5	90020694	90021441		chr12	127082985	127083942
chr11	68324374	68325126		chr3	195811614	195812724		chr5	62804335	62805014
chr21	45286872	45288792		chr5	62328549	62330068		chr14	73462028	73462924
chr10	86939011	86940234		chr1	94198157	94199593		chr12	48944418	48949240
chrX	82382450	82382867		chr9	6543561	6546579		chr3	186994315	186994563
chr3	9668439	9670852		chr12	8913251	8915621		chr22	22110908	22111897
chr12	13794064	13795053		chr14	73802454	73802846		chr3	9769673	9770338
chr12	101828265	101831559		chr21	34100453	34100926		chr9	16133350	16134482
chr10	112361389	112362892		chr9	34327501	34330948		chr2	189782209	189786533
chr17	29638972	29644743		chr22	29023623	29024232		chr1	43540489	43543101
chr16	4175849	4179209		chr9	34197193	34199379		chr3	187814372	187815272
chr12	82740570	82741411		chr3	9668349	9671274		chr10	77977403	77977679
chr3	171704424	171705233		chr6	136122880	136123934		chr2	190421919	190422369
chr8	108434832	108436511		chr8	120039915	120045957		chr2	146888378	146889000
chr3	50611420	50611950		chr1	14411482	14418455		chr12	90815394	90817831
chr2	148718254	148720235		chr11	45896282	45896817		chr3	191958548	191960793
chr12	8026070	8027712		chr1	21162903	21163471		chr22	30178229	30178807
chr10	112741132	112741488		chr20	51366324	51366634		chr12	116112142	116113059
chr8	127939185	127939719		chr2	130159925	130161104		chr2	190119425	190120267
chr5	56050458	56051160		chr19	4983775	4985019		chr12	100278748	100280721
chr11	68312060	68316217		chr3	9791609	9795495		chr7	68785329	68785577
chr9	108131728	108132339		chr3	195115964	195116526		chr12	98325033	98326962
chr8	69781429	69781950		chr9	4163550	4165337		chr3	188035958	188036774
chr17	55174675	55175914		chr12	86241423	86242999		chr19	18374035	18375098
chr3	9419974	9424514		chr3	99376992	99377718		chr2	190432085	190433091
chr12	43795718	43796700		chr9	93248168	93248604		chr3	187889185	187891097
chr8	27666820	27667289		chr15	72215955	72216934		chr19	43753062	43758414
chr4	159097640	159099595		chr2	150208148	150208980		chr5	12934660	12935083
chr16	84998865	85000784		chr22	36775433	36776926		chr12	13591249	13592746
chr10	114321413	114321699		chr1	43932957	43937634		chr1	218539416	218540015
chr1	161447395	161448341		chr7	130086739	130087348		chr12	55823378	55824478
chr1	14118579	14119715		chr17	78591398	78593469		chr6	79300810	79304594
chr10	97589252	97589677		chr7	15628326	15629801		chr5	88243160	88255495
chrX	2463908	2465795		chr12	43094898	43095359		chr12	105383030	105383290
chr12	52886876	52888270		chr5	139105080	139106396		chr12	13595634	13597011
chr16	4147460	4149642		chr1	23964515	23965170		chr12	25426512	25427055
chr12	95548424	95549265		chr7	29551498	29555393		chr6	37861393	37862333
chr14	74275733	74276589		chr10	118446587	118448026		chrX	87517501	87517782
chr5	12936008	12936914		chr11	95679954	95684012		chr20	47414959	47416411
chr8	127926729	127927480		chr11	112996249	112996540		chr17	55475382	55476519
chr9	77449568	77450086		chr20	15066620	15067000		chr10	94241754	94243234
chr17	55161943	55162599		chr2	150252168	150253264		chr3	66428788	66429179
chr9	18281272	18281793		chr12	106845529	106846019		chr1	218417847	218420361
chr9	96940337	96940773		chr19	41882859	41884981		chr2	132975711	132976030
chr14	70726070	70727667		chr3	189450773	189452773		chr19	44002360	44003772
chrX	100928761	100929984		chr19	46829663	46830846		chr3	192055087	192055615
chr7	46278083	46286015		chr1	6363405	6365676		chr5	59342239	59344995
chr3	126524390	126524637		chr5	89559915	89561176		chr3	85808517	85809700
chr5	79928813	79929619		chr3	189402234	189403534		chr12	90854244	90854734
chr2	80185445	80185942		chr14	105333769	105334766		chr11	68312639	68315755
chr7	76282736	76282973		chr6	74781177	74781543		chr12	13695377	13697378
chr19	45680970	45682281		chrX	97677901	97678460		chr8	75320800	75321348
chr10	103736203	103736872		chr3	193996253	194000202		chr1	195706843	195707325
chr10	112295786	112297175		chr3	10178821	10183451		chr1	36250890	36262572
chr12	81758620	81759741		chr16	4112007	4117241		chr2	203361059	203361867
chr11	61985580	61986501		chr3	189166949	189167678		chr3	10533859	10535430
chr2	43468742	43469218		chr18	11962458	11963886		chr12	104135941	104138887
chr3	189805510	189807289		chr3	101963408	101965930		chr19	54373684	54374015
chr21	38435060	38435445		chr5	154202164	154203246		chr4	52872953	52873302
chr3	171752473	171754110		chr17	28754444	28757667		chr2	146874054	146874771
chr3	194948608	194949604		chr16	2872302	2874767		chr7	36031819	36033403
chr3	175526704	175527019		chr5	88881996	88884691		chr20	31513920	31527560
chr10	114621931	114626278		chr19	46473479	46474628		chr11	67813910	67814968
chr3	103638636	103641339		chr2	150203642	150204836		chr20	45290128	45290926
chr3	157125201	157126093		chr1	44435971	44438216		chr11	102346273	102348715
chr16	4132782	4137895		chr17	42877947	42879330		chr12	124909132	124910690
chr14	74257184	74258274		chr14	54242942	54244157		chr7	35985399	35986535
chr5	172264198	172268556		chr6	27725998	27726424		chr3	191795551	191795799
chr6	79229491	79235235		chr3	102177301	102178098		chr3	166984543	166985008
chr21	42781128	42781882		chr17	31161863	31162451		chr2	43112241	43115932
chr7	5633952	5634654		chr1	23976028	23977653		chr9	94662675	94664020
chr1	11245429	11248720		chr3	189123388	189124252		chr7	28684917	28686845
chr4	41589819	41592966		chr3	192053593	192056125		chr22	36451464	36452566
chrX	136061900	136064430		chr7	46172219	46179284		chr9	94628808	94633342
chr18	5237537	5238322		chr4	83369647	83370683		chr21	34104704	34105611
chr3	82463036	82463835		chr12	16358560	16359613		chr12	100318413	100320087
chr1	92297812	92300535		chr1	2257765	2259201		chr12	13831027	13831349
chr1	42281124	42284669		chr17	29596825	29598892		chr13	97004435	97006198
chr17	31278794	31279099		chr12	132955356	132957539		chr5	87266487	87271112
chr10	103725335	103725713		chr3	169295751	169296361		chr1	87340201	87340976
chr3	175370553	175370950		chr2	192907681	192908135		chr3	78129308	78130571
chr11	77642106	77642736		chr3	189391171	189393882		chr12	116293960	116295072
chr5	173741892	173742396		chr9	15349602	15353382		chr18	23860326	23864118
chr12	87779364	87781083		chr5	89373127	89376062		chr12	105445055	105446144
chr1	15430549	15430952		chr3	189490135	189491280		chr5	91102366	91103679
chr2	210249088	210249415		chr20	46957044	46959606		chr12	53537435	53539417
chr2	198657972	198658837		chr12	101044357	101046634		chr9	6426141	6427134
chr4	36256338	36256755		chr17	17774133	17774437		chr17	39212130	39213461
chr20	57510085	57510739		chr14	105363735	105364410		chr12	8817807	8825041
chr11	128029735	128030047		chr3	51980639	51985350		chr2	133235327	133236319
chr20	15653862	15657050		chr9	72079520	72079869		chr12	13737997	13742826
chr11	67143858	67147257		chr9	34993905	34994830		chr3	187840692	187842163
chr9	89179830	89180371		chr6	116978092	116978687		chr3	10320272	10321641
chr1	21773261	21777180		chr17	29331654	29331973		chr3	188104364	188104971
chr8	106397598	106399826		chr12	47307500	47307974		chr12	13389062	13391489
chr8	90666337	90666964		chr8	102022602	102026002		chr3	189352789	189356524
chr1	212098344	212099624		chr12	86249426	86250468		chr3	192059634	192062130
chr10	60386868	60389177		chr1	8317924	8318563		chr11	68145469	68148713
chr2	43486461	43487346		chr1	36384200	36389978		chr3	85796069	85796556
chr4	1777602	1778791		chr15	44150724	44152038		chr7	28573653	28574426
chr21	45292066	45293065		chr8	115080049	115085138		chr2	119785160	119786716
chr3	9986060	9987798		chr9	87211174	87215670		chr12	102562786	102563974
chr2	148814014	148815804		chr12	105930645	105931317		chr4	1719519	1723378
chr7	7696718	7697051		chr1	223748903	223749912		chr3	85799769	85800531
chr1	106621123	106622823		chr21	34126924	34127277		chr9	94018494	94019121
chr18	39841086	39842150		chr5	119609139	119611674		chr3	53676814	53677373
chr9	89247095	89248183		chr1	6353430	6354257		chr3	48136455	48136861
chr8	106408420	106409480		chr10	100339068	100339445		chr11	102317063	102317864
chr8	69763827	69765902		chr2	65658152	65663510		chr9	94639014	94639839
chr14	105299820	105302152		chr12	13831395	13831848		chr1	87496150	87498572
chr2	80304305	80304665		chr10	104084326	104087089		chr10	103854471	103856259
chr2	210421813	210422886		chr12	96985700	96986875		chr12	9738996	9741112
chr14	105165369	105169300		chr3	195063654	195064954		chr19	18785539	18785853
chr9	94444814	94446277		chr9	34457529	34459146		chr1	19595288	19598465
chr11	76641885	76642126		chr12	12396236	12399054		chr17	55511555	55515382
chr5	116532591	116533576		chr10	117408276	117410559		chr3	101940213	101942040
chr16	4288285	4291217		chr2	167953894	167954464		chr10	113093200	113094315
chr8	119187157	119194038		chr12	70012736	70013816		chr11	102267645	102269602
chr22	39205451	39208108		chr8	27653575	27655425		chr12	55765021	55765527
chr12	81245241	81246424		chr3	102668332	102668766		chr7	35971096	35971983
chr2	196399942	196400426		chr12	116357666	116360281		chr3	161413328	161414070
chr7	18535715	18536078		chr2	214887446	214890944		chr9	94644182	94644490
chr12	81690004	81692311		chr3	10141473	10144436		chr2	43156592	43161492
chr2	161594764	161595023		chr12	117333421	117338240		chr3	167061918	167062526
chr6	61886935	61888921		chr4	1851680	1852549		chr12	8737002	8737863
chr12	13723944	13730635		chr12	8703020	8703577		chr21	31214883	31215303
chr7	16271812	16272378		chr12	13723881	13731252		chr19	44024863	44025803
chrX	103554565	103555197		chr6	18422129	18422630		chr12	124904445	124906772
chr7	76220088	76221221		chr10	100285421	100287213		chr1	42765806	42768171
chr1	2204355	2205948		chr2	192582851	192586176		chr3	193590185	193590840
chr12	76630772	76631093		chr12	85705640	85706595		chr4	24650908	24651186
chr7	3260144	3260660		chr11	105333811	105334881		chr12	54263032	54263415
chr1	46623410	46624085		chr2	26970506	26971448		chr10	61866358	61866730
chr9	40353938	40356209		chr12	8722924	8724894		chr9	89786167	89787308
chr9	14016921	14018788		chr1	3674218	3675847		chr9	90713250	90713925
chr17	76783670	76784743		chr19	19366494	19366994		chr15	59553633	59556177
chr11	93737221	93743158		chr2	46115121	46118361		chr2	65491183	65492138
chr5	79990437	79992063		chr12	46507812	46508701		chr3	193311029	193314928
chr12	49853289	49854010		chr12	54303979	54304771		chr10	61854939	61856071
chr1	6363336	6365671		chr5	154196714	154199687		chr12	25432765	25433195
chr14	31456107	31457935		chr12	96770256	96771296		chr19	46113958	46120094
chr22	37728282	37728680		chr17	78534864	78536495		chr12	105234290	105236968
chr19	45527934	45529320		chr12	104682626	104687216		chr19	52856925	52857442
chr2	200076654	200078094		chr5	88889465	88890184		chr9	72271070	72273684
chr19	46892279	46893753		chr3	111336541	111336850		chr1	44706842	44707863
chr11	20363055	20364981		chr12	50825001	50825422		chr5	90909118	90909460
chr1	106411924	106412244		chr12	97264395	97270138		chr2	156585811	156590940
chr2	74119587	74121046		chr2	165620974	165622032		chr12	105454534	105455395
chr11	13827077	13827388		chr7	15839306	15840245		chr20	52001823	52002077
chr10	112758384	112760504		chr5	10644964	10645692		chr2	242072925	242078766
chr12	106955404	106957448		chr3	193882285	193884181		chr3	192032413	192033766
chr17	78534561	78536608		chr19	41871902	41873171		chr9	72511716	72512278
chr12	54219740	54220600		chr9	120851660	120853924		chr8	100328680	100331490
chr3	9426305	9426964		chr18	32669275	32670397		chr15	75810307	75810864
chr17	18358287	18358873		chr18	43034849	43036097		chr11	68212418	68214543
chr12	81249284	81250235		chr1	223771094	223774858		chr11	67825770	67827346
chr20	38816680	38816995		chr20	55105937	55106251		chrX	88426089	88427018
chr3	193866950	193881663		chr21	45541366	45543024		chr11	13336577	13339225
chr3	102729112	102729370		chr1	94191263	94192706		chr12	103743007	103743344
chrX	2490679	2493242		chr3	102162754	102164099		chr12	66674633	66675142
chr15	55393967	55398085		chr1	94194130	94194810		chr5	62609127	62609794
chr3	9613096	9617404		chrX	2456989	2457865		chr10	70166780	70167553
chr8	106276208	106276495		chr12	47032858	47035026		chr20	58421595	58421891
chr10	118332313	118334277		chr19	5045742	5049012		chr21	34099649	34102271
chr17	19287737	19290381		chr21	38380171	38380766		chr11	102177902	102179596
chr8	98865616	98867437		chr9	70397103	70397798		chr1	23539653	23539951
chr3	193391206	193393078		chr7	130091015	130094117		chr12	9869523	9869983
chr11	13819115	13819971		chr7	68470658	68471775		chrX	81773372	81775047
chr7	158957588	158958588		chr10	117414130	117414956		chr1	38011702	38016447
chr12	81267527	81268729		chr1	94178178	94179253		chr22	36454704	36455796
chr3	89696392	89699918		chr3	172200136	172202113		chr16	4011680	4013790
chr2	210430464	210431119		chr19	16442186	16443693		chr9	76736507	76737387
chr9	73530061	73532298		chr20	34345700	34347433		chr7	30025612	30030503
chr19	19093734	19096258		chr20	15068579	15071604		chr5	154753646	154761282
chr12	112363850	112367463		chr11	70207244	70210027		chr6	56046741	56047520
chr2	159719043	159720508		chr3	99336542	99338521		chr1	218520706	218521687
chr12	101824530	101826063		chr12	86231967	86233548		chr12	55825884	55832447
chr12	101876544	101878569		chr21	42659237	42661034		chr17	55688292	55693898
chr3	195000991	195009113		chr3	169822267	169822733		chr11	102436858	102437173
chr1	14908371	14915676		chr2	144523650	144524784		chr3	9642253	9643571
chr17	55265060	55265802		chr8	119248807	119249620		chr2	190135409	190137038
chr11	102810818	102811778		chr9	72113093	72118235		chr2	96329461	96331464
chr1	21779405	21784361		chr9	4166916	4168233		chr12	101038980	101041655
chr1	229897434	229897751		chr20	31496017	31497739		chr3	166273774	166275232
chr12	3119829	3120104		chr5	119745023	119746761		chr2	119879643	119880670
chr12	46071161	46073198		chr17	78525896	78532213		chr14	63402783	63405480
chr6	109491409	109492278		chr5	74186701	74187176		chr2	132983739	132986291
chr5	116535929	116537384		chr2	123218483	123219535		chr19	19171696	19172955
chr3	193317232	193318984		chr19	1154250	1156110		chr9	76686860	76690148
chr5	56210801	56212160		chr12	8946999	8951384		chr18	32084967	32085698
chr12	81800322	81801876		chr16	29157398	29157863		chr2	133177617	133177895
chr12	26869688	26871643		chr3	85676099	85677151		chr14	44567946	44568278
chr11	74311349	74312122		chr18	32661184	32662495		chr4	52788412	52790061
chr12	8032306	8033296		chr3	189563996	189564590		chr11	61509075	61510610
chr5	16335431	16336001		chr9	120856152	120856992		chr2	132969236	132972683
chr17	78525865	78531185		chr20	49823661	49824242		chr19	18797237	18797835
chr1	106572003	106572240		chr12	96743366	96743813		chr3	191721010	191722460
chr3	9648683	9650527		chr7	5554766	5557079		chr1	6414511	6416037
chr18	32751125	32752063		chr17	67696003	67697496		chr1	87398703	87401192
chr19	5102869	5104175		chr3	93987696	93990188		chr5	138884591	138885058
chr4	1766959	1767980		chr3	169771549	169774442		chr5	91077382	91080417
chr7	30278046	30278808		chr12	113285699	113286041		chr3	53370771	53371875
chr19	5131145	5133349		chr17	29691552	29693304		chr3	167064730	167071509
chr12	87827311	87827687		chr9	92140119	92141662		chr10	100032984	100034989
chr5	116451193	116453072		chr2	190885345	190886989		chr22	21982000	21982896
chr12	101782535	101784464		chr18	23682443	23684534		chr17	78040431	78042352
chr5	150778255	150779674		chr3	102703639	102704605		chr14	93906460	93906769
chr17	55469514	55474592		chr12	13568463	13572446		chr9	72549596	72567683
chr5	89365581	89367069		chr17	55714300	55729155		chr19	40392248	40394036
chr3	196127298	196128281		chr11	72051618	72051920		chr12	89688313	89688581
chr3	10188796	10189425		chr15	44147730	44148816		chr12	102467559	102468647
chr12	7129298	7131784		chr5	14556701	14558657		chr2	203450006	203451754
chr11	46675541	46676000		chr7	68269296	68270238		chr3	108114540	108115081
chr9	34512789	34513195		chr20	52551133	52553210		chr20	30376685	30378106
chr12	13325941	13327054		chr8	89835061	89838788		chr12	105317278	105319664
chr11	126354897	126356140		chr1	21149905	21150161		chr3	102680212	102683061
chr2	149017252	149018351		chr11	27003255	27004771		chr19	46744756	46746926
chr1	44345942	44346466		chr3	149291705	149292674		chr10	88921241	88921589
chr11	74219837	74221270		chr8	119242198	119242764		chr19	46201036	46207173
chr17	42349862	42350426		chr8	119262583	119263418		chr17	29369756	29370238
chr6	92493814	92494838		chr7	46168613	46170320		chr12	105510620	105511006
chr19	45706620	45707583		chr20	51033211	51035236		chr17	37607700	37610703
chr14	95275731	95276484		chr1	223756530	223757387		chr12	120783495	120784096
chr20	29752894	29753570		chr22	40176821	40180250		chr9	72509711	72509959
chr12	81858924	81860699		chr11	70212608	70212994		chr19	17497652	17500115
chr9	86545120	86548104		chr7	112296672	112297240		chr1	121274510	121276676
chr12	26431541	26431809		chr3	189961278	189962297		chr9	122834016	122834812
chr9	16191858	16192416		chr1	42333013	42336960		chr5	90703605	90703855
chr12	88552995	88554448		chr3	102156360	102156981		chr20	52496098	52496585
chr12	13365065	13367110		chr17	78430936	78432274		chr12	13803523	13803934
chr17	55414080	55423579		chr18	36246488	36247720		chr11	61514885	61515143
chr5	61652572	61654095		chr1	39102902	39112188		chr20	51994805	51996121
chr1	28259494	28260747		chr1	14462701	14468957		chrX	81661902	81663381
chr1	172261654	172262130		chr9	114586762	114588929		chr10	87203082	87205742
chr12	101860791	101863455		chr11	115527429	115528243		chr10	87118346	87119191
chr4	77920466	77923460		chr6	43695154	43695738		chr11	67856401	67857884
chr20	47559453	47559968		chr4	122009638	122011886		chr3	52532593	52534607
chr9	130497968	130499416		chr3	172195465	172195906		chr20	30533790	30534038
chr9	70130215	70131109		chr14	31440105	31443061		chr17	55478829	55496206
chr3	9730750	9732678		chr21	44910654	44912215		chr17	29358661	29359004
chr3	102509196	102514514		chr1	38990144	38992977		chr1	14463298	14468094
chr1	2198662	2200184		chr1	44472324	44473250		chr9	123749783	123750512
chr12	123237190	123238130		chr18	23766470	23766726		chr11	73286277	73289928
chr3	175432650	175432906		chr12	105721100	105721909		chr9	123585921	123587873
chr11	18105203	18106314		chr15	70014901	70015614		chr9	72312077	72317508
chr21	46666669	46668377		chr14	33937847	33940310		chr13	96993238	96996177
chr17	29760175	29762329		chr3	29576612	29577339		chr18	9861958	9862326
chr2	196478767	196482708		chr20	31503690	31507752		chr20	15189894	15190502
chr8	79872828	79873938		chr2	102166017	102166949		chr12	103433958	103434703
chr2	65834624	65835189		chr3	194158646	194161518		chr20	15236133	15237738
chr17	75903961	75905741		chr17	67679919	67681751		chr1	87502074	87502646
chr14	70282341	70283961		chr16	85234803	85236546		chr1	42686231	42687110
chr10	125200070	125202436		chr6	69790978	69792887		chr3	166367777	166368585
chr12	22282219	22283887		chr12	89224220	89228255		chr4	119727614	119730921
chr1	15459413	15461649		chr2	160466937	160467574		chr7	11341187	11341464
chr11	93525225	93530852		chr3	113035656	113036360		chr12	54219686	54220401
chr14	81328635	81332235		chr19	19363284	19365448		chr6	100144792	100146065
chr6	36901754	36901991		chr18	26944940	26946358		chr18	12024631	12029016
chr12	98536346	98537568		chr7	18112796	18114504		chr7	112181870	112182914
chr9	126791539	126791978		chr12	132985771	132987460		chr3	24479912	24481737
chr5	12418416	12419660		chr14	36373522	36374717		chr10	63573461	63573709
chr19	55563014	55564798		chr17	42880755	42885123		chr20	15265078	15266303
chr10	89643232	89647045		chr19	52922476	52923814		chr12	45622164	45624031
chr3	10008201	10012009		chr20	31473561	31475756		chrX	85936853	85937846
chr10	114306548	114309532		chr12	70049186	70050790		chr12	45637986	45639696
chr12	105613438	105614762		chr4	1718861	1723549		chr21	31201052	31201445
chr18	3304951	3306313		chr1	24202160	24203301		chr12	10041142	10042733
chr7	44700368	44701559		chr5	176365117	176365875		chr12	25436053	25437780
chr3	194853071	194853648		chr1	148384957	148390249		chr1	87391911	87393915
chr12	51855443	51857223		chr12	96869517	96869877		chr3	196639000	196640880
chrX	103446225	103447105		chr12	104298690	104299418		chr10	97406660	97409040
chr19	45568132	45569709		chr18	9141937	9142954		chr8	128164196	128165170
chr12	106977917	106978484		chr12	132906887	132909708		chrX	87814073	87814670
chr6	52419357	52421400		chr9	71743175	71743663		chr12	104113793	104116017
chr20	59991551	59992031		chr10	50410150	50410960		chr12	128821973	128824701
chr5	86750282	86750957		chr12	43363011	43363930		chr1	224128698	224129180
chr9	18279763	18280318		chr12	9744614	9746154		chr20	52103704	52106139
chr15	40419548	40422002		chr9	72072773	72073149		chr5	90887171	90890751
chr5	88881838	88884690		chr1	173055362	173057894		chr2	30420958	30423579
chr2	198633537	198634425		chr11	64203795	64206418		chr3	53464352	53466022
chr2	210583419	210587817		chr7	68535225	68535780		chr11	102047111	102047947
chr3	81658370	81658801		chr10	77936724	77937484		chr9	123753208	123753985
chr8	70541241	70544477		chr11	128492838	128493658		chr21	17438896	17442742
chr2	148874811	148876399		chr15	44141382	44141978		chr12	89664124	89664781
chr11	119028859	119031022		chr3	169942471	169944992		chr6	122323210	122323620
chr6	134378651	134384614		chr16	2901409	2902834		chr19	18432683	18434400
chr5	150762818	150764963		chr5	132292927	132294415		chr11	26028220	26028676
chr18	12326802	12329580		chr5	75504738	75506183		chr12	105020267	105021440
chr19	20038692	20040034		chr8	141307378	141308887		chr12	48952913	48954098
chr11	117071637	117073089		chr6	27693565	27694805		chr9	27407282	27408634
chr20	44089970	44091107		chr2	28496336	28497846		chr1	44720408	44723038
chr9	108118270	108118569		chr17	55697442	55713234		chr6	72829416	72829731
chr17	31267994	31270169		chr12	12405907	12406401		chr12	8242386	8244099
chr19	45676970	45678726		chr21	34096434	34096690		chr3	166283302	166285055
chr18	9295514	9297398		chr1	8340254	8341043		chrX	86002491	86003076
chr7	30238519	30240839		chr3	179450794	179452214		chr9	104384617	104387005
chr1	31384081	31385252		chr12	89373257	89376850		chr3	186780503	186788446
chr4	2475585	2476086		chr1	201512178	201512955		chr3	193316978	193318860
chr12	53751087	53751810		chr12	54300409	54301935		chr3	52683783	52688015
chr17	75136504	75138737		chr9	70409645	70415070		chr4	52750516	52752023
chr9	14941301	14943169		chr11	95917506	95917897		chr2	133196995	133197754
chr15	44557403	44559253		chr1	94180988	94181615		chr12	90652259	90653334
chr20	28601884	28603366		chr5	143629619	143630302		chr1	218394332	218399043
chr2	81976201	81978087		chr8	119222346	119223808		chr9	76691928	76692861
chr1	27301220	27302139		chr1	148392254	148392518		chr18	23844499	23845744
chr20	57187120	57187422		chr3	29524861	29525654		chr2	163752006	163753501
chr11	67170692	67175165		chr12	101642292	101642586		chr17	55634860	55636954
chr1	1094269	1095460		chr12	116365344	116367780		chr5	31327853	31328962
chr20	26009105	26011248		chr2	167959037	167960074		chr18	23715507	23717360
chr18	23600717	23601860		chr17	76517465	76517951		chr1	206175699	206176146
chr16	4112022	4113122		chr20	30912264	30912702		chr2	73237085	73237993
chr3	107956853	107958174		chr11	95640818	95642387		chr3	24475802	24476321
chr10	118238415	118245540		chr3	192059942	192061960		chr2	203108037	203109932
chr19	56137326	56137924		chr20	51021590	51023760		chr6	79385273	79386988
chr8	79982013	79982860		chr11	112968615	112969661		chr1	44711231	44715949
chr7	6028441	6028938		chr2	165569387	165569646		chr3	101675516	101679477
chr20	57504389	57508245		chr9	16253400	16253825		chr2	156713582	156714527
chr6	107538622	107540669		chr12	70002582	70002928		chr12	53492185	53494936
chr2	30239663	30240539		chr3	190011375	190012864		chr20	30579035	30580838
chr2	133636125	133636957		chr11	89495342	89496738		chr1	38941097	38942439
chr3	194985805	194988750		chr1	24206080	24206975		chr3	10280402	10288802
chr6	57525651	57526637		chr1	43945774	43948003		chr19	18831474	18835578
chrX	129529717	129530825		chr20	15183397	15187175		chr20	31496602	31496986
chr3	193849998	193854003		chr18	36297185	36297505		chr1	161779466	161780544
chr1	21826146	21826873		chr11	105235845	105237710		chr5	154770651	154770899
chr1	172264668	172271037		chr5	154214754	154215295		chr12	90711940	90713996
chr19	6160892	6161278		chr3	101949436	101953209		chr19	19098970	19099520
chr9	95409950	95410784		chr3	170037429	170039462		chr3	187061504	187065610
chr19	267233	267494		chr12	85883013	85884925		chr17	55161646	55162958
chr9	16139079	16140453		chr12	116376470	116376856		chr3	192220841	192228955
chr4	176830636	176831025		chr9	91360365	91362611		chr20	25544856	25546959
chr12	95674045	95674535		chr6	27752014	27753392		chr11	26112601	26114850
chr17	31391212	31391553		chr21	29099759	29100570		chr3	60182464	60183426
chr17	29749650	29751285		chr12	43369987	43370993		chr14	36261886	36262438
chr2	31137089	31139018		chr3	189223145	189224168		chr12	65862705	65863674
chr1	118164985	118165279		chr2	192813609	192815971		chr7	80324777	80325055
chr1	31375738	31376701		chr8	130113150	130114010		chr6	70684375	70685565
chr20	25763029	25764499		chr17	43636317	43637694		chr2	119819992	119820486
chr12	101893160	101897433		chr17	28841441	28843454		chr1	41498436	41504869
chr17	45276440	45280743		chr1	2272883	2273719		chr3	52670030	52671697
chr11	13946925	13950011		chr1	92066232	92066957		chr9	72291583	72296491
chr1	92041757	92045384		chr3	189022684	189023472		chr3	112391214	112391867
chr19	47047465	47049467		chr11	45885597	45886153		chr12	124901569	124902241
chr19	18172567	18174982		chr8	120032459	120032874		chr12	50188468	50189482
chr7	16212280	16213502		chr12	88529557	88530378		chr11	102166617	102166922
chr6	62155132	62156755		chr17	27463038	27464231		chr12	13278055	13278953
chr17	55237928	55239546		chr9	91420818	91424839		chr10	63582855	63583555
chr7	7995633	7998432		chr12	133036523	133038515		chr2	160868622	160871828
chr11	67168067	67169066		chr12	85843736	85847335		chr7	68798115	68801916
chr12	8947641	8951302		chr8	89800310	89802697		chr11	102429526	102431846
chr1	116687377	116688395		chr18	23712306	23713368		chr5	14008352	14009688
chr6	119416125	119416989		chr19	58326037	58328465		chr11	61513101	61513429
chr12	131927830	131930676		chr1	36396860	36398448		chr1	220151602	220152669
chr9	76541793	76542402		chr3	169389888	169391021		chr12	13253636	13260746
chr6	36955977	36956418		chr11	45857798	45858990		chr3	52605838	52608744
chr14	76352503	76353184		chr17	29686212	29689689		chr19	56566875	56568574
chr16	19091954	19092252		chr7	18368303	18369017		chr12	9742759	9746155
chr4	85838289	85842305		chr21	45438368	45440154		chr7	28853788	28854601
chr7	158973229	158973841		chr17	81990519	81994118		chr7	28612292	28613036
chr20	50799211	50799993		chr17	34960807	34962523		chr19	46209060	46212811
chr20	57514592	57515332		chr1	212968619	212970766		chr3	188928679	188932216
chr10	102869235	102870042		chr12	43276309	43283542		chr9	6543836	6547521
chr19	56537904	56539743		chr11	45906762	45908414		chr1	12852203	12853273
chr11	93661005	93662662		chr1	8348076	8348843		chr3	94292674	94294677
chr12	9064037	9065593		chr17	76839556	76839846		chr14	73324990	73326157
chr14	105247762	105249366		chr10	125633305	125634146		chr12	53480505	53481602
chr1	180695227	180695730		chr19	49118190	49119692		chr19	46230860	46234103
chr13	109869029	109870332		chr8	119891486	119893605		chr3	53493053	53494966
chr12	53674429	53676757		chr7	130272523	130273077		chr3	78398652	78400139
chr6	52351884	52354247		chr3	194034801	194035831		chr1	218524356	218524756
chr3	96953979	96954603		chr1	14693730	14694025		chr10	78001239	78002350
chr10	50561886	50564325		chr1	14934697	14935182		chr13	99009658	99010529
chr12	14942789	14943028		chr12	8819066	8824980		chr15	72833918	72835500
chr18	11943564	11944097		chr3	197790492	197794898		chr5	78018743	78019820
chr14	60256056	60259179		chr10	114537995	114539322		chr20	25397503	25399124
chr3	195207957	195211270		chr5	52787299	52788984		chr17	74907160	74909211
chr1	28436613	28440175		chrX	100433010	100441253		chr15	75758043	75759148
chr5	79025233	79025504		chr12	54357371	54360882		chr18	32091319	32095609
chr6	79236825	79242215		chr1	3651739	3652961		chr7	11228547	11228795
chr1	151243349	151243882		chr10	117416101	117417405		chr11	13013509	13013850
chr3	197501513	197502072		chr1	21081796	21084113		chr12	65856131	65860443
chr11	105902270	105904509		chr10	89473740	89479692		chr7	68733250	68734562
chr7	144853397	144854100		chr9	4175185	4177912		chr12	49109772	49111521
chr5	28571239	28572268		chr3	161095478	161095739		chr2	54295578	54296377
chr14	29584711	29585456		chr14	30389460	30390064		chr5	61292543	61294674
chrX	13095073	13095416		chr7	55686937	55689535		chr3	167098047	167100306
chr12	131949356	131952713		chr5	74181852	74182532		chr9	16138787	16140582
chr5	172247464	172249249		chr3	9642239	9643384		chr3	187974227	187976888
chr5	79021422	79021936		chr2	144581061	144581993		chr12	13801345	13802405
chr20	30376569	30378461		chr12	26522763	26524436		chr19	18915584	18916403
chr14	64918537	64919894		chr11	105400584	105401798		chr1	43534521	43538537
chr12	13317666	13319195		chr19	16324207	16325306		chr1	145047251	145048581
chr14	29846452	29846702		chr12	96906488	96909158		chr3	167102211	167103238
chr17	55426659	55437999		chr2	65653499	65654024		chr19	52637498	52639105
chr8	119125487	119127611		chr4	150112181	150113402		chr10	77974610	77975300
chr7	30283535	30291456		chr9	114550841	114554304		chr1	19436711	19437369
chr11	119016056	119019777		chr22	36535365	36543633		chr3	10180618	10183628
chr18	12333806	12337340		chr18	3320965	3322411		chr1	220299888	220300800
chr6	92174971	92175228		chrX	98279462	98281506		chr2	241773617	241775195
chr10	89277599	89280678		chr17	45423814	45429045		chr16	4018381	4022062
chr9	75917295	75917563		chr12	70043504	70044312		chr21	43196099	43198171
chr7	111930422	111932433		chr11	122235344	122236588		chr3	161873543	161874215
chr7	36232402	36233112		chr12	104271530	104295267		chr17	45893810	45894323
chr5	17804964	17805608		chr14	77714308	77714634		chr11	95100309	95101300
chr9	113650233	113651611		chr12	101668439	101672363		chr9	72475179	72479859
chr17	40963662	40964589		chr5	143681981	143682404		chr21	17880708	17882817
chr2	26068368	26069207		chr1	2255584	2256133		chr18	23712524	23713539
chr3	190201307	190201991		chr3	188927821	188932202		chr12	53543111	53544304
chr2	154368294	154368646		chr15	70062090	70063031		chr19	48329687	48334498
chr2	136025204	136026044		chr2	15560298	15562034		chr18	58805052	58806032
chr3	81716844	81717586		chr5	10757021	10757810		chr1	121280561	121282030
chr12	123533053	123534850		chr1	42281738	42284811		chr8	75311716	75316059
chr2	161570928	161571355		chr3	9339309	9340789		chr1	195802451	195804304
chr20	57545586	57551581		chr20	55375210	55376478		chr3	9621194	9623295
chr10	110355689	110360080		chr6	40880084	40884279		chr3	66408063	66409579
chr6	45344732	45345097		chr3	109707684	109708177		chr4	19790818	19792425
chr6	151136683	151137964		chr10	104081204	104083032		chr10	77971321	77971712
chr12	115872169	115874319		chr1	22861540	22862102		chr11	19116213	19122174
chr17	31432067	31432798		chr6	18419597	18420573		chr1	218557625	218558683
chrX	82384222	82384646		chr12	113271784	113272282		chr11	26283927	26285209
chr8	100906681	100911024		chr1	212950618	212951040		chr12	92769204	92769850
chrX	13093789	13094029		chr19	57410571	57412314		chr17	29337981	29339829
chr9	94663060	94663970		chr8	101994554	101996982		chr3	191715340	191716754
chr12	13375194	13378003		chr5	177671642	177672067		chr11	102312500	102314253
chr5	14325479	14329397		chr1	94187028	94187968		chr21	34108358	34110759
chr12	8080976	8083124		chr17	31209098	31210479		chr5	31530855	31534297
chr21	44911079	44912199		chr12	96879095	96879763		chr14	103103391	103106053
chr6	45236684	45237301		chr3	169608191	169608921		chr3	85805703	85806771
chr11	93734827	93735317		chr19	42216662	42218414		chr2	232653106	232655564
chr18	3296113	3297660		chr5	53559763	53561562		chr7	36035673	36038761
chr12	95634582	95635593		chr12	85693186	85696128		chr1	198540352	198541213
chr12	46132545	46135416		chr15	73646402	73650653		chr11	67816839	67817203
chr2	199985856	199986103		chr12	43110944	43114189		chr19	49207350	49208075
chr18	12599163	12600096		chrX	2463756	2465591		chr11	102109072	102117033
chr21	42639953	42641625		chr15	73623356	73627339		chr20	38087453	38087835
chr4	4575055	4575830		chr1	8269713	8271381		chr1	145002131	145004745
chr5	78983131	78985851		chr3	194022108	194024899		chr14	61719697	61721058
chr17	67824665	67828821		chr14	103021648	103023535		chr9	123642017	123644162
chr12	52884374	52885799		chr12	46516146	46519949		chr9	72279476	72280786
chr6	138240462	138241465		chr6	41021373	41023918		chr1	11802696	11807575
chr1	151258594	151260744		chr3	190696718	190698808		chr3	54837050	54838219
chr18	23631895	23632155		chr1	8343273	8344050		chrX	81636843	81637785
chr7	68733341	68734476		chr2	131527371	131528576		chr4	52829314	52829813
chr12	124936167	124941791		chr12	106866358	106868507		chr22	40592299	40598643
chr12	81085032	81087803		chr4	55169045	55176410		chr9	94611164	94613361
chr20	16007958	16008474		chr3	99629905	99631843		chr3	86062528	86063494
chr12	123245975	123246212		chr9	16243342	16247933		chr7	11354895	11357013
chr12	95809426	95810192		chr11	113005206	113009155		chr3	161370643	161373893
chr10	112375908	112376807		chr11	95923133	95925787		chr3	54833047	54835069
chr17	27954830	27955609		chr3	189352168	189356394		chr11	19089506	19089798
chr12	81529506	81529847		chr5	149140874	149141608		chr3	188049696	188054577
chr12	13523728	13527848		chr5	62296606	62297369		chr6	79375938	79376291
chr12	87846161	87848283		chr11	78100388	78101586		chr9	35744619	35751811
chr4	7217888	7218845		chr15	93061620	93062450		chr3	78136302	78138566
chr3	102730863	102737807		chr1	212981295	212981622		chr12	89544204	89545629
chr20	25853661	25854578		chr12	104300682	104301659		chr12	45616053	45616444
chr9	75909430	75910226		chr12	96994366	96996319		chr3	10164508	10165335
chr7	3193754	3195458		chr19	57350733	57352286		chr1	91225317	91228201
chr11	100719248	100720349		chr1	94184483	94184829		chr17	81523008	81524164
chr9	16242395	16247995		chr12	17207002	17208976		chr12	92444720	92447641
chr1	161454669	161454968		chr1	151831213	151833025		chr15	59569673	59572401
chr12	46124658	46126763		chr11	70231552	70235548		chr2	132522590	132522931
chr2	129876608	129878330		chr14	104792184	104792883		chr9	90011922	90015368
chr19	50818080	50818407		chr1	44774531	44779187		chr9	105581721	105584005
chr6	45253300	45254386		chr18	32936704	32938074		chr3	166986328	166986719
chr19	51593755	51594928		chr8	98832241	98838916		chr9	72123669	72158067
chr9	75903829	75904459		chr7	99379334	99380848		chr2	174743825	174744249
chr17	55459923	55461072		chr12	88520820	88521348		chr7	140443900	140444466
chr4	1725708	1726642		chr17	55516622	55516975		chr12	89661724	89663011
chr16	23595291	23596753		chr18	45616529	45621931		chr8	123921393	123923200
chr4	1775600	1776014		chr5	79029617	79032785		chr14	73783216	73789516
chr9	136397929	136401203		chr12	57725909	57727139		chr22	36458207	36470079
chr1	3855680	3858954		chr14	95489197	95489552		chr10	103804222	103806984
chr20	47555860	47556675		chr20	15893549	15895694		chr12	54186926	54189627
chr9	70478475	70480850		chr11	128448216	128449515		chr3	160616460	160618680
chr3	195240432	195240931		chr10	70836097	70836679		chr20	25134780	25142497
chr2	200137499	200139543		chr20	56565820	56568217		chr5	91123103	91130954
chr5	14244650	14247096		chr3	172169588	172171032		chr5	119878065	119879616
chr8	98882639	98885596		chr5	75498806	75500039		chr12	116157314	116158070
chr4	34090870	34091315		chr10	103966323	103969701		chr2	232637831	232638079
chr12	103799643	103800687		chr3	112777047	112779276		chr11	68007755	68018300
chr9	73951066	73951781		chr19	48414376	48416112		chr2	189833327	189837936
chr12	22311851	22315589		chr16	2990719	2991229		chr9	72537501	72545824
chr2	28430723	28432439		chr5	74156897	74157541		chr19	18556512	18558756
chr3	195030467	195031827		chr12	85728469	85728726		chr12	85985402	85986680
chr3	120284560	120285668		chr3	57147353	57147802		chr1	247126455	247127245
chr17	39793200	39795742		chr5	60698135	60701370		chr6	43495841	43496397
chr6	88908841	88909289		chr6	88952177	88952821		chr9	94623713	94623965
chr12	8913844	8915478		chr19	48424487	48424995		chr14	73489775	73493669
chr8	97819998	97822022		chr9	120678554	120678905		chr12	50200214	50204761
chr6	134273926	134274306		chr1	39025339	39027502		chr1	43544257	43552666
chr11	127781709	127782441		chr11	121280637	121282353		chr5	61227596	61229412
chr3	37222985	37223445		chr7	15608558	15609735		chr7	11261126	11262146
chr6	120005100	120006252		chr2	26977754	26978163		chr15	75842863	75845334
chr7	70707430	70713842		chr1	8257843	8260245		chr11	68124989	68129669
chr13	20365896	20366680		chr19	46855575	46856978		chr1	195713129	195718817
chr6	61769293	61769976		chr3	191693190	191698736		chr18	23820948	23829178
chr1	223887896	223888555		chr2	96823090	96824715		chr12	50218547	50226240
chr8	27653298	27655430		chr6	56708655	56708967		chr18	23872255	23874717
chr19	19668373	19669588		chr3	101940254	101943167		chr5	68533052	68535296
chr20	50845737	50846142		chr19	42301567	42303726		chr1	198520245	198521212
chr11	89637583	89639377		chr7	18356595	18357739		chr6	37256995	37258809
chr14	76267412	76268329		chr12	124606944	124610536		chr7	70701069	70701317
chr7	9691314	9691823		chr18	3317109	3317681		chr9	1255345	1256204
chr9	4289503	4290680		chr11	13340904	13342159		chr9	72161594	72175339
chr10	114322742	114325857		chr11	67672833	67676206		chr3	54843024	54848347
chr19	18160929	18162130		chr16	2602923	2604837		chr5	59538907	59551059
chr11	126416709	126416949		chr9	90770836	90773641		chr3	112406933	112408024
chr6	103510070	103513122		chr12	67571698	67573450		chr9	87445652	87446249
chr14	30980308	30981364		chr2	130128102	130129436		chr5	68538618	68539956
chr12	95648527	95651770		chr16	4019228	4022197		chr1	238809572	238810419
chr1	11261008	11263792		chr3	161093661	161093979		chr2	203356455	203359760
chr1	44603221	44604840		chr19	29759842	29760721		chr11	27412293	27418804
chr2	158892652	158893607		chr6	43698348	43699989		chr9	27417378	27417942
chr20	57527072	57527368		chr20	49845054	49845575		chr9	72351786	72353973
chr17	45246567	45249506		chr16	85305942	85306514		chr7	36174555	36174949
chr2	159773095	159774191		chr9	133120210	133122035		chr2	133253513	133254340
chr5	76180585	76182296		chr9	120868166	120869681		chr3	60055223	60057176
chr7	29994441	29994767		chr12	97233202	97233662		chr5	154140868	154142471
chr12	122910253	122910688		chr3	169615840	169616316		chr1	91239834	91240912
chr20	57528558	57528868		chr12	104586060	104587106		chr2	133172472	133172981
chr7	8014039	8014317		chr9	137276292	137276652		chr2	86337043	86337539
chr21	45590172	45591198		chr1	10978476	10981595		chr10	122239678	122240537
chr4	124118867	124122506		chr8	100898079	100903869		chr3	160563871	160567313
chr10	114604931	114606560		chr12	49479676	49481325		chr12	89671582	89676600
chr2	159754955	159755558		chr1	14395290	14395585		chr12	48955869	48958896
chr11	114887421	114887866		chr6	18424942	18425705		chr21	29315241	29315527
chr19	48510684	48511600		chr17	55512184	55514282		chr5	87297334	87298085
chr1	168285390	168285709		chr9	36102287	36103809		chr19	44050409	44052477
chr1	92079682	92081760		chr3	169657283	169658593		chr8	128141716	128142635
chr17	42347346	42348461		chr17	76121343	76122070		chr9	72217903	72218471
chr17	55385130	55389385		chr20	31513877	31526885		chr2	238504821	238505407
chr19	4840786	4841362		chr12	10099699	10102743		chr3	78348846	78349776
chr10	103692753	103693023		chr9	92133765	92135158		chr14	31195575	31197344
chr4	2495007	2495825		chr21	34089019	34091098		chr3	188533219	188534196
chr7	7639359	7642374		chr1	201739273	201741611		chr19	18542126	18544063
chr4	103493177	103494257		chr17	67755375	67756494		chr19	40147911	40148299
chr9	15143454	15146112		chr12	16385735	16387072		chr14	53492403	53495509
chr12	8242283	8244343		chr20	57433591	57442127		chr10	122170537	122171228
chr6	151140958	151142977		chr2	190929465	190932986		chr3	167020881	167021875
chr2	196380555	196380983		chr10	103962838	103963164		chr19	49203911	49204669
chr3	195203243	195206575		chr3	129908145	129908982		chr19	18495247	18497210
chrX	82362188	82363344		chr15	95174549	95174918		chr10	87385365	87386851
chr1	151221884	151222966		chr20	15898142	15903269		chr18	58824068	58824847
chr9	89053236	89055392		chr5	74199097	74202663		chr2	132774152	132777191
chr10	125231191	125231911		chr12	47902272	47906000		chr5	59331754	59332026
chr9	34646087	34648585		chr2	150210644	150216481		chr4	29900383	29901234
chr1	6214146	6215245		chr9	97734774	97735865		chr3	8520816	8526817
chr16	2911201	2912607		chr3	102029602	102030017		chr3	119400136	119400554
chr3	90015108	90017009		chr18	31238005	31238261		chr8	143716533	143716945
chr20	57190469	57191382		chr12	132083795	132084731		chr4	29851953	29853509
chr3	189839872	189844853		chr5	154189680	154195437		chr1	904227	905238
chr3	195039378	195039677		chr2	165624530	165625188		chr1	14124905	14130692
chr8	123838517	123840640		chr21	44817197	44818776		chr16	68132017	68132645
chr9	87553838	87554265		chr5	78491197	78492780		chr20	52798736	52799606
chr17	16208434	16208766		chr12	96990106	96992770		chr10	90963339	90972008
chr22	31035190	31037914		chr9	75937630	75943809		chr12	102435797	102436945
chr2	205851754	205853402		chr2	192416276	192417007		chr4	82888950	82892950
chr20	56551808	56552287		chr9	92146579	92147868		chr11	94993004	94993364
chr1	116286196	116286744		chr14	102153600	102154280		chr1	92079717	92081767
chr2	129796291	129797064		chr12	104588166	104590989		chr12	13794263	13795058
chr6	74408960	74413231		chr12	104601712	104601968		chr12	8692389	8694492
chr10	89632961	89633660		chr9	96513964	96514574		chr11	67070233	67071127
chr10	70656209	70658614		chr10	86956696	86960883		chr1	121246057	121246454
chr11	38835481	38836408		chr11	46675496	46676053		chr2	232689757	232690162
chr7	75181729	75182201		chr11	27017175	27017813		chr3	193239615	193242049
chr5	60429309	60429595		chr7	30305433	30324646		chr3	186805147	186809143
chr10	89283835	89284440		chr2	43196741	43201755		chr3	101936529	101937036
chr1	24116746	24122142		chr22	36506191	36507806		chr1	224181983	224184228
chr22	37708279	37711927		chr7	99398222	99399125		chr12	98329359	98329809
chr17	67840184	67840766		chr8	124191650	124192541		chrX	81585644	81587489
chr18	11976516	11977221		chr7	67852181	67858218		chr11	26568759	26574524
chr9	137481931	137482613		chr12	14239350	14240933		chr4	52861579	52862611
chr1	168242443	168244446		chr1	223739239	223741897		chr9	15327196	15330649
chr17	55448532	55449520		chr5	90072927	90073978		chrX	85243549	85245805
chr3	33645186	33645466		chr9	70478296	70480757		chr17	82275551	82278134
chr9	137630039	137630278		chr10	117403775	117406331		chr10	110273348	110273801
chr12	121905424	121905703		chr5	176386227	176390261		chr7	35940703	35941050
chr3	171789793	171792735		chr5	143886785	143888534		chr1	11820104	11823988
chr14	29811146	29811670		chr10	104075691	104079197		chr3	161420081	161422415
chr2	177251587	177253306		chr18	12036931	12039190		chr12	71499701	71500599
chr18	2868404	2868863		chr7	70476218	70477294		chr2	242085335	242089595
chr3	194776542	194779129		chr11	70219989	70221358		chr1	195663316	195665858
chr18	23712111	23713332		chr11	70224442	70229807		chr3	197306024	197311423
chr21	42811983	42813046		chr9	97714252	97715367		chr16	2775991	2778614
chr8	67635445	67636387		chr17	29338222	29339879		chr9	15303654	15309475
chr3	193312361	193314915		chr12	123269517	123272608		chr17	49865341	49865674
chr2	210224920	210225599		chr1	214717273	214718156		chr19	18761098	18763848
chr17	76788046	76789391		chr10	50374707	50375805		chr2	239003061	239003350
chr2	207879348	207879881		chr12	106682718	106683204		chr14	44586443	44586785
chr22	37685969	37687648		chr15	70023590	70024152		chr14	93962539	93963600
chr5	79876175	79876808		chr9	75023419	75024183		chr9	72304194	72306155
chr5	172640436	172641899		chr16	85219825	85220999		chr12	116272369	116278795
chr3	190862425	190863375		chr19	19191320	19194918		chr19	4800454	4800985
chr21	45073495	45075648		chr17	67671001	67672810		chr10	70168764	70171488
chr2	74123044	74123789		chr1	44423046	44424898		chr10	110785962	110786812
chr5	157960551	157963396		chr12	54027910	54029464		chr8	75318434	75318939
chr4	2473092	2473600		chr19	18831168	18836402		chr3	193991222	193991577
chr17	47491630	47493399		chr11	17812143	17814030		chr10	102707989	102708471
chr2	210557833	210559857		chr18	36580426	36581835		chr3	142439260	142440052
chr11	72329613	72329920		chr3	184324195	184324906		chr20	25388719	25391996
chr3	81980174	81981257		chr5	89313227	89314307		chr4	82894558	82895410
chr1	168260687	168261796		chr11	69168332	69168849		chrX	87747345	87747854
chr12	104048814	104050597		chr12	109476271	109478500		chr7	11212485	11214389
chr12	49865288	49865531		chr17	16580753	16581632		chr2	36930122	36932039
chr9	93107206	93107754		chr9	6613937	6614468		chr1	166875325	166876899
chr5	124887314	124889665		chr18	23816456	23817152		chr18	22423919	22424336
chr3	191029312	191032136		chr2	55066447	55067540		chr19	40161638	40162146
chr1	44587478	44588953		chr10	50384893	50386161		chr22	36526900	36531928
chr6	79468033	79468494		chr18	44024283	44024640		chr19	14416408	14420246
chr2	65710525	65711007		chr9	16680668	16683375		chr3	112426206	112426533
chr12	26852958	26854398		chr7	8283373	8287223		chr19	43983563	43985178
chr10	87842268	87842805		chr21	44869660	44869951		chr20	15183841	15188751
chr12	41535044	41536598		chr19	52938503	52938837		chr4	26803027	26803748
chr19	56139962	56142240		chr17	31268454	31270521		chr9	2613298	2614011
chr12	7107322	7110300		chr10	96995976	96996616		chr9	93206304	93208132
chr18	23688718	23690081		chr6	27791522	27793683		chr12	101020964	101021540
chr14	76376239	76377217		chr7	18804976	18805316		chr10	63552553	63553810
chr2	95016756	95017233		chr12	13833979	13843964		chr3	197539160	197540606
chr19	41376457	41376847		chr2	207251353	207252808		chr11	26079332	26080299
chr14	31251150	31253301		chr11	73784127	73784535		chr3	10599124	10602898
chr17	41008952	41009467		chr3	102681052	102683180		chr9	2799292	2803605
chr2	207828585	207829721		chr7	70480498	70481977		chr18	31990780	31991452
chr4	110361699	110362442		chr12	104306188	104307415		chr12	55737499	55739339
chr6	31970560	31973562		chr10	121172142	121172957		chr12	82689568	82690483
chr2	157107182	157108044		chr9	96565985	96567578		chr5	14397112	14398789
chr20	25843880	25845003		chr7	68678542	68680671		chr12	116148799	116149146
chr6	103496328	103496876		chr3	194056858	194057314		chr9	1264293	1265983
chr6	19288243	19291608		chr22	29102310	29103450		chr12	9647184	9650560
chr14	91884508	91886384		chr6	79406977	79422644		chr11	120331446	120331979
chr12	123501791	123503031		chr1	23742824	23746230		chr10	61833616	61840244
chr8	142669029	142670671		chr14	102159088	102160319		chr3	10672435	10673073
chr11	93546836	93547334		chr12	8817643	8817899		chr6	73388793	73389593
chr12	103852159	103852501		chr2	214881467	214882093		chr19	39969309	39974879
chr1	12549302	12550826		chr2	165573695	165574843		chr12	65847829	65849880
chr17	29784847	29787351		chr12	113268335	113269374		chr3	189297077	189311933
chr12	104414666	104417419		chr1	198875883	198877328		chr6	43510089	43510883
chr20	29496283	29497942		chr2	150283922	150284744		chr3	161968099	161970961
chr1	116267623	116268965		chr11	122229312	122230278		chr11	16890051	16898511
chr3	194870283	194873874		chr3	25713325	25713851		chr2	156649082	156656841
chr4	25445551	25450321		chr13	20350303	20351087		chr15	59549417	59550590
chr10	86933749	86934194		chr2	192915707	192918810		chr18	9920578	9921131
chr4	139901273	139902159		chr3	169767738	169770207		chr19	19104534	19106886
chr22	29073002	29073754		chr12	89208590	89209197		chr12	88950452	88953021
chr12	108188172	108192836		chr18	58681103	58683275		chr6	139408830	139409091
chr14	87992504	87993723		chr9	70405107	70408303		chr7	32473302	32478134
chr10	118124675	118131833		chr10	118903655	118905007		chr7	11523007	11525335
chr21	14900650	14901863		chr2	234701386	234705551		chr12	8109114	8109386
chr6	92540445	92543094		chr18	28203599	28205288		chr1	248876263	248877220
chr5	76310190	76311430		chr14	105370582	105371738		chr20	31474599	31475575
chr10	112392535	112393267		chr1	94175411	94176674		chr11	27402070	27402907
chr20	51188466	51192048		chr3	29600322	29600792		chr8	119141468	119153633
chr2	169283969	169288815		chr3	145622709	145623897		chr2	149133234	149135684
chr12	121238143	121239477		chr12	13713497	13714122		chr10	103817618	103824084
chr3	89771407	89772430		chr7	29547102	29549966		chr17	50768139	50768712
chr21	44084975	44087532		chr16	85602584	85603645		chr8	100334370	100339871
chr12	95788173	95791426		chr9	93285532	93289266		chr7	130351914	130360073
chr5	86816256	86821613		chr11	26911123	26911931		chr22	31035591	31038075
chr6	119353167	119354372		chr6	72759805	72762670		chr12	117744141	117744399
chr3	82976837	82979013		chr20	30376561	30378470		chr18	32386711	32391579
chr20	44714323	44715219		chr14	104804820	104806431		chr3	94061885	94064655
chr3	195033396	195034680		chr1	14369617	14370530		chr8	117678109	117678972
chr10	79161792	79163961		chr1	36420457	36420821		chr10	88899091	88899798
chr7	75184548	75189749		chr3	161081810	161082518		chr8	75014732	75016477
chr9	40345368	40346952		chr9	72034476	72036227		chr18	12012946	12019304
chr17	15456937	15458179		chr13	20390106	20392613		chr4	52708942	52717181
chr8	69670806	69671102		chr17	27559672	27561340		chr18	9275316	9276581
chr6	72083772	72084768		chr10	118521049	118524771		chr4	28117433	28117835
chr7	30008088	30009610		chr10	86943937	86944628		chr3	78431514	78432371
chr8	79976178	79976415		chr8	141351403	141351965		chr12	89524164	89526750
chr5	89372230	89376687		chr20	47582541	47583970		chr11	68118763	68123725
chr1	24101880	24104228		chr6	69866684	69867927		chr19	52896300	52898012
chr7	9692976	9695490		chr5	86861166	86867001		chr15	59540017	59540514
chr12	104940628	104942971		chr7	20191406	20192600		chr1	161866841	161867090
chr17	41016334	41016829		chr12	101097408	101099307		chr1	225547895	225549043
chr1	183870403	183871573		chr9	112158476	112159246		chr11	68105247	68108360
chr4	2481970	2482594		chr11	67679027	67686097		chr6	70666957	70669668
chr8	118229442	118231224		chr9	71944928	71945242		chr10	42475093	42478759
chr20	47561002	47561744		chr12	113312633	113313040		chr11	122375672	122376246
chr19	18187269	18187988		chr21	45590756	45591289		chr5	154766919	154768185
chr14	90060210	90062222		chr12	116405294	116409232		chr12	102426193	102428191
chr3	171770574	171771644		chr14	103018029	103020150		chr5	178234736	178239132
chr6	27235568	27236015		chr5	14079210	14082317		chr14	36263991	36265034
chr3	171087693	171090354		chr5	32217308	32219269		chr9	72358618	72367918
chr11	103729482	103730475		chr18	9147129	9147916		chr12	102454684	102455729
chr13	20390806	20392354		chr19	48397974	48401558		chr21	34114320	34117300
chr11	25659315	25659911		chr1	2136028	2136321		chr11	100551274	100552989
chr6	19325142	19326252		chr1	44796798	44800984		chr3	101576792	101577849
chr19	5048712	5048984		chr3	172182267	172182953		chr2	158903098	158905041
chr1	43932818	43937695		chr5	86815868	86821662		chr10	78944788	78948197
chr9	4847544	4847888		chr12	88360238	88360500		chr6	108805794	108806277
chr4	139895950	139897079		chr20	46960845	46968263		chr8	94627643	94630467
chr19	45670456	45671458		chr12	9063766	9065728		chr9	1253556	1254308
chr4	36291567	36293088		chr9	93244684	93246718		chr13	44474017	44474398
chr12	123231469	123235175		chr3	10085366	10086742		chr2	111308649	111311274
chr9	73565255	73565687		chr12	104523093	104524043		chr22	23856569	23859271
chr16	4076567	4079450		chr10	75658036	75658990		chr7	11294256	11294727
chr2	119250278	119250666		chr10	110419723	110423979		chr11	46343059	46344231
chr9	62456500	62457217		chr12	105705429	105707849		chr3	119462927	119464343
chr3	53040567	53041460		chr15	95247287	95247746		chr1	14493260	14499854
chr12	122897852	122901913		chr11	95788855	95792283		chr6	44072965	44074144
chr5	88780386	88789420		chr19	17947190	17948518		chr3	59876645	59877434
chr9	108104052	108105018		chr17	56107156	56108777		chr3	42008661	42011647
chr19	32940831	32941815		chr5	107122985	107123268		chr4	119187741	119190038
chr8	70556511	70556904		chr12	46070635	46072884		chr2	232656607	232659640
chr9	35094148	35097207		chr4	122017772	122018423		chr22	31054978	31055999
chr7	9716851	9719435		chr18	11978435	11984694		chr12	117760488	117762369
chr14	70731711	70732464		chr3	170049196	170050641		chr12	105572952	105575328
chr19	49850087	49852539		chr6	35302609	35304614		chr19	52821070	52821731
chr9	4791657	4794524		chr19	7637066	7638087		chr9	87427742	87429529
chr10	78407217	78407640		chr10	113096550	113108208		chr12	118130353	118134115
chr9	105911323	105913351		chr21	44916613	44917204		chr13	97028396	97028787
chr5	16464205	16467015		chr11	17803216	17804136		chr10	87340843	87344814
chr9	62531939	62533471		chr9	70553580	70555282		chr9	105655962	105656559
chr14	91882621	91882973		chr17	82002996	82004528		chr17	32067184	32067435
chr10	101012237	101014150		chr17	29738791	29745644		chr18	9113553	9114084
chr11	64809315	64811226		chr5	62381835	62388446		chr4	28475773	28476629
chr9	77457210	77457807		chr5	119751538	119757436		chr10	59709083	59710268
chr19	19098140	19099502		chr3	145182192	145182512		chr1	198529595	198530736
chr9	70435747	70436648		chr10	70827951	70830670		chr2	120066511	120068763
chr11	16982202	16982582		chr10	70663499	70666204		chr12	106153241	106156609
chr7	44637780	44642684		chr22	23212178	23213368		chr1	8196565	8198570
chr11	112788549	112790209		chr1	44433212	44433880		chr5	62931458	62933140
chr11	65039598	65042249		chr12	82659542	82661242		chr17	29379063	29380139
chrX	123993188	123994529		chr6	138589467	138590325		chr2	149098141	149099971
chr6	112086783	112088202		chr16	85227331	85228546		chr3	166119675	166126034
chr4	123083086	123084752		chr10	62199737	62200242		chr12	46590764	46591495
chr2	30238024	30238297		chr1	149467065	149468230		chr10	119024461	119026828
chr2	222340205	222341582		chr18	23884119	23885419		chr1	19250893	19253589
chr19	50835707	50836399		chr22	23215315	23216010		chr10	94350261	94352714
chr22	37695986	37699646		chr6	106772730	106776362		chr7	112930880	112931537
chr9	34636753	34638612		chr8	120826035	120827989		chr2	171899369	171899709
chr3	50616503	50618258		chr12	43336744	43339075		chr3	24507769	24509480
chr10	103713400	103721275		chr3	110568142	110568609		chr19	19032735	19034451
chr1	36263129	36270431		chr16	4885187	4885985		chr2	133265385	133267670
chr11	110429785	110433748		chr14	102654485	102655384		chrX	84875882	84876536
chr8	127947891	127948433		chr16	4811100	4811573		chr1	14134492	14134740
chr11	122306918	122307267		chr22	37031948	37033970		chr3	87311512	87311807
chr4	76916211	76916534		chr12	88111371	88111756		chr11	68077010	68078665
chr3	196130138	196131317		chr20	57428285	57428866		chr14	32713401	32714204
chr3	190746613	190746923		chr1	94214249	94215655		chr16	2911340	2912393
chr4	53558553	53559836		chr11	14934223	14935939		chr10	94164100	94166856
chr21	42085987	42086828		chr20	47585684	47587675		chr1	238060465	238064412
chr9	70093739	70094349		chr2	99159234	99159492		chr1	145032698	145034621
chr2	65322949	65323987		chr10	117441859	117443509		chr15	74540084	74541533
chr8	127951232	127951797		chr17	75940405	75941969		chr11	47442585	47443551
chr13	20359713	20364373		chr12	116383128	116383718		chr10	99953954	99954202
chr2	26076043	26076319		chr4	99471798	99473154		chr15	40244585	40246580
chr11	83062604	83063927		chr9	71942022	71942790		chr1	14117992	14119386
chr15	70823727	70827174		chr2	26477612	26478476		chr1	10217176	10218306
chr3	190972011	190975367		chr20	47007337	47009254		chr3	123617279	123619674
chr22	20550729	20552569		chr17	20934037	20934611		chr3	186996469	187000215
chr7	64306364	64308004		chr15	36585380	36586088		chr6	91744432	91745529
chr13	20406836	20409059		chr3	172155390	172157556		chr12	8180261	8180557
chr11	86456385	86457864		chr5	144169790	144170930		chr9	72243340	72244031
chr12	8180170	8180770		chr22	37018704	37020835		chr2	153938325	153941270
chr21	44870177	44874705		chr3	106006016	106007797		chr3	187804998	187812098
chr19	1172841	1174785		chrX	2391445	2391972		chr12	106174270	106175720
chr6	53627555	53629520		chr16	85210243	85212077		chr6	37896389	37899089
chr6	138307161	138308388		chrX	115898458	115899160		chr14	102390361	102391407
chr6	57522101	57524478		chr10	103276951	103277863		chr11	61443750	61446798
chr12	15213336	15213573		chr12	54324139	54326303		chr9	72405160	72406433
chr3	29718665	29719320		chr1	3794401	3797307		chr2	54274012	54275684
chr12	81797778	81798384		chr15	74406834	74408112		chr11	88174113	88176018
chr17	78658265	78667581		chr6	53771461	53772549		chr6	44010964	44012019
chr8	80010546	80011647		chr6	27772087	27773020		chr3	119349340	119349835
chr2	154294560	154295900		chr18	32629446	32630014		chr3	188525986	188526847
chr9	113705413	113706741		chr7	18792548	18794047		chr3	85937640	85939830
chr2	158901514	158901769		chr5	86848377	86849274		chr13	106566172	106568806
chr19	56110686	56111594		chr19	19061470	19065391		chr6	40867068	40869429
chr3	127672003	127673923		chr4	121584386	121585503		chr5	119609182	119611455
chr4	41540358	41541143		chr9	34484303	34485743		chr2	64850725	64853236
chr9	87569111	87573755		chrX	82412617	82413661		chr20	13355018	13355501
chr3	9932332	9934936		chr2	207239314	207239730		chr5	59506919	59507296
chr12	109714012	109714985		chr1	202804925	202808609		chr15	58409752	58410167
chr3	9260824	9261379		chr12	116432748	116435798		chr4	120270022	120274004
chr6	36895409	36896351		chr16	9456762	9458420		chr2	241734195	241736938
chr9	106400351	106401194		chr9	70041905	70047075		chr1	198523287	198524170
chr7	7681148	7681524		chr2	176187739	176189347		chr6	100115793	100119553
chr10	125193411	125193757		chr10	118742222	118743109		chr11	13326423	13330359
chr7	29450345	29454121		chr12	49466386	49466717		chr6	122032635	122033468
chr1	85061703	85062605		chr19	45706884	45708515		chr12	107092481	107094574
chr19	48539472	48540641		chr19	19202708	19203588		chr2	132563488	132563881
chr16	19113311	19114877		chr12	96719733	96721014		chr20	40409946	40412701
chr1	8361835	8364653		chr3	169365384	169367553		chr14	71981309	71982082
chr2	135963601	135963976		chr9	132650148	132652594		chr8	118619724	118622527
chr11	20366775	20369522		chr8	128092055	128092574		chr1	218401720	218402224
chr20	16019861	16020301		chr3	189702073	189706430		chr1	145025206	145025471
chr9	90165865	90167950		chr9	75978302	75980018		chr9	1247406	1247807
chr5	7850353	7851197		chr9	70036929	70038926		chr9	107624352	107625592
chr7	68688161	68690058		chr2	207162005	207167721		chr4	52889550	52891206
chr15	82357543	82358450		chr14	27861780	27864529		chr7	10953628	10954576
chr21	44095286	44095982		chr9	87189392	87189846		chr3	104207050	104207298
chr22	39356376	39357975		chr14	105299855	105302152		chr12	13192332	13194763
chr18	38751777	38752808		chr12	43377661	43378989		chr6	100120825	100121818
chr3	81816540	81817311		chr12	22333826	22337300		chrX	85002966	85005007
chr7	134706220	134706846		chr19	58304596	58306470		chr12	105330694	105331773
chr9	94539322	94541061		chr7	16301475	16302161		chr1	12830308	12831409
chr1	14189162	14191553		chrX	97425422	97428357		chr2	132493969	132495635
chr2	12342050	12342424		chr3	78142276	78143868		chr1	225542120	225542445
chr9	34589512	34590303		chr20	57458847	57474856		chr12	25483386	25484449
chr6	138476673	138477601		chr16	14930633	14932381		chr5	59326649	59330397
chr3	9642270	9643395		chr17	76137764	76138848		chr12	48814097	48816345
chr16	15945688	15946827		chr1	120175504	120177119		chr1	27536565	27537365
chr14	28188584	28189017		chr5	75471117	75471614		chr9	92953387	92954768
chr1	151254037	151256692		chr2	65636953	65642313		chr9	113962241	113965132
chr3	190120162	190121176		chr14	31136863	31145546		chr3	112405459	112405743
chr3	175345889	175349363		chr11	12210244	12214986		chr19	17261004	17261473
chr3	193240188	193242121		chr16	4578104	4582090		chr2	103666314	103667496
chr3	90011241	90011621		chr8	120017256	120019769		chr20	25507696	25508649
chr1	6359719	6360530		chr3	194183341	194185660		chr12	42755398	42763919
chr7	100080558	100083334		chr6	35317639	35319005		chr20	45281236	45282631
chr14	90235239	90235827		chr12	116878525	116882275		chr6	74742735	74743155
chr11	68338024	68345135		chr18	23582404	23587672		chr2	241859000	241859373
chr18	12324519	12324798		chr5	106609559	106611065		chr9	87465513	87467684
chr4	18882333	18882782		chr6	101930737	101933452		chr19	17264583	17268507
chr8	41308937	41309416		chrX	103309962	103311737		chr2	64684534	64689133
chr1	28448999	28451298		chr15	69997045	69999257		chr20	38038559	38039062
chr4	55124765	55126661		chr9	81192462	81194884		chr19	46014739	46015378
chr10	35331847	35333427		chr6	53760589	53762457		chr19	46473532	46474758
chr12	95449482	95450130		chr12	109845099	109845843		chr11	121209857	121210483
chr7	24231315	24231880		chr5	75481177	75483039		chr21	6136280	6136774
chr8	123856501	123857788		chr2	30994007	30994395		chr10	119028834	119032788
chr16	4574527	4576745		chr3	53234919	53243344		chr12	48817774	48819408
chr2	240024531	240026466		chr17	76102238	76104450		chr1	238484180	238486724
chr17	82151968	82152380		chr1	44481244	44485951		chr12	118181878	118183089
chr1	6446001	6449101		chr14	103026197	103026660		chr9	113978896	113980727
chr3	176041086	176043531		chr3	94085475	94086075		chr20	47383163	47384481
chr3	186103554	186103979		chr2	207288786	207290388		chr1	6372134	6374605
chr1	225874118	225878471		chr17	29617652	29618517		chr11	27404825	27405437
chr12	72036200	72038969		chr12	131949305	131951386		chr2	85678920	85679719
chr6	88910806	88912093		chr10	89465988	89468475		chr9	93221965	93226921
chr3	9301287	9303075		chr6	43228645	43229735		chr2	138621189	138622332
chr5	173867132	173869387		chr3	71129973	71131373		chr3	193224866	193226739
chr3	52248536	52252012		chr3	96704281	96705689		chr9	27393098	27395995
chr12	108911375	108914120		chr19	46612556	46615847		chr21	31203076	31203862
chr18	23436866	23438688		chr1	223711909	223721740		chr19	7069084	7070334
chr11	72265578	72267617		chr1	14659529	14659830		chr11	27157730	27158743
chr10	125501217	125502487		chr16	3152422	3152955		chr10	133359696	133360511
chr15	66385820	66388191		chr12	79977157	79977644		chr8	125173948	125175640
chr11	35081884	35083040		chr16	59697126	59701690		chr12	65961083	65961835
chr7	64562317	64563908		chr1	24186720	24188139		chr21	30924100	30924567
chr1	151215894	151216398		chr15	74995576	74996069		chr20	47499965	47503975
chr12	45050767	45051183		chr2	150186645	150193499		chr6	112029149	112032448
chr1	91220828	91221208		chr12	101049693	101055031		chr14	50208437	50209017
chr2	44244212	44251252		chr14	73810428	73811385		chr9	72573961	72593707
chr2	69081961	69083502		chr5	60503920	60505131		chr3	9884738	9885620
chr17	81821407	81822704		chr9	95879587	95880410		chr13	110455433	110455700
chr18	12287568	12289126		chr9	16262450	16263623		chr13	80456198	80456789
chr17	27488751	27490113		chr12	47949084	47949570		chr4	69070818	69071588
chr17	28347315	28349032		chr18	9134642	9139372		chr19	17803428	17804861
chr17	45535670	45536489		chr9	15325028	15330650		chr4	52822629	52828131
chr5	86796984	86797966		chr1	6446491	6450170		chr1	19429953	19430367
chr5	60435889	60438235		chr5	176625615	176628937		chr12	50282596	50284379
chr2	65128813	65131201		chr12	42212774	42216773		chr3	86139943	86142765
chr9	34522636	34523872		chr7	67787303	67791256		chr19	46107330	46108481
chr19	53851169	53852862		chr2	158799886	158800998		chr4	119113099	119113746
chr9	70058570	70059967		chr22	36659268	36660362		chr11	22711180	22712373
chr5	6765423	6767205		chr1	28132280	28137560		chr19	54420221	54420789
chr14	64409512	64411452		chr9	134034194	134035155		chr19	46131713	46135396
chr15	90075684	90076314		chr19	48444112	48446910		chr3	102704195	102704512
chr16	19382831	19383463		chr6	38050487	38051211		chr14	94328210	94328669
chr11	7019534	7020986		chr3	192082750	192083576		chr12	116248393	116249060
chr20	49650834	49651229		chr14	45246938	45247582		chr7	113944585	113946351
chr4	123351748	123353421		chr9	90544982	90548630		chr8	75332398	75332679
chr2	31038577	31039016		chr9	63170411	63171172		chr1	145010088	145011203
chr12	95383743	95384373		chrX	100395355	100396219		chr12	53243504	53245106
chr12	95795579	95797145		chr14	102663173	102665545		chr1	204336760	204337104
chr6	78775175	78776415		chr14	31078775	31081066		chr17	55166323	55171179
chr9	39791147	39792068		chr12	51390676	51392915		chr2	138121074	138123647
chr4	124135660	124136429		chr13	20382268	20384796		chr15	85467356	85468422
chr2	201780035	201782477		chr4	81785734	81786786		chr1	43581662	43582753
chr18	28794857	28795100		chr11	95558932	95563405		chr11	13008400	13009848
chr16	84734789	84739584		chr1	44737178	44741791		chr9	121183291	121183987
chr19	19384624	19387184		chr5	107057946	107059486		chr12	97643516	97645908
chr11	112742741	112745891		chr22	17996981	17998070		chr1	145041678	145042264
chr9	94856007	94856495		chr10	118437231	118440815		chr6	35158303	35158551
chr10	50512387	50513394		chr10	79112442	79113321		chr5	178164110	178164580
chr11	61021401	61022074		chr1	1599399	1600750		chr3	188152713	188155234
chr17	76790931	76792243		chr6	74617458	74618488		chr20	58308581	58311153
chr5	12316693	12317669		chr12	113325347	113327461		chr19	46757649	46758160
chr17	67755483	67756549		chr21	38355614	38356934		chr3	160641157	160643103
chr12	101763002	101764942		chr9	75973461	75975510		chr11	16899663	16899981
chr5	88944619	88945522		chr3	145124242	145125617		chr2	42606637	42607420
chr9	71830639	71831642		chr19	56137309	56138106		chr3	186826357	186827960
chr15	55404902	55406160		chr1	6322467	6323433		chr1	161838038	161839915
chr15	75029609	75029957		chr12	124611683	124614861		chr4	40185877	40186719
chr21	34850243	34851013		chr9	33271789	33273142		chr10	35408227	35409493
chr21	45323242	45324334		chr19	19032642	19036381		chr11	88152504	88153130
chr11	46648297	46650425		chr2	191012211	191015033		chr3	53346182	53348505
chr11	68825567	68826204		chr17	56046859	56048820		chr3	6078506	6079040
chr1	16440147	16443022		chr11	74146425	74150162		chr3	167105423	167106633
chr11	68828229	68828905		chr12	124824146	124830580		chr20	25146322	25153295
chr5	86715136	86716294		chr11	13364217	13364762		chr18	9863367	9864432
chrX	148501042	148501603		chr8	119886316	119886628		chr16	84186019	84187103
chr12	94666467	94666723		chr17	45413664	45419122		chr6	73393371	73394088
chr2	207859442	207861502		chr9	96581875	96583022		chr11	94926496	94927795
chr3	113083899	113085040		chr18	23103563	23110070		chr6	136249459	136251108
chr17	50718792	50722811		chr18	58287146	58290804		chr5	59444188	59448660
chr19	18321589	18324683		chr7	55563960	55565059		chr19	14405668	14406602
chr3	90053706	90055164		chr22	46295718	46297672		chr7	12161278	12164290
chr14	64572788	64573437		chr2	214907222	214908781		chr19	18895309	18895681
chr15	41110288	41110738		chr3	195093454	195100801		chr3	102719169	102719916
chr10	78302160	78303530		chr11	78389602	78391810		chr12	66678461	66679276
chr21	31309357	31312136		chr9	111524734	111525987		chr11	100545606	100547592
chr3	127003422	127004355		chr5	80063465	80063721		chr18	9109562	9109822
chr3	190733886	190734533		chr12	57693501	57695024		chr19	19183407	19185049
chr21	46188452	46189612		chr10	114546470	114549220		chr19	12609991	12611834
chr2	207881846	207882356		chr1	14389629	14392983		chr19	19137716	19138885
chr19	21505369	21506379		chr11	121023965	121025352		chr2	171921242	171924526
chr2	191878352	191879066		chr2	165468846	165470242		chr7	68975938	68980838
chr19	45638321	45642046		chr4	121950718	121951818		chr3	162411313	162411895
chr14	29861896	29862481		chr2	206874498	206877033		chr14	61750745	61751434
chr10	129623272	129624104		chr17	27239930	27243406		chr17	57472742	57474317
chr20	31505431	31507603		chr1	2132139	2134246		chr4	19794462	19795535
chr11	98679558	98680782		chr2	167755803	167757766		chr3	168960865	168964942
chr6	157198555	157199281		chr12	10081042	10084644		chr18	32017787	32019785
chr19	41373890	41374360		chr6	37950059	37950572		chr12	50191411	50192872
chr3	37220715	37221854		chr15	65225335	65225604		chr9	95758908	95760760
chr22	19714121	19715190		chr5	90227404	90228282		chr7	16904184	16907038
chr9	90142440	90143150		chr9	41353833	41354534		chr7	36162257	36162558
chr1	39125260	39134661		chr7	68604154	68606673		chr17	55348658	55349412
chr2	191864570	191869547		chr1	216962536	216962798		chr2	158722041	158727236
chr9	89484018	89486333		chr18	23662177	23663468		chr1	239407981	239408830
chr4	82379779	82381284		chr16	19409985	19416475		chr12	132490479	132491788
chr12	82878048	82880570		chr2	182919937	182920673		chr6	56089940	56092345
chr11	6468910	6469743		chr1	93877800	93880410		chr12	124883954	124885421
chr9	92985072	92992926		chr1	121305629	121307144		chr3	186975105	186980652
chr1	39115633	39119605		chr9	97631156	97635737		chr6	74990713	74993163
chr3	155714454	155714702		chr16	19770645	19772174		chr12	54276976	54289468
chr17	32127039	32128158		chr19	42241709	42245529		chr3	177500314	177500596
chr12	124421686	124424216		chr9	90523101	90527396		chr8	109644276	109645798
chr1	225881650	225883777		chr2	88282100	88282374		chr1	92298173	92299735
chr9	94771427	94773895		chr7	75374276	75375224		chr18	12002576	12006492
chr18	3152671	3153257		chr10	96941812	96942296		chr6	74479771	74480275
chr1	28410065	28410376		chr18	32690051	32691245		chr5	12311394	12313983
chr3	30625246	30627487		chr19	18611875	18613120		chr15	74614496	74617663
chr3	197509670	197510367		chr8	130193824	130196643		chr12	117494471	117498534
chr11	91980682	91981260		chr5	89282457	89283207		chr3	186988249	186992927
chr20	31475220	31475866		chr21	6135866	6137736		chr12	105930443	105931160
chr10	129568735	129569781		chr12	67892458	67893414		chr2	138214105	138217323
chr19	14573947	14574201		chr15	70065131	70068619		chr15	74832061	74832439
chr10	68831267	68832732		chr12	26434657	26435354		chr19	17819463	17820382
chr1	44294177	44294860		chr3	78152198	78152573		chr1	225582352	225582685
chr3	93973058	93974343		chr12	8728012	8728682		chr12	55787189	55790155
chr11	120144460	120145080		chr11	26942950	26944365		chr7	30134124	30146717
chr1	44728154	44733315		chr3	103084060	103088274		chr9	72370106	72372253
chr8	41160724	41163214		chr10	118870276	118873591		chr3	119345397	119346667
chr17	19268301	19269280		chr8	140590992	140592185		chr3	25788034	25791231
chr10	89648186	89649962		chr1	14681121	14682219		chr12	105613508	105614214
chr7	56335581	56336418		chr1	121318225	121319785		chr10	119038706	119039225
chr18	12227532	12228585		chr7	68258066	68258714		chr18	22541959	22543267
chr14	89960509	89960822		chr12	9411465	9412709		chr4	82833367	82835016
chr10	114304194	114304828		chr3	193928667	193929069		chr6	33570819	33571790
chr9	15064358	15065181		chr1	44354412	44356127		chr20	29878493	29879165
chr8	127940759	127941032		chr11	13326436	13329562		chr2	75844610	75844915
chr1	104756028	104757285		chr3	53201462	53207757		chr3	176766344	176768144
chr11	77655091	77655942		chr2	31040435	31040695		chr7	68682817	68690167
chr17	75508616	75509951		chr6	27687554	27688127		chr1	223166391	223167318
chr6	37432584	37436049		chr18	12032864	12033127		chr11	102010429	102011894
chr11	33869142	33870756		chr13	20359753	20364521		chr1	19311297	19312991
chr18	3230184	3231210		chr19	42396212	42397822		chr13	97432404	97435154
chr2	159069457	159070083		chr1	42686310	42687705		chr11	61435268	61436022
chr17	29664305	29667081		chr15	88904569	88905619		chr8	81280038	81281305
chr9	40424643	40425191		chr9	34373502	34377980		chr2	146915541	146917964
chr14	42268417	42270077		chr1	14699794	14701939		chr1	198534897	198535727
chr10	60384786	60385367		chr8	140586724	140587682		chr8	101080340	101081925
chr12	26401027	26403508		chr3	20028568	20030594		chr1	145092735	145097696
chr1	225863286	225863569		chr5	89366016	89367217		chr12	25468701	25469880
chr11	112748727	112749315		chr2	158802666	158807949		chr3	52592772	52593528
chr1	100893787	100897287		chr12	88552363	88554325		chr13	99045323	99047225
chr9	34610976	34613265		chr5	133991643	133995053		chr19	50818104	50818360
chr9	94533636	94537058		chr11	69130940	69132289		chr9	120928341	120929799
chr7	7606544	7607145		chr1	225783706	225784777		chr11	120324800	120326283
chr5	155528129	155533983		chr6	106881790	106883961		chr9	76656917	76658532
chr2	26771424	26772807		chr15	95196564	95196862		chr17	55155956	55159884
chr1	117613631	117613988		chr3	10115033	10117535		chr1	145015676	145017073
chr9	94770149	94770421		chr14	102161856	102162911		chr3	188025178	188029388
chr19	38773327	38773584		chr9	8383809	8384348		chr2	203337216	203344021
chr17	54889072	54891327		chr5	125297814	125299107		chr18	31723590	31724621
chr11	93521507	93522135		chr3	101847827	101851971		chr12	105705722	105707867
chr11	112752280	112755039		chr12	104668787	104681370		chr1	235356598	235358100
chr2	197923713	197923970		chr5	53586724	53587861		chr1	220271072	220273491
chr11	6457852	6459495		chr2	149098261	149099792		chr3	101949450	101952690
chr9	136370818	136375102		chr16	3058625	3059949		chr14	53519413	53521497
chr2	185738696	185739034		chr6	88866312	88867233		chr3	167060343	167060854
chr7	68682844	68686510		chr17	29698544	29701572		chr11	16613438	16614631
chr10	118508255	118508526		chr16	4075115	4079119		chr17	46003426	46005002
chr9	105957309	105958599		chr17	17763413	17767242		chr4	26787251	26788566
chr5	56258489	56259839		chr13	98752372	98752754		chr20	52492155	52494690
chr1	44239439	44239840		chr19	46848416	46851424		chr9	14088902	14094326
chr6	31177356	31177861		chr10	97037590	97038162		chr12	92464525	92466795
chr18	9333678	9336324		chr1	201829019	201830280		chr12	13723861	13731053
chr3	181608553	181612292		chr6	96307277	96310253		chr10	78934455	78937325
chr2	238138818	238139222		chr3	66107129	66108032		chr20	36153257	36155397
chr19	48574382	48574681		chr5	127812839	127814590		chr12	105039593	105041602
chr5	160370136	160370752		chr11	84212260	84213539		chr1	43969959	43971165
chr16	3157470	3159501		chr9	14058040	14058394		chr12	89689994	89697980
chr19	18190721	18195225		chr12	131964347	131967663		chr9	72467682	72472186
chr14	70706145	70710070		chr22	29017332	29021007		chr7	2802600	2803051
chr5	155415640	155417469		chr1	145985034	145986711		chr2	133511142	133512654
chr6	47780511	47780877		chr5	139137894	139138487		chr20	52837171	52838164
chr4	103255381	103256385		chr20	46945055	46953592		chr1	225529163	225529939
chr3	171673799	171674243		chr12	26242482	26243023		chr7	68213581	68214036
chr17	67976194	67981312		chr12	26024760	26025669		chr3	9879953	9880945
chr8	27669142	27669886		chr2	167748717	167749514		chr8	67556629	67559629
chr4	1854960	1857866		chr11	19198238	19202606		chr1	92028694	92032728
chr3	48367304	48367991		chr6	101638764	101640383		chr9	114057066	114059591
chr5	116488777	116489365		chr21	45554571	45556083		chr12	71465083	71465928
chr7	99211589	99212302		chr2	12506814	12507070		chr3	53688005	53691120
chr7	35025109	35025694		chr5	62323690	62327274		chr12	90353804	90357893
chr12	13739467	13742787		chr5	74166993	74167591		chr2	65465288	65466473
chr12	123242061	123242582		chr12	54368552	54375686		chr12	124992136	124994009
chr9	136882977	136883657		chr7	16134580	16135809		chr2	86541271	86541558
chr2	136071924	136076280		chr6	111095900	111097215		chr19	42346256	42348075
chr3	189790707	189791053		chr2	150148477	150148884		chr10	110610649	110611220
chr10	78408752	78408997		chr2	87692116	87692976		chr9	97596691	97598637
chr9	42971270	42972407		chr16	2995551	2996353		chr12	13365665	13366672
chr10	80428427	80430970		chr18	9124602	9126080		chr15	63802394	63803315
chr19	45690895	45693800		chr17	76829952	76830590		chr7	69457920	69458647
chr2	168101906	168106900		chr4	172742020	172744742		chr2	64836407	64842785
chr8	127251950	127253807		chr3	197735646	197738488		chr18	12030823	12031270
chr2	128260283	128262682		chr5	14478529	14481012		chr20	31530968	31577376
chr6	27864454	27866194		chrX	154436213	154438054		chr12	89521621	89521960
chr4	166064184	166065581		chr2	46487016	46487708		chr1	37988428	37990917
chr11	67351082	67359477		chr5	89475129	89478041		chr12	55815538	55819443
chr7	68238253	68238800		chr10	77924756	77927584		chr19	43901248	43902380
chr6	119856235	119856602		chr16	9459669	9459986		chr9	94065832	94066080
chr1	44719327	44722855		chr12	8827815	8829873		chr5	61051083	61054151
chr9	70257125	70262189		chr4	123016477	123018802		chr3	87225850	87229325
chr1	36305782	36307732		chr9	75026170	75029411		chr19	56594759	56596181
chr8	69702873	69703285		chr11	12751284	12752837		chr19	43827325	43828143
chr10	59708805	59710337		chr1	241423899	241424791		chr3	78100377	78102959
chr6	72175245	72176299		chr17	40340796	40343179		chr3	188541161	188541824
chr18	23715470	23718184		chr10	100342059	100343106		chr18	22403018	22403592
chr2	161503593	161506477		chr4	157381905	157382387		chr8	128167161	128170281
chr21	44153424	44154310		chr1	44985334	44987412		chr12	46673925	46677715
chr3	81763741	81764124		chr7	7554344	7555271		chr8	124043731	124045378
chr1	180229193	180231314		chr17	27576918	27577598		chr11	67847774	67853154
chr1	1078731	1081228		chr17	76206071	76207736		chr1	27588522	27593296
chr9	110714287	110714667		chr7	55695929	55697489		chr3	94303007	94307207
chr12	88578588	88581121		chr5	60510191	60511318		chr1	204319895	204320532
chr4	55141939	55146032		chr2	122514469	122518002		chr19	46471126	46471934
chr17	47362436	47363512		chr5	107805750	107808689		chr3	112400603	112401372
chr3	101778726	101779887		chr1	42765170	42768399		chr3	20639221	20640283
chr4	55029887	55040797		chr9	34988793	34990483		chr19	40089369	40091650
chr12	41521484	41522741		chr1	201517356	201518610		chr20	25542037	25542329
chr3	16264024	16266154		chr3	9861479	9868062		chr11	65550768	65552088
chr1	44275399	44276165		chr5	90680799	90683480		chr17	73191304	73194701
chr17	57061585	57062713		chr6	91299302	91300279		chr17	39400841	39402574
chr9	89102922	89104719		chr9	93566170	93567820		chr11	68003322	68004799
chr8	43139034	43141915		chr15	67930846	67932762		chr17	77957643	77959562
chr9	96884054	96884794		chr19	18995441	18997354		chr1	14122218	14123897
chr9	121731533	121732884		chr2	134083697	134084156		chr6	70763838	70764983
chr2	73417869	73419380		chr18	31224976	31231496		chr3	119332200	119333159
chr10	125661396	125662978		chr3	56758544	56758855		chr19	57171538	57172886
chr3	9304065	9305347		chr16	3068023	3068583		chr2	156826080	156827214
chr6	62169597	62177385		chr8	80216107	80216858		chr19	18436826	18438447
chr9	613364	614614		chr10	130135490	130137694		chr6	31208421	31209914
chr9	75927952	75932793		chr7	68626722	68627877		chr16	19600869	19601398
chr4	2764044	2764662		chr20	25541159	25542222		chr1	120274479	120275215
chr7	3242181	3242442		chr2	65490841	65492228		chr11	108495151	108499547
chr5	89437499	89438496		chr11	108616334	108616855		chr10	61629211	61629720
chr5	17216740	17218762		chr1	226702367	226704187		chr12	117358918	117361665
chr17	82781991	82782770		chr2	234366491	234368892		chr11	126079748	126080140
chr1	8173002	8174179		chr20	15060180	15064809		chr18	22551087	22552642
chr11	105547369	105548046		chr5	127755642	127756725		chr7	69006251	69006854
chr20	44097608	44098057		chr8	98840851	98841601		chr11	26555842	26557524
chr7	29550224	29550563		chr4	41989567	41991457		chr10	59748528	59749585
chr12	82685522	82689465		chrX	97352616	97353704		chr17	27332049	27334581
chr5	92841468	92842229		chr16	2856554	2860058		chr1	238051931	238054212
chrX	2252373	2254168		chr21	20329424	20330977		chr18	22474700	22476305
chr1	228792448	228793151		chr12	49200726	49203284		chr20	13490820	13493616
chr17	39798649	39801477		chr12	13717855	13720014		chr12	53498882	53503246
chr5	56201102	56201657		chr17	43646976	43647886		chr1	198527895	198528457
chr22	37326383	37327278		chr9	71685533	71686063		chr7	27312800	27314890
chr3	197504806	197505158		chr14	91865138	91867913		chr15	74664170	74665511
chr2	177239383	177248735		chr5	62244917	62246482		chr2	203327424	203332083
chr16	30085494	30085886		chr9	112084580	112086578		chr11	26575831	26576229
chr2	65226317	65229651		chr1	6350080	6352358		chr12	105579792	105582525
chr12	50637407	50637686		chr9	71754950	71755836		chr9	72269516	72269863
chr1	172460578	172461284		chr18	32716527	32719243		chr21	30146986	30147234
chr5	172235263	172235707		chr8	128087146	128089386		chr3	10628169	10629168
chr8	120059753	120061602		chr2	37323323	37325606		chr2	149069339	149091269
chr14	29576324	29577632		chrX	97309899	97311015		chr17	37642752	37643810
chr12	103784185	103784891		chr12	101440071	101441111		chr2	186398639	186399456
chr9	127984985	127988158		chr19	33016438	33017200		chr17	19976298	19978572
chr20	44082519	44083938		chr21	6140618	6142092		chr17	19028918	19033332
chr16	18775762	18776394		chr12	118181862	118182206		chr1	248871490	248875022
chr11	46694111	46694568		chr12	88035030	88037433		chr4	29734553	29735222
chr12	95802787	95803110		chr12	104337916	104344912		chr7	130667769	130669383
chr18	3317159	3317892		chr7	29993565	29994817		chr18	3304951	3306529
chr5	86807547	86808170		chr5	72529533	72530528		chr17	55805510	55831917
chr6	19319459	19321969		chr9	109036443	109037049		chr5	154776437	154776687
chr11	89616783	89617100		chr3	59539234	59543049		chr11	94972772	94974314
chr14	73242254	73242834		chr1	94203488	94204304		chr10	70748500	70748861
chr21	33922011	33925989		chr2	214804875	214811661		chr7	11193254	11194180
chr1	180644134	180645367		chr20	57422598	57426984		chr7	36272814	36274448
chr9	15135406	15136657		chr9	71612996	71616293		chr19	46777283	46778688
chr12	133036412	133038580		chr3	53211771	53212111		chr12	13523164	13528046
chr14	31163423	31168008		chr15	92921089	92921699		chr6	132279610	132279996
chr2	196403587	196404638		chr3	102714673	102716894		chr5	59315510	59322617
chr12	117189223	117190893		chr12	124348351	124349265		chr12	26062726	26063750
chrX	100731532	100732194		chr2	214837997	214840215		chr2	242126876	242127760
chr1	205224951	205230659		chr17	17780408	17785073		chr20	45786799	45788793
chr13	109242406	109244787		chr7	68683490	68686727		chr19	39037989	39038390
chr9	15018226	15018773		chr9	97087400	97089379		chr12	49068844	49070660
chr7	67378127	67380110		chr2	133817691	133818351		chr9	92968096	92977796
chr5	131162077	131166024		chr2	85498171	85499977		chr16	59532989	59537250
chr2	28566152	28568248		chr5	56171357	56175525		chr2	75851847	75853057
chr17	76393575	76394803		chr15	72210481	72211666		chr2	203061341	203062523
chr12	123436019	123437161		chr5	76180572	76182782		chr6	132322917	132323926
chr14	104826124	104828381		chr11	65027064	65028468		chr12	25457632	25459007
chr8	102044462	102046800		chr1	14939258	14949078		chr9	97703188	97705134
chr2	143936713	143937837		chr22	36527342	36531653		chr12	116134966	116136077
chr8	130603931	130605241		chr17	39450327	39452378		chr2	203237575	203240433
chr1	94105239	94107007		chr9	90753946	90758897		chr3	56467440	56468855
chr1	173644037	173644957		chr1	212856892	212859316		chr14	31251269	31253446
chr2	165357345	165358228		chr11	64799358	64800692		chr19	57527256	57528345
chr7	32981946	32982431		chr2	15169984	15170966		chr12	51306447	51310063
chr6	19262823	19265439		chr19	41958137	41959894		chr17	55730622	55735398
chr18	12320902	12322511		chr9	120641378	120643191		chr12	89216431	89216696
chr7	129837208	129837445		chr12	101570286	101571235		chr3	196646152	196649767
chr12	15570907	15571671		chr3	24262539	24265166		chr7	80276985	80278582
chr6	121435004	121438360		chr9	97703611	97705036		chr11	61529029	61531030
chr19	45613927	45616575		chrX	93354514	93355198		chr2	189761885	189764236
chr17	54840804	54842246		chr11	122246924	122249353		chr17	77350300	77353041
chr7	97397753	97397990		chr10	97278741	97280372		chr14	31171265	31171554
chr8	142401945	142403989		chr17	31137977	31139700		chr15	74917107	74917892
chr5	173736455	173738412		chr17	76820007	76820888		chr1	14452386	14453612
chr4	99609835	99612640		chr6	73950214	73952473		chr19	45994765	45995998
chr7	46511856	46513614		chr22	21657023	21659006		chr12	103964423	103968485
chr6	106687861	106689769		chr22	41317720	41320639		chr16	4349684	4351874
chr12	46136415	46136714		chr6	105802926	105803635		chr9	92980135	92981007
chr11	73349604	73351001		chr18	31268848	31269135		chr12	92539022	92540105
chr22	21657158	21658754		chr16	9464963	9466011		chr9	72493479	72494934
chr3	25781222	25784641		chr22	36545810	36546418		chr18	9333743	9335611
chr22	31211560	31213222		chr7	112370281	112371204		chr19	994294	996364
chr20	15698884	15702153		chr18	11988983	11999800		chr3	101673694	101674404
chr1	44325354	44330610		chr17	36600746	36602819		chr6	79372524	79374815
chr15	66390296	66391776		chr11	72376376	72376951		chr5	31854031	31855950
chr14	73829500	73839602		chr19	19183827	19186339		chr1	15624473	15624891
chr6	78809213	78812080		chr15	69812540	69814009		chr11	25957506	25958128
chr16	2881877	2884047		chr2	123629261	123630469		chr6	100151334	100153535
chr12	121278497	121280210		chr14	26281563	26282680		chr17	81821340	81822474
chr12	26150748	26154652		chr7	4631427	4632188		chr12	118100740	118104976
chr12	113772829	113774191		chr6	108719445	108721936		chr10	110778241	110779354
chr11	109946454	109946853		chr5	53604514	53606210		chr12	92732871	92740099
chr11	111923129	111924008		chr3	25816175	25816770		chr2	64778233	64785027
chr17	82297107	82299544		chr3	10280905	10288307		chr7	36128307	36130187
chr12	124542606	124546207		chr3	8528653	8538664		chr4	30255622	30256754
chr3	30628956	30630720		chr15	75023481	75026694		chr1	23376751	23378556
chr16	19801481	19806283		chr3	131777930	131778875		chr12	48865476	48866381
chr8	119113873	119115420		chr20	30578982	30580789		chr8	66689193	66689546
chr15	70832345	70835893		chr5	78504176	78507171		chr12	116074942	116076430
chr20	15979205	15980554		chr9	71676876	71684383		chr2	156474875	156477776
chr1	89499492	89500497		chr5	60482411	60500216		chr3	196100806	196102807
chr3	102190015	102197084		chr1	14365984	14367567		chr11	126072059	126073109
chr11	122358105	122359384		chr3	169283945	169289824		chr5	90698745	90701474
chr12	45745554	45746341		chr9	35602645	35606382		chr14	65352412	65354771
chr12	103955859	103959068		chr3	185768788	185769477		chr14	50213153	50214729
chr2	218317277	218317646		chr1	55615509	55615819		chr12	43860990	43865617
chr1	234978102	234981511		chr12	49422480	49422991		chr17	29288179	29295257
chr11	122332521	122334511		chr4	17549345	17549900		chr4	26120048	26120323
chr20	34334049	34338878		chr2	165704431	165706798		chr12	103823832	103824569
chr19	21129470	21130551		chr8	80229345	80231681		chr15	63996923	63997671
chr3	43620637	43623269		chr7	7407180	7409283		chr6	101280719	101281867
chr7	110413565	110414367		chr11	68003191	68004875		chr9	93057763	93061193
chr12	116034686	116035275		chr1	95805898	95806736		chr6	74534533	74535168
chr2	28417993	28419270		chr3	101869196	101870276		chr1	224113618	224116086
chr6	103190212	103190450		chr9	94795576	94800935		chr18	9926445	9927642
chr1	14149334	14149600		chr11	34554558	34558770		chr9	72394900	72398308
chr17	45550693	45551062		chr10	114543845	114544240		chr18	23114091	23117203
chr2	157125219	157126697		chr1	187862166	187864154		chr12	65809850	65813048
chr14	102469685	102470250		chr12	101523035	101523653		chr12	118125916	118128350
chr21	44132392	44135021		chr3	190701315	190713180		chr19	46480372	46481201
chr19	47171768	47173443		chr17	76044336	76044793		chr11	102279856	102280525
chr12	14910584	14911652		chr2	43100516	43102023		chr5	14432314	14433440
chr1	6437212	6441159		chr10	125660821	125663026		chr2	20494727	20494997
chr9	137627752	137628343		chr8	27669157	27669675		chr17	65515693	65516219
chr3	150361985	150363694		chr12	49538193	49539160		chr16	661256	661599
chr5	72318626	72321394		chr19	42075047	42077532		chr8	128096611	128096974
chr19	5045704	5047674		chr5	100647333	100647785		chr9	37699481	37701311
chr6	15113924	15114674		chr16	14956541	14957596		chr11	68339944	68344727
chr22	21582682	21582969		chr12	43147735	43150506		chr3	32194484	32195027
chr1	31389819	31390471		chr11	88225693	88227112		chr2	227346943	227347848
chr6	57493166	57494198		chr9	107388675	107391294		chr19	58503697	58505459
chr5	173743842	173746462		chr7	20182551	20184347		chr1	90838287	90840814
chr16	18983934	18984540		chr3	172227710	172228752		chr2	165743971	165748707
chr2	30217140	30218195		chr17	28233065	28236415		chr4	119204350	119205205
chr12	13223012	13223250		chr7	16212261	16213567		chr11	130813271	130813977
chr12	98532946	98533863		chr1	86541376	86543888		chr3	188366713	188367108
chr22	31288806	31294110		chr14	95442168	95442810		chr2	158901516	158901958
chr11	122156976	122159620		chr1	33180619	33183286		chr10	118961713	118962549
chr17	75130175	75132582		chr16	18774620	18776191		chr22	21951989	21952796
chr7	68813051	68813441		chr15	65263433	65264287		chr3	27077047	27079037
chr21	34852560	34853283		chr19	4974775	4979544		chr1	23380024	23386697
chr8	142695704	142696355		chr16	3156970	3159493		chr3	8518089	8518749
chr8	79962167	79964254		chr17	19175285	19175979		chr19	18518475	18523011
chr2	218834466	218835393		chr3	172313950	172316407		chrX	119062443	119063331
chr12	116294150	116294811		chr15	76677889	76679992		chr13	99060660	99063420
chr1	146446820	146449512		chr3	194620553	194622162		chr9	72384170	72384631
chr1	175190487	175193777		chr5	125294927	125296153		chr6	55840665	55842720
chr1	92066258	92067051		chr2	173554673	173557289		chr3	197333546	197334554
chr4	142845941	142847220		chr3	197420381	197422770		chr3	86658013	86659489
chr16	21300876	21302056		chr19	14556093	14557081		chr13	106525279	106536617
chr9	116686561	116688594		chr1	201884494	201885963		chr10	87142437	87143190
chr18	28808900	28809879		chr12	88448422	88448844		chr1	145064888	145066207
chr8	69652241	69655035		chr1	94416620	94420348		chr6	54614606	54621414
chr18	22604347	22605507		chr20	51354119	51355162		chr9	40505101	40505449
chr4	38750798	38754227		chr21	42664147	42666608		chr3	188064223	188065955
chr20	25382676	25386014		chr2	165634776	165635567		chr7	69433880	69434900
chr15	44556020	44556449		chr19	49637583	49644221		chr2	165740156	165740682
chr22	37740872	37754971		chr14	30458621	30459022		chr4	29142695	29143302
chr9	137662887	137666620		chr4	141181528	141182250		chr1	40910977	40911240
chr1	28328112	28330069		chr14	95516144	95517083		chr16	2903642	2907031
chr13	109844897	109845134		chr12	65755537	65756462		chr9	97802167	97804542
chr14	37583348	37584139		chr19	16237732	16239042		chr18	39238044	39238516
chr7	110408380	110409409		chr3	197470901	197474561		chr1	225532141	225533340
chr2	43517259	43522447		chr12	101038442	101042352		chr15	59587134	59587839
chr10	114246360	114247529		chr1	2188757	2190187		chr2	132754075	132755338
chr5	100504855	100507795		chr4	55182868	55186355		chr3	9882163	9883335
chr7	130063192	130064209		chr16	85563478	85564161		chr21	14874562	14876635
chr3	48300390	48302376		chr14	44711856	44713166		chr10	103905907	103906473
chr9	16453406	16453857		chr1	12807621	12812595		chr4	24745628	24746020
chr6	62472128	62473130		chr22	20536492	20537197		chr3	94314752	94315637
chr2	199602836	199603073		chr1	28128511	28131117		chr7	15395913	15396538
chr14	92723085	92724281		chr19	49804806	49806205		chr3	166931527	166932659
chr4	176457479	176458258		chr3	66115347	66117479		chr14	94341221	94343334
chr12	13243392	13244319		chr2	28431870	28432330		chr16	84503101	84506710
chr20	51650674	51651914		chr20	25507515	25509005		chr19	19366562	19366996
chr12	46673959	46678180		chr14	93752765	93753292		chr1	235394670	235395063
chr20	51741833	51744711		chr1	44781252	44781958		chr18	22451725	22454198
chr1	223870043	223870778		chrX	100375345	100377270		chr17	29600412	29602668
chr5	143309661	143311149		chr1	94210751	94212768		chr12	19783575	19784480
chr20	53673009	53673654		chr11	14932300	14932721		chr12	55914603	55915017
chr2	168200283	168202366		chr1	14050167	14051854		chr18	58816024	58817414
chr3	172621592	172624572		chr12	105960066	105961002		chr12	120180712	120185894
chr16	75116479	75116752		chr11	75354159	75356461		chr1	92485216	92486441
chr20	25309325	25311855		chr14	105313426	105316550		chr9	73333932	73334210
chr2	119682646	119684708		chr1	94164937	94167865		chr8	100365128	100366181
chrX	100819359	100820894		chr14	64059268	64064222		chr17	74877524	74878702
chr19	50931362	50933400		chr3	97982795	97984386		chr5	61160689	61165799
chr1	17539837	17540263		chr3	197746186	197753120		chr12	66035701	66037160
chr13	106519638	106524429		chr5	143873769	143875149		chr6	107595839	107596553
chr3	195067683	195068962		chr3	98482770	98483928		chr2	64694992	64696909
chr17	32140790	32144646		chr5	176613723	176614605		chr8	42508805	42509558
chr4	79088649	79089929		chr2	167761140	167763470		chr14	77319479	77323164
chr9	3897678	3899985		chr12	88141246	88143770		chr6	55882789	55883749
chr15	74217699	74219103		chr10	97185366	97185737		chr12	19669113	19670689
chr8	106498598	106501792		chr18	3383500	3385775		chr16	85026858	85028914
chr17	50768139	50768887		chr2	16756219	16757313		chr3	170054652	170058485
chr15	75902668	75905084		chr3	195118137	195121099		chr3	101572761	101575675
chr12	49068999	49070535		chr3	192078211	192080588		chr10	35421394	35422017
chr12	124537494	124538894		chr10	125514469	125515342		chr12	106132719	106133920
chr3	171142662	171143727		chr6	54824033	54825135		chr12	26097439	26097831
chrX	13028582	13030749		chr3	184328803	184329218		chr20	50224302	50227967
chr16	3099880	3102593		chr1	14621208	14622293		chr9	122911933	122914718
chr15	64835241	64836469		chr14	73791989	73799040		chr1	218413326	218416637
chr5	157956633	157957377		chr9	2839271	2845496		chr3	123409338	123411385
chr21	46634628	46636893		chr15	65239052	65241268		chr17	78240989	78241959
chr6	112188009	112191321		chr10	50417621	50419012		chrX	138914350	138915832
chr12	66227781	66229712		chr11	92313721	92314826		chr4	24687054	24687369
chr8	100717281	100718395		chr2	176272994	176273991		chr22	31026268	31026748
chr11	95548859	95550334		chr15	72994610	72995470		chr14	27838050	27838616
chr3	190886756	190888660		chr11	88276385	88278580		chr10	97399189	97401934
chr7	71206297	71207639		chr2	133634866	133645608		chr19	58451226	58452904
chr12	106867843	106868308		chr4	81806510	81809757		chr12	105587631	105588204
chr14	102438202	102438497		chr1	33149865	33154077		chr11	100543553	100544472
chr12	43789788	43790090		chr19	1507454	1508737		chr17	55413373	55423247
chr1	1417286	1421363		chr7	16164823	16167258		chr1	169780700	169782647
chr22	37330880	37331180		chr19	1161512	1162115		chr17	46199171	46200299
chr17	19247367	19249671		chr12	101826971	101827257		chr1	46406579	46407028
chr19	3067567	3068964		chr14	73591354	73592845		chr11	108552577	108553179
chr17	83226953	83227775		chr4	81723063	81725380		chr2	156863309	156865573
chr5	157651565	157652350		chr5	149320354	149321959		chr12	46770380	46772140
chr2	197804146	197805232		chr1	201504950	201508173		chr11	12124610	12128210
chr2	43411810	43418753		chr7	2978292	2979316		chr9	97631339	97636192
chr11	126102336	126103219		chr15	65270020	65271082		chr14	77316882	77317897
chr14	74251202	74251716		chr17	50947284	50952967		chr2	64748059	64754088
chr20	15976027	15977765		chr3	195807066	195808313		chr4	146175251	146177297
chr2	198699454	198701400		chr12	67555176	67556031		chr12	8080946	8082740
chr2	219560160	219561267		chr19	46600203	46603634		chr2	86274674	86276362
chr14	29462314	29462939		chr2	66455689	66456976		chr4	24654589	24663284
chr11	66362831	66363779		chr2	148718531	148720071		chr20	47391431	47393310
chr21	44939102	44941601		chr14	102619566	102620673		chr9	93002825	93004357
chr11	74546436	74548012		chr12	105587696	105589269		chr12	125064566	125066727
chr14	90123156	90124873		chr8	126488023	126488764		chr8	129911048	129911848
chr7	68798383	68802166		chr12	109852743	109853621		chr12	26057866	26060182
chr11	114399217	114402077		chr2	150153846	150155451		chr4	29559791	29561031
chr11	32820271	32821480		chr12	104510336	104516237		chr12	45646256	45647244
chr6	138478781	138479421		chr1	39124138	39124421		chr3	71194078	71198003
chr7	4661977	4662692		chr6	132918834	132920907		chr9	35069177	35073544
chr3	190792833	190794502		chr12	125064998	125067212		chr15	55731047	55732328
chr16	3067965	3068302		chr3	59544439	59545751		chr1	26288798	26290005
chr3	171653818	171657101		chr9	81180777	81184856		chr9	114037435	114038734
chr13	39602359	39603694		chr7	101172560	101173973		chr8	129890816	129891080
chr20	15648008	15648337		chr1	94037888	94040941		chr6	79399396	79400736
chr1	85109816	85110291		chr3	197220756	197222706		chr6	57226064	57227502
chr2	161737537	161738709		chr15	40382481	40384499		chr9	72356119	72356898
chr12	53726903	53728239		chr17	55668135	55668674		chr12	123139744	123142653
chr1	59501750	59503088		chr7	67128528	67130666		chr12	92859486	92860823
chr12	117186916	117187334		chr2	75576820	75577851		chr15	74662127	74663058
chr4	33566822	33567801		chr12	49502593	49504396		chr6	139597244	139598329
chr2	129732164	129732478		chr1	144418186	144419361		chrX	119235644	119240759
chr17	67696079	67697037		chr21	46143027	46144411		chr6	37319707	37324424
chr1	117093043	117094577		chr3	66063874	66066266		chr2	147510537	147512452
chr20	15635843	15640296		chr2	123778265	123779265		chr3	161408289	161410017
chr1	9296920	9297688		chr7	16080534	16087198		chr20	57505703	57508134
chr1	93582232	93588588		chr3	57125466	57126018		chr6	44002121	44002517
chr20	49661994	49662544		chr11	13896718	13900974		chr20	49978972	49979760
chr9	69758132	69760659		chr11	77191199	77192644		chr10	95693298	95693966
chr9	39770652	39770969		chr6	74870418	74874930		chr20	47402997	47411241
chr5	173859778	173860735		chr7	15890401	15892103		chr12	86187894	86188483
chr19	2578048	2580076		chr11	66782255	66782682		chr7	68176189	68179209
chr12	43804263	43807536		chr2	144625120	144626018		chr15	29766178	29766824
chr15	89874366	89875884		chr3	21786037	21786604		chr16	2915797	2916045
chr2	205757932	205758662		chr2	149133223	149136753		chr19	42401864	42402112
chr6	92047158	92048044		chr11	36299676	36301607		chr14	64764268	64764918
chr5	86861143	86866820		chr22	20548014	20550903		chr1	86977221	86977897
chr4	146165459	146166634		chr12	123716531	123717638		chr7	27346778	27347084
chr9	96996407	96996956		chr3	194029920	194030827		chr20	52508495	52509516
chr2	37083204	37085097		chr1	149436335	149437540		chr12	118264609	118265398
chr12	80185405	80188438		chr5	60809879	60811015		chr1	91818401	91819287
chr20	62768316	62768994		chr12	44875600	44877180		chr12	124880040	124881800
chr7	7911289	7912438		chr8	82965531	82966884		chr3	171967003	171967566
chr1	91829866	91831365		chr1	2294918	2296000		chr18	3659864	3660299
chr2	79959168	79962524		chr3	149288882	149289812		chr12	42742011	42746735
chr1	8365866	8376724		chr5	10622906	10629148		chr9	35094785	35097212
chr4	123349048	123349472		chr12	14169908	14170322		chr20	38181087	38181507
chr1	40916606	40923417		chr4	81675948	81677091		chr9	31996690	31997427
chr2	65208294	65209151		chr1	6344019	6344320		chr1	149407297	149408277
chr11	38018770	38020265		chr5	72507253	72507509		chr4	1709081	1715649
chr4	8427919	8428963		chr4	123026055	123027055		chr12	8696823	8699704
chr5	64505975	64506956		chr3	99288149	99288521		chr12	105721009	105721865
chr4	6720477	6720714		chr5	79062500	79063745		chr5	177599264	177600763
chr9	62375578	62377878		chr5	10663184	10664583		chr11	13030555	13031836
chr20	44700670	44702845		chr22	17994493	17995786		chr18	12317616	12318664
chr8	95132546	95143924		chr4	151483515	151486791		chr1	220336893	220337866
chr5	17187701	17192406		chr5	86858466	86859689		chr17	73051903	73054213
chr12	117143474	117143789		chr11	61916457	61917885		chr16	18570378	18572737
chr15	29933703	29940328		chr6	74764625	74765306		chr6	112329615	112331485
chr4	159177994	159180391		chr8	141368237	141369722		chr1	14411201	14418465
chr8	127915819	127919822		chr6	34307455	34310238		chr2	132620725	132621256
chr20	57498566	57500371		chr22	20605622	20607383		chr18	8600956	8601204
chr1	218487117	218488442		chr10	86938910	86940284		chr15	72782473	72785248
chr3	191026566	191027428		chr2	207334570	207335322		chr20	33638413	33639268
chr19	47272809	47275476		chr2	100733417	100734217		chr7	28266021	28267509
chr11	93541173	93544006		chr5	80068795	80071479		chr9	94668999	94670305
chr1	27503416	27506109		chr22	31258040	31258296		chr3	197365985	197367932
chr16	75148352	75149438		chr19	32573424	32574171		chr3	188509841	188511647
chr4	103674160	103674907		chr1	8238373	8240506		chr17	50735909	50736529
chr3	9306997	9307487		chr20	58623838	58624323		chr6	37657494	37658378
chr6	137518412	137520395		chr11	26991101	26993058		chr20	52536651	52537004
chr15	48066660	48067106		chr12	72140613	72143266		chr12	43895386	43899219
chr11	80592982	80595098		chr1	121360538	121361080		chr19	4812415	4813488
chr9	4822186	4822675		chr2	65618516	65625233		chr2	20491875	20492567
chr3	171659461	171660583		chr8	120029672	120030096		chr12	45582697	45583727
chr2	26125946	26126635		chr12	116914898	116917765		chr21	34092673	34093481
chr17	32146084	32150047		chr18	9275271	9276657		chr6	70592952	70594025
chr15	43887240	43888022		chr7	66533520	66534124		chr1	6363390	6365313
chr3	69230989	69232842		chr2	75730247	75731108		chr12	89016867	89017257
chr20	25299885	25300225		chr17	47203944	47206514		chr5	120613866	120615249
chr8	119165058	119168140		chr5	177861981	177862240		chrX	86046225	86048187
chr20	31485501	31486019		chr12	87820493	87822087		chr18	32158554	32158802
chr19	48581679	48584365		chr2	241540488	241541153		chr10	113096544	113097055
chr20	25861444	25862091		chr14	73248692	73249160		chr9	7615575	7616426
chr11	114438495	114440314		chr9	70049093	70050088		chr14	72925711	72928018
chr7	67257925	67258308		chr15	88910612	88914443		chr9	6636833	6637824
chr17	28896197	28898878		chr11	112961229	112963883		chr3	186929874	186934106
chr7	144842127	144844356		chr5	90698907	90701515		chr17	65494386	65495687
chr5	92843318	92843854		chr12	106900175	106901135		chr20	57546251	57551810
chr14	73489834	73492161		chr9	134040963	134041800		chr19	58517703	58520622
chr7	75155820	75158021		chr17	28759463	28763601		chr4	120114857	120116500
chr3	169948807	169949678		chr7	69630081	69630941		chr16	84580159	84580560
chr9	35656992	35661011		chr19	19432791	19435219		chr19	46855521	46857051
chr16	10385620	10388111		chr11	45846988	45848946		chr2	190155513	190160358
chr9	3954315	3957853		chr5	52724881	52726507		chr6	147417536	147418582
chr5	20286879	20288237		chr17	20995955	20999118		chr1	218565470	218566243
chr5	178641937	178643213		chr4	76756764	76759142		chr2	165719681	165722190
chr7	100877623	100878140		chr9	15347217	15347473		chr6	37307347	37308947
chr2	191921597	191931261		chr5	62266538	62269216		chr11	101749158	101750226
chr13	82128168	82130296		chr12	97273141	97278514		chr2	165704484	165706938
chr8	140487039	140488050		chr5	10758873	10762383		chr1	91286041	91287455
chr7	5691589	5694808		chr9	120882940	120884023		chr2	196161688	196163061
chr1	6371992	6375166		chr9	63158565	63160722		chr3	194275126	194280153
chr12	95365211	95365687		chr16	15756929	15757191		chr8	75071617	75073095
chr12	104824561	104824843		chr9	81073604	81074996		chr20	47377253	47378549
chr2	65875961	65879007		chr6	37960330	37961463		chr11	95074023	95078512
chr2	207892673	207893268		chr11	65545530	65547322		chr7	12170166	12171033
chr12	103858691	103861913		chr20	59998253	60002746		chr12	89700088	89700436
chr2	129747559	129748579		chr3	101878587	101879436		chr20	47371710	47374673
chr3	108124084	108126154		chr19	42030708	42035368		chr12	46476182	46476617
chr6	54644503	54647381		chr9	114532842	114533105		chr1	238086785	238090729
chr7	46948722	46949785		chr2	131682063	131683354		chr6	44253977	44258162
chr9	2807869	2811110		chr21	45433931	45434973		chr17	65667897	65668441
chr20	34318305	34320952		chr10	96123592	96125268		chr2	158926240	158926686
chr15	75023526	75026677		chrX	154373838	154375281		chr4	16180827	16183207
chr12	98592587	98597846		chr6	53791996	53800968		chr3	146493163	146493954
chr17	50845311	50846109		chr7	20185739	20186165		chr15	74315133	74320912
chr15	89887055	89888696		chr3	170740583	170748137		chr11	94793971	94794932
chr9	33106380	33107939		chr12	53378089	53385003		chr3	27165742	27166238
chr14	64645114	64646014		chr4	32768327	32770308		chr20	38124758	38127309
chr9	75889399	75896609		chr3	197151434	197155390		chr9	15374257	15375467
chr2	179979850	179982801		chr2	123493184	123497448		chr19	18981593	18982013
chrX	82334398	82337016		chr11	36371660	36374299		chr12	120445148	120447348
chrX	83535342	83536087		chr2	168455583	168457829		chrX	81852885	81854505
chr7	30224672	30227716		chr8	142373708	142375687		chr13	80437272	80441103
chr22	21591080	21591727		chr19	19374671	19383343		chr18	58848657	58851742
chr3	190261389	190262106		chr12	123761668	123762599		chr2	86392458	86396889
chr14	102390168	102390691		chr16	85196247	85197116		chr10	122164450	122166307
chr3	190048818	190049846		chr15	88896973	88898526		chr6	72819878	72820387
chr11	67301693	67305396		chr1	64937830	64942780		chr20	29090621	29091847
chr17	37390826	37392647		chr11	67700713	67703257		chr20	57514602	57515488
chr19	49865564	49870669		chr19	46834285	46842768		chr3	141737323	141741489
chr3	190265892	190266477		chr19	41887661	41888118		chr5	4772061	4775096
chr16	19086803	19087287		chr9	71620658	71621709		chr9	97695973	97698115
chr9	73976557	73976924		chr17	19714014	19717574		chr1	235366156	235369538
chr11	13954111	13956342		chr4	18752967	18756257		chr12	10075461	10076205
chr12	124404009	124404529		chr20	34361008	34364655		chr18	11223620	11225271
chr11	61007498	61008085		chr2	147294209	147295432		chr14	76458750	76459135
chr12	14944106	14944753		chr3	101836703	101837679		chr12	47223254	47224038
chr7	67786576	67790701		chr19	48329392	48334514		chr1	11650693	11651202
chr8	120062788	120063404		chr15	69398471	69398943		chr11	61428538	61432132
chr1	182603903	182604722		chr2	133885227	133887238		chr10	35385799	35389397
chr9	39463986	39464687		chr18	32683509	32684493		chr11	47452735	47454960
chr16	10422624	10424252		chr17	55750346	55753641		chr2	129014754	129015027
chr12	96193862	96195638		chr12	101606329	101611079		chr2	242069510	242071678
chr13	106496440	106496903		chr12	124712764	124722602		chr9	1238619	1239945
chr12	53623745	53627484		chr18	11478928	11479917		chr11	118868830	118871382
chr1	14174637	14175614		chr12	110307138	110308234		chr2	95120507	95122835
chr2	83291070	83292299		chr1	213050427	213052228		chr1	40923143	40923909
chr2	191899855	191900114		chr12	14554005	14555212		chr11	11605234	11606748
chr5	172187150	172188907		chr21	45417244	45424383		chr2	158922480	158923633
chrX	13193436	13196085		chr4	122044459	122046012		chr3	85603428	85603696
chr7	70595999	70601037		chr17	20944137	20944692		chr17	31548538	31551062
chr14	28057233	28059752		chr8	115076528	115077271		chr3	193928804	193929788
chr11	61845350	61845984		chr19	48419024	48419438		chr3	181879935	181883262
chr5	92836741	92836979		chr2	138355149	138357657		chr9	27086798	27087919
chr9	70563670	70564414		chr3	53688456	53691048		chr17	57512581	57513761
chr20	57195613	57196459		chr3	129936606	129937291		chr17	77356205	77357777
chr20	50955445	50959684		chr2	30871143	30873283		chr21	33775078	33775678
chr19	19062280	19065661		chr2	148721392	148722443		chr16	2459653	2460869
chr12	123761833	123762702		chr2	133627504	133629710		chr5	131386223	131387673
chr19	4983499	4984931		chr4	121711364	121712262		chr3	176788423	176791890
chr5	10459443	10462146		chr2	172261951	172263287		chr20	38152291	38152894
chr15	74135525	74137180		chr9	70033147	70035539		chr12	100266248	100270258
chr11	63784131	63784569		chr1	94042550	94051587		chr14	102469677	102470568
chr19	48501019	48502927		chr21	42709998	42712617		chr2	174740066	174742148
chr1	220879705	220879993		chr12	104603030	104606660		chr15	72807665	72808382
chr10	96286553	96289901		chr15	69852462	69853734		chr17	54966367	54969812
chr18	57800277	57804067		chr5	53603074	53603391		chr6	104790361	104790689
chr17	55450646	55451491		chr16	2663785	2667205		chr12	106309092	106310424
chr1	14121624	14131204		chr2	160448607	160449330		chr17	31137989	31140391
chr21	45981331	45982261		chr11	16788178	16788988		chr20	58645193	58646221
chr5	81786284	81790600		chr12	42504237	42505774		chr12	101045345	101047154
chr20	62154375	62157510		chr11	26946954	26947844		chr5	91134144	91138041
chr5	73921256	73922160		chr19	33022034	33027013		chr10	75681661	75686067
chr6	72726147	72726579		chr7	27245885	27246293		chr7	46277975	46287076
chr2	30514066	30515344		chr10	73728815	73731805		chr12	90935280	90940747
chrX	132119507	132120756		chr2	136468958	136469546		chr3	94311744	94312208
chr18	457064	457361		chr19	19420618	19421507		chr20	57566918	57587727
chr2	218319739	218325834		chr6	105810429	105810902		chr4	69103939	69105040
chr4	18068806	18069594		chr6	107118390	107119718		chr9	2765268	2766145
chr5	79510315	79515529		chr6	35331800	35332922		chr3	162524383	162526870
chr3	193701965	193702536		chr16	4481881	4491595		chr3	142442477	142443885
chr7	78018918	78020673		chr5	176359823	176362456		chrX	81881103	81881948
chr12	123457582	123459536		chr11	66742219	66746850		chr1	87512562	87513196
chr2	135967948	135971535		chr17	43264363	43264687		chrX	119482132	119483296
chr7	84144607	84145300		chr5	88924002	88924811		chr12	41384594	41385932
chr11	33829090	33829655		chr5	154141804	154142770		chr1	200619836	200622210
chr17	29682325	29683947		chrX	129471833	129473085		chr15	74813735	74815902
chr6	138554955	138555881		chr5	119628399	119628793		chr9	7415495	7416629
chr11	28860550	28861567		chr18	23450993	23454660		chr12	105082726	105084868
chr3	190721465	190721794		chr20	47575713	47580177		chr19	55461211	55462696
chr5	88679992	88680820		chr9	132626302	132626679		chr14	93959223	93960039
chr18	40976184	40976760		chr12	53420526	53421776		chr9	35101870	35104171
chr10	102916556	102919437		chr15	88466883	88468406		chr14	32074967	32079207
chr8	119130107	119130584		chr11	69143476	69144600		chr11	65040110	65042353
chr7	33039611	33042136		chr4	151522158	151523271		chr8	143731743	143734892
chr20	51583325	51583665		chr1	201868612	201873044		chr12	105616178	105617694
chr19	32814003	32814279		chr19	55603925	55607409		chr7	27235277	27236677
chr6	170123779	170127509		chr1	15037048	15038105		chr3	98482801	98483972
chrX	154045403	154049075		chr2	15195615	15196721		chr20	40414444	40416303
chr3	195250807	195255372		chr7	67792777	67794221		chr5	177592148	177593706
chr12	109091601	109093882		chr8	42895132	42898534		chr3	149751579	149753916
chr17	55766926	55798293		chr18	3296162	3297583		chr5	73637331	73639940
chr7	67758058	67758347		chr6	46128780	46130999		chr19	46346300	46348316
chr3	33658474	33660379		chr11	108603128	108603632		chr3	9339318	9341295
chr20	51210625	51212255		chr1	82564419	82566888		chr11	96012537	96012882
chr11	126079732	126080648		chr16	59877623	59881969		chr8	115550014	115550810
chr5	77770863	77771795		chr5	119537497	119538240		chr3	129605508	129607641
chr6	11475938	11477036		chr3	54515857	54516712		chr5	178229924	178233484
chr3	50290951	50293522		chr20	44116653	44117257		chr1	12836907	12838268
chr1	228045080	228045998		chr19	48472752	48473553		chr15	75124888	75126113
chr15	56082415	56082710		chr8	106202029	106203162		chr1	19440636	19441184
chr7	99224490	99225558		chr3	5026272	5026989		chr7	36043900	36045013
chrX	101153371	101162308		chr5	177003434	177007588		chr11	95119337	95120929
chr9	108184944	108186932		chrX	91364230	91365205		chr1	223195208	223195979
chr9	71793201	71794984		chr1	14698399	14698734		chr9	21519747	21520225
chr11	100682676	100688682		chr6	79735602	79738119		chr9	121172667	121173403
chr3	123790193	123793071		chr2	65505296	65506477		chr3	55885283	55885867
chr8	85452623	85453091		chr5	79559908	79565982		chr6	43871740	43875864
chr9	17407915	17408773		chr6	11367828	11368771		chr20	38426570	38427734
chr7	7967679	7973222		chr8	96265785	96266329		chr9	111595990	111600583
chr16	89705747	89706440		chr1	27218507	27218820		chr2	160836216	160837798
chr11	95556090	95558439		chr14	105272692	105273318		chr10	96089225	96090677
chr4	38803927	38804826		chr1	50666016	50668879		chr14	102027620	102030100
chr5	76303888	76304576		chr16	12881142	12882103		chr14	73770507	73773365
chr19	2944031	2946116		chr6	31767285	31767650		chr20	52190084	52193352
chr17	38843677	38845628		chr6	37896727	37899005		chr17	30697530	30698668
chr11	120494010	120498228		chr21	14995120	14996702		chr3	197547973	197550969
chr19	29971808	29972203		chr1	173061736	173062763		chr7	5526472	5533380
chr17	49952967	49953237		chr9	94935776	94938397		chr9	8268488	8270639
chr9	94767895	94768999		chr9	16453351	16454085		chr9	86175588	86177155
chr1	14411458	14414102		chr7	7533533	7537699		chr12	52937108	52938833
chr2	67569817	67574510		chr9	91312254	91315339		chr3	187101850	187103510
chr3	191328514	191332887		chr6	74910201	74910916		chr12	53573321	53576753
chr2	212683997	212684775		chr12	65764417	65768195		chr3	78505884	78507356
chr6	37168839	37172794		chr19	42401506	42402163		chr18	37576996	37578725
chr4	7539274	7540526		chr17	56110058	56111408		chr5	74015334	74019663
chr15	56059151	56061318		chr5	100777769	100778251		chr21	29381693	29382953
chr22	39202812	39203675		chr11	27007557	27010858		chr9	98748908	98752232
chr3	151838669	151839055		chr1	201648655	201650845		chr10	73728868	73731678
chrX	101050958	101052683		chr17	56135575	56136680		chr14	22903292	22904110
chr6	79202397	79202773		chr1	223704407	223709073		chr9	31971631	31972643
chr4	131499155	131500951		chr14	69705373	69705838		chr9	93196699	93205154
chr9	40321965	40322318		chr4	94709061	94710685		chr6	105319635	105319981
chr8	127911183	127914071		chr12	42932837	42934002		chr6	105209010	105210035
chr12	100124041	100124421		chr6	155000812	155003454		chr1	31047261	31047599
chr2	161745131	161747897		chr11	24496492	24497495		chr9	27390761	27391184
chr14	105203897	105206303		chr1	214808698	214809609		chr15	74227588	74230258
chr11	76920134	76920592		chr11	112752936	112754978		chr6	37552951	37553740
chr2	69913538	69915952		chr3	121985844	121986488		chr9	76653447	76654614
chr7	46968496	46971298		chr2	65465369	65466648		chr6	132271030	132271507
chr7	69771490	69774337		chr18	23735048	23736060		chr12	60100770	60102003
chr2	218805748	218807277		chr15	74781498	74784264		chr15	75737951	75738610
chr19	18947186	18948175		chr9	124732334	124737046		chr1	8257732	8260342
chr9	40331135	40332055		chr8	95131411	95145858		chr9	107626854	107628564
chrX	92332309	92333277		chr6	37984401	37985690		chr19	49216059	49216745
chr19	3073739	3076350		chr3	102719228	102720037		chr12	130871182	130874075
chr17	76819830	76820973		chr6	88909483	88911020		chr12	89208586	89209211
chr20	16039783	16041953		chr19	53745649	53750113		chr2	133159152	133159671
chr12	42180318	42181872		chr9	71607095	71610197		chr17	75101790	75104078
chr6	57959942	57962485		chr14	103009633	103012702		chr19	42324832	42326567
chr21	34526254	34527263		chr11	67708107	67708709		chr2	85731817	85733299
chr1	181107818	181108068		chr2	215973425	215975554		chr10	110614479	110615521
chr20	52648602	52651925		chr4	127068357	127068622		chr22	24437218	24438616
chr19	45583514	45585630		chr2	28427835	28428198		chr2	132646829	132647341
chr16	2915703	2916042		chr20	49668714	49680236		chr11	23112416	23114563
chr8	46617074	46617970		chr5	86807548	86808136		chr2	158538653	158540307
chr14	73248730	73249037		chr6	116679533	116682978		chr3	59808904	59809948
chr11	92224514	92227746		chr7	149741529	149742654		chr15	29764446	29764896
chr11	28834612	28838903		chr6	74656456	74658036		chr2	85671474	85672616
chr11	67316363	67318618		chr2	150308997	150309709		chr18	32318681	32319666
chr1	172452426	172452690		chr12	65489913	65491539		chr17	55237965	55239657
chr17	28356724	28358279		chr2	165600926	165602495		chr9	127785052	127788350
chr7	15331471	15332242		chr19	17932234	17933789		chr12	42793544	42794678
chr10	103653625	103655219		chr10	86523822	86524932		chr9	63314656	63315578
chr2	169137703	169138400		chr11	83192158	83194886		chr9	127714977	127716054
chr4	113444443	113445840		chr12	113258459	113261097		chr17	74966516	74973147
chr11	25692309	25692563		chr7	46161130	46166245		chr5	34489553	34491790
chr17	28854102	28855724		chr12	45050682	45051768		chr11	94788226	94792313
chr11	13363758	13364714		chr11	3055303	3058230		chr7	130699545	130700475
chr9	107130868	107131706		chr4	4574907	4575783		chr12	117343009	117354641
chr2	238098720	238099366		chr2	128748927	128749641		chr17	55174655	55176386
chrX	149313974	149314436		chr5	80540656	80541694		chr12	118135209	118136881
chr9	16030005	16034841		chr12	113297186	113301023		chr11	101687271	101687783
chr7	67128466	67130265		chr6	37793804	37798899		chr6	138087185	138090007
chr2	135960700	135961577		chr12	104627354	104627825		chr5	87564350	87566935
chr4	85932468	85933711		chr12	75712779	75713340		chr8	118836506	118838842
chr1	15328708	15329486		chr2	159285175	159288718		chr5	14028827	14030132
chr14	76386904	76387793		chr6	11356581	11358026		chr2	159118020	159126750
chr15	84929460	84930438		chr8	120023949	120027073		chr11	88336172	88338935
chr1	17531793	17532925		chr6	74704794	74705399		chr7	29985917	29990764
chr10	55051687	55052225		chr12	87827446	87828557		chr17	78172356	78176521
chr21	37198083	37201304		chr12	113281150	113281890		chr7	68077679	68079214
chr20	49625069	49627527		chr6	69936728	69937546		chr3	32186272	32186541
chr17	6875167	6876223		chr17	75975355	75984169		chr7	28926349	28927988
chr11	72348485	72350123		chr8	107180350	107180760		chr9	72484096	72488391
chr1	203740679	203743123		chr19	48390126	48391872		chr5	160146522	160147407
chr9	95315468	95318568		chr16	19392967	19397859		chr1	43990524	43993226
chr2	95164647	95166584		chr1	45643888	45644936		chr3	193970708	193972453
chr3	63959971	63961097		chr20	51742823	51744898		chr19	18932478	18934278
chr11	39210114	39213781		chr8	100628890	100631791		chr8	89800392	89802716
chr18	8614676	8617172		chr10	102688267	102689022		chr12	132558808	132561692
chr2	28413444	28415227		chr2	123720223	123722771		chr12	52260052	52262465
chr20	44720827	44721426		chr3	94061752	94065509		chr19	18683007	18684412
chr16	24609346	24611114		chr2	45816080	45817956		chr9	1268686	1272423
chr3	143377989	143378947		chr16	4800323	4803429		chr4	69082163	69083025
chr1	66295047	66295604		chr5	119527496	119528549		chr3	171959475	171959801
chr18	12271226	12272623		chr14	73237466	73238666		chr9	14095378	14100515
chr8	38957001	38958229		chr1	44324673	44330718		chr2	112053452	112057110
chr11	89736645	89737672		chr1	2249701	2250313		chr14	52354305	52356461
chr20	15785252	15785770		chr19	58572012	58576683		chr16	2751500	2756081
chr10	62064241	62064761		chr7	12455886	12457937		chrX	81478889	81479603
chr9	97009081	97009970		chr12	13523650	13528301		chr2	132668420	132671538
chr11	14015136	14016309		chr1	1073097	1075561		chr13	110506912	110507944
chr9	125136570	125140354		chr8	119873209	119876580		chr18	32370983	32374618
chr15	40282137	40283099		chr3	192088218	192093001		chr16	4810739	4811236
chr11	74169568	74172536		chr17	55910742	55911877		chr11	61502586	61503031
chr2	149072640	149091138		chr6	11369959	11370842		chr14	102598023	102612893
chr6	52417028	52418383		chr18	3304846	3306239		chr1	182135361	182135751
chr19	18995611	18997100		chr22	29096722	29097553		chr15	89888118	89888771
chr2	207886909	207888540		chr10	118739672	118740521		chr3	192155178	192155565
chr12	41662885	41664003		chr5	28505062	28505808		chr2	119758710	119764029
chr10	124403170	124403486		chr9	14071341	14072581		chr20	13198747	13199690
chr7	150977872	150978149		chr3	104725061	104728060		chr7	68534958	68535841
chr2	128304302	128307349		chr10	89030369	89033271		chr7	44593660	44598117
chr11	67238304	67254407		chrX	100928841	100929961		chr1	26306921	26307528
chr3	81723168	81724323		chr7	8303250	8305456		chr11	68270740	68273433
chr16	18997245	18999362		chr7	20187538	20188203		chr12	105948127	105949321
chr2	122980179	122981612		chr1	44673616	44678067		chr6	40733766	40736666
chr17	70738657	70739440		chr6	70056367	70056674		chr5	71693132	71696503
chr9	76536528	76538626		chr11	92440482	92441548		chr12	104998175	105000177
chr3	98521103	98523426		chr3	149283584	149284026		chr3	101681972	101688973
chr4	2393437	2394039		chr9	108477053	108478979		chr6	108780632	108782625
chr1	113063604	113064579		chr2	136136812	136137917		chr4	30674516	30674764
chr14	99612529	99612872		chr3	167123515	167130377		chr17	55385056	55389127
chr12	124880045	124882015		chr7	47428056	47430717		chr12	98292557	98298107
chr9	70048624	70050164		chr1	31047878	31049400		chr17	31268462	31270447
chr12	101891496	101892143		chr9	112112383	112115739		chr9	76925975	76927471
chr12	98542045	98542808		chr4	157222065	157223143		chr5	68548547	68550926
chrX	104351408	104351873		chr13	41411199	41413952		chr3	5254959	5255289
chr1	15284047	15285769		chr6	6890460	6891249		chr3	25818628	25821910
chr1	149128669	149132232		chr4	85796645	85797681		chr20	47505321	47508645
chr11	67342502	67347224		chr11	118179908	118181328		chr9	6614223	6615339
chr3	81759671	81762372		chr15	73051007	73053506		chr12	71732113	71732530
chr14	105397484	105399488		chr7	130025426	130027388		chr6	44118353	44118658
chr4	123026421	123026905		chr15	40379039	40381341		chr17	55110163	55110699
chr22	39195170	39195621		chr15	48877558	48878890		chr1	225443210	225447624
chr9	72113450	72120131		chr7	145105680	145106942		chr7	18457890	18460751
chr2	119544089	119544683		chr19	14549244	14554936		chr18	23688995	23689982
chr4	53554075	53556545		chr11	66749058	66750813		chr3	108405848	108408885
chr1	28365086	28366984		chr12	8696800	8700292		chr10	119076680	119082592
chr9	88721882	88723270		chr14	37171663	37173265		chr10	58023148	58023753
chr21	34862600	34868228		chr12	87818192	87819059		chr11	12119079	12122234
chr10	110147586	110148282		chr5	160096292	160100422		chr6	57316208	57318341
chr12	112374150	112374416		chr19	48770686	48772133		chr1	235323441	235333041
chr3	195894450	195896391		chr14	91834484	91837805		chr12	49128015	49133347
chr9	70417151	70422104		chr7	130240638	130243019		chr11	95066573	95068729
chr11	18289038	18295659		chr1	207925042	207926033		chr1	115076956	115078561
chr5	53233495	53234731		chr3	194069522	194072302		chr12	8913266	8915584
chr1	43857712	43859301		chr20	15173206	15179605		chr11	126355017	126355572
chr11	12525547	12525868		chr7	101182252	101183550		chr3	168093404	168097553
chr10	112183041	112184445		chr20	47470674	47471268		chr1	200653951	200655043
chr7	15088612	15088975		chr12	54032868	54043356		chr18	44121249	44127248
chr22	46730759	46732389		chr1	144993955	144995269		chr17	78126730	78130480
chr4	131774266	131774920		chr3	106660186	106661603		chr5	61350296	61350544
chr1	218358546	218360162		chr15	44132208	44137393		chr20	57492111	57496440
chr11	32477016	32480851		chr17	67635197	67640470		chr14	103098695	103100820
chr12	117333637	117336194		chr2	149533995	149535224		chr1	858175	859043
chr12	133079463	133081721		chr21	44871079	44874641		chr21	17419559	17420668
chr1	6392711	6394685		chr4	24651636	24652234		chr1	8181709	8184301
chr12	106900404	106900955		chr12	104309240	104309932		chr7	113889875	113894571
chr1	151194088	151203405		chr11	78415365	78420926		chr20	38299828	38300749
chr19	38769574	38770792		chr1	187696216	187696781		chr11	74546428	74547642
chr3	32482846	32484042		chr10	60147264	60150143		chr9	21751985	21756064
chr12	80206106	80206831		chr14	74592078	74592639		chr4	139640818	139647780
chr11	88276980	88278526		chr6	79395184	79396088		chr10	103827286	103829544
chr8	70602129	70602401		chr11	71777508	71780801		chr2	156365542	156365863
chr6	134502818	134503291		chr7	18107446	18111387		chr6	74570121	74571046
chr2	212685912	212688392		chr19	10234815	10237017		chr19	52569583	52570981
chr1	106717985	106718927		chr12	65518242	65519320		chr2	165696396	165699380
chr8	97739990	97745061		chr17	76141389	76141950		chr16	19680410	19680927
chr7	56340540	56342577		chr5	149002540	149002810		chr8	129916486	129917806
chr12	103742895	103743644		chr19	18000883	18002033		chr12	32753622	32757048
chr17	8079542	8080097		chr22	46362251	46362507		chr17	78161149	78162675
chr8	28421158	28421592		chr14	64035160	64036275		chr7	16891679	16892549
chr14	64661299	64663802		chr5	89437510	89438807		chr9	8382970	8384666
chr12	131964105	131967926		chrX	129576884	129577548		chr9	29211901	29214969
chr19	48697505	48698953		chr2	161503375	161507049		chr18	32348317	32351710
chr13	106172373	106174157		chr11	72380254	72382567		chr8	142738669	142740335
chr7	5561358	5564025		chr10	132428439	132431840		chr21	43414214	43415119
chr20	47417193	47418718		chr19	18318043	18319459		chr7	69010154	69010537
chr16	19859847	19862175		chr11	13276879	13278891		chr7	98818577	98820414
chr5	53200376	53200662		chr17	42972403	42972687		chr9	36207116	36208287
chr10	114571632	114571947		chr12	43828814	43830399		chr15	40238569	40240357
chr11	86459097	86461649		chr1	156498802	156506028		chr9	94030043	94031788
chr10	103738551	103741506		chr5	86868112	86876180		chr6	105326924	105327399
chr17	38848605	38854732		chr12	124624459	124629614		chr3	9791284	9795192
chr17	78497486	78497916		chr6	43468099	43471864		chr7	10972225	10975089
chr6	120608813	120609523		chr9	8390424	8392235		chr17	29151112	29151835
chr3	186108429	186108931		chr2	193188105	193189034		chr3	71129795	71131239
chr3	191693646	191694072		chr2	149538428	149538733		chr14	73738381	73766091
chr2	212336359	212338416		chr11	67710487	67711672		chr17	65119773	65124070
chr2	122960867	122961820		chr22	46267296	46268688		chr3	24393579	24395071
chr19	58571979	58576803		chr3	85781107	85782773		chr4	26150334	26152710
chr10	125344591	125345346		chr1	12796853	12801519		chr1	204313877	204314665
chr3	140015672	140016089		chr2	145751113	145755187		chr10	114933719	114934037
chr12	53060427	53062402		chr1	7379657	7380784		chr3	70979695	70980185
chr6	31803264	31803877		chr1	145122261	145123375		chr19	52028117	52029035
chr12	6065603	6066347		chr6	73929045	73930020		chr18	32734167	32737906
chr1	226184841	226187490		chr21	45109525	45110510		chr20	38429943	38430536
chr7	150973558	150975591		chrX	97357630	97358048		chr3	80881132	80881569
chr2	169775363	169777371		chr1	6204832	6206861		chr8	94613041	94613881
chr5	76301302	76302842		chr1	15176921	15181743		chr9	103229721	103230248
chr6	19301410	19303816		chr9	15399789	15401825		chr9	94647241	94652315
chr18	22466666	22467178		chr20	56605744	56607481		chr6	44121491	44124157
chr3	149610585	149611757		chr8	119919681	119920893		chr10	63596862	63597204
chr3	106423528	106426480		chr15	74050345	74051791		chr11	95132805	95134570
chr11	17195839	17196613		chr1	173042824	173044003		chr12	44076739	44077269
chr12	46971144	46971622		chr22	41312423	41313392		chr3	78496398	78497374
chr3	21236279	21238871		chr19	48363178	48365057		chr5	59614811	59616630
chr16	15948844	15952914		chr12	96886161	96892373		chr14	100293854	100295324
chr4	1727715	1728301		chr17	17806696	17808003		chr17	55086498	55087099
chr18	23662311	23663734		chr3	143236687	143239790		chr19	19363343	19365524
chr1	233045238	233048581		chr9	34473466	34474130		chr12	48971070	48972120
chr12	81862816	81863760		chr3	189710104	189712019		chr5	139105147	139106922
chr14	74647301	74648734		chr1	44404792	44407076		chr12	66726702	66727722
chr12	102425811	102428445		chr12	53200968	53201474		chr6	52454035	52455499
chr2	185970176	185970538		chr1	180343543	180344550		chr17	50027182	50029349
chr3	195063887	195065645		chr17	27523925	27532708		chr9	72522991	72530209
chr3	93979681	93981694		chr19	46470942	46471870		chr3	171953274	171955193
chr3	191499434	191500724		chr5	65623524	65626330		chr19	46303657	46304007
chr19	18432689	18434621		chr17	51049300	51051669		chr17	81518778	81520278
chr1	10007009	10007648		chr5	177874943	177876349		chr3	101723671	101726176
chr17	78716983	78718625		chr7	75392234	75394780		chr17	55285160	55285490
chr12	105579714	105582443		chr11	33443351	33446242		chr6	136119192	136120636
chr15	34365124	34368563		chr19	55521008	55522314		chr15	75902233	75904764
chr2	149036662	149040528		chr7	55545112	55547824		chr19	19191106	19194705
chr3	50599845	50606354		chr12	52884407	52889248		chr11	68019322	68021338
chr9	130927207	130929226		chr8	101630851	101637608		chr10	94212518	94213102
chr6	72203371	72203886		chr17	29622292	29623623		chr8	119051603	119052374
chr1	183842281	183843994		chr13	85968683	85968979		chr19	18917443	18920718
chr18	12597537	12597832		chr3	145735075	145736946		chr17	76790905	76792260
chr9	72073016	72073298		chr1	148395089	148405659		chr3	192245647	192249676
chr2	74065402	74068399		chr21	33788186	33791179		chr7	68470714	68470972
chr5	75611414	75612134		chr13	109242211	109245674		chr11	67504811	67509366
chr18	28874151	28876065		chr5	57252411	57253021		chr1	198496998	198498912
chr7	18507026	18511999		chr2	67993020	67993326		chr20	51983733	51987918
chr21	45330292	45330740		chr15	72968082	72969233		chr3	10141312	10144004
chr12	5172078	5172678		chr2	26475537	26476297		chr1	196001693	196003431
chr11	14182334	14185347		chr14	64386843	64389805		chr12	42798232	42800962
chr2	94982054	94986462		chr11	118251477	118253102		chr1	116569425	116572061
chr12	103849252	103849625		chr2	31038753	31039396		chr13	97121985	97122481
chr12	102475557	102475878		chr12	111567714	111568278		chr3	21957586	21960464
chr2	210503284	210503705		chr3	9621180	9623448		chr3	55061506	55061762
chrX	136146785	136147892		chr8	124375195	124377696		chr1	40918191	40920486
chr3	189908114	189909355		chr11	45898974	45901478		chr7	110440736	110443787
chr16	4579677	4582883		chr1	43868134	43869210		chr16	14707056	14708385
chr1	44711981	44715575		chr20	31528464	31529889		chr1	120232775	120233700
chr5	72966290	72967081		chr3	25819508	25821766		chr17	75127491	75128107
chr21	34458433	34460090		chr11	46553180	46555950		chr20	25166392	25167598
chr6	72722883	72724890		chr1	10534783	10535140		chr2	79958962	79963515
chr4	55075735	55076407		chr17	49197979	49198525		chr3	25823290	25824102
chr3	102738909	102739800		chr19	48561112	48562210		chr21	34121889	34122854
chr5	90557424	90559627		chr19	57239987	57241964		chr20	50651961	50652874
chr9	41187736	41189437		chr2	138614665	138616564		chr4	160044219	160045820
chr3	120176297	120179419		chr12	45017356	45017752		chr2	128893995	128896231
chr18	39824441	39826362		chr3	94187252	94188387		chr18	2540600	2540848
chr2	95206725	95207818		chr12	104554130	104556849		chr3	98511509	98515296
chr10	100021787	100029380		chr9	98171378	98176774		chr9	93216014	93217004
chr17	80278196	80281018		chr5	107252453	107254912		chr9	92782237	92782605
chr1	2525410	2526915		chr1	79657850	79658642		chr21	17495085	17497180
chr1	59289905	59290180		chr2	30884382	30884638		chr17	19061544	19064737
chr7	24233144	24233976		chr4	53877046	53877560		chr5	53874308	53875632
chr17	47323130	47325686		chr9	127392070	127398438		chr15	84262786	84263704
chr19	53745776	53750881		chr1	151828595	151829744		chr11	27399909	27400794
chr11	2899511	2900002		chr6	44114094	44114846		chr17	3754256	3755661
chr12	84910577	84913817		chr14	102648960	102649744		chr3	123143371	123144806
chr7	68678433	68680752		chr12	9283303	9286122		chr12	46218345	46225685
chr18	23114502	23118334		chr5	106680139	106681460		chr12	132143918	132144960
chr14	29354338	29354587		chr7	47384902	47385297		chr6	37630056	37630858
chr8	79890531	79891899		chr17	19202227	19202926		chr6	112042201	112043750
chr17	54898803	54903826		chr6	82144166	82146150		chr3	55946869	55948229
chr10	62067214	62067776		chr3	102190019	102197181		chr5	87209737	87212334
chr18	39855338	39857469		chr2	241507384	241509460		chr12	70049212	70050885
chr19	34403737	34405716		chr12	123162582	123165591		chr1	225564618	225565300
chr12	81683416	81684641		chr11	2901418	2905282		chr12	53483275	53483881
chr14	74301187	74303835		chr6	155100434	155106882		chr19	52007773	52008838
chr6	140042288	140043400		chr1	6436728	6441079		chr1	36263953	36270783
chr6	19268656	19269578		chr21	31785510	31788597		chr1	38009194	38009442
chr9	4762104	4763110		chr11	34560826	34561198		chr8	128174797	128178663
chr9	4878691	4879660		chr8	125658417	125660531		chr3	141812465	141813353
chr20	40282102	40282655		chr8	38343597	38344053		chr8	75406730	75408671
chr21	16260974	16263613		chr6	132888607	132889371		chr3	78142285	78144552
chr19	20051464	20052985		chr5	52419057	52419916		chr14	61927773	61928164
chr12	56487671	56488828		chr12	118234920	118235234		chr2	54150255	54150575
chr19	50476347	50477463		chr1	146240906	146241534		chr3	94082020	94084321
chr3	196430595	196433298		chr17	17716999	17719160		chr15	76081735	76082346
chr7	67189403	67191122		chr14	54251057	54254209		chr7	70984884	70985403
chr2	169575706	169576087		chr2	47210823	47211795		chr14	102130654	102133031
chr5	72457440	72460896		chr9	34189574	34190550		chr6	103782848	103783731
chr18	32759862	32760663		chr10	110788229	110792728		chr9	72429132	72430502
chr1	14905185	14905679		chr13	80752092	80752436		chr3	41997633	41998462
chrX	129842505	129844447		chr17	76678596	76679125		chr1	218497802	218500271
chr17	82417846	82420016		chr6	74671564	74672422		chr7	68730172	68732187
chr2	156999291	157000009		chr12	80400590	80401261		chr3	185362550	185365421
chr21	31495687	31496329		chr17	20912873	20916963		chr3	86793582	86794238
chr12	53352328	53353482		chr12	47368357	47371812		chr5	172658591	172659881
chr16	11328257	11329192		chr6	56677418	56678880		chr18	10520575	10521248
chr8	124834344	124835055		chr2	65875084	65879280		chr21	42736750	42738557
chr12	82650716	82652232		chrX	91121750	91123832		chr3	188491265	188491635
chr17	50317580	50319823		chr2	16749951	16751798		chr6	37648770	37649603
chr19	48624994	48639324		chr6	79640464	79640852		chr7	27371704	27373344
chr3	25820588	25821334		chr18	31240166	31249635		chr7	36264710	36264958
chr18	22470323	22471465		chr3	125321979	125325263		chr22	46442144	46452992
chr9	70553818	70554681		chr12	38477176	38478334		chr9	35110633	35117459
chr8	42050722	42053342		chr15	95292922	95293744		chr12	106137969	106140471
chr1	46401327	46403743		chr1	43857737	43859186		chr10	78025872	78030360
chr14	88385256	88386269		chr5	14455660	14458628		chr19	52786306	52787262
chr5	29113684	29115343		chr4	149028588	149032202		chr1	12808326	12812785
chr2	96637255	96638860		chr17	17055295	17057347		chr3	9345085	9345363
chr22	46249341	46251017		chr9	14501012	14501786		chr9	84314558	84315754
chr17	50852286	50852631		chr8	123718666	123721647		chr1	19209081	19212700
chr8	101633722	101637295		chr3	172646006	172649011		chr18	30986682	30988801
chr21	6136367	6137860		chr14	64549453	64550308		chr9	16119383	16121421
chr12	53078167	53080372		chr2	159981459	159982120		chr17	76602018	76602448
chr6	62763164	62763475		chr8	42102352	42105522		chr14	61717095	61717876
chr11	25423436	25424523		chr3	149281297	149281897		chr1	209352412	209360621
chr12	123541138	123542569		chr2	191019995	191022025		chr21	29378698	29379805
chr17	39686865	39689056		chr3	190031366	190032754		chr20	25407019	25408849
chr6	73284156	73284498		chr15	74399743	74401486		chr4	26815060	26816396
chr3	103690415	103690982		chr6	56749081	56750524		chr16	4623673	4626242
chr15	31381961	31383415		chr2	182922688	182923552		chr9	105371208	105374239
chr20	10986759	10988525		chr5	160321229	160321603		chr3	25852900	25857416
chr3	42190079	42191115		chr17	45435373	45437288		chr12	46489517	46490755
chr21	44028335	44028576		chr19	42440814	42441339		chr5	178150445	178154957
chr2	123719305	123724907		chr21	25107415	25107920		chr1	206182715	206187757
chr11	87036740	87038600		chr2	121797375	121798614		chr3	101963427	101964959
chr16	19067058	19068813		chr2	87742485	87743358		chr1	218613397	218614087
chr1	6204808	6206820		chr17	76071423	76073149		chr5	86500602	86500890
chr9	2838857	2845383		chr3	193886193	193886546		chr5	81823565	81826390
chr3	107597808	107600220		chr19	48486576	48488882		chr19	47230185	47231126
chr1	1426608	1428450		chr4	139532039	139533874		chr12	131949445	131951160
chr22	23764194	23769034		chr3	112772053	112774715		chr4	119645638	119648102
chr3	99999989	100003554		chr22	30884746	30885792		chr2	133519218	133519737
chr16	85009467	85012297		chr9	4661654	4663521		chr3	193213658	193216037
chr5	62222778	62224729		chr3	53709819	53711478		chr8	67579323	67584616
chr7	8068996	8069361		chrX	115940606	115940862		chr5	131319284	131319534
chr11	102849020	102851502		chr2	133777175	133780787		chr8	124056955	124057226
chr3	50662573	50664085		chr19	42386533	42387755		chr20	29753145	29753489
chr17	29782076	29782512		chr22	40039674	40046385		chr10	75688745	75689451
chr11	13366709	13370068		chr19	45078681	45080358		chr5	35249247	35249725
chr20	25750324	25752090		chr2	55120308	55120820		chr19	46713544	46717740
chr11	13969976	13971433		chr12	26463434	26464546		chr6	87791362	87797573
chr2	135975219	135975595		chr4	1854009	1857820		chr19	49468523	49471078
chr9	130469048	130469960		chr4	3436685	3437419		chr13	98977745	98978633
chr2	84458511	84460322		chr14	44699805	44703529		chr9	613323	614689
chr6	11339712	11340209		chr4	24641024	24646143		chr20	4592536	4593040
chr6	107027705	107030875		chr9	65876490	65877177		chr2	86302295	86303315
chr4	128285050	128289259		chr2	158813628	158814856		chr6	100978633	100979767
chr14	103853226	103857620		chr7	67877680	67882035		chr6	107599970	107604392
chr9	36023247	36023529		chr7	99406949	99410674		chr11	23123778	23126289
chr22	21574971	21575270		chr2	218367244	218368184		chr10	88931656	88933561
chr14	37447500	37448433		chr2	208482381	208482888		chr12	118235535	118235931
chr7	7921700	7923803		chr17	27455611	27458711		chr8	101086878	101088517
chr2	65387846	65389126		chr10	118752699	118756541		chr13	98377630	98377999
chr1	228059083	228061095		chr1	14093152	14100634		chr5	144089008	144091102
chr5	60367812	60374335		chr12	47269605	47271027		chr12	46585160	46586848
chr9	90192276	90192830		chr1	93567622	93569917		chr6	37285696	37286182
chr6	36959358	36961795		chr3	99410168	99411644		chr2	156395654	156396607
[truncated: 60,186 more rows]

## Sheet: OVCAR3 p300 TAZ2 sg1
rep1				rep2				rep3
Chr	Start	End		Chr	Start	End		Chr	Start	End
chr22	40107758	40108433		chr12	120567126	120568199		chr19	57325559	57326613
chr12	116878175	116882114		chr14	103993557	103993809		chr19	39351255	39351961
chr12	88943993	88944754		chr12	120554837	120555143		chr1	6034294	6034823
chr3	196159822	196160693		chr20	63733097	63733503		chr1	6058734	6059097
chr12	88933994	88934776		chr12	120629911	120630914		chr12	120970452	120971426
chr3	195890126	195891034		chr12	120598893	120600425		chr7	35747600	35748300
chr12	116891938	116892873		chr3	195753400	195754582		chr19	49305395	49306755
chr20	47447745	47448316		chr12	120558654	120559714		chr1	47149225	47149901
chr19	57809696	57815616		chr3	195807980	195810002		chr19	57350752	57352083
chr22	40155820	40156409		chr3	195811766	195812270		chr11	94526191	94526719
chr8	96419589	96420283		chr12	120547537	120548977		chr7	35729051	35730056
chr1	45896649	45897366		chr7	34321250	34321564		chr19	45983020	45983813
chr14	71671313	71671732		chr3	195446510	195446911		chr12	93280111	93280574
chr1	45888966	45894301		chr12	120626049	120626865		chr19	57319907	57322411
chr12	41055915	41056165		chr7	34174724	34176580		chr7	35716535	35716784
chr3	196163634	196164429		chr19	58277914	58279820		chr19	54444089	54444996
chr22	41822654	41823487		chr6	74715563	74716059		chr14	103819329	103822258
chr11	71830759	71831369		chr1	6155279	6157798		chr19	45972652	45973905
chr3	190862763	190863340		chr6	74714297	74714612		chr9	92644555	92645700
chr9	6674909	6678332		chr12	120648687	120650105		chr1	232983965	232984943
chr3	190720567	190722497		chr8	106492096	106493295		chr12	93256280	93256779
chr12	116870297	116871353		chr1	46345430	46349629		chr9	92640101	92641634
chr3	196142319	196142578		chr7	34613096	34613683		chr19	45928053	45928317
chr1	45978903	45979952		chr1	46367680	46369085		chr12	120965163	120966025
chr12	116818387	116821722		chr1	6458611	6460260		chr12	120999532	121001213
chr14	74951815	74952308		chr2	167862352	167862769		chr12	93301403	93303097
chr17	78952200	78953065		chr9	92190525	92193332		chr19	42267419	42270866
chr12	120086144	120088261		chr17	45206296	45207197		chr9	107258032	107258448
chr1	46084158	46087091		chr18	3467005	3467449		chr3	196179736	196180016
chr19	50476031	50477730		chr8	119979789	119980747		chr18	26484902	26486545
chr12	116855212	116856392		chr5	14554808	14555554		chr9	92650503	92651374
chr19	57915751	57917269		chr8	102591597	102592487		chr1	46611156	46617544
chr1	53098226	53098520		chr7	34205537	34206116		chr22	41271752	41272237
chr19	57746422	57748009		chr18	24502105	24504433		chr22	41182924	41183198
chr8	106924493	106925278		chr19	55062238	55063705		chr19	39356139	39356606
chr22	40138221	40138481		chr14	34159907	34162267		chr22	41175580	41176112
chr7	36126976	36129614		chr17	45218657	45219422		chr14	103828248	103830017
chr2	197027839	197029084		chr9	92251759	92252086		chr1	6456505	6457437
chr1	53089329	53091587		chr1	106224871	106226274		chr3	180940781	180941782
chr1	40664751	40666663		chr3	195747534	195748530		chr11	66035361	66036369
chr1	103106825	103107234		chr9	92212343	92212634		chr3	100392607	100393902
chr12	46546941	46548838		chr16	4200036	4201948		chr1	6105649	6106405
chr6	77033618	77034521		chr3	186097360	186098349		chr18	26511841	26512105
chr12	120923809	120926678		chr9	93116183	93116473		chr14	103831979	103834256
chr20	47449695	47451080		chr14	71221563	71222629		chr7	35786356	35786626
chr19	57681385	57682872		chr19	43933353	43936211		chr9	92634248	92634492
chr7	36131196	36131628		chr12	124195137	124196268		chr2	32657168	32658289
chr19	57947095	57948339		chr1	6455848	6456681		chr12	120959476	120963836
chr19	52637561	52639054		chr5	14557174	14558131		chr22	41237273	41238419
chr19	42216554	42221152		chr9	33170763	33172762		chr12	121003588	121005722
chr1	46031464	46032273		chr5	56527288	56528107		chr18	26536172	26537084
chr7	12640969	12641732		chr19	58182225	58184201		chr2	204655067	204655793
chr9	85949826	85951127		chr2	201176533	201176942		chr19	40319114	40320439
chr5	94288784	94289404		chr19	43950822	43951814		chr20	17902538	17903476
chr5	24226948	24228960		chr12	122391887	122393506		chr18	26526238	26526950
chr2	207239271	207239573		chr3	195814575	195815723		chr19	40329887	40331452
chr3	100756292	100756646		chr12	120549950	120550670		chr3	100727271	100728073
chr8	106915857	106916653		chr2	53716349	53716835		chr19	57283724	57284447
chr19	53626324	53627477		chr3	100733654	100734580		chr19	45993707	45995807
chr19	40744570	40746560		chr9	92209042	92210023		chr22	41096829	41097983
chr19	40734518	40736404		chr3	189827756	189827991		chr17	79843732	79845595
chr18	27859419	27862378		chr11	66141562	66142482		chr17	80169990	80170545
chr11	46421359	46421986		chr9	83662900	83663941		chr19	57362732	57364251
chr10	103542315	103543785		chr14	104011070	104013529		chr4	39941890	39942696
chr20	62036225	62037343		chr1	46393881	46395687		chr12	120922505	120922874
chr7	20397906	20398269		chr7	33885176	33886473		chr8	107105992	107106235
chr8	96867427	96868301		chr12	121661534	121662215		chr7	35714888	35715152
chr6	77634046	77634917		chr17	76193854	76194394		chr3	100394988	100395816
chr19	48660397	48661975		chr20	63728448	63728868		chr12	120924312	120926468
chr7	122238350	122238929		chr6	74660143	74660761		chr16	4212735	4215850
chr14	74945032	74946726		chr10	79246804	79248991		chr9	92638329	92638993
chr14	71684553	71685642		chr2	210199758	210201152		chr3	196165843	196166501
chr19	57632843	57634039		chr19	54472965	54474074		chr11	99988129	99989103
chr12	123355154	123356077		chr7	33887673	33888291		chr12	121009785	121010732
chr14	52971311	52971786		chr18	24560377	24561073		chr17	29336395	29339635
chr3	191133562	191134221		chr14	71228076	71229015		chr9	95034841	95036782
chr9	33184596	33186472		chr20	18495985	18497721		chr3	197010912	197012226
chr5	24135334	24136423		chr21	38830978	38832032		chr3	180933830	180934093
chr9	33211417	33212493		chr8	119234319	119234936		chr6	43287600	43288140
chr6	76876454	76877049		chr2	146130002	146131060		chr12	120928901	120930348
chr20	41141451	41142216		chr1	3869681	3871125		chr9	33170727	33173303
chr1	10676977	10678324		chr7	76619046	76620055		chr11	94512089	94513255
chr2	207251590	207254843		chr10	112741004	112743492		chr1	6148892	6149157
chr7	46220328	46220944		chr12	12744611	12745537		chr21	33860105	33861535
chr5	88140542	88142602		chr14	71166250	71166945		chr12	17287136	17287610
chr12	120013619	120014638		chr8	120065428	120075233		chr5	90227322	90228180
chr19	46744369	46748980		chr9	33184431	33186568		chr7	75452251	75453091
chr11	104918171	104918803		chr2	201157547	201158434		chr17	80175210	80175624
chr22	41940448	41941295		chr6	139713686	139714711		chr1	51168298	51168555
chr1	46033392	46037369		chr9	93112635	93115010		chr6	43297014	43298162
chr8	96443905	96445412		chr14	74332693	74334374		chr1	40718954	40719878
chr17	29520066	29521687		chr3	186103177	186104561		chr5	90220991	90221998
chr12	120006695	120007372		chr19	48818716	48820364		chr5	86842132	86842930
chr12	49315254	49316966		chr12	75982964	75983582		chr9	37900880	37901359
chr14	36113577	36113911		chr8	119948741	119948976		chr14	54606437	54607401
chr2	39533298	39535085		chr5	64767624	64769643		chr2	204638259	204639038
chr3	130918436	130918811		chr14	71086442	71086793		chr18	50125817	50127701
chr9	96298451	96301495		chr15	51866973	51870144		chr9	63144647	63145440
chr11	3051142	3053814		chr12	23430041	23431185		chr1	109057438	109057732
chr1	168243474	168243937		chr8	119978177	119978795		chr10	105797567	105797834
chr21	33701204	33701874		chr14	104020828	104021679		chr1	51070526	51071032
chr14	99996114	99996357		chr6	43328224	43328899		chr20	47482818	47485630
chr2	47436155	47436694		chrX	131762986	131763700		chr22	41205296	41205709
chr18	12208038	12209440		chr1	46337637	46344214		chr5	65778165	65778682
chr11	126140240	126141552		chr6	75171410	75171905		chr6	74606582	74606829
chr1	47030851	47031308		chr2	200328098	200329771		chr8	107115947	107116728
chr1	176225943	176226377		chr7	33190667	33191557		chr2	162404140	162404716
chr3	197806017	197806411		chr14	71186223	71188354		chr9	107248512	107250047
chr5	94361842	94362400		chr11	76706695	76707708		chr5	65774471	65775536
chr10	103486048	103486491		chr7	8035414	8035866		chr21	33853510	33855973
chr2	179267780	179268950		chr19	46480842	46481894		chr14	70878343	70879040
chr7	67000075	67000449		chr19	46515034	46515853		chr19	49301222	49301613
chr11	3043041	3044189		chr17	42232886	42233857		chr12	124388240	124389442
chr9	18892588	18893499		chr11	66149957	66151530		chr19	39358255	39359101
chr16	4010881	4014831		chr18	24492092	24492858		chr19	45727438	45728086
chr1	230072724	230075686		chr14	54646199	54646688		chr20	41427963	41428314
chr10	76675908	76676196		chr11	59812564	59813005		chr6	105961446	105962837
chr12	101792962	101794238		chr22	41090468	41095510		chr3	195953874	195955754
chr4	48223997	48224501		chr1	46370402	46374094		chr2	54121878	54123444
chr4	166662368	166662830		chr6	74749349	74750831		chr19	49281394	49282199
chr11	71876485	71877384		chr21	33910064	33910548		chr12	121015871	121016938
chr6	151475250	151476232		chr8	141358967	141359602		chr20	41053687	41054373
chr6	74343593	74343922		chr8	119891548	119893120		chr14	103808093	103809134
chr6	107010849	107011351		chr12	116091651	116092428		chr1	51473258	51473978
chr7	777621	779673		chr18	8881793	8884037		chr11	66029764	66031789
chr12	52221808	52223011		chr7	126667540	126668840		chr17	42362299	42362735
chr8	96857021	96858203		chr8	119222396	119222911		chr7	10936933	10937467
chr17	20189015	20189459		chr1	6464056	6467989		chr17	42368258	42368675
chr9	6666004	6666331		chr12	121653488	121654908		chr14	103825620	103826914
chr1	40655132	40655425		chr5	54548008	54548758		chr3	196182809	196184890
chr10	80186920	80189263		chr10	79259704	79260327		chr8	122568444	122569240
chr10	103490001	103494132		chr6	45050476	45051311		chr11	117280612	117281651
chr17	78954186	78954522		chr1	244657280	244658626		chr10	102674089	102679915
chr12	93003646	93004191		chr5	83016766	83017126		chr2	201357522	201358323
chr17	17873693	17874834		chr2	168024968	168025987		chr1	116266786	116268678
chr1	40662229	40663576		chr2	204538238	204539125		chr12	120907159	120908125
chr11	66544742	66546821		chr12	46109827	46111345		chr16	4206222	4207257
chr1	230076673	230079431		chr1	106061986	106064758		chr1	6129795	6130637
chr2	39530340	39531790		chr5	64939711	64940249		chr2	54274171	54275501
chr9	40507287	40507928		chr9	93107320	93110531		chr11	64064259	64064970
chr19	57578281	57579573		chr20	18501732	18502443		chr1	46642364	46645698
chr14	99946547	99947638		chr1	54253358	54254207		chr14	70884546	70885458
chr19	53624223	53624532		chr2	201203521	201204979		chr14	103884482	103885045
chr8	122779836	122784227		chr7	34747388	34749448		chr9	92652879	92656662
chr19	45421957	45426312		chr9	40255791	40256197		chr1	206020532	206022374
chr20	57407457	57409124		chr10	79241536	79244392		chr3	180944222	180944858
chr1	6011067	6011569		chr19	44799387	44800474		chr1	1244204	1245607
chr12	71045534	71046561		chr10	110069300	110070359		chr5	115440757	115441369
chr1	47001438	47001701		chr7	66088968	66090455		chr9	96241258	96241919
chr1	229164946	229165390		chr17	42248080	42249526		chr1	116263069	116264188
chr7	46172340	46177475		chr14	103930132	103931130		chr1	46666510	46669017
chr1	8104710	8105677		chr1	51313238	51316941		chr3	196168127	196170248
chr5	94402051	94402665		chr18	77111558	77111833		chr10	129949598	129949847
chr12	122720391	122721173		chr1	205453254	205453767		chr2	212951479	212953923
chr12	120900734	120905071		chr19	55145653	55148471		chr17	76786542	76789136
chr17	37642555	37643905		chr14	64549477	64550297		chr1	41395108	41396183
chr6	147063290	147064765		chr7	33846435	33846675		chr20	51118957	51119423
chr7	20401080	20402093		chr22	25137791	25138207		chr1	1247210	1248140
chr8	98001384	98002838		chr7	118106341	118107490		chr3	100733251	100734388
chr5	24364120	24365863		chr9	6666126	6666869		chr2	201405909	201407004
chr12	40906080	40907829		chr14	104048103	104050353		chr16	29043264	29043744
chr1	47178593	47184928		chr12	121663397	121664845		chr9	63160431	63160685
chr3	194740527	194742281		chr7	69567338	69568709		chr9	33224898	33225752
chr3	196168473	196170148		chr19	41175837	41177392		chr9	63158607	63159431
chr3	190708519	190711086		chr15	51845226	51848151		chr9	66091866	66092535
chr1	46218861	46219680		chr19	46529502	46530518		chr14	61837324	61838353
chr10	91934308	91935681		chr9	97543905	97544922		chr12	93243596	93244889
chr10	76778768	76780021		chr12	92970205	92974649		chr16	2501477	2501790
chr10	113013456	113016466		chr14	64561737	64563981		chr9	66029987	66031045
chr19	54217554	54218600		chr8	119911532	119913914		chr14	70862965	70863364
chr2	202588644	202589525		chr7	70071757	70072511		chr14	103723115	103724395
chr2	170714045	170716562		chr9	38336554	38336843		chr1	6127413	6128477
chr5	57338885	57339718		chr19	58154623	58155623		chr1	10962641	10962920
chr1	1248856	1253608		chr3	195724535	195725108		chr3	186752653	186755571
chr9	122953427	122954151		chr19	55069341	55072366		chr9	37799679	37803128
chr12	111651858	111654141		chr7	46514965	46516922		chr19	56537914	56539593
chr14	71646410	71647930		chr12	122380777	122381843		chr9	18985473	18985968
chr1	47189316	47191029		chr9	92284813	92285688		chr9	37892144	37892468
chr1	45808449	45809731		chr7	46454925	46457251		chr1	51219981	51221423
chr14	36105145	36106161		chrX	131793020	131793976		chr11	64087976	64089500
chr7	5691326	5695999		chr1	51245166	51247177		chr17	28404985	28407801
chr1	15948383	15951568		chr8	89534367	89535972		chr20	41554865	41556012
chr1	8329526	8330050		chr10	129386732	129388536		chr20	14927509	14928877
chr1	53093217	53093880		chr10	104231558	104232940		chr1	10965681	10966149
chr1	40699491	40699927		chr7	126685101	126686597		chr6	74964938	74965937
chr1	6024815	6026831		chr19	44002463	44004150		chr12	100278667	100280545
chr14	74953561	74956258		chr8	89100585	89101445		chr2	177156000	177156618
chr14	99980381	99980704		chr6	74656548	74658686		chr1	41414431	41416405
chr12	119996312	119998913		chr4	158881713	158882011		chr14	70897158	70899623
chr19	57663940	57664877		chr3	179146500	179150802		chr5	119077066	119078200
chr2	95583808	95584774		chr8	102596229	102596949		chr14	34226167	34229390
chr11	65520468	65522767		chr5	54537769	54538347		chr9	15430224	15431257
chr17	42884185	42885048		chr15	45155096	45155355		chr3	185809371	185810619
chr1	53109518	53110398		chr3	107872903	107873514		chr16	2502813	2503710
chr12	41143168	41143852		chr6	43834543	43834848		chr4	39938264	39940025
chr10	103503460	103505784		chr14	74347307	74350019		chr10	102681473	102683999
chr9	98039287	98039650		chr14	74362653	74365567		chr2	129796309	129796686
chr1	6204623	6207774		chr10	102853352	102856342		chr17	80116622	80117548
chr20	62032903	62033287		chr4	158887453	158889591		chr11	99694130	99694842
chr9	38381323	38384115		chr9	106655242	106657007		chr14	74308514	74309362
chr13	20475934	20476627		chr17	32015026	32015695		chr1	41387172	41388405
chr21	33689375	33690519		chr9	38363379	38363658		chr11	66020233	66023005
chr6	117076960	117077531		chr1	106230997	106233122		chr8	107103853	107104368
chr18	12213894	12216156		chr3	189824194	189824712		chr8	122244401	122244930
chr12	70752568	70752861		chr6	44119884	44123342		chr17	42386358	42389406
chr19	50460040	50461817		chr5	134090289	134094155		chr2	32711648	32712942
chr5	16959248	16959720		chr5	67393933	67394367		chr8	122692323	122695603
chr9	39871181	39871726		chr1	154416953	154417262		chr7	10889052	10889323
chr6	77577665	77578196		chr2	167844609	167845613		chr12	78458210	78459281
chr19	53668739	53669320		chr3	107861886	107862186		chr11	64090756	64091688
chr5	16906926	16907336		chr9	33224937	33226075		chr11	120492981	120493243
chr1	240620672	240622097		chr11	90475392	90476467		chr1	47187869	47188935
chr19	53628665	53628910		chr1	1970202	1970549		chr10	105903938	105904604
chr1	40702559	40704922		chr7	36545903	36546543		chr14	103843044	103844056
chr10	46573169	46573699		chr14	71104788	71105088		chr2	204643429	204645467
chr11	71888263	71890231		chr1	110916868	110917432		chr9	66103618	66103900
chr20	40672120	40674107		chr1	1244129	1245556		chr19	809499	811243
chr5	66168903	66169448		chr1	112808968	112809786		chr1	47338062	47339152
chr3	190963980	190965602		chr1	27858386	27858847		chr9	92504855	92507322
chr9	69155217	69156192		chr5	14509833	14510690		chr1	6545034	6545394
chr1	221458352	221458662		chr3	119596033	119597402		chr8	120667625	120668024
chr20	52496439	52497132		chr5	87382738	87383511		chr7	65726344	65727439
chr12	88925069	88927576		chr2	133640662	133643259		chr1	10959686	10961488
chr18	9145188	9148134		chr1	244661965	244664120		chr1	51485362	51486089
chr5	24367248	24368033		chr17	76203980	76205983		chr1	47290529	47291055
chr3	64203903	64204310		chr11	70531629	70532339		chr4	4142556	4142801
chr1	221438688	221440758		chr14	31561099	31561866		chr21	6318004	6318968
chr17	78942619	78948253		chr5	112529134	112530009		chr3	197026439	197026756
chr1	6016125	6018932		chr14	58261225	58262810		chr1	6156773	6157810
chr3	191236014	191238045		chr5	67315112	67316294		chr22	35371362	35372626
chr12	50174175	50175402		chr14	71143286	71143799		chr1	1196512	1197036
chr5	113199221	113199928		chr19	44802145	44803117		chr17	20200408	20201397
chr1	233294629	233296248		chr6	74607146	74607623		chr1	43692603	43693993
chr6	107296048	107297608		chr14	74358674	74360538		chr6	75062391	75063194
chr16	67550697	67552728		chr7	12456833	12457777		chr12	97475386	97476490
chr3	196699801	196700041		chr16	85753360	85753595		chr12	97395980	97396954
chr9	98034338	98037955		chr1	169779028	169782389		chr9	33209190	33210008
chr9	96441548	96442382		chr3	194510346	194514559		chr2	165573872	165575206
chr5	113204203	113205073		chr2	220703321	220704083		chr1	1170385	1172442
chr9	89020388	89022201		chr11	118715600	118715943		chr5	14870062	14873002
chr5	24094052	24094682		chr1	27934395	27937371		chr16	2484252	2484962
chr1	15939503	15943818		chr20	41146392	41147708		chr2	201439672	201441405
chr1	10668457	10672132		chr7	8069007	8069299		chr3	100736622	100738049
chr9	5814132	5814525		chr6	75061787	75063388		chr6	134520240	134521322
chr9	40505044	40505332		chr12	120573828	120575273		chr17	38088404	38089277
chr1	46203010	46206177		chr4	3715325	3715560		chr7	46278168	46282779
chr1	102774848	102775198		chr7	36544566	36544804		chr1	51638702	51639171
chr2	202580836	202581205		chr7	118080556	118081620		chr1	109067357	109068337
chr1	46294769	46295810		chr7	33880099	33880839		chr2	201403392	201404917
chr14	99949557	99950764		chr1	105933966	105934235		chr19	17390703	17391887
chr3	128098553	128100124		chr1	6149016	6149311		chr1	51484150	51484389
chr3	95379143	95379539		chr12	12748817	12750199		chr3	193095173	193096252
chr17	29526156	29528656		chr1	1239841	1241477		chr17	28399755	28400401
chr19	57829029	57830567		chr5	96614394	96615755		chr3	100712679	100713045
chr2	213159590	213159910		chrX	131752753	131754054		chr5	160342653	160342929
chr17	42881217	42882661		chr9	40272016	40272791		chr5	115436168	115436518
chr9	69213549	69213789		chr5	67361769	67362571		chr10	125501164	125502552
chr20	40668262	40671050		chr3	111669356	111669877		chr7	35798739	35804528
chr12	46524763	46525087		chr11	83062209	83063716		chr6	74991408	74993171
chr14	74513783	74517965		chr14	102930614	102931945		chr9	92501544	92502032
chr1	102897032	102898077		chr9	69104240	69106222		chr1	27913543	27915284
chr9	105151050	105152133		chr3	84648137	84648372		chr12	69903788	69904124
chr11	102144558	102145455		chr2	46892069	46892327		chr2	152038034	152038641
chr7	131097676	131098224		chr5	87297357	87299661		chr14	31085965	31086608
chr18	14143440	14143680		chr2	201148647	201152052		chr18	8911826	8912777
chr17	42548043	42548839		chr6	57388943	57389374		chr22	35376355	35378027
chr12	88680300	88681427		chr17	49905457	49906657		chr8	120622173	120624160
chr11	46127059	46128104		chr1	1567179	1568375		chr17	21412417	21413923
chr12	95672572	95674766		chr3	183285189	183286525		chr2	200403733	200407621
chr14	99935246	99936407		chr7	144763143	144764037		chr12	121059584	121061476
chr1	240498265	240498963		chr2	152421627	152421984		chr2	163856765	163857144
chr16	3979777	3983632		chr16	4180424	4184775		chr17	50634889	50635192
chr6	76769258	76775365		chr1	1176253	1177051		chr20	41065073	41065942
chr11	17188949	17190274		chr11	62778591	62780927		chr14	103882774	103883359
chr19	57837519	57838041		chr8	88243352	88244268		chr22	41197126	41198750
chr14	61760371	61763488		chr22	30648282	30650999		chr5	1468805	1470349
chr9	105157522	105159678		chr10	112139303	112140108		chr17	21272629	21273023
chr1	46220906	46224542		chr12	20210839	20214726		chr17	19127229	19127727
chr18	12236939	12237694		chr2	192907327	192908416		chr3	106615378	106617365
chr1	1178966	1179636		chr12	12788756	12789412		chr5	90072952	90073931
chr1	168279002	168279265		chr19	55115645	55118869		chr12	104201033	104202653
chr22	40175698	40180326		chr11	94587539	94589497		chr20	63736154	63737102
chr12	101810808	101811061		chr7	46321161	46323770		chr12	121075408	121075890
chr2	201182186	201184482		chr7	46492223	46493074		chr9	15454255	15455163
chr14	32397833	32399344		chr22	21617425	21617837		chr17	20203017	20204155
chr10	46578646	46579266		chr21	31383085	31383429		chr1	1199393	1201814
chr8	141041227	141041738		chr14	103886699	103889979		chr6	43086437	43087783
chr1	176313849	176314776		chr2	152003904	152005346		chr19	52187972	52191492
chr19	53757593	53757958		chr14	103891249	103891920		chr8	96821550	96822952
chr14	64549638	64550486		chr3	159739880	159740464		chr18	50011503	50013439
chr7	68698931	68699886		chr9	40130610	40131558		chr19	57300111	57303223
chr20	41136593	41138908		chr17	19076698	19078075		chr9	33306234	33306593
chr1	240495900	240497075		chr18	30043179	30045198		chrX	72247209	72248626
chr19	57817540	57823574		chr2	220779804	220780578		chr21	43400730	43401627
chr1	46799032	46799356		chr11	85739787	85743823		chr3	197023204	197023850
chr1	8109166	8109586		chr19	43983489	43985196		chr6	44731188	44731427
chr14	32341708	32342018		chr1	1976100	1976486		chr14	54602031	54604161
chr4	167523787	167524664		chr3	101186869	101187654		chr17	43746024	43746505
chr9	5817182	5820144		chr17	62148949	62149249		chr1	113058324	113060033
chr12	6697679	6698601		chr5	89883998	89884749		chr12	46133574	46134922
chr7	67008318	67009067		chr3	100726161	100728054		chr18	49920426	49921777
chr20	40582044	40582683		chr5	87392819	87395592		chr19	200291	201300
chr6	129089449	129089832		chr13	20813724	20814752		chr1	51612151	51612801
chr19	50510631	50512280		chr9	69379221	69379909		chr10	103679477	103679837
chr9	107306343	107307446		chr8	119218711	119220768		chr17	50078931	50080748
chr2	179263241	179265281		chr8	119919499	119920799		chr9	63170466	63171063
chr11	86811698	86812643		chr8	89128704	89129034		chr8	97995395	97997300
chr8	122756936	122760108		chr3	196165968	196166224		chr6	108498376	108499352
chr10	76758090	76758423		chr17	28355735	28358244		chr3	179346253	179350073
chr1	158040704	158044077		chr7	70091598	70094450		chr1	43669772	43671257
chr3	186965067	186965850		chr6	56667023	56667259		chr19	47633385	47634296
chr20	53617768	53619078		chr21	28283347	28284667		chr10	129939659	129942086
chr6	76849103	76850475		chr1	224400831	224401530		chr19	1071179	1072031
chr4	82363824	82364409		chr12	95423726	95424374		chr1	8497446	8498506
chr8	96405143	96408433		chr5	178104947	178105317		chr8	120640881	120642868
chr9	86016729	86017050		chr6	44117236	44118566		chr3	190424641	190425024
chr6	74336506	74336818		chr21	31392829	31393418		chr3	128387762	128388684
chr12	94659168	94660800		chr12	124248655	124250031		chr7	5821878	5823932
chr19	57599461	57600615		chr2	145594229	145595232		chr11	94542948	94544969
chr1	9459884	9460443		chr10	79192214	79192493		chr10	125514791	125515833
chr7	36152112	36156466		chr7	73564082	73564857		chr1	51648436	51651290
chr1	46245081	46250940		chr8	88326286	88329246		chr17	50034596	50035181
chr11	104776767	104777377		chr19	54100540	54100897		chr6	43277898	43279288
chr3	183872182	183875028		chr1	224377182	224378308		chr20	41045993	41050530
chr12	88853477	88856061		chr18	22474927	22475873		chr19	51571352	51571646
chr10	55311577	55312443		chr10	121608398	121609199		chr1	109040891	109042707
chr3	100809100	100811800		chr11	59809606	59811560		chr5	73851923	73853746
chr10	113000448	113000918		chr19	50368690	50369848		chr5	86818109	86818590
chr3	195885491	195885894		chr21	44975622	44975896		chr1	46673584	46674149
chr11	35919167	35919709		chr9	92137737	92141554		chr6	105950352	105951257
chr7	67947470	67948616		chr11	112276588	112280610		chr9	106174438	106174783
chr16	2672612	2674257		chr20	48886565	48887352		chr6	108462213	108463084
chr6	107291461	107291904		chr20	46714605	46715950		chr10	46012882	46014180
chr19	54040834	54044026		chr12	120571719	120571954		chr1	8507142	8507963
chr12	50170040	50171295		chr11	71241345	71241580		chr19	43674772	43676138
chr1	46103165	46103541		chr18	9347987	9349025		chr5	68286711	68289610
chr11	3019168	3019982		chr2	146085795	146086847		chr19	17395395	17395650
chr11	94938084	94939269		chr20	53636243	53636639		chr17	29122161	29122666
chr4	48238309	48238926		chr3	183278030	183278613		chr1	1249723	1251621
chr22	41945936	41947642		chr9	38107708	38108815		chr17	37830198	37831600
chr2	202574213	202576011		chr19	46546477	46547115		chr1	47178307	47184102
chr15	90249129	90249969		chr15	92708008	92710094		chr6	74749351	74750691
chr9	114391595	114394152		chr20	18373793	18375779		chr10	110651209	110652619
chr1	47023571	47024054		chr1	27250118	27250923		chr3	190405019	190406231
chr3	191123884	191124291		chr18	9362514	9363800		chr6	88944293	88944909
chr11	120168892	120169777		chr7	8014044	8014282		chr10	91551487	91552786
chr1	46767649	46768041		chr1	1569856	1570413		chr17	80143153	80143833
chr5	57650183	57651143		chr2	152425289	152426736		chr1	27890038	27891977
chr1	1697108	1698017		chr1	193068506	193069577		chr14	103728253	103729336
chr3	112801305	112801958		chr1	64039150	64039850		chr17	44482816	44484097
chr9	95168153	95168688		chr2	152380391	152380668		chr9	65951083	65951946
chr22	24279505	24279818		chr6	43307748	43310200		chr6	36830271	36830914
chr9	69206895	69208230		chr12	65770106	65770868		chr1	47190014	47191055
chr17	37504594	37505413		chr21	38839046	38841626		chr1	51514126	51515161
chr1	15952814	15954773		chr7	8132505	8135057		chr12	97465080	97465334
chr17	20202207	20202677		chr1	232767832	232768089		chr17	20213489	20214970
chr3	183913308	183917276		chr8	119887714	119888016		chr4	39946604	39947592
chr9	107295814	107299482		chr4	150848074	150850289		chr11	46624175	46625695
chr7	46168444	46169943		chr17	61135361	61135922		chr2	220334181	220335646
chr10	58951545	58952608		chr19	58150166	58150978		chrX	74282978	74283372
chr19	46967362	46968310		chr5	67424915	67425200		chr9	18905234	18906508
chr1	10674333	10674645		chr10	120341729	120342747		chr17	42360313	42361078
chr5	65984190	65986443		chr5	96569506	96569793		chr12	45755910	45756351
chr5	24382031	24382540		chr21	33914650	33916501		chr3	100157909	100158272
chr7	68320900	68322555		chr9	38091425	38092394		chr17	80145246	80149637
chr2	202633424	202638828		chr18	22469901	22471795		chr2	210626958	210628583
chr1	113307455	113308759		chr21	38852044	38852611		chr20	14962797	14963919
chr9	40424104	40425944		chr2	53600203	53601723		chr12	70049163	70050768
chr7	27264602	27265159		chr2	85647986	85648502		chr9	34643018	34644076
chr10	113061095	113063562		chr9	38154106	38155026		chr7	68346622	68347185
chr19	54035909	54037288		chr6	74872137	74872545		chr14	102812760	102813668
chr17	29534620	29536140		chr6	44967610	44968046		chr2	240998027	240998555
chr19	44259481	44260537		chr12	24965018	24966921		chr2	210629833	210632753
chr20	45826701	45827024		chr4	6719617	6721106		chr10	110725911	110727079
chr2	227228417	227229230		chr8	106398061	106398769		chr9	65910886	65911569
chr11	74708414	74708901		chr20	41152352	41153114		chr7	46285152	46287202
chr12	89224339	89227201		chr3	120137471	120138441		chr17	40125692	40126707
chr3	49607193	49608195		chr9	83649014	83649793		chr10	119608638	119609411
chr3	186988819	186993085		chr1	226979099	226979978		chr1	51628004	51630112
chr1	40694681	40695046		chr21	31386232	31386471		chr20	47487339	47488341
chr5	113166261	113167940		chr2	210318419	210319605		chr16	29029157	29029396
chr15	90200673	90202515		chr1	3864709	3865328		chr20	51111234	51111744
chr2	202665805	202666482		chr17	29099560	29100980		chr2	165634254	165635304
chr3	49609692	49610003		chr9	92153989	92154996		chr1	109070191	109070446
chr10	122056289	122057340		chr9	40041398	40042782		chr5	65768290	65771366
chr1	46039264	46041071		chr12	120533391	120541633		chr2	240904928	240905935
chr6	34673297	34675013		chr9	6660750	6661145		chr7	68404077	68406447
chr10	84114404	84114715		chr19	40818463	40818723		chr9	33184433	33186338
chr2	195559477	195559761		chr18	8661496	8663526		chr17	80110592	80113046
chr20	21263004	21263506		chr20	53869342	53871302		chr1	107365303	107366326
chr3	125925146	125925775		chr1	46400466	46404333		chr19	48551658	48559216
chr7	26869328	26869664		chr5	54553165	54555167		chr12	28026830	28027121
chr1	40687943	40688201		chr5	14173411	14174160		chr2	176931332	176932793
chr19	57803846	57805500		chr18	22542078	22542932		chr5	119091148	119092143
chr1	9455757	9456835		chr11	59800759	59802398		chr14	34582999	34584025
chr2	213161904	213162973		chr10	121613479	121613748		chr3	184196443	184197635
chr10	52308506	52308895		chr9	37938970	37951676		chr1	47311746	47316134
chr12	88984953	88985627		chr2	210225092	210225758		chr9	35882528	35883481
chr19	48656803	48657239		chr9	38382220	38384178		chr16	85749893	85751524
chr1	1255704	1256686		chr20	50398483	50399237		chr6	44779300	44779991
chr21	44931687	44932604		chr17	19074850	19075346		chr19	45924897	45925326
chr6	107304175	107304978		chr1	41370300	41374638		chr17	44429957	44430897
chr1	103108229	103111366		chr17	78428533	78428768		chr17	42822501	42824695
chr1	112400368	112400893		chr2	201122560	201125999		chr3	194777600	194777896
chr9	87701479	87704881		chr1	46406035	46407222		chr9	106405653	106406630
chr8	144342904	144343442		chr9	103229671	103230388		chr17	42832608	42834635
chr18	8719738	8722468		chr3	13007876	13008420		chr12	71731103	71732466
chr17	44407402	44407914		chr14	34171177	34172716		chr1	47107820	47108325
chr13	20465274	20466129		chr7	76008440	76008755		chr18	50097167	50098335
chr2	202671401	202672122		chr2	152489050	152489474		chr3	196188871	196190412
chr18	8730559	8731000		chr5	96342678	96342914		chr12	100281883	100282733
chr9	70484323	70485066		chr17	35795364	35795599		chr1	40801347	40803755
chr15	60214444	60215881		chr6	139707488	139709947		chr3	107637319	107638197
chr3	193147672	193149709		chr11	46332969	46333206		chr2	165621377	165622072
chr9	16425145	16426629		chr6	74931693	74932836		chr19	46000372	46000626
chr3	196693913	196694355		chr17	42658604	42660557		chr20	17881555	17881985
chr7	67013933	67014932		chr14	63403048	63403642		chr1	6463383	6468008
chr2	138536570	138537065		chr14	35372208	35375302		chr12	12659734	12660948
chr1	47431227	47431850		chr7	66075369	66078470		chr1	47175071	47176840
chr1	9466507	9466926		chr17	42183994	42184557		chr8	102929855	102930279
chr1	43352247	43352841		chr11	66171976	66172839		chr19	1074316	1075616
chr18	49519564	49521572		chr1	44712152	44716136		chr2	3469393	3470634
chr3	50212080	50213229		chr19	44024769	44025936		chr2	210961116	210961554
chr11	74709984	74710918		chr8	120041436	120044694		chr4	151163641	151166131
chr15	57665753	57668489		chr18	9333677	9337041		chr14	104927969	104928636
chr9	114389843	114390153		chr11	123071398	123073128		chr3	142974457	142975066
chr8	122692336	122696919		chr19	18303415	18304783		chr1	46687001	46688158
chr2	167844405	167845457		chr20	18412200	18413859		chr12	12695502	12697912
chr3	194761079	194762097		chr14	81452014	81454028		chr7	10939298	10941280
chr12	71075437	71075910		chr16	2664046	2665038		chr15	52054924	52055489
chr14	93193022	93193470		chr14	32420024	32420829		chr6	157758694	157760692
chr5	88119964	88120392		chr14	103885361	103885736		chr14	52971378	52971869
chr19	39557742	39559089		chr18	24704664	24706161		chr18	2731793	2734184
chr20	32979693	32979986		chr16	2255647	2257852		chr9	92617522	92618268
chr2	170733761	170734459		chr14	103894193	103894684		chr1	173414703	173418883
chr5	94246441	94249533		chr2	11073130	11073846		chr17	21429614	21430803
chr10	122460954	122461285		chr9	38372283	38372599		chr3	49860064	49861158
chr7	67983568	67984045		chr1	3880962	3882015		chr17	29123673	29125803
chr5	27766798	27767446		chr10	79194934	79197376		chr10	132546161	132547380
chr6	37013640	37014442		chr11	90639279	90639798		chr20	53652223	53653240
chr12	89884145	89884567		chr8	119981727	119984314		chr11	95095837	95096129
chr17	78939291	78940603		chr9	123101374	123104513		chr3	183094361	183095536
chr3	177610653	177611936		chr15	45119086	45119530		chr7	65745244	65746546
chr12	92987597	92988039		chr17	78928456	78930343		chr12	97386206	97386641
chr21	6136443	6137334		chr15	45157571	45159391		chr1	155768332	155769364
chr18	3508023	3510005		chr14	71108578	71109165		chr3	69405280	69406328
chr3	197798936	197800130		chr17	78931378	78936656		chr16	85745366	85747211
chr12	70990297	70991605		chr17	35803547	35804754		chr14	103730432	103736691
chr1	46196031	46199965		chr10	97601356	97602962		chr15	44472772	44474763
chr14	106848785	106849082		chr8	88269375	88269826		chr1	232966836	232967658
chr10	113019231	113021547		chr1	51044215	51044630		chr9	33307705	33308013
chr16	2846563	2847542		chr5	82952287	82953051		chr14	103719972	103721322
chr17	44393643	44394890		chr1	10965230	10965904		chr7	35707265	35708780
chr19	57849276	57852238		chr14	103900921	103901654		chr4	39949431	39950094
chr10	122475968	122476775		chr1	32962190	32965683		chr7	126667413	126668828
chr12	122707821	122710244		chr9	121271663	121272432		chr6	74626517	74627178
chr5	57333672	57335846		chr2	32946570	32948795		chr14	32028624	32029043
chr14	34448355	34449076		chr18	29916382	29918299		chr1	232988836	232989144
chr1	2044744	2045274		chr3	9796104	9796734		chr5	9927264	9928546
chr6	57416738	57417769		chr17	32006776	32008468		chr20	50922786	50923706
chr9	92651577	92655728		chr11	72836234	72836475		chr12	53208280	53208619
chr5	27816052	27816451		chr4	3710388	3711307		chr9	72674782	72676581
chr10	103545046	103547451		chr14	94328032	94328745		chr12	46124296	46126675
chr20	52483610	52485469		chr9	121500096	121500463		chr19	45729686	45731614
chr8	96268486	96269578		chr15	92011747	92012612		chr10	79003380	79005224
chr1	109975260	109976418		chr8	100244301	100245258		chr1	32863009	32864455
chr6	79525149	79526735		chr17	29105846	29109030		chr11	94492830	94494431
chr5	56350459	56351218		chr21	35205636	35205938		chr3	105957002	105958961
chr12	69654380	69657523		chr2	224847788	224849530		chr9	95040509	95041041
chr11	27450612	27453385		chr10	102868904	102870100		chr17	20222067	20222816
chr3	182200632	182203923		chr1	46801178	46807878		chr10	113492148	113492502
chr19	53823661	53825161		chr7	8108914	8109884		chr1	6445465	6451264
chr9	16440942	16444008		chr12	70750792	70751326		chr8	144304243	144305652
chr2	197097712	197098159		chr15	43997521	44001012		chr3	180923380	180924091
chr9	40501103	40503257		chr5	142720363	142721152		chr2	11821813	11822810
chr16	85055551	85056566		chr11	94665999	94666281		chr1	47256585	47256974
chr2	95599348	95601079		chr4	3756630	3756896		chr10	103713296	103713842
chr5	16909435	16910452		chr18	2766939	2767228		chr1	40782349	40784399
chr20	57414627	57415430		chr9	121498548	121498857		chr6	74575151	74580236
chr10	97822224	97822761		chr12	95406803	95407552		chr6	73392701	73395184
chr1	6588755	6590169		chr19	18300341	18301472		chr8	86321387	86321795
chr12	71158045	71158737		chr3	100752566	100756848		chr8	97980345	97981729
chr6	74447020	74447278		chr7	46288935	46295251		chr20	46357290	46359047
chr1	43945856	43948216		chr17	40135686	40135921		chr9	33190840	33191388
chr5	65988309	65989294		chr18	22282240	22282676		chr2	142586784	142587023
chr10	76671537	76672064		chr1	109823634	109824752		chr14	94064584	94067304
chr4	166189069	166189781		chrX	131801022	131801800		chr3	193114179	193115188
chr11	46469934	46470813		chr21	8195833	8196118		chr10	79012987	79013889
chr14	32330861	32331111		chr6	110357673	110358441		chr3	99895789	99897333
chr5	73825647	73827394		chr13	109770834	109772030		chr1	33163713	33163965
chr17	50138585	50140693		chr5	142717207	142717567		chr1	47331394	47336710
chr20	44632229	44632469		chr11	24238903	24240159		chr9	106751950	106753152
chr3	106802068	106803787		chr3	48545518	48546024		chr2	176653754	176654298
chr19	49468010	49471038		chr7	33494085	33495251		chr18	50143177	50143506
chr12	116910453	116919539		chr1	41379445	41384136		chr19	53607728	53609294
chr7	67024818	67026776		chr9	121486469	121487144		chr14	74311825	74316223
chr3	196659803	196661684		chr12	70609708	70611456		chr18	22682482	22683720
chr10	102758426	102759183		chr5	76802892	76804353		chr1	46718019	46719945
chr1	45800873	45805466		chr1	110433662	110433946		chr8	121979904	121980631
chr1	40708226	40715051		chr6	45042217	45042556		chr12	93197945	93198227
chr9	6664298	6664804		chr12	70741549	70745402		chr3	159768766	159770425
chr2	202485975	202486995		chr17	49569595	49570116		chr2	225173836	225174650
chr11	66501515	66502379		chr17	50220096	50221750		chr5	90355515	90358040
chr1	15257450	15258739		chr19	48835392	48836446		chr1	43677910	43679115
chr1	9450494	9450758		chr8	98840747	98841417		chr12	120944421	120945779
chr5	113211836	113212927		chr3	195450452	195452616		chr3	192078761	192079366
chr22	41799607	41801901		chr1	106411811	106412399		chr18	79484635	79485645
chr4	166435283	166436149		chr5	82976416	82976829		chr20	44678386	44678635
chr14	100007553	100007806		chr1	106621024	106622481		chr2	224972391	224974535
chr14	76777148	76777474		chr11	120168787	120169628		chr19	52269064	52270662
chr16	2664122	2664886		chr16	85750618	85751350		chr12	124392429	124394620
chr7	4665377	4666261		chr22	38412590	38413060		chr3	196163965	196164306
chr7	76548592	76551330		chr1	51260939	51265161		chr9	85172131	85173568
chr10	94427502	94430568		chr5	134099982	134101084		chr14	70842850	70845478
chr7	8132911	8135033		chr9	93669684	93670441		chr12	17332668	17333515
chr5	1469563	1470856		chr16	18559881	18562457		chr12	131808681	131809243
chr6	37585068	37586036		chr6	108720698	108721644		chr10	125284576	125285541
chr3	173410976	173411761		chr12	92926224	92932911		chr19	53603249	53604719
chr8	122773419	122774648		chr2	101857624	101861632		chr10	80171103	80171742
chr12	13186948	13188038		chr2	152472402	152474717		chr17	50099379	50103032
chr9	92666125	92673148		chr11	70442637	70443078		chr6	111949591	111951558
chr10	103509940	103510986		chr8	102627687	102628609		chr20	41483322	41483656
chr9	105581968	105583437		chr3	191694064	191694550		chr3	123591228	123591859
chr3	194617511	194617843		chr11	76711654	76712673		chr2	69380218	69381840
chr3	50221668	50222386		chr14	58258073	58258381		chr8	96233595	96236589
chr1	46801103	46807847		chr10	79217954	79219159		chr16	74455062	74455400
chr9	39872979	39876069		chr13	20775799	20776034		chr7	5836348	5837340
chr9	38392173	38393878		chr9	33220402	33221522		chr6	108001669	108003643
chr15	90211469	90214426		chr18	30177059	30177635		chr9	129400630	129401457
chr1	47427237	47428798		chr9	39871871	39875230		chr5	119255712	119256428
chr1	177959101	177960772		chr10	111486226	111487283		chr19	48538618	48540626
chr17	50123010	50124571		chr14	53142672	53143546		chr22	21760684	21761371
chr10	80157294	80165269		chr15	92705125	92706661		chr10	46006424	46008008
chr14	64562207	64563407		chr21	43002887	43003860		chr3	169112434	169112791
chr6	151478137	151478738		chr14	61644346	61645426		chr5	17145012	17146179
chr14	54588192	54596891		chr14	103905195	103905434		chr17	40954634	40955117
chr16	67557710	67559328		chr11	122856395	122857259		chr12	64794134	64794546
chr1	113353304	113353869		chr10	110072130	110079565		chr10	52854363	52854615
chr2	54081431	54082917		chr1	16087884	16093903		chr18	22710744	22712253
chr17	50665020	50665847		chr17	21218061	21218305		chr1	46533197	46533460
chr14	52977305	52978655		chr3	12545019	12546455		chr1	1187631	1188342
chr12	119988188	119990231		chr8	100258515	100261128		chr19	48806476	48813187
chr6	139960494	139961726		chr5	73654096	73654620		chr11	73596616	73599762
chr20	50939312	50940608		chr12	12786460	12787648		chr8	122598406	122598809
chr12	70970568	70971377		chr1	32900401	32902204		chr17	29116215	29118430
chr14	71686628	71690367		chr12	27750530	27754203		chr17	19118469	19119637
chr13	20525540	20527069		chr10	102595496	102598318		chr18	9146780	9148995
chr2	167606643	167607677		chr6	107211691	107212245		chr6	43395315	43397665
chr1	10960625	10961182		chr6	44114538	44114911		chr1	47340822	47342032
chr11	12210848	12213076		chr12	51937933	51938262		chr6	36824200	36828089
chr15	57675105	57676969		chr2	85645437	85646093		chr17	42849047	42850501
chr1	209780287	209780720		chr3	9748589	9751751		chr20	51067677	51068181
chr17	64825425	64825669		chr3	186531046	186534677		chr14	34575396	34578214
chr19	58002090	58003477		chr5	90072887	90073980		chr3	100777000	100778219
chr12	122703133	122703422		chr16	85173952	85174907		chr10	105585382	105585831
chr14	106872352	106874412		chr8	120047346	120047988		chr14	103746083	103746758
chr2	241374081	241375870		chr2	168096995	168098761		chr1	201915541	201917727
chr6	105991937	105993167		chr2	136787250	136790142		chr19	50024623	50027042
chr5	66142872	66146319		chr12	112179556	112180211		chr9	92410406	92411297
chr6	74599102	74599405		chr12	64629338	64629760		chr2	152054263	152056352
chr12	6715926	6716320		chr9	97527625	97529129		chr2	151774577	151775174
chr9	69153804	69154079		chr18	2731714	2734514		chr7	68288530	68289201
chr4	82361766	82362579		chr9	38352110	38352351		chr17	80122882	80126157
chr4	48201350	48202380		chr7	7680247	7683233		chr10	110643752	110644987
chr4	1022584	1023164		chr15	78859288	78861352		chr7	5827202	5827559
chr14	100012678	100013092		chr17	49908346	49909754		chr12	78226471	78226811
chr3	114093868	114094384		chr22	25100106	25102012		chr14	32828441	32830261
chr2	220192860	220195851		chr15	81280100	81281597		chr1	113041960	113043681
chr17	37702356	37703310		chr11	24234661	24235429		chr18	22752733	22753211
chr7	33106997	33110876		chr22	41975649	41976629		chr12	12656368	12656649
chr5	16969370	16970083		chr20	44407334	44408411		chr12	70046870	70047109
chr11	117833543	117833912		chr16	2263159	2264490		chr9	106733048	106734402
chr12	53303334	53304277		chr6	76905848	76906130		chr2	69383574	69384273
chr10	97810164	97811160		chr19	51018401	51019100		chr21	6125529	6125888
chr17	78956584	78967888		chr1	52066268	52066792		chr17	50093695	50096725
chr1	47068478	47070256		chr1	110963056	110964840		chr10	66747001	66749007
chr3	112813372	112814094		chr6	79878735	79879404		chr17	30758039	30758709
chr18	49531364	49532505		chr12	76071561	76072533		chr16	4216935	4218984
chr18	46757236	46758258		chr5	14176333	14180019		chr14	74892789	74893039
chr1	110477453	110477693		chr14	103918603	103922123		chr12	93374487	93381723
chr1	112398554	112398860		chr10	79202782	79203857		chr20	32828542	32830445
chr6	77292058	77294309		chr2	165357267	165358279		chr7	10924266	10924678
chr22	24227770	24229020		chr3	100776022	100777410		chr2	142425260	142426356
chr19	50383124	50385934		chr1	8949057	8950107		chr5	28557029	28557542
chr12	96385266	96386157		chr8	108218816	108220963		chr14	104932858	104934382
chr17	20199726	20200843		chr12	45681754	45682253		chr2	162326726	162328483
chr12	41205213	41206241		chr3	183447160	183448352		chr2	209472303	209473154
chr4	98466913	98468176		chr3	113221921	113224888		chr3	50147991	50148408
chr6	138004961	138005361		chr7	69564150	69564703		chr17	76550303	76551210
chr2	28338199	28342724		chr9	89246743	89248386		chr1	107250475	107251729
chr20	51799945	51802258		chr19	40809999	40813178		chr6	140774041	140774676
chr4	167687944	167688950		chr3	100717924	100718255		chr2	204610140	204610607
chr8	115494489	115495893		chr12	108724272	108726096		chr7	65251975	65252716
chr2	38417631	38418027		chr1	15344783	15345426		chr19	19140008	19141046
chr1	230641913	230643478		chr12	93003029	93004951		chr22	31057346	31058199
chr1	209368801	209370008		chr14	94320637	94321534		chr2	1652715	1654434
chr12	89881999	89882501		chr7	68404027	68405729		chr1	206030236	206031796
chr20	32982590	32983541		chr19	52048455	52049591		chr2	33632837	33635945
chr5	134102430	134103273		chr5	65062934	65063787		chr18	22872719	22873129
chr20	34040508	34040865		chr12	120668190	120671756		chr17	50612300	50613574
chr2	54073062	54075180		chr17	82050885	82059815		chr11	64018279	64018618
chr10	124887352	124890878		chr2	152411663	152413662		chr1	234584224	234586478
chr6	46735403	46735729		chr12	124330852	124332191		chr12	98642938	98646946
chr22	41856085	41861481		chr14	31504994	31506676		chr22	30591286	30592227
chr7	20395118	20396261		chr12	124232391	124232881		chr22	25030819	25032138
chr10	113047768	113049967		chr18	22212629	22214473		chr1	51636898	51637510
chr3	196688566	196688810		chr1	1178279	1179229		chr12	120938064	120942082
chr7	85000272	85002703		chr3	195823517	195825052		chr1	47192188	47193598
chr6	133740387	133741937		chr17	39809310	39811108		chr9	126857363	126857838
chr18	10121783	10122779		chr12	122053426	122055169		chr4	150679475	150680313
chr2	188520038	188520408		chr3	101069658	101071083		chr17	29369114	29370995
chr6	133723987	133725119		chr19	46425861	46426837		chr3	38017773	38018129
chr9	71669426	71669680		chr3	61939158	61942058		chr7	716684	717699
chr12	75940697	75942629		chr3	23825885	23826673		chr14	102819206	102819796
chr1	40625439	40626680		chr3	94311766	94312093		chr20	45282700	45284215
chr6	45785551	45787425		chr10	58359948	58360948		chr9	93230119	93232530
chr2	202657524	202658567		chr17	50207055	50208345		chr1	51557325	51559508
chr16	85065991	85068493		chr17	76141475	76143321		chr3	139526093	139527639
chr14	90109458	90109749		chr19	44780585	44782632		chr6	150394953	150395229
chr11	12216960	12217333		chr3	180601532	180602853		chr7	68594648	68595035
chr14	72971696	72972162		chr19	53560983	53563330		chr1	1253554	1254037
chr1	225754014	225756603		chr16	4436642	4437047		chr11	24234632	24235221
chr14	76781566	76781879		chr19	57818304	57821422		chr5	56675334	56676834
chr14	71338027	71338447		chr5	80295214	80296666		chr17	50625795	50626541
chr10	80155345	80156110		chr2	167756213	167757358		chr10	110565790	110568772
chr9	40272080	40272663		chr3	180679242	180680123		chr5	56856878	56857806
chr9	69135389	69136677		chr22	41196955	41198699		chr7	711517	712461
chr12	69664289	69665681		chr1	46752998	46762446		chr4	145408983	145409570
chr10	46565822	46566077		chrX	131746206	131747173		chr1	201912656	201913299
chr12	71117770	71118252		chr5	87400842	87401133		chr9	127913501	127915155
chr8	122802520	122803451		chr1	32933270	32934464		chr9	15486366	15488255
chr11	14018906	14019959		chr1	114756054	114758946		chr12	97305720	97306270
chr7	7996237	7997072		chr10	86578391	86578681		chr9	123562989	123563771
chr8	123515881	123518109		chr17	21227183	21228352		chr17	50087777	50089205
chr9	122951861	122952357		chr18	3489757	3490800		chr18	22856973	22857649
chr1	233266447	233269184		chr17	42254370	42255136		chr20	18583801	18589340
chr8	140192165	140193120		chr9	38318924	38319315		chr12	120997676	120998439
chr3	196684669	196686546		chr2	165697161	165698719		chr19	53877738	53880122
chr3	195876313	195878419		chr11	70423477	70423999		chr18	27838241	27839647
chr5	67003030	67005995		chr18	26616557	26621274		chr6	108501061	108502899
chr14	99982776	99983508		chr3	112013280	112014052		chr9	63142333	63143538
chr17	76302522	76303121		chr20	59925114	59926098		chr2	11778937	11779693
chr10	92101010	92102291		chr3	84837025	84837513		chr16	4261064	4266265
chr7	5702818	5704438		chr12	63855285	63855708		chr12	70201248	70201933
chr14	64127052	64127571		chr3	196163420	196164409		chr22	22321710	22322622
chrX	2324684	2325595		chr9	132881913	132882158		chr12	78530637	78530876
chr17	76631575	76632603		chr17	42194052	42194931		chr19	56393151	56393964
chr22	20585407	20593953		chr9	97563199	97563434		chr17	20171438	20172634
chr2	95612925	95613740		chr6	107507502	107510305		chr10	110535518	110536521
chr8	98868338	98869311		chr17	42202397	42205173		chr9	66020187	66021253
chr3	105351864	105352526		chr1	106718836	106719121		chr9	85141747	85144103
chr9	18904285	18907757		chr6	151763130	151764506		chr8	96773785	96774778
chr14	74553395	74554240		chr12	124187319	124191084		chrX	13396693	13399798
chr1	168234113	168236182		chr1	7942537	7943212		chr19	51593722	51595051
chr17	27873532	27875010		chr1	6445465	6451818		chr8	98001408	98002605
chr1	1197813	1201820		chr8	102511654	102512875		chr12	93173489	93174731
chr5	88243462	88245965		chr5	134019875	134020350		chr14	102809814	102810053
chr9	38015036	38029310		chrX	12988186	12989651		chr22	30763466	30764730
chr3	184368909	184372733		chr6	104625612	104625847		chr7	65370108	65371080
chr10	113025140	113025428		chr2	152076816	152077480		chr1	3855846	3858617
chr1	113321045	113321590		chr10	102592600	102594253		chr17	80218863	80221016
chr17	77405463	77406029		chr3	101065842	101067139		chr7	21085781	21086599
chr12	11821497	11823835		chr17	19081869	19084041		chr8	120772000	120772814
chr12	101823836	101825643		chr9	107212768	107214001		chr21	6122825	6124470
chr17	4216203	4217267		chr1	6377097	6379167		chr5	139104222	139106163
chr18	9160225	9161103		chr3	179670345	179676870		chr19	56566719	56568365
chr3	159914290	159914816		chr17	21376134	21377796		chr11	85843924	85845672
chr9	70553451	70555321		chr12	70753837	70754762		chr8	121144517	121146804
chr17	42517780	42522888		chr12	95456131	95456595		chr2	132668041	132672611
chr11	102156784	102158395		chr6	154989074	154993062		chr3	109553839	109554549
chr20	44641589	44644556		chr9	121482054	121483628		chr20	51956562	51957909
chr10	97869087	97869887		chr6	139731675	139733639		chr10	125477820	125479017
chr11	91163142	91164675		chr10	104254242	104256702		chr17	80101069	80103017
chr5	88172472	88173207		chr17	39952345	39954016		chr1	233908903	233909223
chr7	21542505	21544214		chr17	35799979	35800715		chr17	40287299	40288986
chr11	126113018	126116482		chr12	122033474	122038244		chr13	40803080	40804048
chr22	31743451	31746004		chr11	73478390	73479778		chr11	18730767	18732822
chr15	51731239	51732234		chr9	69099052	69100202		chr7	38335445	38336261
chr3	105274377	105275162		chr6	57374446	57374897		chr2	167862374	167862895
chr22	41925696	41926979		chr6	74780395	74780752		chr1	41379161	41384117
chr12	22819399	22820111		chr6	64296889	64297124		chr10	80168774	80169390
chr9	69151739	69152756		chr3	159750623	159753866		chr11	18377853	18379878
chrX	2391322	2392370		chr1	51296335	51297668		chr8	141183987	141184254
chr9	33228675	33236446		chr10	32983311	32984577		chr12	38462725	38465665
chr5	68418646	68423242		chr6	75096463	75100274		chrX	72238332	72239561
chr1	2069570	2070229		chr14	70970666	70971919		chr9	15465297	15466216
chr8	130636079	130636319		chr2	66839004	66841320		chr6	109259812	109260850
chr12	49292600	49293866		chr13	73415259	73416134		chr14	61662169	61663032
chrX	11151173	11152062		chr11	3422091	3424014		chr7	47440562	47441672
chr2	73175571	73177855		chr17	76116833	76117208		chr8	121163846	121164533
chr14	34097828	34100248		chr9	89179758	89180844		chr14	63394134	63394548
chr1	8808601	8809043		chr7	69116073	69116448		chr17	58998494	58999416
chr7	36114896	36120983		chr1	154418524	154420186		chr20	47489908	47490794
chr1	46297935	46310629		chr5	82991602	82992343		chr1	40820839	40822429
chr14	34106733	34108854		chr5	94122547	94123585		chr9	37902963	37905378
chr22	24234897	24235512		chr6	131060610	131061076		chr19	40321592	40322541
chr3	197802098	197802779		chr10	84177042	84178167		chr12	121122922	121125468
chr14	44463298	44463792		chr17	78921809	78927022		chr20	45290219	45290899
chr9	34241185	34241944		chr15	59529370	59529720		chr17	19128892	19129228
chr14	32318979	32320436		chr14	31596095	31596941		chr3	194779810	194780433
chr8	122674222	122682969		chr7	9889441	9889878		chr20	51120798	51121145
chr7	122284390	122284889		chr12	69238541	69246069		chr12	78193435	78194207
chr4	166822166	166824141		chr21	18388069	18388900		chr5	17118490	17119426
chr3	89379859	89380644		chr2	3493729	3494376		chr10	103714866	103718333
chr9	75940094	75942468		chr20	50391687	50392110		chr3	69439414	69439895
chr7	85025069	85026151		chr6	64113528	64114068		chr11	108592055	108594491
chr1	1204214	1210341		chr10	79223284	79224047		chr10	110458868	110460933
chr12	53319916	53325814		chr11	24496465	24497675		chr6	108027542	108028484
chr3	100776532	100776807		chr12	45672700	45676564		chr2	151792747	151794406
chr21	43159729	43160324		chr9	121474155	121474766		chr1	47104440	47106205
chr14	99939040	99939647		chr8	100143767	100144454		chr17	42427165	42429389
chr9	34247998	34250671		chr11	122816574	122817800		chr6	74557302	74557825
chr1	28391643	28392648		chr19	52094941	52096307		chr3	195526942	195527566
chr9	89179716	89180900		chr12	132822600	132824182		chr2	225100333	225101287
chr9	40105335	40107724		chr1	27913525	27915269		chr12	93370514	93371714
chr1	8800560	8801232		chr1	105556060	105556562		chr8	97958260	97958882
chr21	6043842	6044431		chr11	116770634	116770918		chr1	92408488	92410181
chr21	44938803	44941799		chr1	50985102	50985409		chr16	85204817	85206607
chr20	46811545	46812139		chr5	73641363	73642070		chr19	39464372	39465433
chr7	54946365	54946998		chr6	107153753	107155290		chr2	167959258	167959859
chr10	94470122	94470535		chr17	28345189	28350428		chr3	72458237	72460200
chr18	46027935	46028593		chr3	179142211	179144385		chr2	95656384	95656736
chr1	47414131	47415142		chr1	27864218	27864811		chr18	48002291	48004571
chr20	14764030	14766299		chr2	210321392	210322029		chr11	117258223	117259301
chr1	3651879	3652986		chr9	38323825	38324575		chr7	70457643	70459892
chr5	134100214	134100954		chr1	174814841	174815077		chr16	4200000	4200859
chr12	40141736	40142705		chr5	54531972	54532715		chr10	33196714	33197302
chr12	132143580	132145183		chr5	142724097	142725049		chr20	46349762	46351986
chr1	10962180	10963090		chr9	92292376	92295805		chr17	43877851	43881017
chr16	24580633	24581013		chr14	31881703	31882316		chr1	46539115	46539927
chr9	85954919	85955764		chr2	74378924	74380940		chr11	33154594	33154833
chr8	127890241	127890687		chr18	77105933	77106517		chr9	63199739	63200448
chr12	89208585	89209006		chr16	21630420	21631055		chr17	42743149	42745410
chr2	179344259	179345139		chr5	96636630	96639531		chr12	122116570	122119567
chr10	94443757	94444746		chr12	122041734	122044006		chr18	26477503	26483004
chr20	34521777	34523578		chr17	50263846	50265428		chr7	65388315	65388554
chr8	102929270	102930577		chr9	65816913	65817559		chr15	29827110	29827437
chr1	53085107	53085464		chr12	12901482	12902587		chr2	151785848	151786430
chr2	171145159	171148437		chr12	76081888	76085821		chr10	80686473	80687333
chr19	36169178	36171354		chr12	11297314	11297632		chr1	51533876	51535433
chr10	80166608	80167383		chr9	38392180	38394268		chr10	127046187	127046561
chr9	114383066	114383881		chr18	47175032	47176346		chr15	64018478	64019124
chr14	99966720	99967237		chr8	119213630	119215395		chr2	225337466	225337732
chr2	43025742	43026579		chr9	106690118	106694557		chr1	51491706	51491958
chr9	83962023	83962743		chr6	136737446	136737722		chr6	74656575	74657997
chr9	100515487	100516689		chr11	66122921	66127991		chr2	119743958	119744904
chrX	156000565	156001299		chr18	3470267	3472118		chr2	165494845	165495744
chr1	155055872	155056953		chr2	10992981	10993856		chr14	102802278	102804311
chr12	88815978	88816948		chr10	104127145	104127491		chr3	119779208	119780610
chr12	49297068	49298288		chr4	102871519	102872324		chr2	225271228	225272098
chr9	98055680	98059624		chr1	179025058	179028573		chr1	47253022	47255156
chr22	24219418	24220837		chr17	41008788	41009085		chr6	107653498	107655360
chr1	6593375	6594653		chr20	50382317	50383903		chr6	53587228	53588964
chr18	36035475	36035763		chr6	74991450	74992675		chr12	13258196	13259103
chr3	104192741	104193530		chr3	59422987	59424014		chr9	93222433	93225490
chr14	74939000	74942912		chr16	85157634	85159205		chr6	74730973	74731459
chr3	111252532	111253226		chr17	37390530	37394376		chr19	54041328	54043605
chr4	142435622	142436436		chrX	74665944	74666406		chr5	17125125	17126152
chr6	129159222	129159828		chr1	146241026	146242202		chrX	72257950	72258303
chr16	21498471	21499312		chr16	2979746	2981187		chr3	100752889	100756625
chr12	95701498	95702369		chr1	51060999	51064528		chr17	42375376	42375735
chr16	4057918	4059274		chr9	40120026	40120296		chr17	37824568	37825410
chr10	101804545	101806493		chr17	40956510	40960351		chrX	74286773	74289190
chr6	133609474	133610598		chr20	54097130	54097635		chr19	50794036	50797487
chr11	86999866	87000535		chr1	179016889	179018642		chr9	94799162	94799833
chr20	50933823	50934584		chr21	28392761	28394159		chr9	87247848	87248435
chr1	9472440	9473588		chr1	3600020	3601245		chr10	129953396	129953872
chr10	132322664	132323476		chr3	107116870	107118698		chr3	194616928	194619184
chr14	75062685	75064602		chr19	17604492	17607257		chr12	17283716	17285782
chr7	21503374	21505063		chr11	120146842	120148310		chr10	103674783	103678237
chr18	9802774	9803709		chr9	40423544	40425153		chr17	36567917	36570794
chr17	42878573	42878813		chr9	6649306	6651084		chr5	80702102	80702933
chr3	178558285	178559298		chr9	15400186	15401787		chr7	9672068	9672658
chr9	75228747	75231042		chr9	6644391	6647736		chr1	11776639	11776878
chr1	32729096	32732493		chr5	65623404	65626411		chr14	61644401	61644693
chr9	93465749	93467750		chr1	15785376	15789406		chr12	46342703	46343403
chr20	32893888	32895207		chr1	51058471	51059311		chr1	6553158	6556590
chr1	8810989	8811482		chr8	92835153	92836422		chr7	65373274	65375015
chr14	31949556	31951566		chr16	4457387	4459767		chr17	42754150	42755571
chr11	66568069	66570473		chr11	70415011	70415598		chr11	120540208	120540524
chr16	22139273	22139513		chr9	131576306	131577400		chr14	73103403	73105444
chr9	72441926	72443112		chr15	35998956	35999909		chr9	126853069	126854687
chr1	37593805	37596166		chr19	49133272	49136041		chr7	38728173	38728917
chr12	120487540	120490440		chr22	21606250	21607171		chr2	176637373	176638289
chr19	52600702	52601618		chr4	83008154	83014470		chr19	17382483	17383480
chr17	27520803	27521464		chr2	45241437	45242601		chr9	33298672	33299331
chr1	44023988	44024501		chr9	93680862	93681333		chr6	105991822	105993041
chr5	16964398	16965921		chr9	114062864	114063099		chr3	195914429	195915919
chr15	59676101	59676341		chr12	122397906	122407612		chr17	80252857	80256603
chr5	7850874	7851361		chr19	266989	267465		chr1	6377601	6378846
chr10	58932462	58933644		chr1	3862755	3863292		chr3	197798897	197800215
chr9	78364817	78365853		chr9	93827217	93827901		chr10	102672437	102672747
chr17	81976432	81984606		chr5	73636434	73639855		chr7	71625003	71627111
chr21	39033993	39034490		chr5	1330658	1331411		chr10	125316424	125317135
chr9	34231289	34232313		chr17	49276456	49277222		chr8	120756843	120757518
chr22	40040278	40046200		chr6	133207945	133208383		chr15	52048612	52053897
chr8	100563487	100564701		chr12	121648931	121650219		chr8	89981667	89985157
chr3	190385108	190389306		chr1	51217317	51218415		chr4	55865818	55866706
chr5	73851961	73853527		chr3	52743349	52743977		chr15	90901807	90904277
chr17	27888186	27890360		chr7	7995617	7997028		chr18	50075452	50076844
chr5	56356180	56360576		chr12	124757723	124758961		chr5	65808883	65813820
chr21	6060123	6060883		chr6	56662705	56663552		chr2	45669192	45670725
chr3	194768576	194769895		chr17	77458160	77458921		chr19	48689803	48690042
chr2	197617976	197618631		chr1	151920098	151920861		chr2	163826668	163827278
chr12	65526062	65526455		chr10	86580320	86581140		chr2	108215864	108216196
chr10	80183097	80183964		chr20	44370842	44371158		chr12	47407736	47408461
chr5	16957284	16958234		chr9	107176652	107177001		chr2	204663026	204667363
chr7	69609999	69610798		chr7	68684078	68686130		chr8	122712382	122723739
chr19	54219679	54224338		chr12	76717903	76720940		chr12	93389339	93392031
chr1	113327284	113327940		chr6	138847115	138847973		chr20	47475560	47476887
chr21	27726471	27727130		chr12	95449124	95450175		chr10	119637461	119637842
chr17	40354833	40355805		chr7	69610231	69611343		chr12	121046082	121047720
chr2	167756299	167757009		chr11	107927636	107928078		chr3	42040334	42040827
chr5	57356844	57357452		chr6	64311921	64312420		chr10	102693797	102697607
chr3	100495230	100502592		chr8	108193306	108193850		chr8	127302841	127303647
[truncated: 77,487 more rows]

## Sheet: OVCAR3 p300 TAZ2 sg2
rep1				rep2				rep3
[truncated: 85,801 more rows]

## Sheet: OVCAR3 p300 HAT sg
rep1				rep2				rep3
[truncated: 57,432 more rows]

[truncated: 7 more sheets: DLD-1 GFP sg, DLD-1 p300 TAZ2 sg1, DLD-1 p300 TAZ2 sg2, DLD-1 p300 HAT sg, DLD-1 CBP TAZ2 sg1, DLD-1 CBP TAZ2 sg2, DLD-1 CBP HAT sg]
