# Supplementary material for: TAZ2 truncation confers overactivation of p300 and cellular vulnerability to HDAC inhibition
Source: Nat Commun. 2023 Sep 2;14:5362. doi: 10.1038/s41467-023-41245-2 (PMC10475075; doi:10.1038/s41467-023-41245-2)
Supplement: Supplementary file 6 — Supplementary Data 3 [file 41467_2023_41245_MOESM6_ESM.xlsx]

## Sheet: Supplementary Data 3
Supplementary Data 3: MACS2 Called ATAC-seq peaks in OVCAR3.
1_Intersected ATAC-seq peaks (data used in Extended Data Fig. 3a).

## Sheet: 1_Intersected ATAC-seq peaks
Intersected ATAC-seq peaks (data used in Extended Data Fig. 3a).
GFP sg ATAC-seq peaks				p300 TAZ2 sg1 ATAC-seq peaks				p300 TAZ2 sg2 ATAC-seq peaks				p300 HAT sg ATAC-seq peaks
Chr	Start	End		Chr	Start	End		Chr	Start	End		Chr	Start	End
chr1	10074	10442		chr1	10068	10449		chr1	10068	10455		chr1	13995	14318
chr1	14012	14301		chr1	13999	14313		chr1	14069	14296		chr1	15439	16231
chr1	15432	16229		chr1	15403	16277		chr1	15401	16258		chr1	29378	30093
chr1	29323	30077		chr1	29319	30083		chr1	29332	30090		chr1	38650	38783
chr1	38540	38986		chr1	38491	39133		chr1	38493	38984		chr1	39546	40220
chr1	39427	40316		chr1	39430	40159		chr1	39579	40208		chr1	91121	91509
chr1	91107	91519		chr1	90991	91519		chr1	89964	90210		chr1	183791	184537
chr1	181681	182020		chr1	127527	127841		chr1	91091	91524		chr1	267417	268242
chr1	183781	184529		chr1	183777	184586		chr1	104825	105061		chr1	356075	356530
chr1	267424	268237		chr1	186529	186806		chr1	127527	127841		chr1	357321	357707
chr1	356090	356461		chr1	262186	262293		chr1	132227	132523		chr1	359435	359773
chr1	357319	357662		chr1	267124	268098		chr1	181708	181990		chr1	376883	378238
chr1	376901	378255		chr1	356056	356760		chr1	183791	184537		chr1	381177	381582
chr1	381165	381789		chr1	357323	357669		chr1	186276	186812		chr1	402403	403042
chr1	402392	402970		chr1	363165	363693		chr1	205132	205345		chr1	588103	588438
chr1	588108	588418		chr1	376890	378238		chr1	206371	206711		chr1	605102	605993
chr1	605104	605916		chr1	381150	381595		chr1	267358	268108		chr1	629130	630409
chr1	629127	630404		chr1	393878	394202		chr1	356052	356761		chr1	630694	631384
chr1	630693	631384		chr1	402411	402980		chr1	357319	357690		chr1	631758	632806
chr1	631758	632806		chr1	587217	587581		chr1	363170	363708		chr1	633921	634870
chr1	633933	634876		chr1	588108	588418		chr1	376901	378337		chr1	778235	779587
chr1	778209	779539		chr1	595879	596290		chr1	381140	381595		chr1	804501	805134
chr1	790440	791154		chr1	605078	605947		chr1	393916	394201		chr1	826708	828040
chr1	804546	805040		chr1	622740	623193		chr1	402413	402980		chr1	858005	859008
chr1	826713	828045		chr1	629122	630394		chr1	494131	494411		chr1	869669	870015
chr1	858034	859010		chr1	630696	631384		chr1	587187	587576		chr1	876660	877737
chr1	869670	870037		chr1	632181	632799		chr1	588103	588419		chr1	904451	904757
chr1	876598	877639		chr1	633931	634565		chr1	605071	605904		chr1	910728	911670
chr1	904438	904822		chr1	642896	643203		chr1	622742	623237		chr1	920220	921584
chr1	906308	907116		chr1	669596	669972		chr1	629122	630396		chr1	927269	928025
chr1	910721	911580		chr1	729038	729552		chr1	630695	631385		chr1	932658	933682
chr1	920300	921658		chr1	733776	734074		chr1	632155	632806		chr1	938035	938882
chr1	927259	928049		chr1	737178	737481		chr1	633932	634884		chr1	940493	941772
chr1	932658	933734		chr1	778197	779778		chr1	729038	729716		chr1	951459	952106
chr1	938034	938887		chr1	790471	790799		chr1	733758	734058		chr1	958666	959431
chr1	940439	941800		chr1	804497	805200		chr1	737130	737485		chr1	966043	967266
chr1	951470	952077		chr1	826713	828042		chr1	757976	758329		chr1	967882	968495
chr1	958722	959439		chr1	850045	850650		chr1	778197	779504		chr1	975638	976667
chr1	965986	967297		chr1	858047	859036		chr1	790430	790788		chr1	983967	984491
chr1	967841	968471		chr1	869669	870035		chr1	804518	805016		chr1	993356	995002
chr1	975670	976668		chr1	876598	877787		chr1	821305	821481		chr1	1000085	1001306
chr1	978214	978610		chr1	898492	898849		chr1	826718	828057		chr1	1001875	1002277
chr1	983897	984542		chr1	904441	904813		chr1	850175	850607		chr1	1012984	1014040
chr1	1000068	1001271		chr1	906513	907044		chr1	858049	859029		chr1	1014996	1015609
chr1	1001846	1002278		chr1	910659	911670		chr1	869659	870035		chr1	1020922	1021709
chr1	1012983	1014050		chr1	920115	921631		chr1	876660	877662		chr1	1024393	1025279
chr1	1014996	1015629		chr1	923240	923792		chr1	898465	898800		chr1	1031865	1033134
chr1	1017906	1018175		chr1	927274	927985		chr1	904441	904823		chr1	1040610	1040874
chr1	1020925	1021728		chr1	932709	933610		chr1	906338	907050		chr1	1057889	1059343
chr1	1024371	1025364		chr1	938043	938867		chr1	910654	911622		chr1	1063727	1064542
chr1	1032249	1032541		chr1	940502	941851		chr1	920300	921663		chr1	1067729	1068753
chr1	1040594	1040891		chr1	951465	951983		chr1	923240	923787		chr1	1069168	1069461
chr1	1047339	1047456		chr1	958735	959439		chr1	927237	928035		chr1	1073753	1074889
chr1	1057889	1059352		chr1	960347	960626		chr1	931742	932070		chr1	1079384	1080559
chr1	1063717	1064542		chr1	965947	967297		chr1	932680	933598		chr1	1091977	1092539
chr1	1067747	1068772		chr1	967955	968460		chr1	938033	938891		chr1	1115883	1116529
chr1	1069168	1069625		chr1	975643	976669		chr1	940502	941815		chr1	1121788	1122717
chr1	1073758	1075002		chr1	978209	978621		chr1	951464	951815		chr1	1132633	1133112
chr1	1079381	1080596		chr1	983888	984405		chr1	958830	959787		chr1	1136056	1136993
chr1	1091849	1092173		chr1	993174	994999		chr1	960370	960634		chr1	1144070	1145068
chr1	1094837	1095208		chr1	1000067	1001257		chr1	965936	967297		chr1	1157474	1158109
chr1	1115874	1116524		chr1	1001860	1002272		chr1	967740	968463		chr1	1162493	1163781
chr1	1121778	1122709		chr1	1006422	1006962		chr1	975607	976673		chr1	1164671	1165291
chr1	1136144	1136988		chr1	1012964	1014049		chr1	978200	978661		chr1	1175798	1176836
chr1	1143953	1145167		chr1	1014996	1015640		chr1	983923	984542		chr1	1199187	1199372
chr1	1150019	1150367		chr1	1017897	1018202		chr1	993231	995011		chr1	1199726	1199811
chr1	1157469	1158191		chr1	1020933	1021690		chr1	1000068	1001289		chr1	1206554	1206995
chr1	1162483	1163781		chr1	1024283	1025318		chr1	1001860	1002301		chr1	1207925	1208644
chr1	1164639	1165310		chr1	1032057	1033192		chr1	1005269	1005557		chr1	1230728	1232170
chr1	1175742	1176798		chr1	1038325	1038964		chr1	1006439	1006898		chr1	1237541	1238656
chr1	1199010	1199675		chr1	1040627	1040891		chr1	1012979	1014092		chr1	1239367	1239818
chr1	1206524	1207064		chr1	1047042	1047315		chr1	1014942	1015647		chr1	1240986	1241821
chr1	1208036	1208645		chr1	1057844	1059350		chr1	1017915	1018197		chr1	1247811	1248581
chr1	1217967	1218343		chr1	1063721	1064740		chr1	1020953	1021680		chr1	1249886	1250828
chr1	1230728	1232181		chr1	1067716	1068764		chr1	1024203	1025365		chr1	1258620	1259092
chr1	1237574	1239910		chr1	1070001	1070252		chr1	1030322	1030628		chr1	1264931	1265682
chr1	1240986	1241824		chr1	1073701	1074888		chr1	1032063	1033182		chr1	1272423	1273365
chr1	1247206	1248675		chr1	1079254	1080592		chr1	1038239	1038896		chr1	1273839	1274553
chr1	1249887	1250797		chr1	1091824	1092543		chr1	1040616	1040896		chr1	1281340	1282523
chr1	1258594	1259273		chr1	1115879	1116524		chr1	1057858	1059343		chr1	1283576	1284036
chr1	1264969	1265581		chr1	1121767	1122743		chr1	1063700	1064763		chr1	1291047	1292300
chr1	1272495	1273311		chr1	1136074	1136916		chr1	1067681	1068726		chr1	1293823	1294106
chr1	1273822	1274663		chr1	1144064	1145277		chr1	1069843	1070474		chr1	1299044	1299331
chr1	1281259	1282432		chr1	1150022	1150598		chr1	1073613	1074985		chr1	1299783	1300623
chr1	1283460	1284049		chr1	1157474	1158295		chr1	1079272	1080596		chr1	1308092	1308722
chr1	1290299	1290540		chr1	1162483	1163825		chr1	1090119	1090429		chr1	1309154	1309897
chr1	1291047	1292300		chr1	1164663	1165327		chr1	1091839	1092542		chr1	1318116	1318890
chr1	1293823	1294124		chr1	1175800	1176925		chr1	1115883	1116510		chr1	1324411	1325912
chr1	1299076	1300639		chr1	1184823	1185526		chr1	1121767	1122729		chr1	1330905	1331534
chr1	1308083	1308811		chr1	1198972	1199760		chr1	1132602	1132818		chr1	1334841	1335263
chr1	1309079	1309944		chr1	1206534	1206982		chr1	1136290	1136766		chr1	1337451	1337999
chr1	1318132	1318878		chr1	1207920	1208677		chr1	1143953	1145276		chr1	1344389	1345545
chr1	1324412	1325887		chr1	1217847	1218431		chr1	1150046	1150732		chr1	1347565	1348575
chr1	1330755	1331597		chr1	1230723	1232174		chr1	1157474	1158295		chr1	1359403	1361156
chr1	1332369	1332878		chr1	1237321	1240013		chr1	1162468	1163819		chr1	1371945	1372315
chr1	1333681	1333923		chr1	1240971	1241709		chr1	1164668	1165316		chr1	1375175	1375800
chr1	1334796	1335273		chr1	1247597	1248871		chr1	1170012	1170164		chr1	1399322	1400566
chr1	1337478	1338037		chr1	1249833	1250852		chr1	1175801	1176816		chr1	1406901	1408003
chr1	1344376	1345646		chr1	1258622	1259231		chr1	1184829	1185287		chr1	1418041	1419548
chr1	1347523	1348602		chr1	1264779	1265685		chr1	1198990	1199733		chr1	1433080	1434009
chr1	1359408	1361322		chr1	1272377	1273303		chr1	1206526	1207134		chr1	1440665	1441915
chr1	1371935	1372298		chr1	1273829	1274570		chr1	1207891	1208667		chr1	1461767	1462643
chr1	1375151	1375805		chr1	1281277	1282716		chr1	1217932	1218472		chr1	1470731	1471802
chr1	1399311	1400580		chr1	1283577	1284041		chr1	1230620	1232174		chr1	1472167	1473211
chr1	1406834	1408101		chr1	1290276	1290575		chr1	1237273	1239955		chr1	1504700	1505931
chr1	1418022	1419486		chr1	1291059	1292313		chr1	1240953	1241964		chr1	1511092	1512196
chr1	1425815	1426156		chr1	1293825	1294124		chr1	1247211	1247469		chr1	1512561	1513217
chr1	1433086	1434031		chr1	1299092	1299462		chr1	1247683	1249059		chr1	1536192	1536773
chr1	1440577	1441933		chr1	1299762	1300606		chr1	1249823	1250852		chr1	1538203	1538644
chr1	1461766	1462610		chr1	1305366	1305826		chr1	1258613	1259279		chr1	1550862	1551616
chr1	1470711	1471830		chr1	1308071	1308722		chr1	1264786	1265682		chr1	1554852	1555145
chr1	1472159	1473194		chr1	1309160	1309944		chr1	1272375	1273291		chr1	1573950	1575770
chr1	1478681	1479099		chr1	1318011	1318905		chr1	1273845	1274607		chr1	1583081	1583621
chr1	1479584	1479855		chr1	1324434	1325873		chr1	1281257	1282669		chr1	1586269	1586609
chr1	1486331	1487049		chr1	1330871	1331724		chr1	1283571	1284041		chr1	1597046	1598209
chr1	1504689	1505937		chr1	1332310	1332867		chr1	1290262	1290558		chr1	1614390	1615826
chr1	1511092	1512197		chr1	1334866	1335239		chr1	1291047	1292334		chr1	1628415	1628962
chr1	1512543	1513192		chr1	1337480	1338033		chr1	1293827	1294121		chr1	1635859	1636380
chr1	1523874	1524362		chr1	1344291	1345682		chr1	1299044	1299331		chr1	1645102	1645111
chr1	1526870	1527078		chr1	1347672	1348546		chr1	1299769	1300627		chr1	1658311	1659702
chr1	1536133	1536803		chr1	1359489	1361360		chr1	1304866	1305842		chr1	1665484	1665947
chr1	1538010	1539797		chr1	1371862	1372301		chr1	1308090	1308704		chr1	1678459	1679129
chr1	1550739	1551589		chr1	1375161	1375800		chr1	1309178	1310174		chr1	1686280	1686985
chr1	1573930	1575731		chr1	1399316	1400488		chr1	1318011	1318744		chr1	1692402	1693926
chr1	1586273	1586567		chr1	1406889	1408008		chr1	1324430	1325873		chr1	1705296	1705517
chr1	1594244	1594790		chr1	1419025	1419182		chr1	1330679	1331703		chr1	1723737	1724987
chr1	1597013	1598221		chr1	1422577	1423219		chr1	1332212	1333004		chr1	1745068	1746766
chr1	1614424	1615833		chr1	1425861	1426140		chr1	1333768	1333947		chr1	1758481	1759640
chr1	1628399	1628985		chr1	1430339	1430608		chr1	1337469	1338033		chr1	1764249	1764535
chr1	1631954	1632201		chr1	1433082	1434079		chr1	1344234	1345691		chr1	1777722	1778175
chr1	1635797	1636344		chr1	1440660	1442019		chr1	1347667	1348520		chr1	1778798	1779642
chr1	1658439	1659771		chr1	1461774	1462665		chr1	1353511	1353787		chr1	1788956	1789471
chr1	1665814	1666079		chr1	1470711	1471823		chr1	1359408	1361402		chr1	1799723	1800175
chr1	1678467	1679169		chr1	1472164	1473238		chr1	1364309	1364546		chr1	1828949	1829811
chr1	1686292	1686953		chr1	1478798	1479021		chr1	1371867	1372346		chr1	1855766	1856067
chr1	1692395	1693921		chr1	1486352	1487086		chr1	1375150	1375805		chr1	1858745	1859612
chr1	1705243	1705685		chr1	1494729	1495425		chr1	1399319	1400507		chr1	1891515	1892265
chr1	1712165	1712297		chr1	1504707	1505960		chr1	1402088	1402337		chr1	1894472	1894781
chr1	1723737	1724987		chr1	1511082	1512197		chr1	1407037	1407988		chr1	1896938	1897917
chr1	1745085	1746742		chr1	1512551	1513191		chr1	1418072	1419360		chr1	1906136	1907638
chr1	1758456	1759785		chr1	1523906	1524314		chr1	1422498	1423178		chr1	1908887	1909591
chr1	1764290	1764641		chr1	1533357	1533732		chr1	1425842	1426139		chr1	1919234	1920164
chr1	1777715	1778194		chr1	1536302	1536815		chr1	1430339	1430629		chr1	1943728	1944659
chr1	1778784	1779609		chr1	1538380	1538649		chr1	1433068	1434079		chr1	1954728	1955265
chr1	1788971	1789440		chr1	1539328	1539812		chr1	1440698	1442014		chr1	1959685	1960655
chr1	1799725	1800094		chr1	1543423	1543872		chr1	1461791	1462724		chr1	1969006	1969878
chr1	1828948	1829811		chr1	1550783	1551424		chr1	1470711	1471823		chr1	1976578	1976989
chr1	1858740	1859642		chr1	1554623	1555458		chr1	1472177	1473223		chr1	1982533	1984044
chr1	1891087	1892243		chr1	1574219	1575883		chr1	1479460	1479746		chr1	1988920	1989724
chr1	1894450	1894822		chr1	1583012	1583368		chr1	1486364	1487075		chr1	2001806	2002097
chr1	1896935	1897973		chr1	1586262	1586614		chr1	1495027	1495762		chr1	2003355	2003938
chr1	1906171	1907692		chr1	1597011	1598315		chr1	1504689	1505968		chr1	2014890	2015480
chr1	1908865	1909588		chr1	1600456	1600795		chr1	1511077	1511309		chr1	2042888	2043605
chr1	1918810	1920157		chr1	1614349	1615833		chr1	1511598	1512202		chr1	2046374	2046757
chr1	1943747	1944666		chr1	1624957	1625313		chr1	1512574	1513181		chr1	2049404	2050278
chr1	1954690	1955167		chr1	1628344	1628959		chr1	1523989	1524265		chr1	2104310	2105334
chr1	1959678	1960594		chr1	1631918	1632169		chr1	1536107	1536841		chr1	2132380	2133869
chr1	1969053	1969880		chr1	1635780	1636617		chr1	1538225	1538520		chr1	2139858	2140433
chr1	1976514	1977052		chr1	1658425	1659761		chr1	1539335	1539807		chr1	2173683	2174789
chr1	1982567	1984044		chr1	1665151	1666103		chr1	1543294	1543842		chr1	2189236	2190001
chr1	1989067	1989726		chr1	1678461	1679169		chr1	1550822	1551589		chr1	2194832	2195634
chr1	2001900	2002148		chr1	1686198	1687025		chr1	1551997	1552316		chr1	2199003	2199832
chr1	2003324	2003959		chr1	1692402	1693931		chr1	1554604	1555493		chr1	2204435	2204859
chr1	2009078	2009580		chr1	1700440	1700856		chr1	1574193	1575801		chr1	2205259	2205637
chr1	2014885	2015430		chr1	1723737	1724992		chr1	1583007	1583381		chr1	2208423	2208806
chr1	2032341	2032589		chr1	1745040	1746743		chr1	1586273	1586610		chr1	2212543	2213444
chr1	2042920	2043605		chr1	1753217	1753458		chr1	1597011	1598208		chr1	2229153	2232130
chr1	2046391	2046750		chr1	1758451	1759838		chr1	1614439	1615826		chr1	2237781	2238174
chr1	2049374	2050365		chr1	1777733	1778189		chr1	1628258	1628982		chr1	2239973	2240502
chr1	2073534	2073592		chr1	1778798	1779643		chr1	1635789	1636541		chr1	2255450	2256461
chr1	2104223	2105291		chr1	1789113	1789427		chr1	1637450	1637566		chr1	2311262	2312013
chr1	2132377	2133875		chr1	1796401	1796782		chr1	1658461	1659789		chr1	2313979	2314643
chr1	2139847	2140456		chr1	1829079	1829811		chr1	1665348	1666125		chr1	2322033	2323031
chr1	2173701	2174840		chr1	1858728	1859618		chr1	1678467	1679166		chr1	2360306	2361500
chr1	2183926	2183998		chr1	1876452	1876883		chr1	1686218	1687030		chr1	2372776	2373069
chr1	2189221	2190055		chr1	1891515	1892178		chr1	1692402	1693940		chr1	2373895	2374175
chr1	2194830	2195640		chr1	1894431	1894903		chr1	1700473	1700855		chr1	2381459	2382986
chr1	2198857	2199817		chr1	1896915	1897783		chr1	1705237	1705491		chr1	2391144	2391874
chr1	2204431	2204861		chr1	1906108	1907669		chr1	1723854	1724989		chr1	2399912	2400375
chr1	2205258	2205637		chr1	1908668	1909596		chr1	1730493	1730519		chr1	2406442	2407463
chr1	2208452	2208806		chr1	1918715	1920203		chr1	1745064	1746759		chr1	2411909	2412220
chr1	2212539	2213434		chr1	1924808	1925046		chr1	1758438	1759758		chr1	2412548	2414778
chr1	2229156	2230564		chr1	1943706	1944658		chr1	1777765	1778208		chr1	2446566	2447159
chr1	2231043	2232148		chr1	1954763	1955148		chr1	1778790	1779683		chr1	2451979	2452768
chr1	2237836	2238089		chr1	1959632	1960797		chr1	1788994	1789419		chr1	2459781	2460646
chr1	2255450	2256464		chr1	1968874	1969949		chr1	1796469	1796976		chr1	2467233	2467439
chr1	2283379	2283924		chr1	1976590	1977449		chr1	1828959	1829811		chr1	2467972	2469079
chr1	2311264	2312026		chr1	1982543	1984061		chr1	1858718	1859614		chr1	2474829	2475733
chr1	2313962	2314641		chr1	1985393	1985651		chr1	1876510	1876896		chr1	2480638	2482937
chr1	2316673	2317007		chr1	1988893	1989752		chr1	1891053	1891294		chr1	2500267	2500515
chr1	2322025	2323122		chr1	2001845	2002119		chr1	1891536	1892157		chr1	2505550	2505955
chr1	2329872	2330239		chr1	2003398	2004092		chr1	1894368	1894919		chr1	2525652	2527083
chr1	2352665	2353046		chr1	2009008	2009605		chr1	1896918	1897857		chr1	2530888	2531459
chr1	2360295	2361521		chr1	2014860	2015614		chr1	1906123	1907671		chr1	2534637	2535307
chr1	2373668	2374335		chr1	2023207	2023455		chr1	1908886	1909591		chr1	2541677	2541930
chr1	2381437	2383021		chr1	2032309	2032597		chr1	1918705	1920216		chr1	2546448	2548577
chr1	2390998	2391879		chr1	2042878	2043628		chr1	1929732	1930184		chr1	2555667	2556816
chr1	2399848	2400328		chr1	2046376	2046757		chr1	1943537	1944597		chr1	2561884	2562340
chr1	2406492	2407461		chr1	2049374	2050336		chr1	1954758	1955172		chr1	2586376	2587491
chr1	2411901	2414763		chr1	2061389	2061737		chr1	1959622	1960828		chr1	2593682	2594702
chr1	2446549	2447363		chr1	2073119	2073507		chr1	1968558	1970032		chr1	2610488	2611735
chr1	2449759	2449998		chr1	2104245	2105306		chr1	1974841	1975076		chr1	2642291	2643700
chr1	2451967	2452561		chr1	2108600	2108843		chr1	1976576	1977497		chr1	2659126	2659715
chr1	2459781	2460527		chr1	2132361	2133888		chr1	1982567	1984078		chr1	2684060	2684429
chr1	2467930	2469048		chr1	2135509	2135787		chr1	1985393	1985670		chr1	2697603	2697889
chr1	2474714	2475693		chr1	2139835	2140528		chr1	1988895	1989747		chr1	2701967	2702267
chr1	2480581	2483057		chr1	2173660	2174775		chr1	2001893	2002134		chr1	2757630	2757981
chr1	2495304	2495711		chr1	2189235	2190035		chr1	2003372	2004121		chr1	2766483	2767135
chr1	2505411	2506305		chr1	2194844	2195668		chr1	2009083	2009568		chr1	2772242	2772880
chr1	2506678	2507301		chr1	2198889	2199817		chr1	2014862	2015644		chr1	2786559	2787801
chr1	2525653	2527127		chr1	2204433	2204861		chr1	2023166	2023660		chr1	2801501	2802160
chr1	2530735	2531575		chr1	2205259	2205593		chr1	2031647	2032451		chr1	2821763	2822392
chr1	2534573	2535307		chr1	2208359	2208816		chr1	2042885	2043765		chr1	2865336	2865950
chr1	2545991	2548488		chr1	2212537	2213415		chr1	2046376	2046755		chr1	2875846	2876519
chr1	2555637	2556815		chr1	2229200	2230464		chr1	2049369	2050358		chr1	2921750	2922423
chr1	2561884	2562156		chr1	2230960	2232139		chr1	2060817	2061698		chr1	3012614	3013104
chr1	2569119	2569195		chr1	2237617	2238135		chr1	2104250	2105280		chr1	3066262	3066775
chr1	2586366	2587486		chr1	2239930	2240498		chr1	2108559	2108847		chr1	3170861	3171073
chr1	2593819	2594541		chr1	2255479	2256369		chr1	2132346	2133898		chr1	3198342	3198424
chr1	2604776	2605041		chr1	2283162	2283274		chr1	2135519	2135780		chr1	3278981	3279403
chr1	2610473	2611787		chr1	2311141	2312025		chr1	2139842	2140540		chr1	3313038	3313589
chr1	2642461	2643710		chr1	2313935	2314643		chr1	2173691	2174783		chr1	3319854	3320574
chr1	2659126	2659581		chr1	2316383	2317014		chr1	2180008	2180076		chr1	3349686	3349956
chr1	2684027	2684377		chr1	2322077	2323025		chr1	2189221	2190066		chr1	3357316	3357369
chr1	2701962	2702284		chr1	2329844	2330409		chr1	2194840	2195682		chr1	3380482	3380949
chr1	2757619	2758023		chr1	2360295	2361521		chr1	2198837	2199815		chr1	3403475	3403748
chr1	2766603	2767208		chr1	2372671	2374367		chr1	2204406	2204861		chr1	3410112	3410769
chr1	2772265	2772762		chr1	2381390	2382975		chr1	2205259	2205627		chr1	3419360	3419695
chr1	2786572	2787812		chr1	2391064	2391876		chr1	2208365	2208821		chr1	3424456	3425328
chr1	2801493	2802251		chr1	2399924	2400281		chr1	2212537	2213415		chr1	3431361	3431877
chr1	2821606	2822403		chr1	2406362	2407468		chr1	2229221	2230368		chr1	3452827	3454565
chr1	2865456	2865796		chr1	2411877	2414771		chr1	2231075	2232149		chr1	3477472	3478048
chr1	2875832	2876426		chr1	2446550	2447159		chr1	2237682	2238164		chr1	3483798	3484128
chr1	2921652	2922327		chr1	2451857	2452875		chr1	2240233	2240480		chr1	3485762	3486142
chr1	3012610	3013111		chr1	2459764	2460507		chr1	2255450	2256464		chr1	3491149	3492119
chr1	3066282	3066581		chr1	2467336	2467443		chr1	2283054	2283251		chr1	3502179	3502540
chr1	3170839	3171301		chr1	2468040	2469205		chr1	2311167	2312068		chr1	3530191	3531050
chr1	3284084	3284393		chr1	2474805	2475703		chr1	2313923	2314638		chr1	3540227	3540561
chr1	3313037	3313469		chr1	2480682	2483170		chr1	2316232	2317092		chr1	3547311	3547685
chr1	3319823	3320507		chr1	2493444	2493653		chr1	2322082	2323081		chr1	3564976	3565865
chr1	3349692	3349959		chr1	2494364	2494660		chr1	2328080	2328357		chr1	3567125	3567387
chr1	3380646	3380911		chr1	2505555	2506372		chr1	2329883	2330209		chr1	3573210	3573928
chr1	3410177	3410731		chr1	2506623	2507259		chr1	2360400	2361521		chr1	3577090	3578700
chr1	3424452	3425319		chr1	2515274	2515571		chr1	2372722	2374362		chr1	3611682	3612047
chr1	3431361	3432110		chr1	2525653	2527308		chr1	2381430	2383003		chr1	3613356	3613945
chr1	3452900	3455062		chr1	2530905	2531281		chr1	2391092	2391879		chr1	3618759	3619419
chr1	3477453	3477920		chr1	2534623	2535334		chr1	2399851	2400328		chr1	3620910	3621399
chr1	3483816	3484118		chr1	2546018	2548719		chr1	2406304	2407500		chr1	3624114	3624973
chr1	3485733	3486142		chr1	2554838	2555300		chr1	2411871	2414774		chr1	3625488	3625821
chr1	3491144	3492142		chr1	2555640	2556822		chr1	2432575	2432685		chr1	3631429	3632238
chr1	3502144	3502682		chr1	2561883	2562444		chr1	2438003	2438249		chr1	3649317	3650279
chr1	3530191	3531060		chr1	2568794	2569310		chr1	2446537	2447141		chr1	3668657	3669379
chr1	3531370	3531725		chr1	2569631	2569651		chr1	2451862	2452902		chr1	3674339	3675019
chr1	3540215	3540556		chr1	2578291	2578653		chr1	2459753	2460561		chr1	3680840	3681233
chr1	3547260	3547694		chr1	2585543	2585876		chr1	2467210	2467444		chr1	3683976	3684428
chr1	3565016	3565969		chr1	2586372	2587486		chr1	2467977	2469192		chr1	3695521	3696217
chr1	3573345	3574132		chr1	2593205	2594558		chr1	2474796	2475738		chr1	3697724	3698476
chr1	3577198	3578704		chr1	2603569	2603872		chr1	2480682	2483139		chr1	3703170	3703728
chr1	3610398	3610887		chr1	2604615	2605242		chr1	2493471	2493795		chr1	3708858	3709486
chr1	3611309	3612193		chr1	2610630	2611870		chr1	2494339	2494696		chr1	3717759	3719178
chr1	3613527	3613865		chr1	2631386	2631538		chr1	2500293	2500536		chr1	3724369	3724871
chr1	3618742	3619419		chr1	2632597	2633164		chr1	2504601	2504788		chr1	3727208	3727858
chr1	3621027	3621399		chr1	2642453	2643703		chr1	2505554	2506451		chr1	3747166	3747606
chr1	3624112	3624988		chr1	2653881	2654150		chr1	2506707	2507296		chr1	3775086	3777572
chr1	3625488	3625796		chr1	2654657	2655227		chr1	2525652	2527472		chr1	3785518	3785990
chr1	3631510	3632340		chr1	2659145	2659897		chr1	2530901	2531274		chr1	3796445	3797059
chr1	3649473	3650279		chr1	2683743	2684429		chr1	2534623	2535353		chr1	3801360	3801870
chr1	3666024	3666275		chr1	2697650	2697896		chr1	2539368	2539672		chr1	3810963	3811779
chr1	3668713	3669391		chr1	2701976	2702278		chr1	2545986	2548624		chr1	3827819	3828137
chr1	3674281	3675027		chr1	2757630	2758061		chr1	2554838	2555298		chr1	3856491	3856742
chr1	3680844	3681106		chr1	2766626	2767330		chr1	2555642	2556827		chr1	3856990	3858365
chr1	3683807	3684397		chr1	2772245	2772906		chr1	2561884	2562495		chr1	3863339	3863925
chr1	3695400	3696386		chr1	2777463	2778142		chr1	2568749	2568894		chr1	3899853	3901685
chr1	3697724	3698589		chr1	2786464	2787839		chr1	2569160	2569414		chr1	3910115	3911571
chr1	3703168	3703768		chr1	2801459	2802237		chr1	2578310	2578655		chr1	3921976	3922580
chr1	3707311	3707694		chr1	2821706	2822413		chr1	2585544	2585823		chr1	3930892	3931677
chr1	3708824	3709464		chr1	2861786	2862106		chr1	2586374	2587491		chr1	3992169	3992471
chr1	3717636	3718633		chr1	2865286	2866078		chr1	2593767	2594595		chr1	4061841	4062789
chr1	3718926	3719022		chr1	2875832	2876544		chr1	2603642	2603928		chr1	4063109	4063182
chr1	3724369	3724894		chr1	2905806	2906286		chr1	2604493	2605051		chr1	4108713	4108926
chr1	3727216	3727895		chr1	2921632	2922529		chr1	2610777	2611910		chr1	4150367	4150561
chr1	3747142	3747592		chr1	2950017	2950262		chr1	2632590	2633216		chr1	4594444	4594793
chr1	3775073	3777572		chr1	3012603	3013229		chr1	2642416	2643700		chr1	4652673	4653174
chr1	3785546	3785959		chr1	3060833	3061478		chr1	2654406	2655257		chr1	4768599	4768942
chr1	3795694	3795858		chr1	3066108	3066906		chr1	2659111	2659868		chr1	4777984	4778359
chr1	3796434	3797033		chr1	3076150	3076596		chr1	2684007	2684443		chr1	4826196	4826492
chr1	3801393	3801736		chr1	3135708	3135964		chr1	2697610	2697899		chr1	5119584	5119992
chr1	3811086	3811784		chr1	3165203	3165830		chr1	2701962	2702272		chr1	5509823	5510139
chr1	3856989	3858370		chr1	3170766	3171325		chr1	2757560	2758076		chr1	5514259	5514800
chr1	3863346	3863953		chr1	3278892	3279638		chr1	2766589	2767254		chr1	5598478	5598959
chr1	3869812	3870129		chr1	3283948	3284222		chr1	2772232	2772870		chr1	5620908	5621371
chr1	3899789	3901670		chr1	3312960	3313805		chr1	2777540	2778275		chr1	5637302	5637750
chr1	3910446	3911532		chr1	3319812	3320522		chr1	2786286	2787831		chr1	5745710	5746271
chr1	3921989	3922799		chr1	3349460	3349961		chr1	2801392	2802271		chr1	5767963	5768377
chr1	4594405	4594732		chr1	3357212	3357499		chr1	2821735	2822531		chr1	5771034	5771451
chr1	4652521	4653194		chr1	3380361	3381000		chr1	2861979	2862029		chr1	5798153	5798527
chr1	5119635	5119773		chr1	3403303	3403772		chr1	2865304	2866080		chr1	5835075	5835364
chr1	5509655	5510148		chr1	3410099	3410785		chr1	2875850	2876518		chr1	5846948	5847733
chr1	5514252	5514828		chr1	3418806	3419841		chr1	2921642	2922428		chr1	5856253	5856403
chr1	5598482	5598820		chr1	3424433	3425340		chr1	2974172	2974351		chr1	5893568	5893952
chr1	5621005	5621286		chr1	3431356	3432887		chr1	2979867	2980512		chr1	5915863	5916532
chr1	5745702	5746412		chr1	3442377	3442669		chr1	3012597	3013219		chr1	5975083	5975756
chr1	5768095	5768250		chr1	3452792	3454554		chr1	3060716	3061451		chr1	5980482	5980822
chr1	5846993	5847745		chr1	3454792	3455052		chr1	3066092	3066806		chr1	5992207	5993135
chr1	5893648	5893955		chr1	3459967	3460495		chr1	3119958	3120237		chr1	6001563	6002830
chr1	5915615	5916439		chr1	3471471	3472096		chr1	3135561	3135928		chr1	6025592	6026689
chr1	5975065	5975785		chr1	3477446	3478182		chr1	3165186	3165830		chr1	6033978	6034924
chr1	5980482	5980843		chr1	3482484	3482719		chr1	3170657	3171107		chr1	6041282	6042037
chr1	5992202	5993194		chr1	3483805	3484182		chr1	3230166	3230211		chr1	6052371	6053353
chr1	6001496	6002740		chr1	3485614	3486112		chr1	3278964	3279623		chr1	6058523	6059341
chr1	6025429	6026699		chr1	3491149	3492314		chr1	3283973	3284524		chr1	6080496	6081011
chr1	6033952	6034952		chr1	3502153	3502577		chr1	3312904	3313805		chr1	6082256	6082741
chr1	6041209	6042033		chr1	3516100	3516455		chr1	3319774	3320538		chr1	6089518	6089824
chr1	6052383	6053353		chr1	3530162	3531054		chr1	3349180	3349976		chr1	6099501	6100141
chr1	6058570	6059328		chr1	3531375	3531700		chr1	3356820	3356860		chr1	6105297	6105937
chr1	6068697	6069134		chr1	3540107	3540600		chr1	3357227	3357326		chr1	6108869	6109463
chr1	6080524	6081013		chr1	3542892	3543692		chr1	3380421	3381046		chr1	6127451	6128644
chr1	6082372	6082724		chr1	3547270	3547892		chr1	3403296	3403780		chr1	6141659	6142034
chr1	6099533	6100161		chr1	3548185	3548682		chr1	3410160	3410800		chr1	6148174	6149247
chr1	6105310	6105899		chr1	3553500	3553742		chr1	3418805	3419836		chr1	6157250	6158298
chr1	6108910	6109521		chr1	3565013	3565872		chr1	3424452	3425354		chr1	6161559	6162144
chr1	6127432	6128584		chr1	3567097	3567311		chr1	3431330	3432804		chr1	6170943	6172142
chr1	6141703	6142228		chr1	3573308	3573829		chr1	3442430	3442560		chr1	6179013	6179387
chr1	6148153	6149296		chr1	3577122	3578674		chr1	3452273	3455022		chr1	6183388	6184406
chr1	6157270	6158179		chr1	3599388	3599620		chr1	3460180	3460493		chr1	6185758	6186023
chr1	6161514	6162169		chr1	3611347	3612123		chr1	3471303	3472104		chr1	6198971	6200089
chr1	6170727	6172142		chr1	3613325	3613995		chr1	3477473	3478448		chr1	6205029	6206394
chr1	6179029	6179387		chr1	3618765	3619432		chr1	3483805	3484126		chr1	6214345	6214909
chr1	6183326	6184311		chr1	3620850	3621410		chr1	3485716	3486106		chr1	6219904	6220941
chr1	6185762	6186026		chr1	3624122	3624988		chr1	3491149	3492314		chr1	6226284	6226617
chr1	6198971	6200093		chr1	3625488	3625818		chr1	3502152	3502698		chr1	6234935	6235440
chr1	6205026	6206412		chr1	3631681	3632166		chr1	3515988	3516467		chr1	6235947	6236663
chr1	6214326	6214912		chr1	3649479	3650279		chr1	3530181	3531050		chr1	6238737	6239037
chr1	6219861	6220922		chr1	3652763	3653074		chr1	3531380	3531672		chr1	6245120	6247286
chr1	6226292	6226610		chr1	3668632	3669419		chr1	3540213	3540601		chr1	6251308	6251830
chr1	6235006	6235417		chr1	3671638	3672120		chr1	3542887	3543613		chr1	6259630	6260250
chr1	6235941	6236654		chr1	3674280	3675022		chr1	3547225	3547863		chr1	6280757	6281193
chr1	6238754	6239031		chr1	3680811	3681292		chr1	3548104	3548682		chr1	6343351	6344204
chr1	6245110	6247310		chr1	3683790	3684464		chr1	3565036	3565987		chr1	6348071	6348370
chr1	6251308	6251778		chr1	3688570	3688838		chr1	3567111	3567512		chr1	6350421	6350726
chr1	6258775	6259049		chr1	3695204	3696102		chr1	3573178	3573816		chr1	6351910	6352458
chr1	6259630	6260310		chr1	3697718	3698528		chr1	3577095	3578672		chr1	6353765	6354387
chr1	6280728	6281203		chr1	3703125	3703992		chr1	3611666	3612168		chr1	6362941	6363736
chr1	6343355	6344239		chr1	3708867	3709464		chr1	3613325	3613979		chr1	6365065	6365299
chr1	6348066	6348798		chr1	3717762	3719421		chr1	3615331	3615588		chr1	6373820	6374565
chr1	6350483	6350754		chr1	3723410	3723664		chr1	3618735	3619429		chr1	6378205	6378800
chr1	6351932	6352454		chr1	3724368	3724889		chr1	3620840	3621410		chr1	6385439	6386548
chr1	6362961	6363736		chr1	3727216	3727751		chr1	3624145	3624985		chr1	6392334	6392945
chr1	6364992	6365316		chr1	3746953	3747595		chr1	3625489	3625823		chr1	6393722	6394503
chr1	6373829	6374554		chr1	3762733	3762900		chr1	3631682	3632460		chr1	6404571	6405248
chr1	6378205	6378692		chr1	3763229	3763346		chr1	3649498	3650284		chr1	6414167	6415190
chr1	6385384	6386586		chr1	3775073	3777587		chr1	3652785	3653088		chr1	6419975	6420319
chr1	6392556	6392956		chr1	3785538	3785977		chr1	3666028	3666286		chr1	6422768	6424282
chr1	6393706	6394507		chr1	3796434	3797028		chr1	3668662	3669467		chr1	6427275	6428258
chr1	6404587	6405236		chr1	3800033	3800311		chr1	3671604	3672183		chr1	6437057	6438665
chr1	6406061	6406301		chr1	3801472	3801734		chr1	3674241	3675025		chr1	6440038	6440869
chr1	6414114	6415200		chr1	3810889	3811802		chr1	3680795	3681288		chr1	6445012	6445495
chr1	6419941	6420319		chr1	3825404	3825758		chr1	3683925	3684488		chr1	6447712	6448627
chr1	6422754	6424276		chr1	3827806	3828137		chr1	3688558	3688929		chr1	6464425	6465163
chr1	6427292	6428250		chr1	3857001	3858379		chr1	3695208	3696180		chr1	6470938	6472640
chr1	6437032	6438684		chr1	3863378	3863757		chr1	3697709	3698527		chr1	6475522	6475949
chr1	6439969	6440871		chr1	3869681	3870231		chr1	3703104	3703952		chr1	6486220	6486885
chr1	6445037	6445490		chr1	3899713	3901678		chr1	3708824	3709454		chr1	6488918	6491022
chr1	6447721	6448723		chr1	3907274	3907537		chr1	3717728	3719485		chr1	6501890	6502683
chr1	6456267	6457191		chr1	3910079	3911601		chr1	3724369	3724876		chr1	6513043	6513954
chr1	6464425	6465099		chr1	3922051	3922598		chr1	3727208	3727893		chr1	6519670	6520583
chr1	6470923	6472640		chr1	3930840	3931700		chr1	3730279	3730849		chr1	6523541	6524226
chr1	6475520	6475932		chr1	3992023	3992473		chr1	3747185	3747576		chr1	6538934	6539968
chr1	6486220	6486875		chr1	4018890	4019134		chr1	3762519	3763046		chr1	6547386	6547587
chr1	6488818	6491066		chr1	4061178	4061641		chr1	3775069	3777582		chr1	6553360	6555138
chr1	6497530	6497829		chr1	4062063	4063255		chr1	3785393	3785953		chr1	6579432	6580977
chr1	6501911	6502763		chr1	4078223	4078527		chr1	3796444	3797015		chr1	6600603	6602019
chr1	6513037	6513954		chr1	4150362	4150552		chr1	3800016	3800300		chr1	6612541	6613192
chr1	6519641	6520564		chr1	4594429	4594774		chr1	3801396	3801734		chr1	6613474	6613851
chr1	6523543	6524063		chr1	4652631	4653172		chr1	3810883	3811812		chr1	6624636	6626070
chr1	6538846	6539986		chr1	4690883	4691978		chr1	3825293	3825713		chr1	6634528	6635272
chr1	6547302	6547598		chr1	4768604	4768851		chr1	3827731	3828187		chr1	6646438	6647135
chr1	6553720	6555338		chr1	4778092	4778563		chr1	3856992	3858392		chr1	6653740	6654183
chr1	6579415	6580937		chr1	4826024	4826523		chr1	3863366	3863925		chr1	6700928	6702362
chr1	6587459	6587684		chr1	5481971	5482287		chr1	3869686	3870310		chr1	6713536	6713886
chr1	6600630	6601935		chr1	5509689	5510152		chr1	3899770	3901700		chr1	6715856	6716452
chr1	6602247	6603321		chr1	5514257	5514828		chr1	3907156	3907565		chr1	6719695	6720413
chr1	6612632	6613199		chr1	5598653	5598964		chr1	3910356	3911596		chr1	6724604	6725004
chr1	6613443	6613942		chr1	5620809	5621411		chr1	3921981	3922914		chr1	6727438	6727885
chr1	6624609	6626083		chr1	5637295	5637602		chr1	3930850	3931717		chr1	6742022	6742348
chr1	6634416	6635267		chr1	5667757	5668149		chr1	3939561	3939819		chr1	6770623	6771550
chr1	6636275	6636534		chr1	5717258	5718014		chr1	3948307	3948652		chr1	6784231	6785424
chr1	6646337	6647036		chr1	5718971	5719446		chr1	3956601	3957033		chr1	6859518	6860477
chr1	6653827	6654168		chr1	5745679	5746373		chr1	3991999	3992667		chr1	6867817	6868492
chr1	6700935	6702375		chr1	5767963	5768434		chr1	4018805	4019104		chr1	6889771	6890432
chr1	6713452	6713933		chr1	5798134	5798643		chr1	4048066	4048515		chr1	6912005	6912980
chr1	6715858	6716398		chr1	5819791	5820189		chr1	4061335	4063277		chr1	6922509	6922916
chr1	6719707	6720428		chr1	5830705	5831289		chr1	4073635	4073740		chr1	6941595	6942053
chr1	6727428	6727900		chr1	5834938	5835454		chr1	4108513	4108727		chr1	6955312	6956037
chr1	6770450	6771563		chr1	5846917	5847755		chr1	4150362	4150613		chr1	6960402	6960637
chr1	6784251	6785441		chr1	5855790	5856097		chr1	4594447	4594776		chr1	6962095	6963664
chr1	6859542	6860521		chr1	5856388	5856857		chr1	4652591	4653204		chr1	6998199	6998607
chr1	6867819	6868294		chr1	5893646	5893958		chr1	4690838	4691517		chr1	7042576	7043157
chr1	6889851	6890444		chr1	5915754	5916448		chr1	4768572	4768816		chr1	7046364	7046702
chr1	6911923	6912894		chr1	5947974	5948218		chr1	4778082	4778352		chr1	7069914	7070878
chr1	6922475	6922934		chr1	5975092	5975747		chr1	4826040	4826506		chr1	7075471	7075779
chr1	6941426	6942048		chr1	5980376	5980909		chr1	4963347	4963559		chr1	7117438	7118210
chr1	6955297	6955930		chr1	5992217	5993209		chr1	5509833	5510152		chr1	7177207	7177941
chr1	6960416	6960729		chr1	6001495	6003202		chr1	5514339	5514832		chr1	7186678	7187108
chr1	6962082	6963664		chr1	6016153	6016651		chr1	5598483	5598959		chr1	7207837	7208371
chr1	6998313	6998594		chr1	6018306	6018807		chr1	5620832	5621488		chr1	7265788	7266528
chr1	7042514	7043172		chr1	6025320	6026740		chr1	5637312	5637597		chr1	7379447	7379984
chr1	7046350	7046679		chr1	6033944	6034929		chr1	5658802	5658873		chr1	7386253	7386696
chr1	7069956	7070871		chr1	6041348	6042028		chr1	5667562	5668151		chr1	7387629	7387856
chr1	7075478	7075756		chr1	6052527	6053358		chr1	5717156	5717480		chr1	7401876	7402277
chr1	7117440	7118268		chr1	6058517	6059347		chr1	5719135	5719435		chr1	7469410	7469789
chr1	7177102	7178075		chr1	6059880	6060169		chr1	5745666	5746424		chr1	7470947	7471731
chr1	7207875	7208238		chr1	6068715	6069182		chr1	5758073	5758624		chr1	7519422	7519862
chr1	7265777	7266384		chr1	6075989	6076308		chr1	5767946	5768374		chr1	7539600	7539981
chr1	7379544	7379907		chr1	6080519	6081007		chr1	5779645	5779912		chr1	7549453	7549796
chr1	7386241	7386734		chr1	6082256	6082789		chr1	5798144	5798602		chr1	7616355	7616765
chr1	7387580	7387903		chr1	6089252	6089652		chr1	5814577	5814597		chr1	7647031	7647846
chr1	7388857	7389124		chr1	6099540	6100218		chr1	5819748	5820050		chr1	7667513	7668158
chr1	7390006	7390081		chr1	6105274	6106094		chr1	5830826	5831446		chr1	7669368	7670091
chr1	7401880	7402235		chr1	6108910	6109464		chr1	5832711	5832924		chr1	7752530	7753267
chr1	7456489	7456724		chr1	6111657	6112007		chr1	5834986	5835362		chr1	7755599	7755896
chr1	7469331	7469918		chr1	6127438	6128584		chr1	5847034	5847725		chr1	7770751	7772107
chr1	7470969	7472106		chr1	6141591	6141894		chr1	5855754	5856884		chr1	7783194	7784228
chr1	7539687	7540119		chr1	6143295	6143816		chr1	5893635	5894077		chr1	7808182	7808632
chr1	7549403	7549993		chr1	6148169	6149295		chr1	5915659	5916594		chr1	7856210	7856849
chr1	7616302	7616754		chr1	6157177	6158325		chr1	5947947	5948201		chr1	7885340	7886584
chr1	7646978	7647956		chr1	6161567	6162169		chr1	5975102	5975635		chr1	7902557	7903025
chr1	7667464	7668160		chr1	6170712	6172176		chr1	5980316	5980912		chr1	7942229	7942869
chr1	7669244	7670201		chr1	6178883	6179387		chr1	5992212	5993207		chr1	7951799	7952549
chr1	7680005	7681041		chr1	6183095	6184367		chr1	6001353	6003198		chr1	7953806	7954589
chr1	7704543	7704813		chr1	6185762	6186026		chr1	6016143	6016639		chr1	7960875	7961823
chr1	7752531	7753297		chr1	6198971	6200083		chr1	6018319	6018715		chr1	7974972	7975697
chr1	7770741	7772102		chr1	6205035	6206407		chr1	6025320	6026853		chr1	7982172	7982708
chr1	7783196	7784234		chr1	6214326	6214900		chr1	6033944	6034936		chr1	8005058	8005425
chr1	7808185	7808616		chr1	6219859	6220948		chr1	6041214	6042021		chr1	8015078	8015434
chr1	7856210	7856764		chr1	6226146	6226605		chr1	6052378	6053376		chr1	8018825	8019297
chr1	7885354	7886614		chr1	6234983	6235428		chr1	6058526	6059336		chr1	8019856	8020379
chr1	7902644	7903036		chr1	6235946	6236707		chr1	6059878	6060159		chr1	8025107	8025732
chr1	7942230	7942784		chr1	6238594	6239095		chr1	6068563	6069187		chr1	8026234	8026894
chr1	7951930	7952388		chr1	6245110	6247295		chr1	6075920	6076275		chr1	8040514	8041224
chr1	7953800	7954613		chr1	6251186	6251786		chr1	6080524	6081013		chr1	8070194	8070858
chr1	7960875	7962013		chr1	6258741	6259053		chr1	6082230	6082799		chr1	8077135	8077856
chr1	7974977	7975642		chr1	6259630	6260265		chr1	6089216	6089662		chr1	8078241	8078524
chr1	7982104	7982708		chr1	6273294	6273526		chr1	6099506	6100364		chr1	8096786	8098078
chr1	8004957	8005566		chr1	6280727	6281203		chr1	6105276	6105991		chr1	8120834	8121955
chr1	8015078	8015337		chr1	6343322	6344294		chr1	6108910	6109475		chr1	8154441	8155160
chr1	8018837	8019259		chr1	6348079	6348399		chr1	6111666	6112005		chr1	8155507	8156008
chr1	8019790	8020379		chr1	6351910	6352535		chr1	6127515	6128550		chr1	8165762	8166090
chr1	8025116	8025717		chr1	6353622	6354421		chr1	6141589	6141912		chr1	8169824	8169999
chr1	8026208	8026894		chr1	6362967	6363787		chr1	6143285	6143820		chr1	8172861	8173479
chr1	8040526	8041230		chr1	6373839	6374591		chr1	6148169	6149295		chr1	8174406	8175006
chr1	8070188	8070927		chr1	6378172	6378757		chr1	6157177	6158325		chr1	8182197	8183047
chr1	8077146	8077861		chr1	6385230	6386589		chr1	6161550	6162170		chr1	8197603	8198341
chr1	8078236	8078592		chr1	6392450	6392962		chr1	6170895	6172152		chr1	8238846	8239600
chr1	8096797	8098067		chr1	6393717	6394512		chr1	6179000	6179372		chr1	8258806	8260084
chr1	8120864	8121946		chr1	6404458	6405248		chr1	6183144	6184509		chr1	8269930	8270343
chr1	8154488	8155045		chr1	6406183	6406314		chr1	6198986	6200095		chr1	8314164	8314822
chr1	8155623	8156009		chr1	6414099	6415190		chr1	6205024	6206406		chr1	8315762	8316216
chr1	8165813	8166088		chr1	6419941	6420346		chr1	6214322	6214912		chr1	8343206	8344097
chr1	8169680	8170159		chr1	6422768	6424374		chr1	6219789	6220943		chr1	8347785	8349405
chr1	8172933	8173489		chr1	6427324	6428258		chr1	6226274	6226589		chr1	8351325	8351879
chr1	8174319	8175047		chr1	6437053	6438712		chr1	6235946	6236685		chr1	8357615	8357911
chr1	8182166	8183046		chr1	6439953	6440809		chr1	6238583	6239096		chr1	8370614	8371002
chr1	8197601	8198341		chr1	6445029	6445495		chr1	6245110	6247286		chr1	8373649	8375075
chr1	8238851	8239759		chr1	6447674	6448678		chr1	6251287	6251796		chr1	8381886	8382326
chr1	8258816	8260138		chr1	6456317	6457199		chr1	6258740	6259008		chr1	8394892	8395305
chr1	8269913	8270329		chr1	6464425	6465165		chr1	6259647	6260292		chr1	8402217	8402622
chr1	8314149	8314861		chr1	6470923	6472640		chr1	6272983	6273547		chr1	8408219	8409795
chr1	8315787	8316207		chr1	6475497	6475969		chr1	6280762	6281213		chr1	8419811	8420280
chr1	8317984	8318434		chr1	6486218	6486890		chr1	6343232	6344312		chr1	8422921	8423431
chr1	8329533	8330060		chr1	6488967	6491863		chr1	6348071	6348816		chr1	8424027	8425038
chr1	8343142	8344004		chr1	6497525	6497850		chr1	6351910	6352546		chr1	8435469	8436188
chr1	8347762	8349417		chr1	6501897	6502809		chr1	6353752	6354387		chr1	8439033	8439731
chr1	8351426	8351918		chr1	6513048	6513956		chr1	6362968	6363785		chr1	8443425	8444099
chr1	8357340	8357911		chr1	6519675	6520593		chr1	6373916	6374565		chr1	8463239	8463877
chr1	8359175	8359546		chr1	6523542	6524350		chr1	6378170	6378821		chr1	8464295	8464917
chr1	8370600	8371019		chr1	6538956	6540040		chr1	6385282	6386587		chr1	8490004	8490469
chr1	8373632	8375082		chr1	6547422	6547687		chr1	6392642	6392861		chr1	8497466	8497749
chr1	8381872	8382448		chr1	6553743	6555231		chr1	6393717	6394512		chr1	8507132	8507500
chr1	8394817	8395556		chr1	6579401	6581056		chr1	6397002	6397250		chr1	8525322	8526431
chr1	8402389	8402625		chr1	6588954	6589210		chr1	6404509	6405246		chr1	8560794	8561510
chr1	8408058	8409679		chr1	6600646	6602019		chr1	6406179	6406490		chr1	8575079	8575476
chr1	8419420	8420228		chr1	6602360	6603390		chr1	6414097	6415190		chr1	8608003	8608325
chr1	8422972	8423363		chr1	6612551	6613204		chr1	6419941	6420311		chr1	8643220	8644334
chr1	8424022	8425071		chr1	6613451	6613865		chr1	6422746	6424348		chr1	8661507	8662126
chr1	8435372	8436208		chr1	6624609	6626089		chr1	6427292	6428286		chr1	8701007	8702404
chr1	8439038	8439793		chr1	6634440	6635228		chr1	6437057	6438747		chr1	8703313	8703822
chr1	8443570	8444099		chr1	6636274	6636534		chr1	6439953	6440809		chr1	8712223	8713171
chr1	8463197	8463870		chr1	6646433	6647070		chr1	6445039	6445449		chr1	8719006	8719294
chr1	8464248	8465104		chr1	6653738	6654217		chr1	6447689	6448702		chr1	8726422	8727166
chr1	8489999	8490443		chr1	6686279	6686875		chr1	6456294	6457383		chr1	8733316	8734080
chr1	8497436	8497771		chr1	6687125	6687643		chr1	6464441	6465370		chr1	8785058	8785455
chr1	8499993	8500305		chr1	6700999	6702352		chr1	6470923	6472645		chr1	8789443	8790199
chr1	8507120	8507537		chr1	6715747	6716500		chr1	6475512	6475995		chr1	8794769	8795062
chr1	8515235	8515444		chr1	6719695	6720310		chr1	6486209	6486895		chr1	8817306	8818420
chr1	8517040	8518018		chr1	6724234	6725250		chr1	6488828	6491954		chr1	8821989	8823005
chr1	8525334	8526423		chr1	6727571	6727845		chr1	6497525	6497837		chr1	8829234	8830066
chr1	8560830	8561674		chr1	6753485	6754108		chr1	6501890	6502709		chr1	8835893	8836720
chr1	8575077	8575492		chr1	6770453	6771565		chr1	6513048	6513934		chr1	8847931	8849321
chr1	8607995	8608326		chr1	6784262	6784702		chr1	6519729	6520593		chr1	8856761	8857301
chr1	8643230	8644331		chr1	6784940	6785437		chr1	6523494	6524201		chr1	8859192	8860021
chr1	8661373	8662400		chr1	6802277	6802677		chr1	6539172	6539935		chr1	8862588	8863021
chr1	8671235	8671555		chr1	6803525	6803794		chr1	6547331	6547608		chr1	8869175	8869525
chr1	8701044	8702404		chr1	6810134	6810773		chr1	6553738	6554892		chr1	8873685	8874208
chr1	8703108	8703788		chr1	6859423	6860630		chr1	6579345	6580998		chr1	8878513	8879521
chr1	8712253	8713204		chr1	6867817	6868290		chr1	6586769	6587108		chr1	8889725	8890935
chr1	8718887	8719242		chr1	6889788	6890351		chr1	6600647	6601966		chr1	8897339	8897885
chr1	8726349	8727122		chr1	6905594	6905883		chr1	6602360	6603402		chr1	8903618	8904624
chr1	8733346	8734078		chr1	6912109	6912812		chr1	6612546	6613199		chr1	8917941	8918572
chr1	8785058	8785505		chr1	6922519	6922943		chr1	6613445	6613871		chr1	8941746	8942404
chr1	8789445	8790172		chr1	6925773	6926029		chr1	6624609	6626095		chr1	8962690	8963698
chr1	8794760	8795062		chr1	6941398	6942048		chr1	6634528	6635236		chr1	8986043	8986719
chr1	8817273	8817974		chr1	6955261	6955891		chr1	6636274	6636548		chr1	8987988	8988433
chr1	8821924	8823035		chr1	6960402	6960739		chr1	6646390	6647023		chr1	9004726	9005541
chr1	8829229	8830072		chr1	6961974	6963659		chr1	6653727	6654153		chr1	9009606	9010432
chr1	8835902	8836873		chr1	6982802	6983338		chr1	6686418	6686776		chr1	9036805	9037105
chr1	8847866	8849334		chr1	6991370	6991795		chr1	6687179	6687655		chr1	9040730	9041284
chr1	8856857	8857311		chr1	6998165	6998617		chr1	6701064	6702378		chr1	9074847	9075424
chr1	8859158	8860022		chr1	7009375	7010006		chr1	6715767	6716446		chr1	9080618	9081219
chr1	8862588	8863013		chr1	7026154	7026565		chr1	6719684	6720308		chr1	9084707	9085459
chr1	8866591	8867252		chr1	7042521	7043169		chr1	6724234	6725205		chr1	9086019	9086531
chr1	8873626	8874253		chr1	7046369	7046702		chr1	6727549	6727875		chr1	9101402	9102018
chr1	8877927	8878178		chr1	7069909	7070878		chr1	6753431	6754107		chr1	9110674	9111191
chr1	8878571	8879566		chr1	7075478	7075756		chr1	6770436	6771545		chr1	9114535	9115222
chr1	8889827	8890939		chr1	7110406	7110598		chr1	6784266	6785437		chr1	9123948	9125181
chr1	8897334	8897885		chr1	7117418	7118345		chr1	6802209	6802701		chr1	9127965	9128916
chr1	8902838	8903286		chr1	7177115	7178028		chr1	6810471	6810718		chr1	9129517	9129989
chr1	8903626	8904634		chr1	7186594	7187116		chr1	6859344	6860627		chr1	9142172	9142720
chr1	8917878	8918567		chr1	7207762	7208377		chr1	6867815	6868287		chr1	9145193	9145450
chr1	8941810	8942395		chr1	7265777	7266608		chr1	6889779	6890350		chr1	9162051	9164557
chr1	8962664	8963693		chr1	7299426	7299756		chr1	6912031	6912879		chr1	9181259	9182460
chr1	8986029	8986711		chr1	7379508	7379984		chr1	6922560	6922931		chr1	9196172	9197129
chr1	8987988	8988296		chr1	7386268	7386608		chr1	6925801	6926062		chr1	9201360	9202801
chr1	9004695	9005544		chr1	7388740	7390253		chr1	6941404	6942054		chr1	9231706	9232066
chr1	9009505	9010443		chr1	7401852	7402467		chr1	6955256	6955937		chr1	9234125	9234657
chr1	9040764	9041246		chr1	7454187	7454510		chr1	6960416	6960713		chr1	9242600	9242810
chr1	9044203	9044683		chr1	7469357	7469854		chr1	6961985	6963660		chr1	9244524	9244910
chr1	9062055	9062383		chr1	7470806	7471909		chr1	6982645	6983327		chr1	9249612	9250322
chr1	9074840	9075424		chr1	7539612	7540173		chr1	6991371	6991790		chr1	9266897	9267561
chr1	9080549	9081226		chr1	7549224	7550045		chr1	6998163	6998617		chr1	9270253	9271044
chr1	9084704	9085472		chr1	7616399	7616765		chr1	7009398	7009660		chr1	9280468	9281053
chr1	9085976	9086544		chr1	7641781	7642145		chr1	7026077	7026477		chr1	9290205	9290716
chr1	9101347	9102141		chr1	7645405	7645798		chr1	7042459	7043169		chr1	9291773	9292902
chr1	9110687	9111190		chr1	7647088	7647854		chr1	7046354	7046809		chr1	9293649	9294036
chr1	9114525	9115222		chr1	7661092	7661316		chr1	7069917	7070994		chr1	9300035	9300757
chr1	9123950	9125307		chr1	7667452	7668172		chr1	7075468	7075766		chr1	9302977	9303649
chr1	9128083	9128929		chr1	7669234	7670254		chr1	7117408	7118357		chr1	9315437	9316447
chr1	9129489	9129972		chr1	7679896	7681101		chr1	7177055	7178101		chr1	9344416	9344882
chr1	9142139	9142722		chr1	7704543	7704804		chr1	7186525	7187116		chr1	9371491	9372043
chr1	9162043	9164538		chr1	7752415	7753283		chr1	7207717	7208408		chr1	9373765	9374307
chr1	9181209	9182460		chr1	7755593	7755906		chr1	7218354	7218498		chr1	9388721	9389076
chr1	9196161	9197077		chr1	7770730	7772041		chr1	7224819	7225040		chr1	9393378	9393563
chr1	9201310	9202653		chr1	7783228	7784245		chr1	7265777	7266608		chr1	9400052	9401031
chr1	9228496	9228828		chr1	7808340	7808638		chr1	7299411	7299769		chr1	9412735	9413950
chr1	9231706	9232058		chr1	7856209	7856849		chr1	7379522	7379918		chr1	9418710	9420677
chr1	9234126	9235411		chr1	7885340	7886709		chr1	7386277	7386706		chr1	9428519	9429569
chr1	9244449	9245032		chr1	7902557	7903036		chr1	7388585	7389167		chr1	9447229	9447525
chr1	9249641	9250339		chr1	7920596	7920815		chr1	7389510	7390286		chr1	9455758	9456459
chr1	9266924	9267566		chr1	7926758	7927107		chr1	7401847	7402466		chr1	9473100	9473467
chr1	9270290	9271057		chr1	7940818	7941352		chr1	7456343	7456761		chr1	9476788	9477219
chr1	9280467	9281103		chr1	7942246	7942876		chr1	7469338	7469906		chr1	9490800	9491501
chr1	9281735	9282237		chr1	7948829	7949256		chr1	7470793	7472054		chr1	9495125	9495805
chr1	9290173	9290744		chr1	7951935	7952393		chr1	7539531	7540180		chr1	9510728	9511293
chr1	9291770	9292926		chr1	7953915	7954577		chr1	7549098	7550036		chr1	9519210	9520078
chr1	9293640	9293998		chr1	7956541	7956878		chr1	7561369	7561782		chr1	9521581	9522523
chr1	9300002	9300838		chr1	7961012	7962021		chr1	7616415	7616768		chr1	9530927	9532017
chr1	9302946	9303624		chr1	7974962	7975576		chr1	7641734	7641913		chr1	9538836	9539469
chr1	9315153	9316458		chr1	7982094	7982708		chr1	7645375	7645769		chr1	9539907	9540496
chr1	9344402	9345008		chr1	8004849	8005566		chr1	7647144	7647848		chr1	9546468	9547066
chr1	9371478	9372143		chr1	8015078	8015435		chr1	7667448	7668161		chr1	9551524	9552440
chr1	9373548	9374267		chr1	8018823	8019250		chr1	7669223	7670223		chr1	9561056	9562225
chr1	9393225	9393563		chr1	8019822	8020379		chr1	7680010	7680368		chr1	9565378	9565793
chr1	9400047	9401096		chr1	8025269	8025561		chr1	7680611	7681073		chr1	9572793	9573133
chr1	9412770	9413979		chr1	8026199	8026969		chr1	7704548	7704808		chr1	9588072	9588586
chr1	9418751	9420593		chr1	8040500	8041233		chr1	7717496	7717870		chr1	9589362	9590154
chr1	9428504	9429569		chr1	8061312	8061735		chr1	7752336	7753094		chr1	9593543	9594058
chr1	9447205	9447438		chr1	8070188	8070900		chr1	7755594	7755899		chr1	9615328	9616165
chr1	9448144	9448488		chr1	8077107	8078698		chr1	7770730	7771975		chr1	9626537	9627696
chr1	9455722	9456358		chr1	8089895	8090662		chr1	7783216	7784235		chr1	9648298	9648932
chr1	9473121	9473452		chr1	8096701	8098087		chr1	7808187	7808617		chr1	9659591	9659889
chr1	9476771	9477239		chr1	8120894	8121960		chr1	7856088	7856800		chr1	9671315	9671851
chr1	9490813	9491498		chr1	8137844	8138100		chr1	7885340	7886581		chr1	9681344	9682075
chr1	9495073	9495803		chr1	8154466	8155041		chr1	7902557	7903041		chr1	9687168	9689461
chr1	9510849	9511293		chr1	8155605	8156032		chr1	7920517	7920852		chr1	9699170	9699791
chr1	9516328	9516707		chr1	8165758	8166110		chr1	7926731	7927145		chr1	9702180	9702605
chr1	9519279	9520031		chr1	8172862	8173502		chr1	7940801	7941335		chr1	9705368	9705879
chr1	9521541	9522618		chr1	8174399	8175059		chr1	7942246	7942727		chr1	9718744	9719742
chr1	9530936	9532028		chr1	8182140	8183082		chr1	7948792	7949248		chr1	9724709	9725324
chr1	9538867	9539475		chr1	8189964	8190214		chr1	7951983	7952350		chr1	9735393	9736534
chr1	9539889	9540434		chr1	8197592	8198356		chr1	7953854	7954577		chr1	9753233	9753565
chr1	9546521	9547066		chr1	8238782	8239934		chr1	7961044	7962013		chr1	9755315	9756122
chr1	9551636	9552445		chr1	8258814	8260090		chr1	7975005	7975690		chr1	9766825	9767073
chr1	9561091	9562223		chr1	8269132	8270246		chr1	7982108	7982698		chr1	9768075	9768534
chr1	9565323	9565846		chr1	8284310	8284785		chr1	8004788	8005529		chr1	9784418	9784976
chr1	9572689	9573119		chr1	8314155	8314873		chr1	8015071	8015444		chr1	9792174	9793064
chr1	9588062	9588593		chr1	8315632	8316068		chr1	8018825	8019373		chr1	9796598	9797157
chr1	9589357	9590193		chr1	8317931	8318532		chr1	8019862	8020352		chr1	9808854	9809843
chr1	9593524	9594103		chr1	8329551	8330016		chr1	8026221	8026974		chr1	9822876	9823278
chr1	9615320	9616080		chr1	8343066	8344108		chr1	8040514	8041238		chr1	9824268	9825973
chr1	9626667	9627696		chr1	8347778	8349380		chr1	8061318	8061735		chr1	9836007	9836651
chr1	9648266	9648976		chr1	8357361	8357791		chr1	8070188	8070742		chr1	9842609	9844082
chr1	9652121	9652359		chr1	8373632	8375080		chr1	8078166	8078698		chr1	9849527	9849858
chr1	9659542	9659816		chr1	8381986	8382378		chr1	8077134	8077885		chr1	9850856	9851319
chr1	9671251	9671886		chr1	8396488	8397350		chr1	8089968	8090656		chr1	9859156	9859778
chr1	9681186	9682076		chr1	8402254	8402704		chr1	8096717	8096919		chr1	9861360	9861530
chr1	9687198	9689466		chr1	8408324	8409827		chr1	8097209	8098078		chr1	9867130	9868100
chr1	9699059	9699810		chr1	8422941	8423417		chr1	8120945	8121956		chr1	9874792	9875709
chr1	9702204	9702663		chr1	8424007	8425134		chr1	8141595	8141741		chr1	9877833	9878645
chr1	9705362	9705894		chr1	8435572	8436085		chr1	8154479	8155040		chr1	9890204	9890728
chr1	9718746	9719784		chr1	8439030	8439731		chr1	8155630	8156022		chr1	9892521	9893506
chr1	9724612	9725366		chr1	8443418	8444145		chr1	8165742	8166155		chr1	9894112	9894562
chr1	9735376	9736553		chr1	8456115	8457058		chr1	8167395	8167665		chr1	9909376	9909700
chr1	9753215	9753587		chr1	8463705	8465242		chr1	8172933	8173505		chr1	9910432	9911230
chr1	9755306	9756012		chr1	8490102	8490418		chr1	8174389	8175066		chr1	9920574	9921429
chr1	9768063	9768641		chr1	8497452	8497755		chr1	8182140	8183069		chr1	9942475	9943940
chr1	9784428	9784977		chr1	8525313	8526520		chr1	8197592	8198356		chr1	9950220	9950982
chr1	9792253	9793065		chr1	8560585	8561504		chr1	8238825	8239921		chr1	9960751	9961633
chr1	9796590	9797220		chr1	8575135	8575458		chr1	8258816	8260086		chr1	9973751	9974473
chr1	9808817	9809801		chr1	8598189	8598617		chr1	8269132	8270195		chr1	9996499	9998289
chr1	9822914	9823299		chr1	8626337	8626988		chr1	8284323	8284575		chr1	10025020	10025383
chr1	9824229	9825990		chr1	8643529	8643788		chr1	8314173	8314873		chr1	10032157	10033783
chr1	9835602	9836641		chr1	8661397	8662190		chr1	8315604	8316222		chr1	10034640	10035469
chr1	9842599	9844077		chr1	8670683	8671544		chr1	8317777	8318545		chr1	10045874	10046730
chr1	9849473	9849858		chr1	8701044	8701936		chr1	8329512	8329897		chr1	10059033	10060000
chr1	9850932	9851201		chr1	8703094	8703745		chr1	8343076	8344108		chr1	10129397	10129744
chr1	9859128	9859928		chr1	8712194	8713031		chr1	8347766	8349461		chr1	10152876	10153215
chr1	9867084	9868098		chr1	8718905	8719299		chr1	8351602	8351919		chr1	10160516	10161361
chr1	9874767	9875741		chr1	8726297	8727185		chr1	8359150	8359651		chr1	10168849	10170094
chr1	9877845	9878642		chr1	8733371	8734044		chr1	8373618	8375083		chr1	10195405	10196277
chr1	9881853	9882156		chr1	8745808	8746044		chr1	8381907	8382381		chr1	10196862	10198046
chr1	9890248	9890708		chr1	8789456	8790152		chr1	8396803	8397348		chr1	10209812	10210580
chr1	9892503	9894580		chr1	8794745	8795080		chr1	8402242	8402796		chr1	10211140	10212084
chr1	9900525	9900704		chr1	8808876	8809119		chr1	8408318	8409790		chr1	10241853	10242551
chr1	9909383	9909655		chr1	8816904	8818378		chr1	8422982	8423368		chr1	10250579	10251157
chr1	9910174	9911204		chr1	8822160	8822997		chr1	8424005	8425071		chr1	10337986	10338319
chr1	9920612	9921273		chr1	8829234	8830061		chr1	8435555	8436188		chr1	10340973	10341663
chr1	9942472	9943930		chr1	8835877	8836703		chr1	8439042	8439798		chr1	10377316	10377914
chr1	9950236	9951072		chr1	8848140	8849313		chr1	8443417	8444113		chr1	10387535	10388301
chr1	9960728	9961628		chr1	8856913	8857301		chr1	8456101	8456839		chr1	10398321	10399871
chr1	9974151	9974471		chr1	8857956	8858361		chr1	8464349	8465231		chr1	10415274	10415650
chr1	9996543	9998278		chr1	8859160	8860026		chr1	8470477	8470774		chr1	10429950	10431354
chr1	10025014	10025463		chr1	8862587	8863080		chr1	8497421	8497757		chr1	10450331	10450606
chr1	10032159	10033779		chr1	8866601	8866911		chr1	8507198	8507259		chr1	10459094	10459511
chr1	10034656	10035463		chr1	8873633	8874276		chr1	8525324	8526403		chr1	10471972	10472849
chr1	10045852	10046658		chr1	8877924	8878267		chr1	8560667	8561510		chr1	10474668	10475430
chr1	10050526	10050861		chr1	8878560	8879569		chr1	8575156	8575438		chr1	10494590	10496505
chr1	10059101	10060063		chr1	8889727	8890952		chr1	8598186	8598650		chr1	10507267	10507730
chr1	10129427	10129744		chr1	8899856	8900220		chr1	8607994	8608227		chr1	10508557	10509057
chr1	10152862	10153221		chr1	8902869	8903158		chr1	8616897	8617105		chr1	10510653	10511065
chr1	10160516	10161497		chr1	8903602	8904624		chr1	8626339	8626849		chr1	10514386	10515744
chr1	10168846	10170149		chr1	8917922	8918586		chr1	8661368	8662143		chr1	10527998	10529099
chr1	10195416	10196275		chr1	8941601	8942498		chr1	8671085	8671554		chr1	10545946	10546298
chr1	10196822	10198111		chr1	8962664	8963685		chr1	8701044	8701722		chr1	10555541	10556533
chr1	10209825	10210599		chr1	8986035	8986729		chr1	8703125	8703780		chr1	10586327	10586442
chr1	10211140	10211998		chr1	8987988	8988281		chr1	8712243	8713152		chr1	10599284	10599673
chr1	10241840	10242428		chr1	9004247	9005547		chr1	8718885	8719304		chr1	10634528	10635914
chr1	10250561	10251157		chr1	9009490	9010448		chr1	8726349	8727148		chr1	10640474	10641173
chr1	10280576	10280886		chr1	9036805	9037078		chr1	8733376	8734078		chr1	10646129	10646798
chr1	10337995	10338389		chr1	9040757	9041149		chr1	8789437	8790172		chr1	10651495	10652317
chr1	10340914	10341654		chr1	9067225	9067568		chr1	8794721	8795080		chr1	10665802	10666263
chr1	10377316	10377907		chr1	9074896	9075428		chr1	8797169	8797467		chr1	10679409	10680064
chr1	10387400	10388318		chr1	9080597	9081229		chr1	8808874	8809116		chr1	10692134	10692791
chr1	10398328	10399886		chr1	9084744	9085271		chr1	8817361	8817974		chr1	10704146	10705311
chr1	10415199	10415624		chr1	9086207	9086467		chr1	8822157	8822997		chr1	10716391	10716975
chr1	10430107	10431333		chr1	9101396	9102010		chr1	8829243	8830062		chr1	10727787	10728231
chr1	10450331	10450617		chr1	9110648	9111190		chr1	8833968	8834266		chr1	10736513	10737403
chr1	10459131	10459517		chr1	9114552	9115221		chr1	8835917	8836703		chr1	10755881	10756450
chr1	10471980	10472869		chr1	9123940	9125151		chr1	8848136	8849320		chr1	10765553	10766519
chr1	10474760	10475136		chr1	9127664	9128945		chr1	8857953	8858431		chr1	10779309	10779783
chr1	10490412	10490846		chr1	9129479	9129989		chr1	8859031	8860022		chr1	10788412	10789085
chr1	10494614	10496505		chr1	9135916	9136516		chr1	8862588	8862887		chr1	10793996	10794784
chr1	10507307	10507745		chr1	9142303	9142719		chr1	8866643	8866918		chr1	10795246	10795657
chr1	10508487	10509057		chr1	9145005	9145717		chr1	8873624	8874312		chr1	10796460	10796962
chr1	10510631	10511067		chr1	9162167	9164574		chr1	8877940	8878191		chr1	10803979	10804834
chr1	10514497	10515802		chr1	9180311	9180545		chr1	8878592	8879579		chr1	10815223	10815461
chr1	10527948	10529054		chr1	9181202	9182442		chr1	8889704	8890974		chr1	10824840	10825231
chr1	10545862	10546336		chr1	9189091	9189538		chr1	8899869	8900227		chr1	10835881	10836486
chr1	10555576	10556518		chr1	9196159	9197322		chr1	8902833	8903270		chr1	10866518	10867024
chr1	10599370	10599722		chr1	9201409	9202803		chr1	8903637	8904621		chr1	10867322	10868049
chr1	10606097	10606444		chr1	9214179	9214512		chr1	8917932	8918650		chr1	10890433	10891685
chr1	10634592	10636009		chr1	9228570	9228785		chr1	8941601	8942471		chr1	10900001	10901986
chr1	10640533	10641347		chr1	9231665	9232109		chr1	8962655	8963685		chr1	10909859	10910840
chr1	10646262	10646806		chr1	9234125	9235342		chr1	8974062	8974338		chr1	10936898	10937690
chr1	10651489	10652341		chr1	9242583	9242852		chr1	8986042	8986739		chr1	10943639	10944930
chr1	10665802	10666390		chr1	9244529	9244796		chr1	8988016	8988292		chr1	10960944	10961497
chr1	10677460	10677682		chr1	9249546	9250328		chr1	9004238	9005551		chr1	10962411	10962932
chr1	10679309	10680079		chr1	9266864	9267577		chr1	9009368	9010455		chr1	10965712	10966023
chr1	10692134	10692776		chr1	9270297	9271013		chr1	9036791	9037130		chr1	10979558	10980797
chr1	10704145	10705311		chr1	9280461	9281160		chr1	9041020	9041240		chr1	10990082	10990843
chr1	10727792	10728257		chr1	9290205	9290744		chr1	9067273	9067652		chr1	11012238	11013349
chr1	10736657	10737710		chr1	9291799	9292897		chr1	9074943	9075406		chr1	11031732	11032382
chr1	10747790	10748104		chr1	9293640	9294008		chr1	9080609	9081233		chr1	11037462	11038260
chr1	10755868	10756521		chr1	9294857	9295320		chr1	9084825	9085266		chr1	11045139	11046070
chr1	10761844	10762100		chr1	9299997	9300765		chr1	9086077	9086532		chr1	11052381	11054247
chr1	10765555	10766499		chr1	9302839	9303665		chr1	9101332	9102048		chr1	11059337	11059801
chr1	10776419	10776773		chr1	9315335	9316454		chr1	9110656	9111196		chr1	11060091	11061012
chr1	10779309	10779842		chr1	9344415	9344901		chr1	9114536	9115222		chr1	11099205	11100166
chr1	10788574	10789064		chr1	9371499	9372125		chr1	9123922	9125156		chr1	11133955	11135176
chr1	10793964	10794809		chr1	9388567	9389206		chr1	9128033	9128940		chr1	11179959	11180860
chr1	10795198	10795713		chr1	9393065	9393613		chr1	9129470	9129972		chr1	11241783	11242104
chr1	10796382	10796987		chr1	9400107	9401081		chr1	9135994	9136521		chr1	11246139	11247074
chr1	10803977	10804836		chr1	9412590	9413965		chr1	9142285	9142720		chr1	11262330	11263458
chr1	10815326	10815892		chr1	9418727	9419643		chr1	9145008	9145717		chr1	11272639	11274093
chr1	10824820	10825330		chr1	9428513	9429570		chr1	9162167	9164569		chr1	11281641	11282621
chr1	10835771	10836412		chr1	9442152	9442748		chr1	9180301	9180540		chr1	11300778	11301081
chr1	10866521	10868126		chr1	9448105	9448536		chr1	9181170	9182460		chr1	11316594	11317174
chr1	10890431	10891728		chr1	9455758	9456343		chr1	9189059	9189529		chr1	11320069	11320599
chr1	10899996	10901975		chr1	9473001	9473552		chr1	9196184	9197335		chr1	11337562	11337953
chr1	10909910	10910845		chr1	9476588	9477250		chr1	9201409	9202744		chr1	11339576	11340528
chr1	10936908	10937669		chr1	9490823	9491496		chr1	9214131	9214570		chr1	11341571	11342414
chr1	10943574	10944934		chr1	9495050	9495752		chr1	9231679	9232066		chr1	11352911	11353610
chr1	10960947	10961494		chr1	9510749	9511084		chr1	9234125	9235378		chr1	11364009	11364773
chr1	10962390	10962945		chr1	9519271	9520036		chr1	9242634	9242852		chr1	11375746	11375962
chr1	10965583	10966068		chr1	9521581	9522638		chr1	9244524	9244803		chr1	11462528	11462935
chr1	10979530	10980797		chr1	9529105	9529649		chr1	9249519	9250420		chr1	11473626	11473945
chr1	10990066	10990851		chr1	9531100	9532009		chr1	9266883	9267577		chr1	11478390	11479590
chr1	11012236	11013357		chr1	9538831	9539469		chr1	9270390	9271024		chr1	11483842	11484732
chr1	11031561	11032399		chr1	9539889	9540459		chr1	9280461	9281162		chr1	11531171	11531529
chr1	11037466	11038237		chr1	9546455	9547103		chr1	9281928	9282098		chr1	11550435	11551128
chr1	11045168	11046435		chr1	9551893	9552432		chr1	9290162	9290733		chr1	11563479	11564319
chr1	11052198	11054236		chr1	9555263	9555568		chr1	9291824	9292907		chr1	11572259	11572401
chr1	11059304	11059801		chr1	9561165	9562119		chr1	9294949	9295427		chr1	11577829	11577969
chr1	11060040	11060828		chr1	9565184	9565863		chr1	9299995	9300755		chr1	11621924	11622386
chr1	11099205	11100192		chr1	9572765	9573064		chr1	9302886	9303654		chr1	11635615	11636449
chr1	11133953	11135188		chr1	9588070	9588592		chr1	9315360	9316463		chr1	11642365	11642826
chr1	11179954	11180907		chr1	9589364	9590258		chr1	9344453	9344901		chr1	11645781	11646302
chr1	11241786	11242126		chr1	9593521	9594058		chr1	9350374	9350574		chr1	11650109	11650957
chr1	11246164	11247069		chr1	9601140	9601643		chr1	9351810	9352065		chr1	11652985	11653480
chr1	11262314	11263458		chr1	9612627	9612732		chr1	9360758	9360988		chr1	11663724	11664290
chr1	11272629	11274083		chr1	9615282	9616079		chr1	9371498	9372023		chr1	11664610	11665171
chr1	11281522	11282630		chr1	9621336	9621636		chr1	9388632	9389088		chr1	11680619	11681872
chr1	11300778	11301101		chr1	9626700	9627727		chr1	9393089	9393563		chr1	11690430	11691205
chr1	11316537	11317242		chr1	9648156	9648873		chr1	9400157	9401186		chr1	11693235	11693728
chr1	11320100	11320584		chr1	9652098	9652453		chr1	9412587	9413973		chr1	11701630	11701964
chr1	11323842	11324010		chr1	9659305	9660018		chr1	9418700	9419658		chr1	11707347	11708338
chr1	11337612	11337951		chr1	9667184	9667417		chr1	9420229	9420537		chr1	11711037	11711366
chr1	11340034	11340478		chr1	9671229	9672007		chr1	9428519	9429569		chr1	11719329	11720085
chr1	11341420	11342474		chr1	9676931	9677098		chr1	9439313	9439594		chr1	11735661	11737257
chr1	11352707	11353507		chr1	9681175	9681987		chr1	9442224	9442690		chr1	11748873	11749744
chr1	11363816	11364750		chr1	9687170	9689663		chr1	9448095	9448651		chr1	11761838	11762571
chr1	11374478	11375060		chr1	9690062	9690301		chr1	9455816	9456357		chr1	11784879	11785594
chr1	11375738	11376044		chr1	9699425	9699680		chr1	9473010	9473555		chr1	11787229	11788156
chr1	11462670	11463503		chr1	9700302	9700661		chr1	9476684	9477278		chr1	11803136	11803857
chr1	11473624	11473887		chr1	9702204	9702636		chr1	9490826	9491501		chr1	11805049	11806469
chr1	11478501	11479601		chr1	9705363	9705904		chr1	9495031	9495750		chr1	11821415	11822315
chr1	11483842	11484721		chr1	9718736	9719874		chr1	9510738	9511267		chr1	11838212	11838959
chr1	11522797	11523061		chr1	9724709	9725376		chr1	9519313	9520054		chr1	11845689	11846039
chr1	11531263	11531601		chr1	9735505	9736558		chr1	9521551	9522661		chr1	11859042	11859689
chr1	11550436	11551113		chr1	9753189	9753762		chr1	9529095	9529650		chr1	11862833	11863219
chr1	11563632	11564390		chr1	9755346	9755975		chr1	9531022	9532030		chr1	11865587	11865915
chr1	11572283	11572441		chr1	9766624	9767411		chr1	9538826	9539474		chr1	11893682	11894336
chr1	11617442	11617572		chr1	9768141	9768462		chr1	9539897	9540433		chr1	11898984	11899290
chr1	11635703	11636430		chr1	9775562	9775843		chr1	9546478	9547094		chr1	11901522	11901839
chr1	11642226	11642695		chr1	9784434	9784975		chr1	9552132	9552454		chr1	11907786	11909919
chr1	11645800	11646302		chr1	9792153	9793055		chr1	9555246	9555586		chr1	11926375	11926999
chr1	11650114	11650953		chr1	9796586	9797235		chr1	9561349	9562110		chr1	11934115	11935185
chr1	11653045	11653501		chr1	9808831	9809853		chr1	9565184	9565865		chr1	11966852	11967522
chr1	11663715	11664296		chr1	9822915	9823300		chr1	9572673	9573084		chr1	11979351	11980691
chr1	11664615	11665195		chr1	9824236	9825994		chr1	9577060	9577454		chr1	12001651	12002522
chr1	11673244	11673550		chr1	9835541	9836700		chr1	9588080	9588593		chr1	12018996	12020030
chr1	11680545	11681882		chr1	9842607	9844045		chr1	9589370	9590273		chr1	12030987	12031543
chr1	11690414	11691264		chr1	9849566	9849851		chr1	9593519	9594070		chr1	12040024	12041067
chr1	11691852	11692235		chr1	9850933	9851275		chr1	9615301	9616070		chr1	12044165	12044850
chr1	11693257	11693583		chr1	9852386	9852702		chr1	9621264	9621651		chr1	12051774	12052497
chr1	11701679	11701939		chr1	9859180	9859718		chr1	9626643	9627807		chr1	12079276	12079861
chr1	11707359	11708277		chr1	9867082	9868088		chr1	9648315	9648898		chr1	12095943	12096252
chr1	11711047	11711407		chr1	9874805	9875713		chr1	9659453	9659969		chr1	12106722	12107256
chr1	11719384	11720196		chr1	9877830	9878600		chr1	9671231	9672023		chr1	12118468	12119059
chr1	11735651	11737266		chr1	9881825	9882351		chr1	9676915	9677156		chr1	12124695	12125534
chr1	11742272	11742613		chr1	9890143	9890928		chr1	9681144	9682028		chr1	12132709	12133489
chr1	11748895	11749729		chr1	9892490	9893506		chr1	9687163	9688541		chr1	12153215	12153726
chr1	11761746	11762294		chr1	9894211	9894462		chr1	9688837	9689645		chr1	12161716	12162394
chr1	11784903	11785586		chr1	9909371	9909690		chr1	9699385	9699716		chr1	12177766	12178771
chr1	11787240	11788194		chr1	9910175	9911241		chr1	9700259	9700687		chr1	12191062	12192226
chr1	11803138	11803857		chr1	9920557	9921254		chr1	9702184	9702628		chr1	12198480	12198987
chr1	11805049	11806478		chr1	9942478	9943922		chr1	9705370	9705904		chr1	12208533	12209460
chr1	11821361	11822386		chr1	9950202	9950959		chr1	9718744	9719855		chr1	12229696	12230025
chr1	11838219	11838960		chr1	9958909	9959267		chr1	9724624	9725359		chr1	12230376	12231484
chr1	11845755	11846043		chr1	9960723	9961693		chr1	9735415	9736533		chr1	12271818	12272475
chr1	11858990	11859712		chr1	9973672	9974531		chr1	9753173	9753745		chr1	12314282	12314615
chr1	11862862	11863261		chr1	9996492	9998303		chr1	9755376	9755980		chr1	12399783	12400568
chr1	11865581	11865910		chr1	10018474	10019161		chr1	9766634	9767350		chr1	12413551	12414179
chr1	11883034	11883318		chr1	10031154	10031733		chr1	9768127	9768539		chr1	12454105	12455377
chr1	11893678	11894324		chr1	10032142	10033783		chr1	9775538	9775856		chr1	12457046	12457410
chr1	11898986	11899302		chr1	10034623	10035470		chr1	9784453	9784820		chr1	12464730	12465184
chr1	11901531	11901881		chr1	10045840	10046641		chr1	9792255	9792967		chr1	12477935	12479003
chr1	11907785	11909920		chr1	10055776	10056010		chr1	9796590	9797205		chr1	12485467	12487105
chr1	11926374	11927012		chr1	10059116	10059906		chr1	9808860	9809874		chr1	12540090	12540634
chr1	11934115	11935185		chr1	10074075	10074685		chr1	9824229	9825997		chr1	12549573	12550532
chr1	11966841	11967524		chr1	10108231	10108625		chr1	9835406	9836704		chr1	12573802	12574105
chr1	11979300	11980772		chr1	10129380	10129796		chr1	9842604	9844045		chr1	12594642	12595359
chr1	12001625	12002523		chr1	10146488	10146679		chr1	9850930	9851211		chr1	12595915	12596612
chr1	12018996	12020051		chr1	10152837	10153226		chr1	9852539	9852678		chr1	12601371	12601656
chr1	12030980	12031900		chr1	10160460	10161340		chr1	9859174	9859750		chr1	12616027	12616786
chr1	12039996	12041047		chr1	10168861	10169991		chr1	9860930	9861615		chr1	12618055	12620305
chr1	12044178	12044850		chr1	10195385	10196262		chr1	9867054	9868087		chr1	12636456	12637039
chr1	12051774	12052488		chr1	10196943	10198150		chr1	9874795	9875573		chr1	12658709	12659443
chr1	12067765	12068052		chr1	10209812	10210593		chr1	9877854	9878579		chr1	12760350	12760856
chr1	12079311	12079982		chr1	10211141	10212092		chr1	9881825	9882355		chr1	12783846	12784234
chr1	12095951	12096256		chr1	10241846	10242423		chr1	9890194	9890905		chr1	12792410	12792758
chr1	12106719	12107276		chr1	10250565	10251139		chr1	9892488	9893506		chr1	12798478	12799540
chr1	12118530	12119200		chr1	10338005	10338501		chr1	9894210	9894501		chr1	12810315	12811533
chr1	12124572	12125658		chr1	10339792	10340066		chr1	9909370	9909648		chr1	12851819	12852251
chr1	12132795	12133526		chr1	10341108	10341466		chr1	9910171	9911243		chr1	12862986	12863115
chr1	12153222	12153737		chr1	10377316	10377929		chr1	9920570	9921292		chr1	12864253	12865221
chr1	12161399	12162377		chr1	10387694	10388301		chr1	9927338	9927596		chr1	12921712	12921991
chr1	12177955	12178824		chr1	10398325	10399786		chr1	9942483	9943897		chr1	12936238	12936851
chr1	12191017	12192226		chr1	10415286	10415640		chr1	9950165	9950971		chr1	13019904	13020256
chr1	12198455	12198900		chr1	10430022	10431326		chr1	9958966	9959187		chr1	13079664	13080051
chr1	12199489	12199727		chr1	10458886	10459717		chr1	9960723	9961694		chr1	13181090	13181491
chr1	12208511	12209485		chr1	10472034	10472854		chr1	9973653	9974532		chr1	13193622	13193891
chr1	12229696	12231515		chr1	10474638	10475438		chr1	9996484	9997604		chr1	13208686	13209175
chr1	12251503	12251701		chr1	10494589	10496532		chr1	9997847	9998270		chr1	13228255	13228694
chr1	12271862	12272362		chr1	10507323	10507712		chr1	10018611	10019153		chr1	13246759	13247163
chr1	12314290	12314743		chr1	10508544	10509079		chr1	10031373	10031701		chr1	13264988	13265570
chr1	12386195	12386564		chr1	10510613	10511144		chr1	10032206	10033779		chr1	13277126	13277420
chr1	12399752	12400563		chr1	10514386	10515501		chr1	10034638	10035468		chr1	13422494	13422963
chr1	12413536	12414179		chr1	10527795	10529293		chr1	10045880	10046646		chr1	13469440	13469942
chr1	12448026	12448203		chr1	10545847	10546353		chr1	10055798	10056002		chr1	13530102	13531125
chr1	12454134	12455394		chr1	10555642	10556597		chr1	10059131	10059977		chr1	13543673	13544381
chr1	12457029	12457386		chr1	10586265	10586692		chr1	10065312	10065578		chr1	13584307	13584408
chr1	12464488	12465189		chr1	10599185	10599857		chr1	10074008	10074834		chr1	13628494	13629181
chr1	12477937	12479024		chr1	10605904	10606521		chr1	10108221	10108635		chr1	13665543	13666308
chr1	12480901	12481180		chr1	10634552	10636191		chr1	10129377	10129924		chr1	13699595	13700196
chr1	12485474	12487052		chr1	10640586	10641152		chr1	10151581	10151824		chr1	13725768	13726108
chr1	12525446	12525807		chr1	10646124	10646798		chr1	10152781	10153247		chr1	13730561	13731329
chr1	12540078	12540655		chr1	10651469	10652291		chr1	10160585	10161331		chr1	13748702	13749464
chr1	12549551	12550536		chr1	10665835	10666390		chr1	10168932	10170070		chr1	13758205	13758638
chr1	12556540	12556832		chr1	10668699	10668961		chr1	10195385	10196263		chr1	13759193	13759692
chr1	12573945	12574398		chr1	10671670	10671945		chr1	10197011	10198165		chr1	13800951	13801513
chr1	12594675	12595378		chr1	10677458	10677781		chr1	10209813	10210593		chr1	13807142	13807649
chr1	12595915	12596612		chr1	10679331	10680073		chr1	10211157	10212027		chr1	13811249	13811655
chr1	12601346	12602005		chr1	10692103	10692823		chr1	10224049	10224231		chr1	13813600	13814058
chr1	12616026	12616777		chr1	10704155	10705356		chr1	10241853	10242551		chr1	13828628	13829652
chr1	12618000	12620305		chr1	10716327	10717040		chr1	10250624	10251134		chr1	13892508	13893620
chr1	12636442	12637104		chr1	10727807	10728207		chr1	10337957	10338481		chr1	13929716	13930612
chr1	12658689	12659443		chr1	10730972	10731635		chr1	10341108	10341499		chr1	13950664	13951065
chr1	12693394	12693723		chr1	10736663	10737572		chr1	10377316	10377927		chr1	13960391	13960835
chr1	12760316	12760860		chr1	10747783	10748014		chr1	10387624	10388313		chr1	13965700	13966455
chr1	12783729	12784264		chr1	10755868	10756593		chr1	10398361	10399756		chr1	13990856	13991386
chr1	12792246	12792794		chr1	10765532	10766481		chr1	10415284	10415640		chr1	14008054	14008548
chr1	12798451	12799585		chr1	10768630	10768867		chr1	10430083	10431331		chr1	14017248	14018205
chr1	12810153	12811535		chr1	10779260	10779840		chr1	10450400	10450605		chr1	14037074	14038111
chr1	12822556	12822815		chr1	10788562	10789060		chr1	10458927	10459614		chr1	14055401	14056136
chr1	12851773	12852182		chr1	10793945	10794816		chr1	10472058	10472839		chr1	14064702	14065718
chr1	12862873	12863356		chr1	10795263	10795623		chr1	10474676	10475430		chr1	14071357	14072095
chr1	12864242	12864950		chr1	10796482	10796984		chr1	10494570	10496527		chr1	14095084	14095441
chr1	12936335	12936744		chr1	10803921	10804869		chr1	10507286	10507707		chr1	14108550	14109437
chr1	13019906	13020224		chr1	10824819	10825706		chr1	10508541	10509075		chr1	14113781	14114426
chr1	13208735	13209079		chr1	10835788	10836430		chr1	10510600	10511153		chr1	14127184	14128465
chr1	13228367	13228696		chr1	10866503	10868117		chr1	10514386	10515193		chr1	14140697	14141353
chr1	13265042	13265542		chr1	10890507	10891770		chr1	10527802	10529288		chr1	14174924	14175423
chr1	13277131	13277441		chr1	10899952	10901984		chr1	10545847	10546341		chr1	14190243	14191172
chr1	13422503	13422811		chr1	10909920	10910611		chr1	10555629	10556614		chr1	14205275	14205954
chr1	13469440	13469796		chr1	10918433	10919039		chr1	10585860	10586691		chr1	14214838	14215428
chr1	13530067	13531045		chr1	10936888	10937677		chr1	10599231	10599844		chr1	14267869	14268442
chr1	13543757	13544366		chr1	10942089	10942347		chr1	10605894	10606472		chr1	14280697	14281523
chr1	13628744	13629154		chr1	10943826	10944797		chr1	10634447	10636132		chr1	14291285	14291667
chr1	13665577	13666427		chr1	10960897	10961518		chr1	10640540	10641377		chr1	14296685	14297076
chr1	13699651	13700208		chr1	10962404	10962896		chr1	10646135	10646815		chr1	14301009	14301685
chr1	13700613	13700895		chr1	10965682	10966044		chr1	10651466	10652304		chr1	14304149	14305132
chr1	13725772	13726123		chr1	10975544	10976220		chr1	10665990	10666426		chr1	14334405	14335260
chr1	13730500	13731406		chr1	10979611	10980864		chr1	10671701	10671962		chr1	14360988	14361376
chr1	13748715	13749720		chr1	10990066	10990791		chr1	10679363	10680078		chr1	14366293	14366775
chr1	13759188	13759692		chr1	11012230	11013359		chr1	10691914	10692806		chr1	14390544	14391400
chr1	13761049	13761323		chr1	11031714	11032382		chr1	10704186	10705389		chr1	14415437	14415781
chr1	13800863	13801977		chr1	11037675	11038268		chr1	10716347	10717015		chr1	14435110	14435667
chr1	13807137	13807513		chr1	11045163	11046676		chr1	10727864	10728141		chr1	14465513	14466510
chr1	13811276	13811693		chr1	11052701	11054387		chr1	10730967	10731512		chr1	14476101	14476631
chr1	13813511	13813904		chr1	11059302	11059798		chr1	10736741	10737500		chr1	14528124	14528511
chr1	13828717	13829664		chr1	11060056	11060739		chr1	10747784	10748004		chr1	14542890	14543662
chr1	13892600	13893586		chr1	11099204	11100171		chr1	10755861	10756610		chr1	14549939	14550502
chr1	13929759	13930571		chr1	11134027	11135119		chr1	10765600	10766350		chr1	14553762	14554042
chr1	13950641	13951080		chr1	11152291	11152626		chr1	10768587	10768888		chr1	14597725	14599725
chr1	13960360	13960859		chr1	11176395	11176652		chr1	10779251	10779835		chr1	14606046	14606897
chr1	13965626	13966494		chr1	11179962	11180922		chr1	10788572	10789172		chr1	14700531	14701460
chr1	13990795	13991396		chr1	11189151	11189518		chr1	10793945	10794808		chr1	14731710	14732561
chr1	14008005	14008539		chr1	11241776	11242143		chr1	10795282	10795649		chr1	14742077	14742961
chr1	14017296	14018210		chr1	11246234	11247044		chr1	10796466	10796967		chr1	14756279	14757593
chr1	14037055	14038156		chr1	11262313	11263477		chr1	10803921	10804909		chr1	14765706	14766262
chr1	14055371	14056113		chr1	11272637	11274085		chr1	10824820	10825710		chr1	14776605	14776907
chr1	14064646	14065718		chr1	11281683	11282618		chr1	10835783	10836419		chr1	14783021	14783358
chr1	14071284	14072201		chr1	11286358	11286635		chr1	10861737	10861982		chr1	14786490	14786763
chr1	14095074	14095486		chr1	11300794	11301019		chr1	10866508	10868124		chr1	14787693	14788144
chr1	14098134	14098986		chr1	11307874	11308560		chr1	10890441	10891853		chr1	14848797	14849201
chr1	14108335	14109516		chr1	11316640	11317082		chr1	10899942	10902022		chr1	14850313	14851051
chr1	14113863	14114440		chr1	11319985	11320606		chr1	10909706	10910843		chr1	14867046	14867482
chr1	14127044	14128396		chr1	11321804	11322214		chr1	10918420	10919026		chr1	14881041	14881325
chr1	14140697	14141348		chr1	11337612	11337935		chr1	10936888	10937742		chr1	14899154	14900334
chr1	14174891	14175444		chr1	11340004	11340504		chr1	10942002	10942394		chr1	14911017	14911670
chr1	14181161	14181632		chr1	11341748	11342041		chr1	10943685	10944816		chr1	14915309	14915821
chr1	14190233	14191044		chr1	11363774	11364580		chr1	10960911	10961489		chr1	14923047	14924185
chr1	14205156	14205968		chr1	11374466	11374952		chr1	10962429	10962896		chr1	14924850	14925813
chr1	14214773	14215457		chr1	11375660	11376080		chr1	10965638	10966082		chr1	14939884	14940172
chr1	14234724	14235320		chr1	11384285	11384640		chr1	10975541	10976197		chr1	14942816	14943514
chr1	14267905	14268453		chr1	11453914	11454216		chr1	10979579	10980743		chr1	14946449	14947332
chr1	14280598	14281597		chr1	11462451	11463550		chr1	10990084	10990729		chr1	14955356	14955678
chr1	14291233	14291668		chr1	11473626	11473911		chr1	11012235	11013347		chr1	14963983	14964561
chr1	14296546	14297051		chr1	11478501	11478824		chr1	11031551	11032419		chr1	14968429	14969075
chr1	14300935	14301713		chr1	11479055	11479560		chr1	11037493	11038236		chr1	14970251	14970579
chr1	14304201	14305122		chr1	11483842	11484666		chr1	11045172	11046756		chr1	14976999	14978129
chr1	14320589	14320845		chr1	11522607	11523096		chr1	11052411	11054222		chr1	14983245	14983578
chr1	14334014	14335250		chr1	11531041	11531759		chr1	11059414	11059797		chr1	15000180	15001562
chr1	14361054	14361369		chr1	11535751	11536076		chr1	11060056	11060675		chr1	15004188	15004631
chr1	14366342	14366768		chr1	11550435	11551103		chr1	11099207	11100281		chr1	15014180	15014941
chr1	14369965	14370272		chr1	11563560	11564502		chr1	11134025	11135131		chr1	15027590	15028858
chr1	14390507	14391395		chr1	11569733	11569978		chr1	11152464	11152542		chr1	15037978	15038720
chr1	14435141	14435644		chr1	11572247	11572757		chr1	11171994	11172618		chr1	15046262	15047107
chr1	14465625	14466499		chr1	11577624	11578202		chr1	11176438	11176638		chr1	15064360	15064887
chr1	14476049	14476744		chr1	11590518	11590876		chr1	11179955	11180920		chr1	15070133	15070236
chr1	14496871	14497299		chr1	11594293	11594502		chr1	11189145	11189673		chr1	15075707	15076073
chr1	14517146	14517927		chr1	11617234	11617602		chr1	11241781	11242143		chr1	15089253	15090855
chr1	14528065	14528631		chr1	11622026	11622485		chr1	11246233	11246962		chr1	15100101	15101108
chr1	14542843	14543678		chr1	11635703	11636425		chr1	11262329	11263458		chr1	15106697	15107273
chr1	14549872	14550559		chr1	11642226	11642687		chr1	11272619	11272942		chr1	15110727	15111104
chr1	14553717	14554118		chr1	11645789	11646297		chr1	11273160	11274073		chr1	15128289	15129193
chr1	14571971	14572299		chr1	11648766	11649048		chr1	11281700	11282616		chr1	15152267	15153681
chr1	14597723	14599692		chr1	11650040	11650974		chr1	11286363	11286650		chr1	15154189	15154830
chr1	14605915	14606887		chr1	11652985	11653694		chr1	11300723	11301019		chr1	15171631	15172296
chr1	14681124	14681464		chr1	11663717	11664297		chr1	11307861	11308462		chr1	15178710	15179664
chr1	14700486	14701508		chr1	11664609	11665190		chr1	11316689	11317140		chr1	15200183	15201129
chr1	14731750	14732534		chr1	11680553	11681900		chr1	11319985	11320606		chr1	15206425	15207013
chr1	14742085	14743059		chr1	11690431	11691201		chr1	11321778	11322097		chr1	15223058	15223261
chr1	14756333	14758006		chr1	11692879	11693780		chr1	11333677	11333902		chr1	15238965	15239352
chr1	14765531	14766265		chr1	11701624	11702024		chr1	11337612	11337947		chr1	15246952	15248010
chr1	14776749	14776927		chr1	11707358	11708342		chr1	11339811	11340494		chr1	15258144	15258951
chr1	14779173	14779432		chr1	11719382	11720220		chr1	11341748	11342206		chr1	15272138	15273006
chr1	14786431	14786808		chr1	11721401	11721617		chr1	11353428	11353510		chr1	15279627	15279810
chr1	14787763	14788135		chr1	11729910	11730146		chr1	11363789	11364676		chr1	15284443	15285152
chr1	14789805	14790069		chr1	11735656	11737256		chr1	11374444	11374987		chr1	15304472	15305305
chr1	14804796	14805069		chr1	11748748	11749719		chr1	11375694	11376123		chr1	15322818	15324160
chr1	14848780	14849164		chr1	11761739	11762355		chr1	11384231	11384798		chr1	15326598	15326923
chr1	14850323	14851100		chr1	11762608	11762921		chr1	11398558	11398777		chr1	15330101	15330427
chr1	14899200	14900335		chr1	11768660	11769144		chr1	11450791	11451125		chr1	15337596	15338048
chr1	14910963	14911712		chr1	11784830	11785602		chr1	11453919	11454212		chr1	15344766	15345368
chr1	14915286	14915816		chr1	11787238	11788193		chr1	11462451	11463497		chr1	15352303	15352850
chr1	14923048	14924207		chr1	11796497	11796743		chr1	11473624	11473887		chr1	15364876	15365035
chr1	14924650	14925805		chr1	11803126	11803800		chr1	11478463	11479560		chr1	15383590	15383848
chr1	14939839	14940228		chr1	11805157	11806483		chr1	11483837	11484671		chr1	15409074	15409947
chr1	14942817	14943499		chr1	11821319	11822402		chr1	11522610	11523412		chr1	15418732	15419658
chr1	14946410	14947409		chr1	11829931	11830345		chr1	11531080	11531819		chr1	15426712	15427073
chr1	14955385	14955789		chr1	11838219	11838966		chr1	11535673	11536180		chr1	15431081	15431922
chr1	14963983	14964568		chr1	11845757	11846048		chr1	11550435	11551113		chr1	15459703	15460946
chr1	14968429	14968987		chr1	11858951	11859702		chr1	11563578	11564515		chr1	15501532	15502055
chr1	14970260	14970534		chr1	11862695	11863266		chr1	11569710	11569964		chr1	15510754	15511366
chr1	14977019	14978178		chr1	11865583	11865899		chr1	11572151	11572520		chr1	15524112	15524795
chr1	14983270	14983577		chr1	11882918	11883362		chr1	11577670	11578063		chr1	15526245	15527297
chr1	15000205	15001641		chr1	11893693	11894219		chr1	11590491	11590831		chr1	15538463	15539096
chr1	15014018	15014937		chr1	11896601	11896959		chr1	11611882	11612183		chr1	15584418	15585323
chr1	15022179	15022427		chr1	11899007	11899288		chr1	11617288	11617727		chr1	15595217	15595622
chr1	15027597	15028868		chr1	11901494	11901909		chr1	11635695	11636321		chr1	15602965	15604057
chr1	15037937	15038738		chr1	11907786	11909904		chr1	11642206	11642686		chr1	15615669	15616054
chr1	15046236	15047160		chr1	11925316	11925625		chr1	11645789	11646302		chr1	15616588	15618484
chr1	15056764	15057164		chr1	11926381	11927022		chr1	11648765	11649059		chr1	15630356	15631243
chr1	15064348	15064949		chr1	11934119	11935183		chr1	11650039	11650890		chr1	15679776	15681712
chr1	15075718	15076148		chr1	11966844	11967519		chr1	11652921	11653663		chr1	15702837	15703522
chr1	15089318	15090824		chr1	11979378	11980705		chr1	11663725	11664296		chr1	15741016	15741962
chr1	15100099	15101133		chr1	12001679	12002642		chr1	11664615	11665190		chr1	15757258	15758307
chr1	15106739	15107273		chr1	12018991	12020025		chr1	11673427	11673560		chr1	15759081	15759547
chr1	15110708	15111114		chr1	12030960	12031620		chr1	11680554	11681899		chr1	15764444	15764638
chr1	15117184	15117531		chr1	12039983	12041091		chr1	11690431	11691191		chr1	15788148	15788748
chr1	15128417	15129297		chr1	12044153	12044850		chr1	11691920	11692327		chr1	15795063	15795628
chr1	15139810	15140080		chr1	12051753	12052586		chr1	11692764	11693799		chr1	15799088	15801376
chr1	15142127	15142321		chr1	12067765	12068043		chr1	11701625	11701939		chr1	15813464	15813894
chr1	15152267	15153772		chr1	12075781	12076013		chr1	11707347	11708322		chr1	15815493	15815974
chr1	15154165	15154842		chr1	12079311	12079874		chr1	11719348	11720206		chr1	15820492	15820760
chr1	15172089	15172357		chr1	12083984	12084191		chr1	11721377	11721631		chr1	15830448	15831076
chr1	15178737	15179753		chr1	12095923	12096238		chr1	11735706	11737196		chr1	15834371	15836362
chr1	15188318	15188799		chr1	12106575	12107262		chr1	11748746	11749657		chr1	15846875	15847635
chr1	15200220	15201134		chr1	12118546	12119150		chr1	11761746	11762388		chr1	15849090	15850239
chr1	15206477	15207011		chr1	12124586	12125535		chr1	11768767	11769139		chr1	15885838	15886951
chr1	15222855	15223324		chr1	12125799	12126475		chr1	11776403	11776796		chr1	15911910	15912214
chr1	15238812	15239511		chr1	12132870	12133489		chr1	11784774	11785608		chr1	15924689	15925189
chr1	15246952	15247919		chr1	12143703	12144015		chr1	11787355	11788194		chr1	15937729	15938101
chr1	15258104	15258866		chr1	12153146	12153761		chr1	11790965	11791198		chr1	15953632	15954634
chr1	15272140	15273008		chr1	12161372	12162434		chr1	11803136	11803820		chr1	15975146	15976607
chr1	15284444	15285279		chr1	12166749	12167024		chr1	11805147	11806479		chr1	15994281	15994967
chr1	15304467	15305305		chr1	12177620	12178772		chr1	11821333	11822409		chr1	16007041	16007377
chr1	15322819	15324125		chr1	12184243	12184548		chr1	11829943	11830339		chr1	16008938	16009504
chr1	15326544	15326885		chr1	12191026	12192226		chr1	11838186	11838967		chr1	16012684	16013488
chr1	15330091	15330388		chr1	12198406	12198978		chr1	11845692	11846039		chr1	16021709	16022150
chr1	15337708	15338056		chr1	12199410	12199939		chr1	11858993	11859581		chr1	16026566	16027207
chr1	15339651	15339904		chr1	12208454	12209485		chr1	11862695	11863352		chr1	16032559	16033303
chr1	15340393	15340672		chr1	12229688	12231480		chr1	11882996	11883397		chr1	16048322	16049204
chr1	15344778	15345393		chr1	12251355	12251850		chr1	11893715	11894215		chr1	16055708	16056516
chr1	15352277	15352833		chr1	12271803	12272413		chr1	11896612	11896969		chr1	16061390	16061821
chr1	15383556	15383838		chr1	12314292	12314605		chr1	11899010	11899245		chr1	16068351	16068859
chr1	15408933	15409963		chr1	12386052	12386580		chr1	11901483	11901907		chr1	16073714	16074109
chr1	15416136	15416389		chr1	12399769	12400498		chr1	11907785	11909913		chr1	16075129	16075589
chr1	15418732	15419664		chr1	12413714	12414096		chr1	11926376	11927026		chr1	16076633	16077211
chr1	15426676	15427204		chr1	12454083	12455310		chr1	11934139	11935185		chr1	16078790	16079564
chr1	15430948	15431747		chr1	12456793	12457495		chr1	11966842	11967524		chr1	16082158	16082756
chr1	15459919	15460915		chr1	12464568	12465173		chr1	11979383	11980813		chr1	16088351	16089414
chr1	15501528	15501914		chr1	12477927	12478996		chr1	12001663	12002575		chr1	16107404	16107804
chr1	15511235	15511436		chr1	12480897	12481171		chr1	12013924	12014443		chr1	16111731	16112400
chr1	15524110	15525120		chr1	12486032	12487142		chr1	12018996	12020013		chr1	16122370	16123373
chr1	15526245	15527318		chr1	12540002	12540710		chr1	12029918	12030288		chr1	16133155	16133541
chr1	15538370	15539169		chr1	12549418	12550581		chr1	12030880	12031790		chr1	16138322	16138803
chr1	15584410	15585387		chr1	12556533	12556889		chr1	12039961	12041091		chr1	16139480	16139934
chr1	15595201	15595614		chr1	12573583	12574453		chr1	12044155	12044850		chr1	16145055	16147150
chr1	15602980	15604064		chr1	12594683	12595363		chr1	12051753	12052571		chr1	16152783	16153168
chr1	15615669	15616087		chr1	12595915	12596720		chr1	12069672	12069823		chr1	16154220	16156555
chr1	15616631	15618308		chr1	12601359	12602205		chr1	12075781	12075961		chr1	16164252	16164852
chr1	15630401	15631264		chr1	12604310	12604619		chr1	12079377	12079877		chr1	16167364	16168374
chr1	15641023	15641661		chr1	12615994	12616786		chr1	12095859	12096253		chr1	16173160	16174607
chr1	15679723	15681831		chr1	12618065	12620257		chr1	12106616	12107285		chr1	16175590	16176495
chr1	15702862	15703514		chr1	12636339	12637088		chr1	12118541	12119194		chr1	16181621	16182573
chr1	15741003	15741962		chr1	12658698	12659443		chr1	12124562	12126578		chr1	16184300	16184728
chr1	15757524	15758287		chr1	12760306	12760831		chr1	12132781	12133489		chr1	16187663	16188351
chr1	15759012	15759563		chr1	12783830	12784223		chr1	12143597	12144064		chr1	16189658	16190889
chr1	15764221	15764703		chr1	12792424	12792629		chr1	12153089	12153773		chr1	16205115	16205407
chr1	15777842	15778126		chr1	12798462	12799503		chr1	12161500	12162442		chr1	16206255	16207287
chr1	15788147	15788758		chr1	12810186	12811654		chr1	12177754	12178898		chr1	16212094	16212994
chr1	15795140	15795616		chr1	12822555	12822850		chr1	12184264	12184536		chr1	16216034	16217858
chr1	15799045	15801374		chr1	12830253	12830591		chr1	12191005	12192236		chr1	16230481	16230602
chr1	15813437	15813868		chr1	12837570	12837856		chr1	12198295	12199033		chr1	16236157	16237623
chr1	15815493	15815975		chr1	12851678	12852396		chr1	12199489	12199765		chr1	16244310	16245077
chr1	15820492	15820901		chr1	12864285	12864937		chr1	12208437	12209485		chr1	16248270	16249387
chr1	15830727	15831009		chr1	12877166	12877433		chr1	12229670	12231478		chr1	16260726	16261255
chr1	15834368	15836370		chr1	12921711	12922005		chr1	12251224	12251696		chr1	16321451	16321768
chr1	15846864	15847674		chr1	12924543	12924785		chr1	12271819	12272467		chr1	16324390	16324957
chr1	15849093	15850218		chr1	12936215	12936756		chr1	12314299	12314595		chr1	16351096	16353153
chr1	15885833	15886951		chr1	13019929	13020251		chr1	12386079	12386576		chr1	16366964	16368289
chr1	15911881	15912275		chr1	13079621	13079874		chr1	12399793	12400599		chr1	16386185	16386883
chr1	15937438	15938148		chr1	13181195	13181536		chr1	12413580	12413937		chr1	16430528	16430936
chr1	15953577	15954651		chr1	13208690	13209079		chr1	12454073	12455377		chr1	16440125	16441448
chr1	15975159	15976606		chr1	13228392	13228657		chr1	12456837	12457433		chr1	16474877	16475154
chr1	15985727	15986052		chr1	13246832	13247265		chr1	12464638	12465177		chr1	16483579	16483809
chr1	15994181	15994955		chr1	13265029	13265570		chr1	12477974	12479008		chr1	16499163	16500204
chr1	16006967	16007377		chr1	13276999	13277453		chr1	12480878	12481208		chr1	16513031	16514728
chr1	16008884	16009578		chr1	13356910	13357171		chr1	12486111	12487144		chr1	16534234	16535431
chr1	16012668	16013602		chr1	13422475	13422944		chr1	12525516	12525741		chr1	16545177	16546306
chr1	16021551	16022210		chr1	13450274	13450710		chr1	12540067	12540663		chr1	16591608	16592284
chr1	16026541	16027215		chr1	13469440	13469902		chr1	12549418	12550581		chr1	16612720	16613994
chr1	16028476	16028705		chr1	13530111	13531130		chr1	12556540	12556794		chr1	16623688	16625163
chr1	16032559	16033290		chr1	13543660	13544381		chr1	12559923	12560371		chr1	16638155	16638841
chr1	16038419	16038819		chr1	13583888	13584459		chr1	12573626	12574452		chr1	16643794	16645410
chr1	16048363	16049196		chr1	13587352	13587773		chr1	12594644	12595359		chr1	16665808	16667311
chr1	16055708	16056523		chr1	13620016	13620457		chr1	12595917	12596726		chr1	16677924	16678446
chr1	16061359	16061771		chr1	13628274	13629289		chr1	12601349	12602242		chr1	16696530	16697167
chr1	16068468	16068809		chr1	13665538	13666416		chr1	12604282	12604617		chr1	16700223	16700563
chr1	16073721	16074114		chr1	13667910	13668157		chr1	12616016	12616777		chr1	16703241	16703895
chr1	16075124	16075599		chr1	13699533	13700208		chr1	12618055	12620309		chr1	16707809	16708122
chr1	16076632	16077165		chr1	13700621	13700870		chr1	12636349	12637111		chr1	16709305	16710059
chr1	16078789	16079554		chr1	13725722	13726136		chr1	12658707	12659444		chr1	16720159	16721058
chr1	16082078	16082917		chr1	13730570	13731355		chr1	12693474	12693732		chr1	16739949	16741541
chr1	16088163	16089399		chr1	13748702	13749499		chr1	12760350	12760848		chr1	16750070	16750942
chr1	16107408	16107825		chr1	13757959	13758505		chr1	12783709	12784261		chr1	16770023	16770871
chr1	16111582	16112578		chr1	13759195	13759674		chr1	12792362	12792551		chr1	16796334	16797038
chr1	16113210	16113495		chr1	13801021	13801952		chr1	12798449	12799471		chr1	16861909	16862606
chr1	16121095	16121452		chr1	13807193	13807647		chr1	12810225	12811643		chr1	16872577	16873704
chr1	16122384	16123449		chr1	13811236	13811810		chr1	12822444	12822863		chr1	16895708	16897084
chr1	16131852	16131903		chr1	13813600	13813984		chr1	12830236	12830782		chr1	16903878	16905513
chr1	16133151	16133449		chr1	13819785	13820597		chr1	12837563	12837863		chr1	16913392	16914032
chr1	16138052	16139744		chr1	13825230	13825484		chr1	12851667	12852397		chr1	16921344	16921778
chr1	16145016	16147160		chr1	13828621	13829664		chr1	12864364	12864937		chr1	16938897	16939807
chr1	16152777	16153253		chr1	13892600	13893571		chr1	12877052	12877443		chr1	16948098	16949227
chr1	16156004	16156480		chr1	13921683	13922760		chr1	12921192	12922010		chr1	16951637	16951948
chr1	16154374	16155747		chr1	13929921	13930626		chr1	12924538	12924768		chr1	16960408	16961167
chr1	16164262	16164710		chr1	13950611	13951080		chr1	12936202	12936913		chr1	16963550	16963910
chr1	16167334	16168422		chr1	13960360	13960832		chr1	13019901	13020263		chr1	16987092	16987548
chr1	16173098	16174607		chr1	13965621	13966482		chr1	13079659	13080073		chr1	16998341	16999145
chr1	16175580	16176487		chr1	13991074	13991353		chr1	13181087	13181541		chr1	17011954	17012527
chr1	16181604	16182569		chr1	13996321	13996765		chr1	13208667	13209079		chr1	17053648	17054666
chr1	16184305	16184549		chr1	14017333	14018210		chr1	13247009	13247252		chr1	17059575	17060109
chr1	16187664	16188459		chr1	14037033	14037926		chr1	13265042	13265552		chr1	17080945	17081845
chr1	16189658	16190862		chr1	14055310	14056249		chr1	13277050	13277455		chr1	17097267	17098401
chr1	16191809	16192144		chr1	14064646	14065258		chr1	13279797	13280108		chr1	17119399	17119874
chr1	16206312	16207261		chr1	14071413	14072098		chr1	13297667	13297876		chr1	17121260	17121536
chr1	16212034	16212993		chr1	14095089	14095434		chr1	13356909	13357200		chr1	17125681	17126202
chr1	16216047	16217857		chr1	14108705	14109283		chr1	13422431	13422811		chr1	17128425	17128995
chr1	16226189	16226512		chr1	14113781	14114306		chr1	13450293	13450729		chr1	17167998	17168636
chr1	16230612	16230820		chr1	14127832	14128483		chr1	13469435	13469927		chr1	17212006	17213291
chr1	16236162	16237701		chr1	14138197	14138479		chr1	13517169	13517463		chr1	17226517	17227064
chr1	16244139	16244998		chr1	14140697	14141369		chr1	13530050	13531130		chr1	17233318	17234171
chr1	16248250	16249379		chr1	14174944	14175402		chr1	13541826	13542080		chr1	17236911	17237556
chr1	16260731	16261203		chr1	14190240	14191058		chr1	13543740	13544376		chr1	17239543	17239861
chr1	16321240	16321853		chr1	14205514	14205878		chr1	13583888	13584431		chr1	17250524	17251155
chr1	16324475	16324977		chr1	14214817	14215661		chr1	13620093	13620372		chr1	17274193	17274445
chr1	16351626	16353158		chr1	14255671	14255954		chr1	13628349	13629277		chr1	17275299	17275656
chr1	16366962	16368278		chr1	14267834	14268520		chr1	13665475	13666442		chr1	17304261	17304666
chr1	16386120	16386871		chr1	14280916	14281173		chr1	13667904	13668170		chr1	17335882	17336491
chr1	16403054	16403237		chr1	14291118	14291644		chr1	13699590	13700178		chr1	17340228	17340658
chr1	16430516	16430936		chr1	14296411	14297206		chr1	13700628	13700868		chr1	17370693	17371061
chr1	16440130	16441458		chr1	14301057	14301631		chr1	13725717	13726129		chr1	17405792	17406598
chr1	16474867	16475189		chr1	14304146	14305104		chr1	13730593	13731374		chr1	17412235	17412678
chr1	16483591	16483856		chr1	14334415	14335255		chr1	13748715	13749488		chr1	17440015	17440860
chr1	16499149	16500207		chr1	14346075	14346416		chr1	13758214	13758511		chr1	17441305	17442099
chr1	16513016	16514693		chr1	14361087	14361328		chr1	13759218	13759665		chr1	17477259	17477797
chr1	16534224	16535435		chr1	14366444	14366751		chr1	13800956	13801548		chr1	17494108	17494715
chr1	16545217	16546289		chr1	14390564	14391288		chr1	13807142	13807647		chr1	17502231	17502988
chr1	16591667	16592199		chr1	14435194	14435672		chr1	13811166	13811885		chr1	17519909	17520698
chr1	16612720	16613989		chr1	14465625	14466496		chr1	13813242	13813945		chr1	17531809	17532508
chr1	16623637	16625163		chr1	14476173	14476797		chr1	13819795	13820509		chr1	17539996	17540523
chr1	16638083	16638838		chr1	14517096	14517779		chr1	13825230	13825484		chr1	17550807	17551501
chr1	16643737	16645408		chr1	14522798	14523227		chr1	13828620	13829665		chr1	17569308	17570119
chr1	16665843	16667311		chr1	14528119	14528546		chr1	13892580	13893531		chr1	17587827	17588747
chr1	16677921	16678447		chr1	14543031	14543634		chr1	13921683	13922079		chr1	17606760	17607251
chr1	16696553	16697276		chr1	14550062	14550492		chr1	13922528	13922721		chr1	17624848	17625202
chr1	16700224	16700559		chr1	14553691	14554073		chr1	13930135	13930576		chr1	17653630	17654174
chr1	16703241	16703934		chr1	14590571	14591123		chr1	13950463	13951146		chr1	17661527	17662059
chr1	16707613	16708227		chr1	14597720	14599684		chr1	13960416	13960866		chr1	17682182	17683011
chr1	16709303	16710143		chr1	14605957	14606974		chr1	13965715	13966477		chr1	17696416	17697398
chr1	16720159	16721056		chr1	14612322	14612610		chr1	13991128	13991350		chr1	17745096	17745406
chr1	16739992	16741535		chr1	14681171	14681474		chr1	13996274	13996841		chr1	17919599	17920138
chr1	16750146	16750942		chr1	14700493	14701527		chr1	14017327	14018210		chr1	18581397	18581675
chr1	16770028	16770965		chr1	14704766	14705105		chr1	14037032	14038039		chr1	18597272	18597991
chr1	16796283	16797281		chr1	14731711	14732608		chr1	14055283	14056148		chr1	18820466	18821396
chr1	16861909	16862533		chr1	14742077	14743074		chr1	14064646	14065271		chr1	18874989	18875780
chr1	16872568	16873692		chr1	14756616	14757586		chr1	14071379	14072110		chr1	18884071	18884621
chr1	16895708	16897098		chr1	14765567	14766331		chr1	14095074	14095438		chr1	18902464	18903385
chr1	16903880	16905475		chr1	14776583	14777028		chr1	14108648	14109393		chr1	18907079	18907343
chr1	16913481	16914053		chr1	14779071	14779397		chr1	14113771	14114347		chr1	18912933	18913651
chr1	16921355	16921688		chr1	14783026	14783354		chr1	14127805	14128555		chr1	18926536	18926905
chr1	16938734	16939801		chr1	14787700	14788142		chr1	14138045	14138823		chr1	18956599	18957309
chr1	16948118	16949253		chr1	14789814	14790086		chr1	14140718	14141352		chr1	19010609	19011598
chr1	16951635	16951946		chr1	14804718	14805069		chr1	14149448	14149701		chr1	19074956	19075485
chr1	16960537	16961387		chr1	14842530	14843070		chr1	14175033	14175421		chr1	19113731	19114070
chr1	16963552	16963916		chr1	14850125	14851017		chr1	14190286	14191055		chr1	19209603	19211099
chr1	16980705	16981093		chr1	14880576	14881148		chr1	14205301	14205946		chr1	19241219	19241637
chr1	16987092	16987390		chr1	14894866	14895099		chr1	14214817	14215566		chr1	19251086	19252668
chr1	16993053	16993318		chr1	14899092	14900297		chr1	14234822	14235306		chr1	19260366	19260890
chr1	16998354	16999193		chr1	14911017	14911670		chr1	14255602	14255954		chr1	19311087	19311905
chr1	17011219	17012491		chr1	14913871	14914318		chr1	14267833	14268561		chr1	19312295	19313069
chr1	17053791	17054730		chr1	14915309	14915912		chr1	14282785	14283011		chr1	19341381	19342056
chr1	17059575	17060089		chr1	14923493	14924214		chr1	14296428	14297191		chr1	19344306	19344956
chr1	17080903	17081753		chr1	14924616	14925817		chr1	14301007	14301634		chr1	19429547	19430763
chr1	17097125	17098372		chr1	14939999	14940241		chr1	14304212	14305117		chr1	19436895	19437450
chr1	17119256	17119891		chr1	14942749	14943527		chr1	14334334	14335348		chr1	19439617	19440796
chr1	17125790	17126207		chr1	14946543	14947359		chr1	14346047	14346492		chr1	19450733	19451431
chr1	17128406	17129028		chr1	14955393	14955680		chr1	14360955	14361328		chr1	19469516	19470037
chr1	17167987	17168767		chr1	14963990	14964585		chr1	14366493	14366755		chr1	19484926	19485231
chr1	17207884	17208325		chr1	14968429	14969152		chr1	14390543	14391244		chr1	19485603	19486457
chr1	17212097	17213280		chr1	14970251	14970579		chr1	14415437	14415734		chr1	19582305	19582960
chr1	17226480	17227005		chr1	14976983	14978115		chr1	14435189	14435550		chr1	19596266	19597724
chr1	17233361	17234171		chr1	14983231	14983668		chr1	14465672	14466516		chr1	19616425	19616853
chr1	17236884	17237539		chr1	14996091	14996893		chr1	14517089	14517789		chr1	19619678	19620018
chr1	17239547	17239862		chr1	15004152	15004640		chr1	14522769	14523399		chr1	19622188	19622458
chr1	17250506	17251270		chr1	15014180	15014933		chr1	14528117	14528531		chr1	19640199	19641144
chr1	17275242	17275665		chr1	15020046	15020254		chr1	14542851	14543677		chr1	19643187	19643956
chr1	17276652	17277019		chr1	15027565	15028880		chr1	14550072	14550491		chr1	19650956	19651441
chr1	17298012	17298311		chr1	15030691	15031050		chr1	14553628	14554095		chr1	19653364	19654284
chr1	17335879	17336501		chr1	15037978	15038717		chr1	14567178	14567444		chr1	19659519	19660246
chr1	17340254	17340655		chr1	15046220	15047006		chr1	14590562	14591179		chr1	19676335	19676903
chr1	17370654	17370870		chr1	15056686	15057265		chr1	14597723	14599684		chr1	19704448	19704969
chr1	17404728	17405002		chr1	15064350	15064874		chr1	14605915	14606974		chr1	19715379	19716066
chr1	17405720	17406596		chr1	15070089	15070516		chr1	14612312	14612616		chr1	19737435	19737764
chr1	17412244	17412601		chr1	15075725	15076213		chr1	14681112	14681467		chr1	19758250	19758821
chr1	17440036	17442099		chr1	15089240	15090834		chr1	14700440	14701523		chr1	19762295	19762673
chr1	17451767	17451880		chr1	15100116	15101128		chr1	14731649	14732612		chr1	19787012	19787797
chr1	17477260	17477806		chr1	15106666	15107281		chr1	14742082	14743074		chr1	19799077	19800591
chr1	17485358	17485558		chr1	15110681	15111174		chr1	14756586	14757583		chr1	19808565	19810092
chr1	17491805	17492306		chr1	15128453	15129212		chr1	14765576	14766272		chr1	19825192	19825565
chr1	17494195	17494708		chr1	15139588	15140238		chr1	14776792	14777060		chr1	19866893	19867155
chr1	17502224	17502964		chr1	15152220	15153763		chr1	14779088	14779432		chr1	19872106	19872565
chr1	17519903	17520700		chr1	15154165	15154850		chr1	14783034	14783364		chr1	19881795	19882598
chr1	17531791	17532479		chr1	15178631	15179735		chr1	14787679	14788135		chr1	19917913	19918459
chr1	17539956	17540611		chr1	15188267	15188930		chr1	14789805	14790091		chr1	19974863	19975356
chr1	17550816	17551488		chr1	15200219	15201134		chr1	14804724	14805044		chr1	20100846	20101367
chr1	17569545	17569910		chr1	15206440	15206965		chr1	14833795	14834083		chr1	20152033	20152768
chr1	17587830	17588777		chr1	15239006	15239321		chr1	14850180	14851015		chr1	20212766	20213423
chr1	17606789	17607252		chr1	15247068	15247914		chr1	14880573	14881333		chr1	20367125	20367513
chr1	17653659	17654216		chr1	15258247	15258736		chr1	14899069	14900335		chr1	20376987	20377191
chr1	17661515	17662017		chr1	15260691	15260902		chr1	14911017	14911688		chr1	20476345	20476880
chr1	17682181	17683062		chr1	15272145	15273006		chr1	14913890	14914193		chr1	20481142	20481636
chr1	17696494	17697220		chr1	15283603	15284008		chr1	14915303	14915849		chr1	20486338	20487265
chr1	17745113	17745392		chr1	15284549	15285033		chr1	14923078	14924215		chr1	20493869	20494677
chr1	17919783	17920017		chr1	15304538	15305305		chr1	14924849	14925414		chr1	20496142	20496519
chr1	18597330	18597867		chr1	15322796	15324201		chr1	14939661	14940244		chr1	20507494	20508435
chr1	18820516	18821218		chr1	15326645	15326943		chr1	14942781	14943494		chr1	20522348	20522923
chr1	18874843	18875747		chr1	15330081	15330426		chr1	14946458	14947384		chr1	20552580	20553095
chr1	18884086	18884547		chr1	15337436	15338354		chr1	14963992	14964562		chr1	20575130	20575874
chr1	18902454	18903341		chr1	15340417	15340678		chr1	14968424	14969140		chr1	20588679	20589277
chr1	18912933	18913679		chr1	15344909	15345328		chr1	14970246	14970581		chr1	20613573	20614422
chr1	18926537	18926891		chr1	15350362	15350719		chr1	14976973	14978071		chr1	20633310	20634922
chr1	18956658	18957384		chr1	15352284	15352884		chr1	14983224	14983681		chr1	20640066	20640593
chr1	19010629	19011569		chr1	15364812	15365048		chr1	14996091	14996956		chr1	20661142	20662259
chr1	19074595	19075526		chr1	15409017	15409958		chr1	15001240	15001602		chr1	20696337	20697421
chr1	19113689	19114057		chr1	15416077	15416522		chr1	15004339	15004653		chr1	20702347	20702836
chr1	19209646	19211099		chr1	15418727	15419610		chr1	15014180	15014936		chr1	20717494	20718127
chr1	19241213	19241676		chr1	15426642	15427324		chr1	15027589	15028877		chr1	20732245	20733699
chr1	19251084	19252462		chr1	15430962	15431706		chr1	15030676	15031068		chr1	20786092	20787087
chr1	19260547	19260728		chr1	15432572	15433193		chr1	15037929	15038722		chr1	20787459	20788260
chr1	19311169	19313068		chr1	15459868	15460822		chr1	15046219	15047140		chr1	20814904	20815441
chr1	19341419	19341934		chr1	15501516	15501910		chr1	15056692	15057265		chr1	20896683	20897247
chr1	19344326	19344913		chr1	15524082	15524840		chr1	15064291	15064916		chr1	21022333	21022828
chr1	19429543	19430799		chr1	15526233	15527285		chr1	15069998	15070408		chr1	21023354	21023734
chr1	19436893	19437444		chr1	15538578	15539008		chr1	15075733	15076254		chr1	21083169	21083764
chr1	19439697	19440808		chr1	15584411	15585324		chr1	15083654	15083810		chr1	21149856	21150169
chr1	19450880	19451247		chr1	15595196	15595577		chr1	15089325	15090829		chr1	21170945	21171441
chr1	19469505	19470027		chr1	15603041	15604101		chr1	15100091	15101110		chr1	21176634	21177412
chr1	19484931	19485258		chr1	15616541	15618242		chr1	15106660	15107227		chr1	21195015	21195801
chr1	19485516	19486439		chr1	15630348	15631347		chr1	15110658	15111172		chr1	21217730	21218323
chr1	19582305	19582848		chr1	15678629	15678986		chr1	15128393	15129247		chr1	21232072	21232589
chr1	19596335	19597762		chr1	15679782	15681712		chr1	15139736	15140356		chr1	21238528	21238893
chr1	19616423	19616879		chr1	15702850	15703720		chr1	15152220	15153772		chr1	21255081	21255627
chr1	19619692	19620121		chr1	15740973	15741962		chr1	15154165	15154861		chr1	21268312	21269083
chr1	19640176	19641133		chr1	15757283	15758349		chr1	15178605	15179710		chr1	21269722	21270549
chr1	19643187	19643952		chr1	15759094	15759542		chr1	15188131	15188975		chr1	21284145	21285300
chr1	19650956	19651403		chr1	15764339	15764818		chr1	15200214	15201113		chr1	21298046	21298421
chr1	19653396	19654289		chr1	15786800	15787113		chr1	15206418	15207021		chr1	21308902	21309614
chr1	19659526	19660244		chr1	15788149	15788837		chr1	15238812	15239348		chr1	21310435	21311355
chr1	19676372	19676827		chr1	15795113	15795675		chr1	15246967	15247916		chr1	21324054	21325317
chr1	19704276	19705095		chr1	15799050	15801376		chr1	15258111	15258859		chr1	21329497	21329821
chr1	19715389	19716056		chr1	15808971	15809444		chr1	15260699	15261065		chr1	21334211	21335119
chr1	19758353	19758826		chr1	15813437	15813894		chr1	15272148	15273004		chr1	21335491	21336359
chr1	19762295	19762632		chr1	15815499	15815981		chr1	15283619	15284010		chr1	21340300	21340651
chr1	19787012	19787708		chr1	15820492	15820938		chr1	15284563	15284903		chr1	21344539	21344951
chr1	19799089	19800604		chr1	15830431	15831115		chr1	15304514	15305315		chr1	21345585	21346065
chr1	19807884	19810147		chr1	15834371	15836374		chr1	15322733	15324195		chr1	21350177	21350658
chr1	19816046	19816387		chr1	15846852	15847635		chr1	15326645	15326843		chr1	21368157	21369126
chr1	19825271	19825548		chr1	15849146	15850239		chr1	15330050	15330550		chr1	21370622	21370836
chr1	19872127	19872533		chr1	15885843	15886952		chr1	15337421	15338300		chr1	21378923	21379763
chr1	19881823	19882610		chr1	15897753	15898052		chr1	15340399	15340683		chr1	21387117	21387413
chr1	19917930	19918464		chr1	15923360	15923721		chr1	15344897	15345343		chr1	21436166	21436609
chr1	19974859	19975171		chr1	15924655	15925216		chr1	15352284	15352878		chr1	21436922	21437271
chr1	20152053	20152768		chr1	15937344	15938186		chr1	15364816	15365077		chr1	21439754	21440803
chr1	20212723	20213467		chr1	15958822	15959115		chr1	15383579	15384305		chr1	21491988	21492333
chr1	20367133	20367408		chr1	15975153	15976607		chr1	15409085	15409953		chr1	21494804	21495342
chr1	20376988	20377293		chr1	15985583	15986134		chr1	15416066	15416513		chr1	21503073	21503385
chr1	20476198	20476880		chr1	15994100	15994955		chr1	15418732	15419603		chr1	21508721	21509282
chr1	20481157	20481601		chr1	16006967	16007418		chr1	15426496	15427327		chr1	21520587	21521435
chr1	20486259	20487298		chr1	16008938	16009585		chr1	15430943	15431717		chr1	21534718	21535281
chr1	20493840	20494589		chr1	16012557	16013607		chr1	15432631	15433243		chr1	21539862	21540272
chr1	20496199	20496518		chr1	16018172	16018461		chr1	15459868	15460875		chr1	21573953	21575143
chr1	20507499	20508428		chr1	16021357	16022145		chr1	15482938	15483456		chr1	21586540	21587542
chr1	20522365	20522839		chr1	16026510	16027229		chr1	15501523	15502013		chr1	21595326	21595762
chr1	20552539	20553191		chr1	16032557	16033299		chr1	15510754	15511456		chr1	21607568	21608358
chr1	20574990	20575994		chr1	16038370	16038986		chr1	15524090	15525120		chr1	21614645	21614930
chr1	20588784	20589438		chr1	16048331	16049320		chr1	15526249	15527273		chr1	21623326	21624101
chr1	20613566	20614441		chr1	16055627	16056513		chr1	15538637	15539041		chr1	21626903	21627269
chr1	20633693	20634838		chr1	16061346	16061777		chr1	15557768	15558019		chr1	21638421	21639346
chr1	20640049	20640574		chr1	16068140	16068984		chr1	15584404	15585324		chr1	21647848	21648236
chr1	20661080	20662235		chr1	16073716	16074027		chr1	15595204	15595583		chr1	21655666	21656173
chr1	20696344	20697429		chr1	16075279	16075594		chr1	15603059	15604174		chr1	21659151	21659996
chr1	20702418	20702722		chr1	16076155	16077296		chr1	15616631	15618242		chr1	21673157	21673777
chr1	20717502	20718314		chr1	16078789	16079564		chr1	15630348	15631341		chr1	21676207	21676705
chr1	20732208	20733698		chr1	16082084	16082949		chr1	15641210	15641445		chr1	21703284	21703789
chr1	20786186	20787096		chr1	16088441	16089521		chr1	15678635	15678976		chr1	21764403	21765840
chr1	20787478	20788237		chr1	16100517	16100871		chr1	15679777	15681695		chr1	21775076	21775543
chr1	20814901	20815234		chr1	16111585	16112618		chr1	15702845	15703722		chr1	21782065	21783833
chr1	20896695	20897262		chr1	16113114	16113946		chr1	15736121	15736569		chr1	21816928	21817281
chr1	21022308	21022819		chr1	16122254	16123437		chr1	15741001	15741984		chr1	21826264	21826874
chr1	21023300	21023704		chr1	16133155	16133529		chr1	15751787	15751978		chr1	21869439	21870479
chr1	21083136	21083764		chr1	16138241	16140204		chr1	15757524	15758357		chr1	21875737	21875818
chr1	21149660	21150169		chr1	16145002	16147207		chr1	15759092	15759568		chr1	21896732	21897392
chr1	21170940	21171601		chr1	16156021	16157036		chr1	15764215	15764812		chr1	21914808	21915651
chr1	21176636	21177507		chr1	16154586	16155783		chr1	15788151	15788855		chr1	21921425	21921780
chr1	21194854	21195784		chr1	16159040	16159424		chr1	15795068	15795665		chr1	21922346	21922764
chr1	21217710	21218488		chr1	16164228	16164909		chr1	15799050	15801382		chr1	21936087	21936686
chr1	21232077	21232603		chr1	16167338	16168368		chr1	15809025	15809367		chr1	21937461	21937797
chr1	21255162	21255766		chr1	16173080	16174609		chr1	15813376	15813917		chr1	21939667	21940054
chr1	21268294	21269272		chr1	16175574	16176457		chr1	15815537	15815974		chr1	21956632	21957579
chr1	21269749	21270588		chr1	16181601	16182635		chr1	15820440	15820931		chr1	21963891	21964604
chr1	21284155	21285577		chr1	16187649	16188507		chr1	15830465	15831074		chr1	21980656	21981044
chr1	21298055	21298395		chr1	16189689	16190674		chr1	15834376	15836414		chr1	22005134	22005917
chr1	21299868	21300311		chr1	16205091	16205256		chr1	15846852	15847633		chr1	22019140	22019448
chr1	21308879	21309594		chr1	16206266	16207399		chr1	15849183	15850223		chr1	22024985	22026337
chr1	21310400	21311475		chr1	16212225	16212943		chr1	15860330	15860341		chr1	22039637	22040250
chr1	21323936	21325328		chr1	16215905	16217868		chr1	15885919	15886914		chr1	22042614	22043451
chr1	21329495	21329851		chr1	16236162	16237698		chr1	15923377	15923721		chr1	22044969	22045652
chr1	21334195	21335082		chr1	16244240	16245105		chr1	15924657	15925216		chr1	22052301	22052880
chr1	21335527	21336349		chr1	16248268	16249453		chr1	15937434	15938186		chr1	22053343	22053730
chr1	21338803	21339199		chr1	16260525	16261257		chr1	15953704	15954411		chr1	22070324	22070579
chr1	21340300	21340610		chr1	16324323	16325025		chr1	15958832	15959115		chr1	22131817	22132690
chr1	21344687	21345017		chr1	16351896	16353155		chr1	15975161	15976525		chr1	22141990	22142515
chr1	21345450	21346065		chr1	16358973	16359248		chr1	15985493	15986168		chr1	22184890	22185687
chr1	21350181	21350619		chr1	16366964	16368278		chr1	15994160	15994976		chr1	22208148	22208815
chr1	21368033	21369131		chr1	16385928	16386928		chr1	16006912	16007496		chr1	22217854	22218157
chr1	21370669	21370965		chr1	16430516	16430960		chr1	16008865	16009521		chr1	22275248	22276302
chr1	21378922	21379763		chr1	16440125	16441332		chr1	16012573	16013630		chr1	22317230	22317714
chr1	21387112	21387447		chr1	16461575	16462464		chr1	16018154	16018471		chr1	22332939	22333187
chr1	21436149	21437289		chr1	16483591	16483861		chr1	16021457	16022136		chr1	22342140	22342505
chr1	21439776	21440406		chr1	16499119	16500230		chr1	16026490	16027229		chr1	22388752	22389507
chr1	21492029	21492280		chr1	16512987	16514857		chr1	16032547	16033308		chr1	22412434	22413263
chr1	21494395	21495403		chr1	16534204	16535445		chr1	16038285	16039298		chr1	22416615	22417093
chr1	21503051	21503389		chr1	16545148	16546310		chr1	16048331	16049325		chr1	22420376	22420884
chr1	21508696	21509284		chr1	16567011	16567348		chr1	16055632	16056515		chr1	22428713	22429359
chr1	21520523	21521440		chr1	16591790	16592416		chr1	16061371	16061821		chr1	22451581	22452835
chr1	21534644	21535281		chr1	16601449	16601747		chr1	16067255	16067536		chr1	22593037	22593706
chr1	21539933	21540303		chr1	16612679	16613986		chr1	16068182	16068972		chr1	22600481	22601174
chr1	21573966	21575314		chr1	16623632	16625167		chr1	16073721	16074114		chr1	22611417	22611910
chr1	21586659	21587675		chr1	16638155	16638800		chr1	16075195	16075623		chr1	22625632	22625922
chr1	21594624	21594854		chr1	16643806	16645464		chr1	16076145	16077312		chr1	22641729	22642772
chr1	21595193	21595757		chr1	16651670	16651954		chr1	16078795	16079570		chr1	22662407	22662730
chr1	21607494	21608346		chr1	16665728	16667343		chr1	16082053	16082951		chr1	22665683	22666016
chr1	21614599	21614954		chr1	16677854	16678410		chr1	16088347	16089523		chr1	22673791	22674519
chr1	21622874	21624107		chr1	16696528	16697339		chr1	16100427	16101119		chr1	22689068	22690018
chr1	21626872	21627176		chr1	16700238	16700603		chr1	16111585	16112486		chr1	22704364	22704909
chr1	21635193	21635473		chr1	16703254	16703931		chr1	16113124	16113517		chr1	22710097	22710558
chr1	21638497	21639265		chr1	16707685	16708247		chr1	16122374	16123459		chr1	22711807	22712070
chr1	21647850	21648370		chr1	16709281	16710104		chr1	16131877	16132195		chr1	22739455	22740188
chr1	21655733	21656697		chr1	16720173	16720833		chr1	16133145	16133737		chr1	22750215	22751574
chr1	21659159	21660025		chr1	16739943	16741572		chr1	16138021	16140197		chr1	22780615	22781200
chr1	21673126	21673877		chr1	16750029	16750942		chr1	16144985	16147191		chr1	22789185	22789859
chr1	21676219	21676803		chr1	16770030	16770866		chr1	16154628	16155704		chr1	22790205	22790516
chr1	21764006	21765864		chr1	16796317	16797033		chr1	16156009	16156598		chr1	22826207	22827246
chr1	21775043	21775714		chr1	16861909	16862617		chr1	16159040	16159424		chr1	22831825	22832541
chr1	21782184	21783837		chr1	16872508	16873691		chr1	16164228	16164959		chr1	22850362	22850951
chr1	21816947	21817172		chr1	16895708	16897100		chr1	16167329	16168373		chr1	22861898	22862501
chr1	21826322	21826862		chr1	16903878	16905449		chr1	16173068	16174612		chr1	22870197	22871186
chr1	21869426	21870512		chr1	16913406	16914043		chr1	16175582	16176410		chr1	22873092	22873373
chr1	21896743	21897486		chr1	16921271	16921766		chr1	16181602	16182685		chr1	22876730	22877100
chr1	21914801	21915691		chr1	16938862	16939819		chr1	16187658	16188526		chr1	22888973	22889639
chr1	21921395	21921630		chr1	16948098	16949259		chr1	16189673	16190655		chr1	22930065	22930763
chr1	21922027	21922833		chr1	16951637	16951948		chr1	16205100	16205381		chr1	22963969	22964675
chr1	21935998	21936812		chr1	16960634	16961322		chr1	16206265	16207287		chr1	22969349	22969648
chr1	21937444	21937973		chr1	16963600	16963899		chr1	16212181	16212954		chr1	22976348	22977077
chr1	21939708	21940046		chr1	16967369	16967549		chr1	16215975	16217874		chr1	23010623	23011297
chr1	21956549	21957639		chr1	16972012	16972283		chr1	16226261	16226518		chr1	23013840	23014161
chr1	21963730	21964645		chr1	16980674	16981063		chr1	16230488	16230662		chr1	23019021	23019572
chr1	21980444	21981094		chr1	16987080	16987406		chr1	16236126	16237701		chr1	23019926	23020320
chr1	22005121	22005946		chr1	16998490	16999083		chr1	16244154	16245098		chr1	23167451	23167808
chr1	22024852	22026354		chr1	17011357	17011547		chr1	16248255	16249438		chr1	23168774	23170221
chr1	22039635	22040247		chr1	17011917	17012528		chr1	16254650	16254901		chr1	23177406	23178226
chr1	22042933	22043464		chr1	17053658	17054656		chr1	16260721	16261306		chr1	23184345	23185011
chr1	22044990	22045673		chr1	17059575	17060111		chr1	16321581	16321795		chr1	23196734	23197177
chr1	22052293	22052876		chr1	17080855	17081711		chr1	16324304	16324970		chr1	23210363	23210818
chr1	22053343	22053736		chr1	17090855	17091597		chr1	16351638	16353149		chr1	23216363	23216957
chr1	22070109	22070607		chr1	17097115	17098339		chr1	16359005	16359349		chr1	23248533	23248864
chr1	22131819	22132718		chr1	17119245	17119802		chr1	16366950	16368259		chr1	23344100	23345272
chr1	22141980	22142562		chr1	17121260	17121669		chr1	16386102	16386869		chr1	23367982	23369838
chr1	22184913	22185840		chr1	17125718	17126192		chr1	16402888	16403279		chr1	23377175	23377722
chr1	22205042	22205456		chr1	17128395	17129097		chr1	16430529	16430954		chr1	23384936	23385860
chr1	22208262	22208699		chr1	17167927	17168703		chr1	16440113	16441299		chr1	23403064	23404420
chr1	22217875	22218081		chr1	17207760	17208321		chr1	16461628	16462483		chr1	23411540	23412378
chr1	22275267	22276280		chr1	17212127	17213291		chr1	16474927	16475191		chr1	23436281	23436796
chr1	22317364	22317704		chr1	17226395	17227156		chr1	16483467	16483900		chr1	23451651	23452704
chr1	22332554	22333118		chr1	17233228	17234171		chr1	16499120	16500214		chr1	23478742	23479362
chr1	22342116	22342389		chr1	17236911	17237602		chr1	16512988	16514718		chr1	23483289	23483673
chr1	22388791	22389723		chr1	17239511	17239862		chr1	16534231	16535473		chr1	23484309	23484994
chr1	22412620	22413266		chr1	17250531	17252159		chr1	16545164	16546294		chr1	23496836	23497690
chr1	22416578	22417087		chr1	17274241	17275669		chr1	16566973	16567268		chr1	23528073	23528920
chr1	22420361	22420863		chr1	17276638	17277038		chr1	16591819	16592441		chr1	23529843	23531543
chr1	22428696	22429410		chr1	17292367	17292799		chr1	16601388	16601747		chr1	23539656	23540249
chr1	22451586	22452688		chr1	17304177	17304734		chr1	16612720	16613994		chr1	23542800	23543429
chr1	22593027	22593761		chr1	17335799	17336516		chr1	16623612	16625173		chr1	23544669	23545137
chr1	22600494	22601070		chr1	17340112	17340660		chr1	16631621	16631748		chr1	23555056	23557027
chr1	22611568	22611959		chr1	17348290	17348699		chr1	16638106	16638870		chr1	23559213	23559817
chr1	22641708	22642692		chr1	17369448	17369865		chr1	16643836	16645522		chr1	23562169	23562603
chr1	22662405	22662724		chr1	17370658	17371036		chr1	16651677	16651940		chr1	23593155	23594007
chr1	22665701	22666205		chr1	17405703	17406596		chr1	16665736	16667274		chr1	23594794	23595406
chr1	22674004	22674565		chr1	17440015	17440853		chr1	16677946	16678422		chr1	23619737	23620094
chr1	22689078	22690013		chr1	17441371	17442003		chr1	16696543	16697339		chr1	23627060	23628290
chr1	22704376	22704914		chr1	17475799	17476151		chr1	16700224	16700590		chr1	23634882	23635714
chr1	22709472	22710567		chr1	17477264	17477787		chr1	16703235	16703920		chr1	23637316	23637878
chr1	22711769	22712073		chr1	17485375	17485745		chr1	16707638	16708247		chr1	23651182	23651543
chr1	22739472	22740184		chr1	17494089	17494731		chr1	16709295	16710056		chr1	23673194	23673767
chr1	22750131	22751553		chr1	17502194	17502991		chr1	16720159	16721058		chr1	23688149	23688621
chr1	22780781	22781191		chr1	17508042	17508338		chr1	16739959	16741563		chr1	23691392	23692282
chr1	22789168	22789956		chr1	17519903	17520754		chr1	16750065	16750952		chr1	23718453	23719072
chr1	22826283	22827287		chr1	17526172	17526711		chr1	16757688	16758015		chr1	23742981	23743597
chr1	22831825	22832546		chr1	17531869	17532418		chr1	16770028	16770848		chr1	23744084	23745177
chr1	22849841	22851276		chr1	17539950	17540547		chr1	16796341	16797048		chr1	23751212	23751560
chr1	22861873	22862387		chr1	17550794	17551490		chr1	16861912	16862645		chr1	23756585	23756947
chr1	22870170	22871181		chr1	17554042	17554467		chr1	16872572	16873692		chr1	23771924	23772566
chr1	22873087	22873515		chr1	17559672	17559963		chr1	16895708	16897084		chr1	23777806	23778320
chr1	22876622	22877172		chr1	17569258	17570212		chr1	16903878	16905568		chr1	23779916	23780202
chr1	22888963	22889472		chr1	17586296	17586592		chr1	16913485	16914043		chr1	23790812	23791977
chr1	22930144	22930775		chr1	17587675	17588725		chr1	16921345	16921628		chr1	23799756	23799971
chr1	22949850	22950236		chr1	17606810	17607222		chr1	16938840	16939817		chr1	23800293	23801522
chr1	22963944	22964610		chr1	17612027	17612687		chr1	16948108	16949259		chr1	23809679	23810152
chr1	22976347	22977077		chr1	17618044	17618549		chr1	16960665	16961327		chr1	23824932	23825907
chr1	23010534	23011282		chr1	17624401	17625276		chr1	16963540	16963924		chr1	23838158	23839465
chr1	23013835	23014146		chr1	17633686	17633917		chr1	16971851	16972374		chr1	23867909	23868808
chr1	23018989	23019575		chr1	17636618	17636867		chr1	16980664	16981093		chr1	23904608	23905140
chr1	23167484	23167874		chr1	17646901	17647090		chr1	16987058	16987416		chr1	23916701	23917385
chr1	23168787	23170242		chr1	17653506	17654373		chr1	16998442	16999087		chr1	23930977	23931625
chr1	23177322	23178283		chr1	17661501	17662010		chr1	17004982	17005197		chr1	23949085	23949630
chr1	23184380	23184925		chr1	17682319	17683043		chr1	17011206	17012462		chr1	23958840	23960093
chr1	23196774	23197198		chr1	17696396	17697412		chr1	17053801	17054661		chr1	23980053	23981058
chr1	23210346	23210923		chr1	17732477	17732949		chr1	17059575	17060116		chr1	23984463	23985072
chr1	23216663	23216958		chr1	17745024	17745441		chr1	17080880	17081732		chr1	23996770	23997260
chr1	23217488	23217956		chr1	17874170	17874793		chr1	17090902	17091527		chr1	24003218	24004026
chr1	23248538	23248868		chr1	17919586	17920118		chr1	17097205	17098349		chr1	24008411	24008760
chr1	23344141	23345247		chr1	18149098	18149549		chr1	17119295	17120003		chr1	24009098	24010076
chr1	23367982	23369870		chr1	18480696	18481074		chr1	17125719	17126202		chr1	24018634	24019395
chr1	23370795	23371190		chr1	18575557	18575948		chr1	17128396	17129039		chr1	24028027	24028338
chr1	23377071	23377732		chr1	18581384	18581682		chr1	17161402	17161665		chr1	24032576	24033251
chr1	23384911	23385908		chr1	18597315	18598009		chr1	17167872	17168697		chr1	24043274	24043804
chr1	23402915	23404369		chr1	18602899	18603145		chr1	17191500	17191625		chr1	24046084	24047086
chr1	23411443	23412373		chr1	18607080	18607656		chr1	17207747	17208324		chr1	24048407	24049030
chr1	23421888	23422083		chr1	18684296	18684662		chr1	17212043	17213276		chr1	24070784	24071474
chr1	23436159	23436827		chr1	18805978	18806552		chr1	17226395	17227066		chr1	24102636	24103276
chr1	23446755	23447131		chr1	18820448	18821391		chr1	17233235	17234171		chr1	24112155	24112975
chr1	23451624	23452715		chr1	18874861	18875821		chr1	17236903	17237609		chr1	24119781	24120933
chr1	23478820	23479362		chr1	18884086	18884697		chr1	17239530	17239867		chr1	24142452	24143481
chr1	23483366	23483833		chr1	18902449	18903272		chr1	17245345	17245591		chr1	24150295	24151602
chr1	23484280	23484987		chr1	18907074	18907393		chr1	17250532	17252152		chr1	24155097	24155636
chr1	23496814	23497783		chr1	18912983	18913698		chr1	17274183	17274547		chr1	24186916	24188154
chr1	23500310	23500486		chr1	18926404	18927207		chr1	17274860	17275713		chr1	24201934	24202582
chr1	23503385	23503686		chr1	18932475	18932710		chr1	17276615	17277057		chr1	24216040	24216984
chr1	23505378	23505833		chr1	18938357	18938825		chr1	17292369	17292808		chr1	24236357	24237150
chr1	23528051	23528943		chr1	18941197	18941621		chr1	17304222	17304791		chr1	24266375	24266807
chr1	23529785	23531629		chr1	18949015	18949755		chr1	17335869	17336512		chr1	24289685	24290611
chr1	23539658	23540235		chr1	18955616	18955874		chr1	17340179	17340682		chr1	24294463	24295071
chr1	23542731	23543455		chr1	18956750	18957483		chr1	17348145	17349119		chr1	24301090	24301452
chr1	23544723	23545134		chr1	18965523	18966286		chr1	17370684	17370963		chr1	24319274	24319829
chr1	23555043	23556978		chr1	18972080	18972797		chr1	17405723	17406591		chr1	24321886	24322718
chr1	23559096	23559821		chr1	19009770	19011453		chr1	17412257	17412465		chr1	24392223	24392721
chr1	23562159	23562597		chr1	19028094	19028459		chr1	17440370	17440886		chr1	24413439	24414096
chr1	23593023	23594076		chr1	19033572	19034675		chr1	17441414	17442026		chr1	24415468	24416208
chr1	23594794	23595405		chr1	19052326	19053033		chr1	17474341	17474612		chr1	24416643	24417639
chr1	23619730	23620169		chr1	19054253	19054569		chr1	17475800	17476058		chr1	24501865	24502722
chr1	23627083	23628306		chr1	19067205	19067652		chr1	17477264	17477797		chr1	24515483	24516124
chr1	23634882	23635719		chr1	19070383	19070756		chr1	17485354	17485728		chr1	24536556	24536797
chr1	23637309	23637883		chr1	19074918	19075494		chr1	17494089	17494745		chr1	24555604	24556018
chr1	23651211	23651594		chr1	19094657	19094996		chr1	17502189	17503003		chr1	24559148	24559583
chr1	23657606	23657977		chr1	19113737	19114092		chr1	17508040	17508362		chr1	24562578	24562908
chr1	23673212	23673769		chr1	19209646	19211096		chr1	17519902	17520762		chr1	24567758	24568485
chr1	23688076	23688599		chr1	19241368	19241630		chr1	17526157	17526599		chr1	24586954	24587642
chr1	23691456	23692348		chr1	19251127	19252531		chr1	17531834	17532439		chr1	24594181	24594696
chr1	23718453	23718803		chr1	19260179	19261486		chr1	17539948	17540546		chr1	24635073	24635488
chr1	23743003	23745177		chr1	19311271	19313011		chr1	17550843	17551480		chr1	24642235	24643564
chr1	23751225	23751561		chr1	19336525	19337052		chr1	17554001	17554643		chr1	24683351	24684290
chr1	23771995	23772561		chr1	19341536	19342227		chr1	17569267	17570294		chr1	24688481	24689165
chr1	23777835	23778714		chr1	19344361	19344972		chr1	17586315	17586780		chr1	24702538	24703003
chr1	23779898	23780188		chr1	19384219	19384568		chr1	17587782	17588725		chr1	24705178	24706075
chr1	23790634	23791988		chr1	19429560	19430763		chr1	17606763	17607222		chr1	24724648	24724914
chr1	23799711	23799890		chr1	19437057	19437405		chr1	17612029	17612462		chr1	24730676	24731008
chr1	23800344	23801634		chr1	19439721	19441251		chr1	17618049	17618603		chr1	24744894	24745572
chr1	23809678	23810145		chr1	19450725	19451444		chr1	17624410	17625284		chr1	24752485	24752850
chr1	23810879	23811079		chr1	19469445	19470125		chr1	17632960	17633248		chr1	24830630	24830950
chr1	23824882	23825905		chr1	19484943	19486450		chr1	17633678	17633959		chr1	24847808	24848631
chr1	23838137	23839465		chr1	19558170	19558506		chr1	17646895	17647145		chr1	24849660	24849925
chr1	23867879	23868783		chr1	19582231	19582826		chr1	17653645	17654775		chr1	24864400	24864945
chr1	23904598	23905164		chr1	19596376	19597750		chr1	17661523	17662010		chr1	24874747	24875378
chr1	23916633	23917306		chr1	19616440	19616843		chr1	17664410	17664637		chr1	24897898	24898604
chr1	23930954	23931458		chr1	19621950	19622678		chr1	17682219	17683070		chr1	24909569	24909823
chr1	23949086	23949600		chr1	19640214	19641117		chr1	17696423	17697412		chr1	24930326	24930692
chr1	23958939	23960118		chr1	19643167	19643952		chr1	17723819	17724056		chr1	24932385	24932672
chr1	23980028	23980992		chr1	19650956	19651403		chr1	17725285	17725536		chr1	24968832	24969455
chr1	23984321	23985214		chr1	19653417	19654527		chr1	17732428	17733087		chr1	25006654	25007045
chr1	23996648	23997441		chr1	19659475	19660447		chr1	17745081	17745446		chr1	25022520	25023242
chr1	24003225	24004028		chr1	19676370	19676941		chr1	17765540	17765893		chr1	25037101	25037417
chr1	24008443	24008779		chr1	19682365	19682853		chr1	17768735	17769139		chr1	25057626	25057892
chr1	24009042	24010086		chr1	19704384	19705060		chr1	17874306	17874818		chr1	25101534	25102076
chr1	24018618	24019410		chr1	19715445	19716054		chr1	17919598	17920204		chr1	25117346	25117718
chr1	24027990	24028345		chr1	19737395	19737812		chr1	18149076	18149521		chr1	25135928	25136413
chr1	24032575	24033233		chr1	19746731	19746981		chr1	18480535	18480995		chr1	25145871	25146673
chr1	24043263	24043837		chr1	19758222	19758999		chr1	18557713	18558274		chr1	25148804	25148961
chr1	24046252	24047117		chr1	19787012	19787604		chr1	18575518	18575934		chr1	25167264	25167920
chr1	24048347	24049086		chr1	19799072	19800734		chr1	18581396	18581675		chr1	25174000	25174509
chr1	24070815	24071317		chr1	19809217	19810012		chr1	18583604	18583814		chr1	25198003	25198158
chr1	24102140	24103373		chr1	19825265	19825604		chr1	18584797	18585001		chr1	25232042	25233365
chr1	24112125	24112971		chr1	19866661	19867283		chr1	18597315	18597872		chr1	25239621	25240495
chr1	24117681	24118044		chr1	19872116	19872594		chr1	18607004	18607857		chr1	25246635	25248042
chr1	24119696	24120889		chr1	19881789	19882572		chr1	18618477	18618873		chr1	25256289	25257167
chr1	24142482	24143475		chr1	19884392	19884695		chr1	18684297	18684589		chr1	25266733	25268168
chr1	24150251	24151540		chr1	19903498	19903861		chr1	18806012	18806747		chr1	25289795	25290483
chr1	24155084	24155639		chr1	19917947	19918402		chr1	18820374	18821385		chr1	25336968	25338901
chr1	24186833	24188159		chr1	19921108	19921656		chr1	18874828	18875859		chr1	25402893	25403404
chr1	24201942	24202607		chr1	19925358	19925641		chr1	18884066	18884777		chr1	25430192	25430934
chr1	24215988	24217031		chr1	19948954	19949313		chr1	18902460	18903261		chr1	25478608	25478924
chr1	24236349	24237150		chr1	19974853	19975257		chr1	18907064	18907348		chr1	25503689	25504258
chr1	24266382	24266897		chr1	20089326	20089601		chr1	18912972	18913665		chr1	25506617	25507142
chr1	24289688	24290601		chr1	20100802	20101370		chr1	18926419	18927379		chr1	25520609	25520897
chr1	24294430	24295210		chr1	20124333	20124923		chr1	18932109	18932748		chr1	25543280	25543501
chr1	24300963	24301481		chr1	20152013	20152768		chr1	18938343	18938979		chr1	25543902	25545052
chr1	24308422	24308915		chr1	20158599	20158935		chr1	18941196	18941749		chr1	25549541	25550308
chr1	24319274	24319831		chr1	20165547	20165834		chr1	18949008	18949722		chr1	25556471	25557254
chr1	24321797	24322809		chr1	20212786	20213465		chr1	18956651	18957463		chr1	25568186	25569197
chr1	24392195	24392721		chr1	20255494	20256078		chr1	18965521	18966284		chr1	25573662	25573993
chr1	24413427	24414116		chr1	20271597	20271968		chr1	19009848	19011482		chr1	25603358	25603627
chr1	24415435	24416240		chr1	20279432	20279859		chr1	19027999	19028460		chr1	25608547	25608836
chr1	24416633	24417611		chr1	20358666	20359169		chr1	19033604	19034673		chr1	25615892	25616624
chr1	24501882	24502975		chr1	20361905	20362258		chr1	19052375	19052971		chr1	25688618	25689091
chr1	24515636	24516087		chr1	20367077	20367567		chr1	19053948	19054583		chr1	25695004	25695416
chr1	24541197	24541425		chr1	20376829	20377295		chr1	19067096	19067598		chr1	25727180	25728135
chr1	24555652	24556038		chr1	20411119	20411823		chr1	19074843	19075452		chr1	25736781	25737566
chr1	24559143	24559604		chr1	20426714	20427348		chr1	19096300	19096657		chr1	25743853	25744579
chr1	24562578	24562946		chr1	20430422	20430657		chr1	19113690	19114103		chr1	25758502	25759315
chr1	24567758	24568485		chr1	20476300	20476818		chr1	19209706	19211099		chr1	25771093	25772119
chr1	24586959	24587657		chr1	20481024	20481851		chr1	19241213	19241701		chr1	25796749	25797106
chr1	24594269	24594638		chr1	20486313	20487270		chr1	19251123	19252460		chr1	25797913	25798352
chr1	24635075	24635487		chr1	20493834	20495488		chr1	19260265	19260965		chr1	25810581	25811328
chr1	24642225	24643613		chr1	20495828	20496771		chr1	19311169	19312948		chr1	25819224	25821141
chr1	24683336	24684210		chr1	20507492	20508415		chr1	19336476	19337032		chr1	25837394	25837687
chr1	24688637	24689169		chr1	20522360	20523068		chr1	19341438	19342217		chr1	25858579	25859983
chr1	24702506	24702904		chr1	20552465	20553191		chr1	19344291	19344894		chr1	25874783	25876402
chr1	24705183	24706013		chr1	20575068	20576025		chr1	19384198	19384385		chr1	25889631	25890849
chr1	24724602	24725122		chr1	20588499	20589496		chr1	19429543	19430747		chr1	25892337	25892742
chr1	24730619	24730955		chr1	20604231	20604681		chr1	19439724	19439984		chr1	25895458	25895828
chr1	24744897	24745633		chr1	20613496	20614463		chr1	19440412	19441240		chr1	25905112	25907095
chr1	24752545	24752849		chr1	20633298	20633465		chr1	19445887	19446148		chr1	25922552	25923467
chr1	24834723	24835164		chr1	20633722	20634946		chr1	19450733	19451405		chr1	25997445	25998675
chr1	24847812	24848640		chr1	20640062	20640575		chr1	19469447	19470107		chr1	26010014	26010378
chr1	24864410	24864791		chr1	20661154	20662269		chr1	19485512	19486372		chr1	26021760	26022121
chr1	24874793	24875243		chr1	20673507	20673796		chr1	19582305	19582813		chr1	26034985	26036758
chr1	24897898	24898589		chr1	20696339	20697534		chr1	19596376	19597735		chr1	26049706	26050012
chr1	24930306	24930768		chr1	20702364	20702836		chr1	19616423	19616853		chr1	26059906	26060574
chr1	24932376	24932662		chr1	20717485	20717767		chr1	19622091	19622681		chr1	26094381	26095288
chr1	24968789	24969467		chr1	20718012	20718341		chr1	19640207	19641141		chr1	26104674	26105395
chr1	25006688	25007030		chr1	20725157	20725652		chr1	19643167	19643889		chr1	26110694	26112600
chr1	25022464	25023264		chr1	20732219	20733769		chr1	19650956	19651408		chr1	26126403	26127044
chr1	25037099	25037618		chr1	20786452	20787087		chr1	19653412	19654528		chr1	26144953	26145723
chr1	25057631	25057897		chr1	20787459	20788274		chr1	19659480	19660285		chr1	26161441	26161936
chr1	25101485	25102056		chr1	20814909	20815410		chr1	19676372	19676931		chr1	26169404	26170543
chr1	25117382	25117708		chr1	20896725	20897140		chr1	19682338	19682774		chr1	26177023	26178121
chr1	25145886	25146680		chr1	21022345	21022804		chr1	19704347	19705024		chr1	26190203	26190765
chr1	25167308	25168095		chr1	21023293	21023825		chr1	19715461	19716052		chr1	26213555	26213848
chr1	25173944	25174559		chr1	21083164	21083764		chr1	19737416	19737802		chr1	26218829	26219717
chr1	25195795	25195988		chr1	21091172	21091556		chr1	19740886	19741181		chr1	26226311	26226578
chr1	25198060	25198519		chr1	21149538	21150229		chr1	19758228	19758881		chr1	26233691	26235041
chr1	25232032	25233383		chr1	21171067	21171549		chr1	19787042	19787620		chr1	26275659	26276327
chr1	25239531	25240435		chr1	21176636	21177534		chr1	19799264	19800645		chr1	26279476	26280438
chr1	25246646	25248055		chr1	21195010	21195803		chr1	19808699	19808719		chr1	26284969	26286101
chr1	25256302	25257363		chr1	21211933	21212504		chr1	19809055	19810054		chr1	26306194	26307069
chr1	25266823	25268156		chr1	21217769	21218526		chr1	19825169	19825587		chr1	26321262	26322012
chr1	25289965	25290475		chr1	21232074	21232585		chr1	19866810	19867283		chr1	26336054	26337059
chr1	25337003	25338894		chr1	21238549	21238857		chr1	19872253	19872598		chr1	26353773	26354530
chr1	25350674	25350884		chr1	21245131	21245389		chr1	19881824	19882608		chr1	26363874	26364241
chr1	25402969	25403410		chr1	21252159	21252627		chr1	19903653	19903965		chr1	26378116	26378407
chr1	25430158	25430941		chr1	21255179	21255669		chr1	19917935	19918464		chr1	26387242	26387654
chr1	25478612	25478936		chr1	21261793	21262778		chr1	19921145	19921705		chr1	26396221	26396588
chr1	25503682	25504267		chr1	21268197	21269167		chr1	19925347	19925653		chr1	26408467	26409003
chr1	25506607	25507130		chr1	21269946	21270525		chr1	19948959	19949527		chr1	26417127	26417534
chr1	25520662	25520940		chr1	21284305	21285285		chr1	19974819	19975398		chr1	26431912	26432809
chr1	25543244	25545071		chr1	21297898	21298421		chr1	20089318	20089638		chr1	26470436	26470792
chr1	25549637	25550312		chr1	21302814	21303060		chr1	20100764	20101681		chr1	26471626	26472542
chr1	25556566	25557333		chr1	21308930	21309703		chr1	20124350	20124957		chr1	26477410	26477960
chr1	25568197	25569213		chr1	21310399	21311338		chr1	20151989	20152768		chr1	26500104	26501714
chr1	25573574	25574198		chr1	21323966	21325357		chr1	20158512	20158961		chr1	26510479	26511221
chr1	25608547	25608837		chr1	21329479	21329784		chr1	20165553	20165863		chr1	26530040	26531745
chr1	25615921	25616641		chr1	21334195	21336349		chr1	20212786	20213397		chr1	26537955	26539096
chr1	25683820	25684372		chr1	21340305	21340623		chr1	20234858	20235089		chr1	26597466	26597835
chr1	25688691	25689077		chr1	21344501	21345020		chr1	20255494	20256078		chr1	26620387	26621690
chr1	25695004	25695409		chr1	21345548	21346067		chr1	20271547	20271959		chr1	26636523	26637102
chr1	25727240	25728247		chr1	21350030	21350703		chr1	20279333	20279859		chr1	26637864	26638646
chr1	25736876	25737459		chr1	21355895	21356417		chr1	20358676	20359149		chr1	26677381	26678040
chr1	25744005	25744584		chr1	21368157	21369118		chr1	20361912	20362286		chr1	26692283	26693434
chr1	25758773	25759107		chr1	21370634	21370975		chr1	20367077	20367547		chr1	26695313	26695751
chr1	25771354	25772110		chr1	21378968	21379818		chr1	20376803	20377305		chr1	26698054	26698395
chr1	25796749	25797098		chr1	21387102	21387458		chr1	20411007	20411847		chr1	26705377	26706368
chr1	25797966	25798283		chr1	21401894	21402163		chr1	20426700	20427346		chr1	26723242	26723928
chr1	25810369	25811326		chr1	21436095	21437439		chr1	20430404	20430813		chr1	26753495	26754346
chr1	25819214	25821125		chr1	21439785	21440406		chr1	20476150	20476714		chr1	26771353	26771983
chr1	25858571	25859859		chr1	21451254	21451637		chr1	20481017	20481826		chr1	26783949	26784427
chr1	25874933	25876330		chr1	21465289	21465483		chr1	20486286	20487274		chr1	26787031	26789373
chr1	25889628	25890849		chr1	21490848	21491167		chr1	20493854	20495492		chr1	26799623	26800113
chr1	25892285	25892795		chr1	21494818	21495266		chr1	20495875	20496802		chr1	26804647	26805304
chr1	25895456	25895833		chr1	21503023	21503410		chr1	20507505	20508409		chr1	26812233	26812614
chr1	25905110	25907117		chr1	21508696	21509284		chr1	20522395	20522887		chr1	26824793	26825333
chr1	25922735	25923359		chr1	21511804	21512191		chr1	20552423	20553100		chr1	26826067	26826576
chr1	25997439	25998667		chr1	21520685	21521550		chr1	20575146	20576020		chr1	26848915	26849878
chr1	26009961	26010378		chr1	21530569	21530827		chr1	20588544	20589450		chr1	26862737	26863538
chr1	26034996	26036744		chr1	21534725	21535242		chr1	20604222	20604680		chr1	26864406	26865943
chr1	26045456	26045768		chr1	21539853	21540355		chr1	20613575	20614435		chr1	26889589	26890744
chr1	26049706	26049993		chr1	21568240	21568792		chr1	20633133	20633452		chr1	26899686	26900757
chr1	26059783	26060521		chr1	21573950	21575338		chr1	20633712	20634906		chr1	26907310	26908030
chr1	26093574	26093824		chr1	21586578	21587742		chr1	20640067	20640559		chr1	26921300	26922328
chr1	26094386	26095293		chr1	21595487	21595793		chr1	20661162	20662259		chr1	26929885	26930500
chr1	26104800	26105395		chr1	21607551	21608358		chr1	20673503	20673834		chr1	26959753	26961027
chr1	26110684	26112581		chr1	21614529	21614966		chr1	20696339	20697518		chr1	26966645	26967357
chr1	26126382	26127101		chr1	21621670	21622137		chr1	20702364	20702722		chr1	26993047	26993786
chr1	26145031	26145765		chr1	21622737	21623140		chr1	20711722	20712044		chr1	26997565	26998076
chr1	26161299	26161938		chr1	21623496	21624078		chr1	20717500	20717760		chr1	26999192	26999857
chr1	26168617	26170553		chr1	21626891	21627339		chr1	20718012	20718322		chr1	27008102	27008533
chr1	26177023	26178197		chr1	21638391	21639417		chr1	20724933	20725294		chr1	27012618	27013626
chr1	26190207	26190723		chr1	21647896	21648364		chr1	20732216	20733769		chr1	27031060	27032095
chr1	26213494	26213964		chr1	21655654	21656193		chr1	20786642	20787095		chr1	27044444	27045001
chr1	26218850	26219669		chr1	21659167	21660030		chr1	20787453	20788228		chr1	27045963	27046363
chr1	26226311	26226570		chr1	21673157	21673743		chr1	20814969	20815406		chr1	27070441	27071400
chr1	26233692	26234964		chr1	21676219	21676652		chr1	20896732	20897130		chr1	27097339	27097853
chr1	26275649	26276207		chr1	21703439	21703810		chr1	21022330	21022804		chr1	27102616	27103131
chr1	26279464	26280453		chr1	21764403	21765874		chr1	21023290	21023709		chr1	27111994	27112534
chr1	26284990	26286086		chr1	21775076	21775516		chr1	21083151	21083767		chr1	27141495	27142747
chr1	26300546	26301059		chr1	21782003	21783922		chr1	21091178	21091445		chr1	27144440	27144841
chr1	26306105	26307059		chr1	21801227	21801560		chr1	21149518	21150229		chr1	27155051	27155855
chr1	26321245	26322027		chr1	21816800	21817399		chr1	21152610	21152944		chr1	27161494	27162182
chr1	26336064	26337131		chr1	21826219	21826874		chr1	21171067	21171377		chr1	27179433	27179710
chr1	26353773	26354650		chr1	21862175	21862371		chr1	21176636	21177482		chr1	27192198	27192988
chr1	26363779	26364251		chr1	21869540	21870499		chr1	21194871	21195835		chr1	27197779	27198383
chr1	26378095	26378557		chr1	21896740	21897392		chr1	21211933	21212432		chr1	27233933	27234771
chr1	26387234	26387749		chr1	21914764	21915651		chr1	21217522	21218521		chr1	27250627	27250992
chr1	26396345	26396586		chr1	21922285	21922833		chr1	21232074	21232444		chr1	27284613	27285110
chr1	26408460	26408992		chr1	21930968	21931781		chr1	21238538	21238797		chr1	27296806	27297102
chr1	26409498	26409507		chr1	21935986	21936813		chr1	21245127	21245498		chr1	27300652	27301792
chr1	26417127	26417480		chr1	21939667	21940198		chr1	21252222	21252550		chr1	27306792	27307392
chr1	26431920	26432809		chr1	21956601	21957565		chr1	21255197	21255654		chr1	27321870	27322674
chr1	26470488	26470748		chr1	21963793	21964604		chr1	21261878	21262588		chr1	27332662	27333180
chr1	26471571	26472631		chr1	21980462	21981152		chr1	21268197	21269174		chr1	27341472	27343329
chr1	26472986	26473269		chr1	22005134	22005797		chr1	21269878	21270599		chr1	27349152	27350054
chr1	26477361	26477974		chr1	22019108	22019437		chr1	21284346	21285199		chr1	27357248	27358056
chr1	26500105	26501702		chr1	22024861	22026396		chr1	21297871	21298668		chr1	27365374	27366295
chr1	26510457	26511211		chr1	22039637	22040285		chr1	21308956	21309666		chr1	27366569	27367316
chr1	26521299	26521848		chr1	22043093	22043415		chr1	21310388	21310774		chr1	27372529	27373174
chr1	26530034	26531745		chr1	22044964	22045673		chr1	21311079	21311354		chr1	27380773	27381222
chr1	26538095	26539123		chr1	22052303	22052851		chr1	21324051	21325333		chr1	27383102	27383518
chr1	26620214	26621681		chr1	22053343	22053726		chr1	21329488	21329772		chr1	27388523	27388825
chr1	26636503	26637099		chr1	22070131	22070607		chr1	21334182	21335126		chr1	27391514	27392597
chr1	26637647	26638662		chr1	22131829	22132786		chr1	21335418	21336386		chr1	27395446	27395849
chr1	26677365	26678021		chr1	22141889	22142546		chr1	21340305	21340641		chr1	27402414	27403178
chr1	26692248	26693431		chr1	22184829	22185829		chr1	21345513	21346065		chr1	27428419	27429326
chr1	26695324	26695751		chr1	22208094	22208696		chr1	21350026	21350722		chr1	27463851	27464180
chr1	26698054	26698365		chr1	22217776	22218105		chr1	21355898	21356369		chr1	27473407	27474709
chr1	26705370	26706499		chr1	22228577	22228907		chr1	21368157	21369131		chr1	27482941	27483904
chr1	26723216	26723921		chr1	22229419	22229892		chr1	21370606	21370862		chr1	27489693	27490854
chr1	26753492	26754412		chr1	22239417	22239703		chr1	21378963	21379818		chr1	27496596	27497112
chr1	26771348	26771967		chr1	22250071	22251119		chr1	21387102	21387456		chr1	27504271	27504602
chr1	26783966	26784428		chr1	22275165	22276387		chr1	21401816	21402164		chr1	27517934	27518758
chr1	26788949	26789389		chr1	22317222	22317682		chr1	21436098	21437283		chr1	27528245	27529572
chr1	26787060	26788625		chr1	22332480	22333334		chr1	21439789	21440797		chr1	27542448	27542707
chr1	26804281	26805323		chr1	22342039	22342859		chr1	21465279	21465473		chr1	27557127	27558214
chr1	26810146	26810473		chr1	22388684	22389848		chr1	21468021	21468283		chr1	27568194	27568759
chr1	26812252	26812786		chr1	22412500	22413331		chr1	21490817	21491113		chr1	27574826	27575633
chr1	26820835	26821131		chr1	22416609	22417134		chr1	21494804	21495352		chr1	27575965	27576257
chr1	26824671	26825331		chr1	22420376	22420949		chr1	21503051	21503410		chr1	27589910	27590543
chr1	26826125	26826560		chr1	22428708	22429498		chr1	21508770	21509290		chr1	27591032	27591596
chr1	26848915	26849894		chr1	22451602	22452753		chr1	21511337	21512191		chr1	27601819	27602623
chr1	26862583	26863522		chr1	22542869	22543263		chr1	21520600	21521463		chr1	27606496	27606789
chr1	26864388	26865943		chr1	22592914	22593761		chr1	21534730	21535256		chr1	27608709	27608925
chr1	26877951	26878410		chr1	22600471	22601070		chr1	21539793	21540471		chr1	27643755	27644301
chr1	26889608	26890729		chr1	22611528	22611910		chr1	21568282	21568898		chr1	27650684	27651167
chr1	26899833	26900710		chr1	22625502	22625918		chr1	21573950	21575208		chr1	27658934	27659706
chr1	26907458	26908004		chr1	22641701	22642591		chr1	21586563	21587696		chr1	27660092	27660603
chr1	26921300	26922357		chr1	22662286	22662768		chr1	21594575	21594891		chr1	27663066	27663593
chr1	26929832	26930572		chr1	22665695	22666204		chr1	21595255	21595767		chr1	27669201	27669581
chr1	26959797	26960971		chr1	22673697	22674415		chr1	21598605	21598892		chr1	27671960	27672941
chr1	26966762	26967362		chr1	22689070	22690018		chr1	21607534	21608358		chr1	27713340	27713738
chr1	26993034	26993761		chr1	22704364	22704921		chr1	21614501	21615058		chr1	27725067	27725959
chr1	26997721	26998074		chr1	22709399	22710388		chr1	21621721	21621981		chr1	27772791	27773727
chr1	26999164	26999844		chr1	22711767	22712073		chr1	21622736	21623994		chr1	27785852	27786074
chr1	27001658	27002083		chr1	22735310	22735656		chr1	21626861	21627308		chr1	27830247	27831371
chr1	27008157	27008545		chr1	22739527	22740285		chr1	21638429	21639484		chr1	27857945	27858709
chr1	27012634	27013625		chr1	22750198	22751603		chr1	21647929	21648364		chr1	27863115	27863674
chr1	27031064	27032084		chr1	22780718	22781217		chr1	21655661	21656253		chr1	27864455	27864710
chr1	27044437	27045052		chr1	22789185	22790533		chr1	21659151	21659974		chr1	27872518	27873357
chr1	27045998	27046329		chr1	22826460	22827208		chr1	21665836	21666186		chr1	27875017	27875598
chr1	27070457	27071400		chr1	22831790	22832665		chr1	21673286	21673742		chr1	27890662	27890910
chr1	27097321	27097858		chr1	22849852	22850904		chr1	21676201	21676637		chr1	27914149	27915184
chr1	27102540	27103313		chr1	22861864	22862496		chr1	21703430	21703800		chr1	27934702	27935867
chr1	27111999	27112569		chr1	22870197	22871159		chr1	21764389	21765874		chr1	27959405	27960670
chr1	27122605	27122899		chr1	22876688	22877112		chr1	21775043	21775684		chr1	27966840	27967046
chr1	27141446	27142746		chr1	22880177	22880497		chr1	21782260	21783916		chr1	27968721	27968993
chr1	27144435	27144879		chr1	22888866	22889662		chr1	21801179	21801572		chr1	27971811	27972218
chr1	27154761	27155825		chr1	22919699	22920223		chr1	21816727	21817399		chr1	27979719	27979924
chr1	27161413	27162255		chr1	22929939	22930744		chr1	21826206	21826857		chr1	28078827	28079671
chr1	27179293	27179768		chr1	22963690	22964596		chr1	21862056	21862451		chr1	28087809	28089229
chr1	27192198	27193119		chr1	22969321	22969535		chr1	21869464	21870520		chr1	28104752	28105594
chr1	27197848	27198377		chr1	22971507	22972035		chr1	21896781	21897390		chr1	28122139	28122501
chr1	27233969	27234793		chr1	22976263	22977122		chr1	21914816	21915703		chr1	28123305	28124052
chr1	27250573	27250995		chr1	22978322	22978593		chr1	21921466	21921834		chr1	28129041	28129875
chr1	27284693	27285100		chr1	23010419	23011333		chr1	21922291	21922833		chr1	28135323	28136402
chr1	27296809	27297094		chr1	23013841	23014163		chr1	21930986	21931796		chr1	28144448	28144976
chr1	27300653	27301952		chr1	23018973	23019580		chr1	21935970	21936804		chr1	28183501	28183997
chr1	27306739	27307405		chr1	23020101	23020165		chr1	21939502	21940101		chr1	28193685	28194109
chr1	27321906	27322674		chr1	23100023	23100674		chr1	21956596	21957575		chr1	28196893	28197995
chr1	27332662	27333161		chr1	23167470	23167876		chr1	21963850	21964594		chr1	28208972	28209218
chr1	27341491	27343199		chr1	23168772	23170221		chr1	21980661	21981090		chr1	28232644	28233306
chr1	27349166	27350088		chr1	23177315	23178409		chr1	22005121	22005914		chr1	28235431	28236759
chr1	27357248	27358099		chr1	23184442	23184920		chr1	22019098	22019436		chr1	28246486	28247633
chr1	27365362	27366300		chr1	23188610	23189407		chr1	22022789	22023121		chr1	28248599	28249698
chr1	27366574	27367320		chr1	23196657	23197507		chr1	22024861	22026391		chr1	28259039	28260472
chr1	27372443	27373220		chr1	23210305	23210952		chr1	22039627	22040375		chr1	28296744	28297195
chr1	27380701	27381344		chr1	23217507	23217755		chr1	22043106	22043451		chr1	28313839	28314464
chr1	27383102	27383618		chr1	23344135	23345239		chr1	22044997	22045693		chr1	28328677	28329669
chr1	27388497	27388801		chr1	23367902	23369792		chr1	22052296	22052838		chr1	28353807	28354693
chr1	27391542	27392632		chr1	23377076	23377674		chr1	22053343	22053622		chr1	28359602	28359899
chr1	27395446	27395851		chr1	23384870	23385826		chr1	22070121	22070609		chr1	28369432	28370590
chr1	27402407	27403205		chr1	23402750	23404389		chr1	22131829	22132813		chr1	28379006	28379329
chr1	27428412	27429337		chr1	23411632	23412366		chr1	22141971	22142567		chr1	28399449	28400352
chr1	27463846	27464174		chr1	23436296	23436828		chr1	22184903	22185761		chr1	28400774	28401182
chr1	27473366	27474453		chr1	23446801	23447076		chr1	22208148	22208831		chr1	28409854	28410186
chr1	27482994	27483938		chr1	23451636	23452715		chr1	22217748	22218287		chr1	28417468	28417725
chr1	27489317	27490854		chr1	23478822	23479357		chr1	22228632	22228923		chr1	28437349	28438441
chr1	27496559	27497094		chr1	23483360	23483630		chr1	22229357	22230065		chr1	28505484	28506251
chr1	27504153	27505007		chr1	23484283	23485004		chr1	22239356	22239666		chr1	28510059	28511963
chr1	27517918	27518769		chr1	23496657	23497685		chr1	22250514	22251106		chr1	28517712	28518325
chr1	27527942	27529573		chr1	23503385	23503779		chr1	22275221	22276291		chr1	28518740	28519263
chr1	27536897	27537226		chr1	23505448	23505723		chr1	22317182	22317699		chr1	28526649	28527368
chr1	27556868	27558341		chr1	23528039	23528870		chr1	22332480	22333430		chr1	28544415	28545053
chr1	27568204	27568947		chr1	23530467	23531683		chr1	22342038	22342711		chr1	28552429	28553907
chr1	27574842	27575632		chr1	23539663	23540273		chr1	22380437	22380797		chr1	28576861	28577668
chr1	27575948	27576240		chr1	23542795	23543413		chr1	22388747	22389892		chr1	28581367	28583175
chr1	27589639	27590651		chr1	23544605	23545132		chr1	22412564	22413276		chr1	28591991	28592403
chr1	27591026	27591722		chr1	23548838	23549057		chr1	22416615	22417149		chr1	28592783	28593109
chr1	27601806	27602623		chr1	23555052	23557109		chr1	22420378	22420937		chr1	28602751	28603091
chr1	27606340	27606784		chr1	23558229	23558513		chr1	22428713	22429533		chr1	28642413	28643717
chr1	27608720	27609061		chr1	23559213	23559723		chr1	22451558	22452608		chr1	28648053	28649376
chr1	27616528	27616867		chr1	23562169	23562603		chr1	22542986	22543295		chr1	28659071	28659693
chr1	27643786	27644209		chr1	23574406	23574896		chr1	22553238	22553540		chr1	28668174	28668747
chr1	27650644	27651201		chr1	23585682	23585923		chr1	22592781	22593754		chr1	28669198	28669939
chr1	27658906	27659826		chr1	23593207	23594009		chr1	22600494	22601180		chr1	28720715	28721732
chr1	27660065	27660603		chr1	23594799	23595386		chr1	22611558	22611905		chr1	28736366	28737713
chr1	27663060	27663588		chr1	23619732	23620240		chr1	22641723	22642784		chr1	28756809	28757087
chr1	27669212	27669581		chr1	23627081	23628373		chr1	22662336	22662763		chr1	28784978	28785804
chr1	27671972	27672887		chr1	23634865	23635720		chr1	22665707	22666195		chr1	28828383	28828778
chr1	27725095	27725980		chr1	23637309	23637883		chr1	22673594	22674393		chr1	28846213	28846548
chr1	27772791	27773792		chr1	23651119	23651631		chr1	22689088	22690018		chr1	28860341	28860971
chr1	27785885	27786188		chr1	23657312	23657963		chr1	22704340	22704926		chr1	28877100	28877601
chr1	27830244	27831405		chr1	23665151	23665507		chr1	22709395	22710558		chr1	28881939	28882550
chr1	27850603	27851172		chr1	23673202	23673834		chr1	22735246	22735587		chr1	28884814	28885238
chr1	27857924	27858725		chr1	23688078	23688622		chr1	22739487	22740414		chr1	28886788	28887474
chr1	27863125	27863703		chr1	23691538	23692300		chr1	22750196	22751635		chr1	28906366	28906815
chr1	27864450	27864728		chr1	23718444	23718925		chr1	22780607	22781191		chr1	28913988	28914584
chr1	27872508	27873357		chr1	23742954	23743534		chr1	22789196	22789880		chr1	28914918	28915521
chr1	27874940	27875607		chr1	23744042	23745045		chr1	22826553	22827210		chr1	28965496	28966120
chr1	27890610	27891025		chr1	23751248	23751549		chr1	22831732	22832676		chr1	28972173	28972812
chr1	27914155	27915165		chr1	23756481	23757087		chr1	22850657	22850904		chr1	29096407	29096922
chr1	27934712	27935839		chr1	23772016	23772545		chr1	22861863	22862375		chr1	29122067	29123197
chr1	27959405	27960514		chr1	23777824	23778691		chr1	22870208	22871082		chr1	29124060	29124745
chr1	27968730	27969001		chr1	23779864	23780210		chr1	22873112	22873538		chr1	29133700	29134476
chr1	27971803	27972307		chr1	23790261	23791988		chr1	22876619	22877189		chr1	29135981	29136838
chr1	27979739	27980035		chr1	23799604	23801522		chr1	22880116	22880508		chr1	29181110	29182681
chr1	28078843	28079701		chr1	23809739	23810161		chr1	22888881	22889653		chr1	29197264	29197961
chr1	28087909	28089265		chr1	23810805	23811110		chr1	22919677	22920228		chr1	29202661	29203334
chr1	28104782	28105585		chr1	23824942	23825897		chr1	22930035	22930775		chr1	29227370	29228064
chr1	28122225	28122539		chr1	23838076	23838784		chr1	22963696	22964637		chr1	29230718	29231340
chr1	28123273	28124057		chr1	23839198	23839294		chr1	22971650	22972028		chr1	29236735	29237293
chr1	28129097	28129836		chr1	23867884	23868842		chr1	22976254	22977132		chr1	29245545	29246386
chr1	28135310	28136501		chr1	23904641	23905108		chr1	22978274	22978581		chr1	29256610	29257855
chr1	28144415	28144958		chr1	23916681	23917358		chr1	23010429	23011288		chr1	29271484	29272492
chr1	28174806	28174974		chr1	23930762	23931664		chr1	23013846	23014161		chr1	29282828	29283964
chr1	28183507	28183790		chr1	23949085	23949599		chr1	23018934	23019575		chr1	29324735	29325242
chr1	28193810	28194108		chr1	23951587	23951850		chr1	23019952	23020279		chr1	29356719	29357075
chr1	28196906	28197989		chr1	23958666	23960099		chr1	23100040	23100699		chr1	29415366	29415673
chr1	28208979	28209310		chr1	23980041	23981457		chr1	23167544	23167870		chr1	29513418	29513753
chr1	28232619	28233316		chr1	23984511	23985142		chr1	23168774	23170233		chr1	29793117	29793385
chr1	28235459	28236603		chr1	24003378	24003923		chr1	23177442	23178391		chr1	30111603	30111883
chr1	28246479	28247519		chr1	24009126	24010086		chr1	23184430	23184920		chr1	30380048	30380629
chr1	28248565	28249711		chr1	24018654	24019377		chr1	23188631	23189383		chr1	30526033	30526401
chr1	28259129	28260497		chr1	24022567	24023203		chr1	23196669	23197450		chr1	30657443	30657933
chr1	28296744	28297232		chr1	24028057	24028323		chr1	23210292	23210837		chr1	30685197	30685852
chr1	28313821	28314564		chr1	24032539	24033235		chr1	23216661	23216953		chr1	30707817	30708659
chr1	28328662	28329688		chr1	24046093	24047381		chr1	23248526	23248883		chr1	30717735	30719454
chr1	28341666	28342075		chr1	24048427	24049030		chr1	23256844	23257127		chr1	30722082	30722597
chr1	28351684	28352014		chr1	24070766	24071332		chr1	23344138	23345237		chr1	30732680	30732969
chr1	28354002	28354489		chr1	24102907	24103195		chr1	23367855	23369650		chr1	30735183	30735427
chr1	28359602	28359901		chr1	24112125	24112952		chr1	23377068	23377760		chr1	30748719	30749157
chr1	28369432	28370592		chr1	24117681	24118121		chr1	23384821	23385818		chr1	30750702	30751292
chr1	28378998	28379372		chr1	24119790	24120837		chr1	23393787	23394358		chr1	30777983	30778649
chr1	28399457	28400326		chr1	24142480	24143480		chr1	23402619	23404367		chr1	30779654	30780065
chr1	28400716	28401259		chr1	24149972	24151535		chr1	23411640	23412354		chr1	30782463	30783062
chr1	28409866	28410201		chr1	24155054	24155674		chr1	23436236	23436827		chr1	30797574	30797910
chr1	28417469	28417737		chr1	24187015	24188225		chr1	23446832	23447101		chr1	30801420	30802180
chr1	28437349	28438443		chr1	24199403	24199695		chr1	23451635	23452674		chr1	30807427	30808200
chr1	28450090	28450404		chr1	24201937	24202597		chr1	23478850	23479355		chr1	30816294	30817009
chr1	28479526	28480735		chr1	24216307	24216960		chr1	23484283	23485009		chr1	30823562	30824717
chr1	28482472	28482483		chr1	24236294	24237154		chr1	23496641	23497781		chr1	30840925	30841452
chr1	28505460	28506153		chr1	24266326	24267170		chr1	23503390	23503650		chr1	30854013	30854431
chr1	28510033	28512027		chr1	24289784	24290589		chr1	23505398	23505768		chr1	30879779	30880050
chr1	28517713	28518371		chr1	24294086	24295059		chr1	23528014	23528907		chr1	30909694	30910570
chr1	28518680	28519263		chr1	24309817	24310099		chr1	23530506	23531683		chr1	30911244	30911887
chr1	28526632	28527313		chr1	24316869	24317345		chr1	23539634	23540264		chr1	30929273	30930261
chr1	28540738	28540949		chr1	24319274	24319783		chr1	23542795	23543410		chr1	30966895	30967265
chr1	28544446	28545111		chr1	24321768	24322660		chr1	23544624	23545131		chr1	31007492	31007868
chr1	28552419	28553908		chr1	24385122	24385444		chr1	23548811	23549071		chr1	31024797	31025520
chr1	28576349	28577649		chr1	24392047	24392721		chr1	23555049	23555580		chr1	31033249	31034316
chr1	28581340	28583125		chr1	24413470	24413921		chr1	23555948	23557113		chr1	31065203	31066118
chr1	28592783	28593130		chr1	24415442	24416161		chr1	23559213	23559723		chr1	31099302	31100030
chr1	28602756	28603251		chr1	24416590	24417847		chr1	23562169	23562603		chr1	31100746	31101452
chr1	28635334	28635595		chr1	24501786	24502982		chr1	23574406	23574884		chr1	31111052	31111885
chr1	28642414	28643750		chr1	24515493	24516239		chr1	23593155	23594023		chr1	31145434	31145916
chr1	28648067	28649410		chr1	24536431	24536795		chr1	23594814	23595411		chr1	31154488	31154944
chr1	28653985	28654286		chr1	24541157	24541420		chr1	23619735	23620108		chr1	31155347	31155803
chr1	28659016	28659618		chr1	24541729	24542249		chr1	23627069	23628376		chr1	31162451	31163113
chr1	28668196	28668760		chr1	24544140	24544461		chr1	23634862	23635725		chr1	31170594	31171404
chr1	28669173	28669734		chr1	24555709	24556204		chr1	23637270	23637917		chr1	31181547	31182718
chr1	28675628	28676071		chr1	24559126	24559621		chr1	23646066	23646393		chr1	31215660	31216485
chr1	28720721	28721744		chr1	24567731	24568485		chr1	23651146	23651630		chr1	31238756	31239504
chr1	28736304	28737712		chr1	24586997	24587612		chr1	23657068	23657143		chr1	31296376	31297622
chr1	28784988	28785810		chr1	24594241	24594526		chr1	23657644	23657963		chr1	31364245	31365333
chr1	28828389	28828872		chr1	24600797	24601681		chr1	23665049	23665512		chr1	31372875	31373821
chr1	28877203	28877461		chr1	24629257	24629469		chr1	23673195	23673807		chr1	31384668	31385040
chr1	28881983	28882518		chr1	24635065	24635481		chr1	23688198	23688621		chr1	31394522	31395195
chr1	28884845	28885250		chr1	24642199	24643540		chr1	23691400	23692246		chr1	31412848	31414199
chr1	28886788	28887474		chr1	24683320	24684273		chr1	23718443	23718931		chr1	31422455	31423022
chr1	28906419	28906828		chr1	24688474	24689003		chr1	23742993	23743530		chr1	31435361	31435423
chr1	28913985	28914582		chr1	24702468	24703125		chr1	23744051	23745076		chr1	31503050	31503374
chr1	28914920	28915461		chr1	24705186	24706008		chr1	23751223	23751541		chr1	31548767	31549956
chr1	28965455	28966119		chr1	24713069	24713819		chr1	23756443	23757127		chr1	31562868	31563293
chr1	28972219	28972867		chr1	24718750	24719334		chr1	23772027	23772559		chr1	31564167	31564485
chr1	29096415	29096776		chr1	24724616	24725109		chr1	23777733	23778683		chr1	31573800	31574512
chr1	29105883	29106182		chr1	24730533	24730898		chr1	23779816	23780212		chr1	31575585	31576925
chr1	29122078	29123171		chr1	24744892	24745616		chr1	23790277	23791969		chr1	31581822	31582265
chr1	29124053	29124974		chr1	24752454	24752848		chr1	23799537	23800125		chr1	31584135	31584689
chr1	29133698	29134459		chr1	24847822	24848735		chr1	23800384	23801567		chr1	31587839	31588174
chr1	29135715	29136849		chr1	24864428	24864969		chr1	23809694	23810171		chr1	31591656	31592350
chr1	29181144	29182681		chr1	24874782	24875501		chr1	23810828	23811079		chr1	31593897	31594455
chr1	29197398	29197966		chr1	24897755	24898636		chr1	23824964	23825892		chr1	31617872	31618481
chr1	29202641	29203452		chr1	24909593	24909824		chr1	23838103	23838768		chr1	31644424	31645579
chr1	29227338	29228116		chr1	24930306	24930768		chr1	23839199	23839492		chr1	31655966	31656481
chr1	29230697	29231266		chr1	24932362	24932698		chr1	23867879	23868833		chr1	31663952	31664332
chr1	29236194	29237133		chr1	24968795	24969460		chr1	23904604	23905143		chr1	31666294	31666705
chr1	29239208	29239538		chr1	25003577	25003978		chr1	23916654	23917375		chr1	31669671	31670652
chr1	29245545	29246269		chr1	25006594	25007068		chr1	23930883	23931754		chr1	31683863	31684457
chr1	29256610	29258125		chr1	25017467	25017846		chr1	23949121	23949585		chr1	31700864	31701982
chr1	29271540	29272536		chr1	25022464	25023282		chr1	23958774	23960099		chr1	31703804	31704193
chr1	29282840	29283888		chr1	25037193	25037542		chr1	23980041	23981455		chr1	31715031	31716086
chr1	29324744	29325190		chr1	25101493	25102078		chr1	23984469	23985149		chr1	31723884	31724294
chr1	29332135	29332535		chr1	25117375	25117718		chr1	23996875	23997238		chr1	31745407	31746236
chr1	30111603	30111874		chr1	25121835	25122089		chr1	24003397	24003893		chr1	31753838	31754344
chr1	30380046	30380632		chr1	25136016	25136249		chr1	24009118	24010085		chr1	31755247	31755658
chr1	30657695	30658102		chr1	25145876	25146675		chr1	24018664	24019396		chr1	31762711	31763114
chr1	30685205	30685830		chr1	25148736	25148985		chr1	24022567	24023212		chr1	31764505	31765413
chr1	30707803	30708681		chr1	25167354	25167962		chr1	24028026	24028330		chr1	31767354	31767691
chr1	30717705	30719454		chr1	25173959	25174322		chr1	24032587	24033070		chr1	31769797	31770395
chr1	30722045	30722615		chr1	25182645	25182948		chr1	24046248	24047383		chr1	31788109	31789590
chr1	30732460	30732985		chr1	25232032	25233371		chr1	24048347	24049025		chr1	31798618	31798840
chr1	30748584	30749197		chr1	25239628	25240475		chr1	24070861	24071474		chr1	31815485	31816224
chr1	30750693	30751324		chr1	25246862	25248049		chr1	24102801	24103175		chr1	31843128	31843918
chr1	30758896	30759218		chr1	25256406	25257167		chr1	24112110	24112937		chr1	31854970	31855735
chr1	30777953	30778645		chr1	25266720	25268158		chr1	24117673	24118134		chr1	31871512	31872223
chr1	30779674	30780072		chr1	25289795	25290640		chr1	24119781	24120853		chr1	31886799	31887014
chr1	30782463	30783078		chr1	25336970	25338904		chr1	24142482	24143480		chr1	31891290	31891543
chr1	30797581	30798060		chr1	25352241	25352487		chr1	24149963	24151530		chr1	31938450	31938942
chr1	30801404	30802190		chr1	25402778	25403591		chr1	24155036	24155709		chr1	31939556	31940290
chr1	30807347	30808158		chr1	25430143	25430950		chr1	24187041	24188159		chr1	31942213	31942962
chr1	30816326	30817206		chr1	25503556	25504267		chr1	24193160	24193450		chr1	31956078	31956520
chr1	30823339	30824860		chr1	25506579	25507180		chr1	24199397	24199693		chr1	31963970	31964582
chr1	30840953	30841457		chr1	25520433	25520908		chr1	24201947	24202622		chr1	31977660	31978241
chr1	30854082	30854423		chr1	25538454	25538694		chr1	24216282	24216920		chr1	31984801	31985661
chr1	30888255	30888662		chr1	25543318	25545057		chr1	24236293	24237150		chr1	31995347	31995927
chr1	30909682	30910519		chr1	25549467	25550418		chr1	24266297	24267203		chr1	32003380	32003828
chr1	30911128	30911820		chr1	25556571	25557254		chr1	24289819	24290601		chr1	32013254	32014931
chr1	30929175	30930459		chr1	25568203	25569360		chr1	24294073	24295081		chr1	32062180	32063652
chr1	30933677	30933946		chr1	25573572	25574221		chr1	24309817	24310097		chr1	32072332	32073541
chr1	30966892	30967203		chr1	25603352	25603636		chr1	24316845	24317356		chr1	32107662	32109450
chr1	31007398	31007878		chr1	25608575	25608856		chr1	24319274	24319748		chr1	32115958	32116622
chr1	31024794	31025629		chr1	25611020	25611329		chr1	24321782	24322675		chr1	32133129	32133963
chr1	31033248	31034372		chr1	25615913	25616641		chr1	24363021	24363446		chr1	32144240	32144734
chr1	31065176	31066119		chr1	25683697	25684276		chr1	24385115	24385448		chr1	32179134	32180633
chr1	31099268	31100105		chr1	25688587	25689136		chr1	24392083	24392707		chr1	32199929	32200814
chr1	31100890	31101418		chr1	25695113	25695581		chr1	24413482	24414095		chr1	32205150	32206315
chr1	31111046	31111871		chr1	25708222	25708612		chr1	24415437	24416088		chr1	32208754	32209477
chr1	31135853	31136122		chr1	25727152	25728241		chr1	24416629	24417851		chr1	32215559	32216081
chr1	31145426	31145945		chr1	25736768	25737651		chr1	24501809	24502973		chr1	32220446	32221313
chr1	31154479	31154947		chr1	25743736	25744641		chr1	24515483	24516200		chr1	32222005	32222972
chr1	31155303	31155791		chr1	25758570	25759406		chr1	24536556	24536795		chr1	32232123	32232291
chr1	31162444	31163159		chr1	25771088	25772225		chr1	24541162	24541606		chr1	32240125	32241710
chr1	31170604	31171409		chr1	25786876	25787388		chr1	24541917	24542396		chr1	32248050	32248827
chr1	31181523	31182718		chr1	25796577	25797114		chr1	24555633	24556043		chr1	32273634	32274166
chr1	31215845	31216471		chr1	25797847	25798270		chr1	24559138	24559602		chr1	32291277	32292809
chr1	31238717	31239956		chr1	25810326	25811323		chr1	24562659	24562910		chr1	32316248	32316859
chr1	31296386	31297629		chr1	25819195	25821253		chr1	24567732	24568497		chr1	32331901	32332936
chr1	31364272	31365360		chr1	25837387	25837735		chr1	24586959	24587616		chr1	32334890	32335103
chr1	31372865	31373826		chr1	25844817	25845428		chr1	24594220	24594664		chr1	32351118	32352364
chr1	31384433	31385086		chr1	25858597	25859988		chr1	24600840	24601669		chr1	32361956	32362659
chr1	31394523	31395268		chr1	25874869	25876365		chr1	24629266	24629496		chr1	32372348	32372623
chr1	31412853	31414191		chr1	25889624	25890851		chr1	24635065	24635487		chr1	32393961	32395307
chr1	31416244	31416576		chr1	25892277	25892778		chr1	24642208	24643562		chr1	32400772	32401455
chr1	31422433	31423029		chr1	25895446	25895816		chr1	24678422	24678671		chr1	32413761	32414384
chr1	31503027	31503367		chr1	25905135	25907187		chr1	24683315	24684180		chr1	32426607	32427238
chr1	31548756	31549788		chr1	25912206	25912725		chr1	24688484	24689003		chr1	32448412	32449768
chr1	31562857	31563245		chr1	25922515	25923390		chr1	24702468	24703130		chr1	32454801	32455220
chr1	31563970	31564469		chr1	25997605	25998770		chr1	24705199	24705976		chr1	32464163	32465558
chr1	31573805	31574530		chr1	26009851	26010538		chr1	24713095	24713843		chr1	32499936	32500441
chr1	31575481	31576925		chr1	26021704	26022169		chr1	24718815	24719322		chr1	32500879	32501395
chr1	31581754	31582301		chr1	26034972	26036833		chr1	24724614	24725070		chr1	32520232	32521366
chr1	31584184	31584442		chr1	26045838	26045842		chr1	24730597	24730824		chr1	32539103	32539507
chr1	31587770	31588187		chr1	26059932	26060463		chr1	24744902	24745559		chr1	32539978	32540826
chr1	31591651	31592301		chr1	26094263	26095224		chr1	24752470	24752853		chr1	32589339	32590021
chr1	31593908	31594448		chr1	26104828	26105343		chr1	24847818	24848735		chr1	32612005	32612776
chr1	31617713	31618490		chr1	26110694	26112600		chr1	24849645	24849955		chr1	32628367	32628629
chr1	31644378	31645551		chr1	26126461	26126925		chr1	24864429	24864987		chr1	32636971	32637772
chr1	31663933	31664521		chr1	26145031	26145723		chr1	24874782	24875527		chr1	32650128	32651779
chr1	31666284	31666681		chr1	26156626	26156947		chr1	24897847	24898594		chr1	32695018	32695847
chr1	31669656	31670595		chr1	26161442	26162269		chr1	24909558	24909823		chr1	32701598	32702486
chr1	31683793	31684476		chr1	26169415	26170582		chr1	24930306	24930755		chr1	32702959	32704263
chr1	31700879	31701964		chr1	26177059	26177948		chr1	24932376	24932864		chr1	32712086	32712670
chr1	31703810	31704231		chr1	26190029	26190778		chr1	24934589	24934815		chr1	32716300	32717212
chr1	31715016	31716086		chr1	26218949	26219669		chr1	24968740	24969460		chr1	32724758	32725590
chr1	31723893	31724284		chr1	26233674	26234973		chr1	25003560	25003982		chr1	32731360	32731771
chr1	31726275	31726570		chr1	26275649	26276493		chr1	25006710	25007067		chr1	32740955	32741538
chr1	31745216	31746231		chr1	26279471	26280409		chr1	25017467	25017904		chr1	32742290	32743219
chr1	31753832	31754475		chr1	26284733	26286091		chr1	25022460	25023270		chr1	32753557	32753929
chr1	31760992	31761260		chr1	26298280	26298728		chr1	25037094	25037585		chr1	32754220	32755207
chr1	31762728	31763108		chr1	26306066	26307059		chr1	25041200	25041477		chr1	32759328	32761731
chr1	31764530	31765377		chr1	26321245	26322068		chr1	25101489	25102056		chr1	32772453	32773865
chr1	31769800	31770363		chr1	26331659	26331925		chr1	25117375	25117721		chr1	32789475	32789821
chr1	31775739	31776025		chr1	26336054	26337105		chr1	25121748	25122096		chr1	32795609	32796177
chr1	31788094	31789648		chr1	26351673	26352202		chr1	25145863	25146663		chr1	32816746	32818612
chr1	31798633	31799184		chr1	26353879	26354530		chr1	25148640	25149110		chr1	32861674	32862043
chr1	31815485	31816280		chr1	26358817	26359183		chr1	25167318	25168007		chr1	32871156	32871859
chr1	31843109	31843964		chr1	26363865	26364199		chr1	25174026	25174317		chr1	32872687	32873116
chr1	31854937	31855791		chr1	26378032	26378629		chr1	25182645	25182948		chr1	32876625	32876933
chr1	31871541	31872227		chr1	26387232	26387724		chr1	25232042	25233485		chr1	32877926	32878913
chr1	31886624	31887074		chr1	26396347	26396736		chr1	25239633	25240470		chr1	32886483	32887201
chr1	31922905	31923322		chr1	26404853	26405859		chr1	25246855	25248049		chr1	32892792	32893586
chr1	31932872	31932894		chr1	26409498	26409704		chr1	25256279	25257129		chr1	32900219	32901191
chr1	31938427	31938921		chr1	26417115	26417458		chr1	25266860	25268246		chr1	32901549	32901745
chr1	31939588	31940290		chr1	26431908	26432811		chr1	25289805	25290505		chr1	32924991	32926065
chr1	31942213	31943032		chr1	26470431	26470722		chr1	25326463	25326721		chr1	32933389	32933892
chr1	31956076	31956477		chr1	26471529	26472582		chr1	25336986	25338904		chr1	32963514	32963910
chr1	31963970	31964584		chr1	26477519	26478010		chr1	25364724	25365011		chr1	32964776	32965327
chr1	31977683	31978235		chr1	26500099	26501709		chr1	25402751	25403665		chr1	32972761	32973106
chr1	31984801	31985714		chr1	26510443	26511210		chr1	25430158	25430934		chr1	32975206	32975838
chr1	31995456	31995829		chr1	26521458	26521865		chr1	25503561	25504299		chr1	32981117	32981764
chr1	32003329	32003830		chr1	26530039	26531790		chr1	25506625	25507183		chr1	32991994	32993003
chr1	32013228	32014085		chr1	26538000	26539100		chr1	25520620	25520903		chr1	33007179	33007861
chr1	32014319	32014990		chr1	26620189	26621784		chr1	25538422	25538742		chr1	33027205	33027613
chr1	32062177	32063652		chr1	26636487	26637149		chr1	25543234	25543633		chr1	33036138	33037154
chr1	32072360	32073546		chr1	26637674	26638662		chr1	25544039	25545050		chr1	33047858	33048356
chr1	32107664	32109458		chr1	26668012	26668817		chr1	25549544	25550421		chr1	33055021	33055986
chr1	32115813	32116627		chr1	26677330	26678021		chr1	25556548	25557280		chr1	33080622	33082007
chr1	32133166	32133973		chr1	26682669	26682933		chr1	25568206	25569345		chr1	33086261	33086915
chr1	32139105	32139393		chr1	26687644	26688174		chr1	25573521	25574187		chr1	33094963	33095225
chr1	32144249	32144784		chr1	26692301	26693431		chr1	25608546	25608832		chr1	33099312	33099993
chr1	32179002	32180600		chr1	26695316	26695753		chr1	25610972	25611339		chr1	33119914	33120928
chr1	32198801	32199138		chr1	26698021	26698421		chr1	25615956	25616641		chr1	33126955	33127898
chr1	32199902	32200829		chr1	26705231	26706245		chr1	25659147	25659394		chr1	33140614	33141006
chr1	32205143	32206320		chr1	26723207	26723906		chr1	25683644	25684254		chr1	33152846	33153575
chr1	32208735	32209477		chr1	26753301	26754317		chr1	25688585	25689104		chr1	33180561	33182742
chr1	32215482	32216041		chr1	26771344	26772239		chr1	25695001	25695581		chr1	33218805	33219113
chr1	32220458	32221342		chr1	26784020	26784391		chr1	25708141	25708617		chr1	33219575	33220488
chr1	32222068	32222924		chr1	26788972	26789392		chr1	25727161	25728257		chr1	33220951	33221445
chr1	32232033	32232639		chr1	26787003	26788625		chr1	25736808	25737686		chr1	33255369	33255970
chr1	32239961	32241710		chr1	26799564	26800324		chr1	25743808	25744582		chr1	33295420	33295884
chr1	32247927	32248827		chr1	26804564	26805342		chr1	25758623	25759376		chr1	33298574	33299093
chr1	32273537	32274285		chr1	26809972	26810398		chr1	25771291	25772246		chr1	33342051	33342885
chr1	32291273	32292729		chr1	26812274	26812567		chr1	25787047	25787395		chr1	33348843	33349310
chr1	32316409	32316877		chr1	26826130	26826576		chr1	25796548	25797287		chr1	33350005	33350685
chr1	32332058	32332937		chr1	26848905	26849878		chr1	25797892	25798317		chr1	33364096	33364849
chr1	32335018	32335399		chr1	26853197	26853492		chr1	25810171	25811285		chr1	33367656	33368391
chr1	32336205	32336519		chr1	26862674	26863647		chr1	25819195	25821108		chr1	33376879	33377505
chr1	32337072	32337536		chr1	26864394	26865945		chr1	25837400	25837753		chr1	33430975	33431456
chr1	32345406	32345665		chr1	26877994	26878371		chr1	25844843	25845336		chr1	33455684	33456321
chr1	32351102	32352272		chr1	26889609	26890719		chr1	25858658	25859842		chr1	33470516	33470921
chr1	32361902	32362668		chr1	26899782	26900754		chr1	25874886	25876302		chr1	33472186	33472908
chr1	32393961	32395292		chr1	26907313	26908077		chr1	25889612	25890851		chr1	33509698	33510312
chr1	32400774	32401457		chr1	26921300	26922326		chr1	25892279	25892778		chr1	33612745	33613340
chr1	32413745	32414554		chr1	26929909	26930383		chr1	25895453	25895828		chr1	33633157	33633681
chr1	32426660	32427253		chr1	26949303	26950158		chr1	25905116	25907187		chr1	34460125	34460660
chr1	32448421	32449772		chr1	26959758	26961027		chr1	25912217	25912704		chr1	34500409	34500693
chr1	32464187	32465554		chr1	26966724	26967362		chr1	25914233	25914501		chr1	34549264	34549652
chr1	32474813	32475161		chr1	26993037	26993761		chr1	25922555	25923250		chr1	34590016	34590781
chr1	32499921	32500458		chr1	26997726	26998072		chr1	25997680	25998775		chr1	34597786	34598508
chr1	32500858	32501326		chr1	26999048	26999896		chr1	26009849	26010540		chr1	34681239	34681787
chr1	32520267	32521402		chr1	27001659	27001998		chr1	26021715	26022192		chr1	34742375	34743282
chr1	32539074	32539537		chr1	27008164	27008496		chr1	26034972	26036801		chr1	34754987	34755501
chr1	32539968	32540733		chr1	27010927	27011311		chr1	26045555	26045791		chr1	34759578	34760059
chr1	32589294	32590038		chr1	27012619	27013625		chr1	26049630	26049994		chr1	34762991	34763962
chr1	32612006	32612825		chr1	27030995	27032070		chr1	26059928	26060470		chr1	34780950	34781766
chr1	32628314	32628629		chr1	27044457	27045052		chr1	26094526	26095247		chr1	34786333	34786960
chr1	32636991	32637816		chr1	27045984	27046402		chr1	26104651	26105209		chr1	34787894	34788475
chr1	32650126	32651747		chr1	27070539	27071442		chr1	26110699	26112583		chr1	34794033	34794415
chr1	32695067	32695837		chr1	27097455	27097857		chr1	26126457	26126958		chr1	34808334	34808607
chr1	32701628	32702385		chr1	27099338	27100052		chr1	26144966	26145716		chr1	34844105	34844591
chr1	32702875	32704322		chr1	27102640	27103325		chr1	26156566	26156947		chr1	34852566	34853313
chr1	32712022	32712648		chr1	27111919	27112655		chr1	26161386	26161920		chr1	34858934	34860183
chr1	32716284	32717239		chr1	27122546	27123024		chr1	26169046	26170556		chr1	34866023	34866825
chr1	32724708	32725661		chr1	27132604	27133036		chr1	26177033	26177946		chr1	34884812	34886223
chr1	32731436	32731905		chr1	27136062	27136411		chr1	26190056	26190788		chr1	34898241	34898735
chr1	32740942	32741611		chr1	27141528	27142750		chr1	26218944	26219664		chr1	34924794	34925154
chr1	32742250	32743324		chr1	27144451	27144811		chr1	26226298	26226583		chr1	34928784	34929158
chr1	32743646	32743655		chr1	27155027	27155875		chr1	26233681	26234918		chr1	34930010	34930441
chr1	32753557	32754860		chr1	27161677	27162127		chr1	26275649	26276511		chr1	34983862	34985954
chr1	32759345	32761767		chr1	27166247	27166740		chr1	26279476	26280448		chr1	35031162	35032299
chr1	32772453	32773838		chr1	27192167	27193032		chr1	26284678	26286101		chr1	35047025	35047800
chr1	32775378	32775748		chr1	27197806	27198378		chr1	26298172	26298421		chr1	35078954	35080017
chr1	32789464	32789836		chr1	27233935	27234774		chr1	26300698	26301008		chr1	35085098	35085692
chr1	32795568	32796192		chr1	27284628	27285096		chr1	26306091	26307020		chr1	35097119	35097467
chr1	32816810	32818565		chr1	27296808	27297090		chr1	26321190	26322046		chr1	35174849	35175197
chr1	32861672	32862199		chr1	27299445	27299913		chr1	26336070	26337121		chr1	35180759	35180891
chr1	32871119	32871838		chr1	27300668	27301400		chr1	26351636	26352198		chr1	35192734	35194321
chr1	32872695	32873143		chr1	27306752	27307334		chr1	26353828	26354538		chr1	35202194	35202596
chr1	32876592	32877037		chr1	27321801	27322676		chr1	26358810	26359214		chr1	35220935	35221266
chr1	32877931	32878901		chr1	27332695	27333170		chr1	26363882	26364240		chr1	35264891	35265453
chr1	32886478	32887154		chr1	27340597	27341097		chr1	26378063	26378662		chr1	35268418	35268790
chr1	32892915	32893637		chr1	27341449	27343398		chr1	26387226	26387731		chr1	35298102	35298967
chr1	32900188	32901817		chr1	27349151	27350089		chr1	26396215	26396743		chr1	35319480	35320636
chr1	32924997	32926034		chr1	27357248	27358106		chr1	26404889	26405796		chr1	35345239	35346206
chr1	32933343	32934046		chr1	27365374	27366320		chr1	26409451	26409730		chr1	35451008	35451594
chr1	32963620	32964332		chr1	27366573	27367301		chr1	26417096	26417453		chr1	35451936	35452435
chr1	32964774	32965330		chr1	27372237	27373200		chr1	26431913	26432773		chr1	35475501	35476582
chr1	32972729	32973366		chr1	27380884	27381021		chr1	26470432	26470795		chr1	35505858	35506788
chr1	32975195	32975815		chr1	27383072	27383529		chr1	26471529	26472599		chr1	35523919	35524790
chr1	32981117	32981769		chr1	27388504	27388842		chr1	26472976	26473241		chr1	35538140	35539860
chr1	32991989	32993076		chr1	27391454	27392622		chr1	26477470	26477974		chr1	35544920	35545848
chr1	33007186	33007868		chr1	27395451	27395997		chr1	26500094	26501698		chr1	35556965	35558246
chr1	33027213	33027617		chr1	27402288	27403213		chr1	26510308	26511187		chr1	35564274	35565086
chr1	33032272	33032702		chr1	27428409	27429316		chr1	26521434	26521934		chr1	35568682	35569325
chr1	33036177	33037152		chr1	27463851	27464323		chr1	26530040	26531806		chr1	35572861	35573536
chr1	33047886	33048350		chr1	27473416	27474396		chr1	26538046	26539108		chr1	35575048	35575559
chr1	33055004	33055960		chr1	27482973	27483898		chr1	26541951	26542104		chr1	35593394	35593850
chr1	33060781	33061045		chr1	27489503	27490887		chr1	26620227	26621671		chr1	35641118	35642277
chr1	33080680	33081817		chr1	27496544	27497078		chr1	26636503	26637113		chr1	35660910	35661375
chr1	33086269	33086817		chr1	27504130	27505351		chr1	26637661	26638672		chr1	35675707	35676215
chr1	33094979	33095243		chr1	27517854	27518833		chr1	26668112	26668778		chr1	35707248	35707836
chr1	33099284	33100051		chr1	27527950	27529582		chr1	26677372	26678003		chr1	35708388	35708799
chr1	33112120	33112406		chr1	27540432	27540705		chr1	26687648	26688173		chr1	35715437	35716018
chr1	33119948	33120269		chr1	27542214	27543075		chr1	26692303	26693435		chr1	35717833	35719317
chr1	33120544	33120925		chr1	27556870	27558341		chr1	26695318	26695751		chr1	35726800	35727518
chr1	33126945	33127893		chr1	27563921	27564206		chr1	26698004	26698416		chr1	35727937	35728233
chr1	33137794	33138083		chr1	27568226	27569126		chr1	26705377	26706240		chr1	35769242	35770371
chr1	33140708	33141019		chr1	27574842	27575642		chr1	26723224	26723927		chr1	35805707	35806446
chr1	33152797	33153590		chr1	27575948	27576241		chr1	26753487	26754320		chr1	35807535	35807955
chr1	33173289	33173595		chr1	27589841	27590484		chr1	26771215	26772245		chr1	35808643	35809134
chr1	33180571	33182706		chr1	27591041	27591564		chr1	26784011	26784443		chr1	35857995	35858320
chr1	33219475	33220508		chr1	27599295	27599746		chr1	26788972	26789389		chr1	35876916	35877450
chr1	33220940	33221354		chr1	27601843	27602601		chr1	26787336	26788619		chr1	35882702	35884059
chr1	33255404	33255983		chr1	27606350	27607190		chr1	26799562	26800356		chr1	35930230	35931841
chr1	33256874	33257129		chr1	27608697	27609313		chr1	26804323	26805348		chr1	36083827	36084668
chr1	33295428	33295788		chr1	27621522	27621773		chr1	26810134	26810385		chr1	36088545	36089791
chr1	33298544	33299092		chr1	27643675	27644301		chr1	26812267	26812691		chr1	36096800	36097352
chr1	33342041	33342796		chr1	27650633	27651191		chr1	26826137	26826576		chr1	36099544	36100576
[truncated: 102,541 more rows]

## Sheet: OVCAR3 GFP sg
rep1				rep2				rep3
Chr	Start	End		Chr	Start	End		Chr	Start	End
chr1	629128	630404		chr1	629123	632928		chr1	629123	631384
chr1	630694	631384		chr17	43251502	43252314		chr17	43251502	43252309
chr17	43251500	43252291		chr19	39970334	39971668		chr19	39390320	39391996
chr19	39970345	39971631		chr19	39390318	39391998		chr19	39970327	39971700
chr19	39390325	39391983		chr19	54136371	54137916		chr19	54136364	54137963
chr19	54136376	54137954		chr19	54159015	54160879		chr19	39833359	39834522
chr19	54189415	54191751		chr19	39833376	39834536		chr19	54159015	54160835
chr19	54159015	54160798		chr19	38899089	38900467		chr19	54189438	54191766
chr11	77994219	77995353		chr21	8448368	8449465		chr19	38899084	38900467
chr19	39833364	39834550		chr11	77994058	77995347		chr11	77994058	77995346
chr19	38849915	38851077		chr19	38849941	38851100		chr19	38849939	38851075
chr21	8448349	8449454		chr19	54189442	54191226		chr21	8448364	8449465
chr19	38899121	38900467		chr5	80650779	80651676		chr11	78187846	78189301
chr19	54114347	54116191		chr11	78187844	78189299		chr19	53537217	53538800
chr19	39480203	39481661		chr1	91387226	91387589		chr5	80650788	80651676
chr19	54200216	54201620		chr19	53537222	53538855		chr19	40420709	40421668
chr5	80650779	80651676		chr19	39430342	39431700		chr19	54200205	54201642
chr11	78187863	78189277		chr19	54200215	54201620		chr19	39430343	39431795
chr19	53537222	53538797		chr11	10508890	10509998		chr19	54114357	54116257
chr19	39430362	39431695		chr19	39823765	39825195		chr19	39480150	39481712
chr11	10508895	10509997		chr19	40420710	40421644		chr19	54463558	54465107
chr19	40420715	40421636		chr19	54114430	54116257		chr19	39996380	39997669
chr19	39823789	39825195		chr19	39444825	39446167		chr19	54172344	54173680
chr19	39996380	39997667		chr19	54448192	54450056		chr1	91387226	91387588
chr1	91387226	91387588		chr19	54172338	54173704		chr19	39823749	39825200
chr19	40347951	40348777		chr8	69690065	69690379		chr19	39444824	39446167
chr19	39444856	39446162		chr19	39411385	39413395		chr19	54448195	54450062
chr19	54172455	54173678		chr11	77191285	77192526		chr19	40347956	40348782
chr19	54448197	54450058		chr10	74825515	74826718		chr19	39411401	39413402
chr19	40425465	40426591		chr19	39996355	39997688		chr11	10508890	10509998
chr19	39532169	39533378		chr19	54463572	54465106		chr19	38374068	38375528
chr19	54463536	54465115		chr19	40347950	40348787		chr19	40425482	40426591
chr19	40089994	40091371		chr19	38374085	38375526		chr19	38930095	38931593
chr19	37931813	37932936		chr19	40425565	40426591		chr1	631758	632810
chr19	39411389	39414352		chr19	38930095	38931594		chr19	40089935	40091383
chr10	74825495	74826907		chr19	37931725	37932959		chr11	77191217	77192526
chr11	77191285	77192531		chr19	39341288	39342411		chr19	37931731	37932971
chr1	631759	632806		chr19	40089944	40091371		chr10	74825492	74826885
chr19	39341299	39342422		chr1	633256	634883		chr19	39341288	39342422
chr17	19377602	19378712		chr17	19377484	19378730		chr19	39532161	39533388
chr19	38831046	38832384		chr11	75814102	75815785		chr19	38831046	38832384
chr19	38930106	38931521		chr19	38831046	38832375		chr8	69690065	69690379
chr19	38374073	38375556		chr3	134381578	134382560		chr1	16623638	16625163
chr1	16739993	16741535		chr19	54426293	54427177		chr1	16739993	16741539
chr11	75814187	75815639		chr1	16623615	16625163		chr17	19377524	19378735
chr19	37370503	37371531		chr10	102501743	102503108		chr19	53879006	53879993
chr10	102501773	102503079		chr19	53879009	53880000		chr3	134381598	134382562
chr19	39031075	39032053		chr1	16739974	16741584		chr10	102501773	102503212
chr19	33176294	33177893		chr19	33176287	33178035		chr11	75814159	75815816
chr8	69690066	69690379		chr19	38683154	38684701		chr12	27523358	27524673
chr3	122415411	122417144		chr19	37370497	37371515		chr19	37370497	37371525
chr19	40216461	40217737		chr19	40216461	40217737		chr19	53553663	53555355
chr1	16623621	16625163		chr1	206202847	206204260		chr19	40216440	40217739
chr14	75660599	75661700		chr19	54179734	54180644		chr3	122415401	122417299
chr9	41188674	41189644		chr19	38290258	38291365		chr11	77588824	77590818
chr17	19061556	19062631		chr12	27523358	27524671		chr19	33176266	33178006
chr19	54426318	54427177		chr11	77588858	77590819		chr19	54426293	54427177
chr19	38683157	38684699		chr5	43312767	43314200		chr19	40403352	40404709
chr19	53553690	53555350		chr12	26287274	26288748		chr16	2047005	2048210
chr3	48662890	48664439		chr19	39480121	39481735		chr3	122563799	122564917
chr19	53879004	53879995		chr19	39532159	39533397		chr19	54179799	54180637
chr5	43312806	43314210		chr1	161454365	161455051		chr19	38683149	38684697
chr12	26287287	26288748		chr9	41188685	41189653		chr19	38290260	38291365
chr1	161454340	161455052		chr17	19061545	19062633		chr19	39031061	39032048
chr19	36214159	36215395		chr16	2047004	2048036		chr1	206202855	206204257
chr12	27523405	27524637		chr16	1782494	1783054		chr5	43312812	43314250
chr1	633934	634876		chr19	35757443	35758798		chr19	35757439	35758795
chr19	35757462	35758794		chr19	37594055	37595532		chr1	161454335	161455055
chr3	122563806	122564902		chr3	122415401	122417190		chr9	41188655	41189648
chr16	1782495	1783054		chr16	30193029	30194624		chr18	9474824	9476215
chr1	206202863	206204244		chr3	48662890	48664456		chr14	75660607	75661700
chr10	100912452	100913661		chr18	9474826	9476211		chr12	26287274	26288748
chr19	36053819	36055288		chr19	40403352	40404713		chr17	19061552	19062647
chr19	38335582	38337421		chr3	120094034	120095950		chr19	37594033	37595546
chr19	38290258	38291363		chr3	122563801	122564910		chr9	35657254	35659548
chr18	9474841	9476162		chr9	65675577	65676579		chr16	1782496	1783055
chr3	122382946	122384701		chr19	40284358	40286023		chr3	48662890	48664375
chr19	37719043	37720061		chr19	53553643	53555368		chr1	633912	634882
chr3	134381605	134382555		chr14	75660599	75661700		chr19	40284339	40286060
chr19	40284363	40286046		chr9	63112806	63114528		chr19	54102051	54103614
chr3	120093993	120095978		chr19	32971560	32972655		chr10	102916957	102918577
chr19	38988763	38989616		chr19	39031059	39032040		chr3	120093984	120095957
chr19	54179805	54180619		chr9	35657275	35659234		chr9	65675582	65676621
chr16	2047068	2048249		chr3	96617274	96618135		chr10	100912419	100913669
chr19	37594086	37595538		chr3	131381085	131382421		chr19	37317019	37318285
chr3	112561189	112562991		chr20	57326170	57327354		chr19	36114030	36116007
chr19	37317021	37318174		chr19	37317019	37318259		chr19	39845446	39847113
chr3	129439527	129440715		chr3	48465284	48466608		chrX	103686452	103687989
chr9	35657268	35659222		chr19	54207915	54210422		chr19	53979861	53981358
chr19	36114074	36115999		chr11	76444326	76446139		chr11	76444316	76446139
chr1	6784252	6785441		chr19	36114030	36116007		chr16	30192960	30194609
chr3	96617274	96618135		chr12	26937565	26939143		chr3	129439513	129440720
chr19	38595951	38597384		chr3	129439508	129440720		chr10	102713565	102715293
chr10	102916988	102918582		chr1	151281028	151283020		chr19	38618252	38619740
chr3	125915299	125917224		chr17	17027755	17029142		chr19	32971536	32972657
chr19	40442766	40445099		chr19	38300406	38301190		chr3	131381089	131382391
chr19	39435509	39436448		chr3	125915305	125917222		chr9	4678847	4680353
chr19	38618227	38619716		chr11	77411345	77412525		chr1	151280960	151282956
chr1	151281035	151282713		chrX	103686440	103687989		chr19	37906068	37907329
chr7	102688177	102689349		chr5	49630784	49631615		chr19	40442757	40445109
chr19	54102067	54103611		chr3	122977563	122978690		chr19	36053803	36055308
chr11	76444337	76446139		chr10	102713565	102715293		chr3	48465271	48466608
chr3	48465247	48466544		chr19	39792690	39793483		chr12	26937570	26939152
chr19	53979861	53981358		chr17	63621568	63622471		chr9	63112904	63114520
chr19	39792695	39793483		chr11	77637185	77638424		chr19	37719044	37720061
chr9	63112804	63114518		chr1	15027583	15028868		chr3	125915297	125917233
chr17	19110922	19113000		chr19	53979861	53981376		chr19	39435485	39436459
chr19	54207900	54210405		chr19	54102036	54103617		chr19	39166390	39168024
chr3	150545600	150547530		chr18	49021111	49022222		chr3	122382961	122384702
chr19	38300399	38301195		chr19	39435506	39436493		chr19	29759674	29760757
chr19	39845481	39847065		chr10	102916963	102918567		chr19	35931233	35932078
chr3	136196072	136197257		chr19	53792584	53793780		chr19	38335577	38337428
chr19	39166390	39168010		chr19	38618240	38619734		chr20	57326185	57327378
chr19	29844852	29845960		chr19	38988765	38989618		chr3	96617282	96618135
chr1	156337878	156339087		chr19	37719035	37720069		chr11	77411323	77412511
chr12	53379251	53380216		chr1	10398323	10399898		chr5	41903588	41904603
chr3	121749035	121750422		chr14	103715386	103715790		chr17	19110926	19113000
chr9	65675590	65676586		chr19	37906068	37907314		chr1	6784232	6785442
chr19	36488916	36490592		chr11	77819402	77821865		chr3	122977542	122978624
chr12	50110524	50112655		chr12	50110489	50112671		chr3	150545588	150547532
chr3	136249773	136251166		chr17	17972200	17973171		chr11	77637172	77638441
chrX	103686442	103687989		chr17	38137549	38138676		chr19	54207815	54210421
chr19	35931233	35932088		chr17	19110922	19113015		chr1	10398322	10399886
chr10	42637743	42638911		chr14	54509423	54510535		chr11	77819402	77821853
chr11	47766462	47768758		chr1	6784239	6785441		chr19	39792687	39793538
chr16	30192994	30194624		chr19	40442755	40445137		chr19	36214144	36215426
chr11	77637398	77638441		chr19	36214137	36215431		chr14	103715384	103715827
chr21	8219344	8220910		chr5	41903637	41904623		chr14	64539484	64540808
chr3	122977563	122978698		chr3	121748936	121750432		chr1	15027598	15028872
chr19	32971536	32972671		chr11	43680282	43681415		chr17	38137609	38138620
chr12	26937569	26939112		chr1	145094277	145096461		chr12	50110478	50112655
chr11	77588855	77590818		chr19	29759656	29760744		chr19	38387260	38388596
chr19	53792602	53793642		chr11	78030130	78031111		chr17	63621566	63622473
chr10	102713570	102715292		chr19	53544868	53545923		chr7	151027936	151029042
chr14	24113777	24115622		chr19	38335575	38337433		chr19	38988763	38989618
chr20	49045787	49047211		chr5	23526719	23527890		chr11	47767179	47768739
chr21	33641174	33642674		chr19	36053790	36055317		chr14	101947666	101948933
chr3	131381087	131382340		chr17	81860648	81861626		chr14	54509420	54510530
chr5	49630784	49631615		chr14	77616479	77617247		chr3	136860787	136862887
chr8	92965149	92966309		chr7	102589551	102590519		chr19	36488921	36490602
chr19	40433112	40434554		chr19	39166364	39168059		chr19	34358800	34359992
chr1	10398329	10399886		chr21	8219344	8220921		chr19	38595941	38597379
chr2	69914168	69915646		chr9	4678847	4680389		chr11	78138829	78140186
chr17	76670552	76672161		chr14	101947666	101948950		chr17	76264652	76265340
chr17	63621573	63622473		chr3	136196090	136197337		chr3	139389023	139390626
chr9	4678955	4680350		chr10	42637731	42638912		chr19	40433060	40434599
chr19	37217596	37218821		chr3	122382945	122384707		chr19	29844852	29845944
chr17	81860643	81861611		chr3	128123357	128124309		chr19	38300406	38301192
chr19	36528006	36529190		chr3	136860764	136862887		chr3	136249749	136251290
chr5	41903588	41904615		chr11	47767219	47768758		chr3	136196074	136197371
chr19	38315368	38316583		chr3	121834421	121835701		chr19	38057729	38059281
chr1	12477938	12479029		chr19	38057749	38059279		chr19	53792585	53793780
chr17	76264645	76265338		chr19	39845441	39847062		chr10	101042559	101043568
chr17	59154545	59155864		chr1	44673682	44674947		chr10	42637726	42638921
chr21	37266919	37268323		chr2	69914144	69915716		chr14	91060334	91061386
chr8	102238547	102239883		chr9	130118331	130119740		chr11	43680287	43681398
chr17	60676948	60678308		chr19	29671243	29672445		chr19	29671212	29672448
chr19	29605612	29606729		chr3	139389138	139390667		chr21	46183918	46185206
chr14	64539340	64540846		chr16	2040756	2042349		chr20	49045796	49047205
chr16	2040756	2042250		chr14	91060335	91061432		chr5	49630789	49631604
chr11	59615731	59616725		chr9	137611473	137613039		chr3	121834415	121835701
chr10	101042559	101043567		chr19	35931214	35932081		chr17	81860648	81861674
chr17	59106191	59107483		chr12	26134764	26136001		chr7	102688170	102689507
chr19	34358807	34360003		chr14	54396384	54397956		chr3	121749035	121750410
chr9	37464731	37466919		chr3	150545575	150547539		chr3	112561175	112563002
chr19	29759810	29760754		chr14	63641253	63642545		chr11	78030123	78031106
chr14	103715384	103715800		chr9	35732137	35733469		chr16	2040756	2042304
chr1	15027596	15028868		chr3	136249773	136251222		chr18	49021099	49022222
chr1	145094439	145096466		chr17	15699051	15700324		chr14	73026836	73027775
chr19	53596864	53597932		chr14	64539350	64540830		chr7	102589640	102590516
chr11	76380798	76381821		chr14	74083989	74085439		chr19	38315528	38316581
chr3	140941381	140942875		chr12	53379239	53380212		chr11	73257013	73258535
chr19	38387233	38388596		chr19	38315413	38316581		chr3	36992671	36993880
chr17	38137743	38138681		chr17	19063371	19064362		chr19	53544868	53545918
chr9	137611483	137613031		chr10	100912469	100913664		chr21	8219334	8220921
chr14	63641287	63642543		chr19	39397060	39398250		chr14	74083995	74085449
chr19	40403352	40404721		chr17	59154538	59155894		chr12	53379251	53380208
chr3	36992673	36993868		chr19	34358805	34360002		chr10	102151543	102152824
chr20	57326183	57327354		chr19	29844857	29845947		chr3	140941382	140942913
chr2	127885958	127886875		chr3	36992662	36993880		chr1	44673682	44674952
chr19	40055555	40056601		chr9	129080325	129081444		chr14	63641253	63642540
chr9	2843301	2844570		chr3	155853851	155855236		chr14	24113773	24115742
chr11	77819409	77821841		chr19	40392581	40393762		chr14	77616441	77617166
chr3	139389214	139390621		chr7	102688154	102689507		chr17	17972187	17973252
chr12	53499963	53501703		chr19	40433112	40434598		chr9	37464729	37466901
chr10	99620426	99621699		chr3	138593478	138595145		chr3	136752117	136753429
chr14	91060333	91061397		chr18	48997805	48998937		chr3	128123324	128124311
chr19	53544939	53545911		chr9	15422123	15423574		chr1	155745154	155746104
chr3	138593583	138595139		chr11	73257013	73258523		chr2	69914173	69915729
chr3	33440312	33441549		chr11	78138825	78140186		chr9	35732087	35733459
chr19	29671230	29672444		chr11	74170511	74171877		chr5	23526719	23527887
chr14	54509423	54510524		chr9	34328765	34330364		chr21	37266912	37268323
chr11	73257013	73258503		chr11	59615732	59616725		chr9	129080337	129081576
chr21	46184027	46185206		chr21	46183949	46185206		chr19	40256634	40257612
chr9	34328765	34330333		chr1	12477936	12479024		chr9	2843305	2844585
chr14	74083978	74085427		chr19	36013976	36015086		chr17	16652974	16654115
chr11	77411345	77412523		chr1	143971579	143973783		chr19	39363211	39364515
chr18	49021133	49022227		chr20	49045814	49047216		chr17	17027761	17029202
chr17	17972097	17973162		chr19	40256639	40257610		chr3	48634723	48635996
chr9	35732082	35733463		chr3	112561182	112563002		chr17	60676925	60678303
chr9	130118319	130119745		chr19	39363158	39364515		chr3	123584792	123586437
chr11	13667818	13668903		chr9	127396403	127397332		chr15	43593276	43594638
chr5	151771205	151772117		chr17	49886909	49888155		chr3	138593478	138595140
chr14	54396382	54397915		chr3	48634718	48636006		chr14	49585923	49587114
chr12	53625723	53626939		chr16	67805981	67807403		chr17	19063355	19064367
chr11	43680295	43681415		chr10	101042554	101043568		chr11	13667797	13669728
chr3	136860779	136862870		chr7	143836172	143837636		chr17	15699051	15700333
chr14	105490714	105491378		chr8	102238540	102239905		chr3	49939763	49940751
chr14	77616440	77617257		chr19	35247601	35249420		chr3	155853854	155855257
chr9	2291783	2293068		chr19	36488900	36490604		chr1	145094284	145096498
chr3	155853875	155855225		chr15	43593256	43594661		chr9	130118325	130119720
chr19	39539261	39540745		chr10	119596618	119597704		chr19	29605594	29606723
chr3	128123340	128124323		chr1	155745159	155746139		chr19	53596841	53597931
chr9	33289936	33291184		chr9	90432964	90434196		chr9	127396445	127397356
chr7	151027936	151029044		chr9	2843289	2844646		chr11	76380160	76381829
chr3	128680388	128681507		chr19	37217586	37218825		chr10	99620422	99621718
chr18	12990720	12991982		chr17	28335011	28336808		chr12	22624515	22626018
chr19	38057909	38059279		chr14	73026847	73027761		chr1	12477936	12479024
chr1	156193324	156194583		chr9	37464720	37466882		chr12	26134751	26136001
chr19	38361416	38363010		chr14	55191056	55192125		chr14	54396384	54398011
chr15	43593230	43594603		chr8	109333538	109334756		chr19	40392619	40393762
chr9	43138902	43140505		chr6	37222012	37222910		chr17	59106179	59107470
chr9	127396403	127397358		chr7	151027936	151029042		chr14	55191056	55192167
chr3	136752117	136753387		chr5	138724516	138726045		chr6	37222015	37222906
chr14	75258716	75259740		chr7	44038770	44039562		chr14	75258716	75259736
chr12	27710063	27711589		chr17	19647857	19649305		chr2	127885958	127886915
chr11	78138832	78140186		chr9	43138912	43140511		chr14	75002333	75003533
chr12	26134768	26135996		chr14	75258716	75259729		chr17	78840126	78841655
chr14	73026831	73027737		chr5	10288223	10289633		chr1	156337878	156339086
chr19	37906060	37907434		chr14	49585927	49587106		chr17	76736902	76738349
chr3	126703460	126704435		chr14	75002313	75003518		chr1	156193316	156194616
chr9	129080397	129081562		chr19	38595944	38597397		chr19	35247608	35249467
chr14	101947676	101948944		chr2	85595003	85596183		chr11	74170503	74171786
chr12	56359919	56360861		chr3	140941384	140942913		chr8	102238502	102239908
chr11	78030123	78031109		chr19	53596853	53597931		chr9	34328750	34330352
chr17	19063377	19064362		chr21	37267025	37268310		chr16	67805966	67807403
chr7	102589612	102590542		chr19	38387240	38388596		chr3	49929341	49930614
chr17	29078096	29079434		chr17	76264620	76265332		chr3	156673857	156676134
chr8	12193594	12195132		chr12	6851244	6853213		chr17	59154537	59155897
chr12	55973170	55974531		chr3	126703369	126704430		chr19	36528006	36529199
chr9	418841	420429		chr17	60676925	60678303		chr8	66666410	66667835
chr14	99480899	99481865		chr11	76576844	76578924		chr14	99480888	99481832
chr1	150628944	150630279		chr8	66666410	66667830		chr7	143836145	143837633
chr19	38506734	38507757		chr19	39154127	39155573		chr19	38506715	38507747
chr1	151539393	151541123		chr14	24113777	24115683		chr7	44038779	44039551
chr9	90432969	90434196		chr5	75336257	75337651		chr19	39397062	39398243
chr3	49939761	49940733		chr17	76670537	76672250		chr9	35603622	35605243
chr1	143971579	143973757		chr9	35603629	35605231		chr9	22008641	22009733
chr3	121834456	121835701		chr19	40055541	40056635		chr12	32679037	32680018
chr17	49788409	49789541		chr17	29078059	29079484		chr3	108221910	108223193
chr16	1978900	1980552		chr16	67935051	67936917		chr14	75399818	75401192
chr14	49585923	49587106		chr14	102524403	102525586		chr17	76670503	76672214
chr19	35740288	35741350		chr3	49929337	49930617		chr18	12990502	12992011
chr19	38223915	38224840		chr14	75399812	75401197		chr1	1745057	1746772
chr1	44673692	44674952		chr1	156193310	156194615		chr1	1079382	1080602
chr17	15699057	15700341		chr12	22624503	22626042		chr17	49886901	49888166
chr9	19048673	19050747		chr5	151771205	151772116		chr11	59615731	59616725
chr2	9843092	9844429		chr8	12193649	12195147		chr2	85594962	85596201
chr3	120742041	120743413		chr10	110918375	110919512		chr17	19647899	19649303
chr20	49610682	49611538		chr11	13667849	13669726		chr12	55973152	55974552
chr17	16653061	16654100		chr2	9630120	9631520		chr9	130712312	130713467
chr10	102151543	102152824		chr1	14977001	14978178		chr19	39539258	39540753
chr17	17027764	17029107		chr3	33440346	33441551		chr9	137611353	137613065
chr14	55191083	55192153		chr21	42495735	42497009		chr9	90432964	90434196
chr7	44038774	44039550		chr9	418993	420469		chr19	32674956	32676502
chr1	154973577	154975537		chr9	130712366	130713453		chr17	28335022	28336779
chr1	44799624	44800418		chr21	5601646	5604496		chr8	12193591	12195134
chr10	68988395	68989540		chr9	3708324	3709200		chr3	120742029	120743413
chr10	119596617	119597714		chr3	156673854	156676176		chr19	39154147	39155559
chr14	24146547	24147620		chr17	58517311	58519088		chr21	33641150	33642686
chr3	112990662	112991597		chr17	16653031	16654071		chr17	48891939	48893488
chr5	10288228	10289628		chr8	92965116	92966311		chr12	6851244	6853172
chr3	123584788	123586437		chr3	120742029	120743406		chr14	95534358	95535071
chr14	95534359	95535071		chr11	76788335	76789403		chr1	143971579	143973778
chr16	1826783	1828012		chr3	108221926	108223160		chr2	9630132	9631520
chr17	58517378	58519119		chr10	95693337	95694353		chr19	36013958	36015088
chr11	72111861	72113262		chr9	125240714	125242128		chr18	48997805	48998941
chr11	74170538	74171764		chr1	154973577	154975535		chr19	37654705	37656430
chr20	18507041	18508270		chr3	41961255	41962678		chr9	2291823	2293279
chr5	36744197	36745919		chr12	55973142	55974560		chr10	110918425	110919512
chr3	114056212	114057212		chr10	102244959	102245957		chr1	151790091	151791253
chr3	149812293	149814139		chr14	95534359	95535071		chr17	58517362	58519278
chr19	10717358	10718113		chr13	113448661	113449845		chr9	43138836	43140513
chr12	49069345	49070486		chr3	149657107	149659127		chr17	29078059	29079467
chr19	38402634	38403682		chr3	50316541	50317619		chr19	35716405	35717861
chr5	134925160	134925619		chr21	35216981	35218162		chr19	40055552	40056657
chr19	39363191	39364515		chr3	125062599	125063823		chr11	64185218	64186295
chr3	156673856	156676145		chr17	49788409	49789552		chr3	32684584	32685735
chr3	141737869	141739265		chr1	156337878	156339086		chr5	270755	271854
chr14	73949745	73950900		chr12	53078800	53080084		chr12	56359904	56360863
chr19	35247616	35249433		chr17	48891999	48893492		chr9	19048602	19050593
chr1	9910175	9911204		chr3	49939771	49940725		chr19	37217606	37218806
chr1	16513017	16514693		chr1	3856990	3858392		chr3	123201382	123202740
chr19	32674956	32676525		chr1	150628941	150630284		chr5	10288223	10289633
chr20	18252261	18253479		chr21	8405285	8405980		chr10	119596620	119597714
chr9	35603614	35605238		chr19	35702110	35703233		chr11	66958158	66959152
chr12	6851229	6853157		chr3	128650158	128651273		chr11	76576877	76578981
chr1	155745159	155746111		chr12	26293236	26294339		chr17	49788379	49789550
chr2	85595036	85596182		chr12	6215138	6216730		chr5	151771205	151772118
chr12	32679037	32680023		chr10	102151512	102152824		chr8	92965110	92966307
chr8	66666429	66667830		chr17	78840239	78841567		chr3	149657052	149659127
chr8	109333588	109334763		chr20	51456275	51457796		chr1	3856489	3858392
chr17	49886911	49888164		chr18	12990510	12991941		chr12	53499778	53501734
chr9	6680798	6682243		chr17	75288813	75290259		chr10	130109832	130111723
chr1	1692396	1693923		chr1	201170474	201171672		chr16	1978902	1980569
chr1	151790087	151791251		chr19	29605601	29606741		chr10	95693319	95694360
chr12	22624537	22626042		chr1	50620697	50621556		chr5	138724527	138726024
chr14	75399820	75401192		chr2	127885977	127886880		chr9	15422115	15423577
chr3	48634767	48635985		chr17	27332470	27333774		chr2	113437520	113438511
chr1	1745086	1746772		chr1	9910171	9911214		chr12	53625711	53626957
chr19	37654698	37656400		chr12	32679037	32679998		chr11	72080277	72081394
chr9	34048401	34049752		chr14	105490719	105491358		chr8	109333567	109334837
chr11	72080281	72081387		chr12	27549251	27550595		chr19	10717353	10718108
chr3	130110832	130112740		chr12	47763040	47764338		chr3	33440312	33441558
chr3	134357658	134359088		chr3	123201389	123202749		chr1	14977020	14978196
chr3	125062632	125063819		chr1	12018997	12020074		chr9	419001	420485
chr18	48997805	48998924		chr12	49741055	49742385		chr19	35628226	35629429
chr3	108221926	108223121		chr11	14891050	14892598		chr20	51456274	51457790
chr11	64185284	64186278		chr5	270755	271835		chr1	9910171	9911220
chr19	40256629	40257602		chr8	73971223	73972953		chr5	36744197	36745957
chr12	26293218	26294306		chr16	1979157	1980592		chr17	27332470	27333764
chr17	76736918	76738410		chr9	2291828	2293279		chr17	78186575	78187682
chr10	102244959	102245964		chr1	1079376	1080596		chr19	38361324	38363023
chr14	75476044	75477158		chr1	155308299	155309996		chr3	126703427	126704435
chr2	26345375	26346764		chr1	151790077	151791253		chr16	67935097	67936892
chr5	23526720	23527897		chr11	72080280	72081323		chr9	3708320	3709200
chr1	206052185	206053568		chr10	74176208	74177375		chr11	76788329	76789399
chr17	48892012	48893488		chr12	53625711	53626941		chr16	1826779	1828163
chr2	24971186	24972623		chr5	134925159	134925727		chr20	32357206	32358540
chr1	1115848	1116539		chr14	90382704	90384148		chr1	154973569	154975560
chr10	110918336	110919512		chr3	123584815	123586442		chr12	12356774	12358135
chr6	37222024	37222906		chr19	36528004	36529217		chr14	102524404	102525585
chr10	101012232	101013527		chr11	78364966	78366173		chr21	42495702	42497005
chr3	134373557	134375648		chr3	156554683	156555675		chr10	102244959	102245964
chr9	3708329	3709210		chr20	49610623	49611523		chr3	156554647	156555668
chr12	53321046	53322005		chr9	22008641	22009736		chr19	40398403	40399430
chr19	40190489	40192530		chr5	108747779	108749393		chr9	129333702	129334866
chr20	13994934	13996469		chr3	149812293	149814162		chr1	184754181	184755708
chr11	6234234	6235680		chr3	130110809	130112713		chr12	49741056	49742348
chr11	78364965	78366163		chr9	36190252	36191224		chr12	53078750	53080049
chr2	113437520	113438487		chr14	66507352	66509131		chr3	128650118	128651272
chr2	9630093	9631513		chr7	127651347	127652649		chr9	125240715	125242126
chr12	31749084	31749927		chr20	63682005	63683221		chr12	56103894	56105198
chr9	130712336	130713322		chr11	64185284	64186279		chr19	38303870	38305345
chr1	14977011	14978194		chr3	93979867	93980665		chr19	39307012	39309047
chr3	149657065	149659092		chr21	33641153	33642679		chr12	27710038	27711603
chr10	130109832	130111725		chr11	66958163	66959129		chr13	44141327	44142709
chr11	66958155	66959078		chr14	73949739	73950896		chr14	24146552	24147952
chr19	39154161	39155557		chr12	56359904	56360858		chr1	201170403	201171657
chr1	156105926	156106620		chr17	78144383	78145782		chr3	128680378	128681411
chr5	160119106	160120182		chr2	24971171	24972625		chr3	149812324	149814147
chr11	76788345	76789391		chr1	16895709	16897218		chr17	17280331	17281762
chr3	41961221	41962706		chr5	160119200	160120185		chr1	12018992	12020074
chr17	19647897	19649300		chr3	134357656	134359128		chr20	18252183	18253480
chr1	153633460	153634553		chr9	1049743	1050920		chr14	105490714	105491368
chr11	48052147	48052971		chr20	18252233	18253479		chr14	73886297	73887368
chr19	36686806	36688139		chr19	35628226	35629424		chr9	6680793	6682243
chr19	40392634	40393731		chr5	36744183	36745986		chr12	26293220	26294324
chr17	82036983	82038252		chr9	19048556	19050787		chr17	63772985	63774696
chr19	35716387	35717861		chr14	73886312	73887403		chr18	11980353	11981551
chr1	10209826	10210614		chr1	184754232	184755716		chr1	11805031	11806500
chr17	78839828	78841655		chr7	143619993	143621441		chr5	108747779	108749417
chr1	1079382	1080597		chr2	86719244	86720415		chr14	73949629	73951080
chr3	157088207	157089670		chr17	59106168	59107463		chr1	50620697	50621613
chr9	22008623	22009733		chr3	49094003	49094919		chr1	155308269	155309989
chr3	134311463	134313814		chr1	151539361	151541289		chr1	212284447	212285622
chr1	161446807	161448344		chr3	114056211	114057237		chr3	130110825	130112713
chr3	49929339	49930463		chr17	17591004	17592563		chr19	35702110	35703319
chr14	75002347	75003541		chr19	38303870	38305366		chr14	72925974	72927629
chr1	1723730	1724990		chr12	53499784	53501698		chr12	27549251	27550635
chr11	76860458	76861911		chr9	40991712	40992938		chr17	28040873	28042093
chr17	63773086	63774684		chr19	38002958	38005154		chr3	41961255	41962716
chr21	42892570	42894097		chr18	79245537	79246821		chr3	142578100	142579418
chr17	9050417	9051775		chr10	99658646	99660059		chr2	24971168	24972689
chr9	4792103	4793394		chr19	39539261	39540753		chr1	778192	779758
chr5	270795	271846		chr14	99480905	99481821		chr9	36190356	36191525
chr19	36013976	36015053		chr19	32674958	32676512		chr21	5601646	5604479
chr16	67935080	67936854		chr21	14382636	14383873		chr2	9843085	9844644
chr3	160449034	160450238		chr9	129333666	129334864		chr1	11262313	11263468
chr10	101065952	101066938		chr11	47973820	47974977		chr3	50358888	50359984
chr9	35095948	35096998		chr14	75476035	75477190		chr17	78198716	78199523
chr6	30716995	30717822		chr1	11262257	11263458		chr1	151539373	151541248
chr3	142578198	142579401		chr14	72925974	72927622		chr9	4792103	4793351
chr10	101353527	101354792		chr1	8733347	8734081		chr1	16512988	16514840
chr19	36849843	36851382		chr17	78186526	78187598		chr7	127651297	127652633
chr3	33798240	33799373		chr10	70803504	70804942		chr3	93979857	93980859
chr3	113018656	113019901		chr1	206403608	206405027		chr3	113147800	113148862
chr9	125240714	125242128		chr12	56103884	56105304		chr3	112085763	112087117
chr1	3856958	3858370		chr2	113437513	113438511		chr1	1692368	1693921
chr12	27549347	27550579		chr9	127244752	127245696		chr9	131372763	131374302
chr3	47512715	47513997		chr1	778198	779725		chr7	7639977	7641404
chr9	36190388	36191516		chr19	35740180	35741350		chr9	121971991	121973368
chr3	38164692	38165975		chr14	75452822	75453700		chr3	112990636	112991610
chr12	48716179	48717414		chr15	85234480	85235220		chr17	78144398	78145767
chr1	778210	779539		chr12	27710052	27711593		chr20	49610667	49611538
chr14	34546044	34547820		chr10	130109827	130111723		chr14	75476030	75477190
chr1	8733310	8734078		chr5	138542619	138544139		chr14	66507351	66509168
chr1	155308320	155309978		chr3	32684584	32685727		chr3	114056210	114057217
chr11	47973822	47974948		chr2	62704966	62705792		chr9	127244733	127245762
chr1	11805050	11806478		chr3	134269469	134270503		chr10	70803502	70804929
chr5	138724527	138726009		chr10	114173665	114175010		chr3	134357656	134359194
chr9	71910958	71911938		chr1	16512989	16514852		chr10	74176095	74177393
chr17	28335036	28336791		chr19	53841460	53842945		chr5	43120485	43122317
chr10	95693351	95694338		chr3	134311436	134312979		chr19	38223839	38224841
chr9	129333704	129334858		chr7	7639975	7641444		chr3	125062635	125063861
chr12	25385186	25386916		chr10	99620411	99621724		chr5	75336276	75337659
chr1	155134784	155136822		chr9	31908173	31909527		chr5	90558052	90559120
chr7	143836234	143837633		chr19	10717348	10718108		chr20	13994939	13996471
chr14	66507352	66509070		chr17	9050407	9051823		chr12	27243778	27245093
chr17	75288846	75290069		chr19	38361322	38363031		chr5	160119139	160120178
chr3	115147159	115148302		chr10	89701126	89702284		chr1	10209812	10210616
chr16	67805966	67807403		chr1	161165805	161167151		chr14	90382675	90384244
chr3	125594727	125596168		chr12	53321028	53322005		chr10	99430292	99431510
chr9	121972069	121973357		chr11	61361330	61362839		chr10	97291117	97292914
chr2	62705027	62705780		chr9	4792012	4793314		chr3	134269479	134270547
chr18	3296631	3297723		chr1	206052185	206053633		chr3	38164699	38165755
chr3	112085780	112087105		chr1	10209813	10210599		chr18	3296624	3297723
chr12	12356763	12358217		chr9	6680793	6682243		chr14	75452816	75453692
chr19	35628284	35629411		chr1	121183854	121185454		chr3	197554501	197555994
chr9	33328621	33329815		chr6	52503345	52504861		chr3	50316649	50317624
chr10	97291642	97292916		chr19	35716362	35717851		chr15	85234470	85235218
chr7	25862174	25862878		chr17	63773086	63774696		chr14	59482907	59484859
chr6	144215663	144216848		chr1	85275913	85277426		chr1	206052190	206053691
chr10	74176126	74177385		chr19	37654705	37656430		chr9	33289924	33291187
chr14	72925981	72927495		chr11	76380793	76381829		chr3	157088200	157089665
chr19	36378433	36379551		chr14	100192659	100193675		chr17	75288813	75290255
chr19	39397079	39398233		chr9	121972037	121973352		chr2	88691039	88692437
chr12	31728502	31729552		chr3	38164665	38165709		chr11	14891044	14892609
chr2	26495325	26496458		chr19	40398414	40399461		chr14	55026604	55027807
chr7	7640018	7641400		chr12	12356767	12358093		chr11	47973818	47974977
chr6	30066491	30067664		chr20	32357268	32358538		chr19	36378375	36379589
chr1	85275932	85277403		chr19	58362024	58363350		chr3	160449036	160450173
chr14	100192621	100193620		chr8	103414382	103415680		chr19	36686796	36688132
chr1	201170389	201171644		chr9	33289927	33291185		chr3	32401126	32402239
chr1	212284452	212285636		chr12	57078046	57079183		chr4	165326928	165328162
chr21	34375090	34375919		chr14	24146547	24147565		chr9	1049747	1050915
chr17	13017380	13018623		chr12	49322371	49323685		chr3	125594727	125596173
chr3	129183059	129184508		chr11	48052147	48052969		chr9	31908161	31909569
chr9	15422131	15423584		chr17	76736918	76738340		chr19	38402616	38403682
chr3	195442687	195443668		chr17	78198711	78199520		chr13	113448654	113449827
chr14	24140657	24142162		chr3	32420124	32421364		chr1	150628951	150630351
chr17	27332483	27333759		chr5	90558055	90559126		chr11	78364959	78366219
chr19	35702116	35703247		chr14	34546010	34547810		chr17	47970535	47971593
chr1	45490485	45491683		chr20	18507069	18508338		chr12	53321046	53322005
chr3	49093887	49094919		chr7	138001349	138002546		chr10	101353547	101354752
chr9	40991687	40992930		chr9	33328621	33329867		chr11	72111937	72113262
chr3	156554688	156555676		chr10	99430263	99431531		chr20	46689079	46690085
chr14	75452822	75453710		chr6	30717030	30717831		chr9	40991687	40992935
chr14	77320318	77321944		chr1	226939381	226940376		chr7	143620024	143621537
chr12	52243087	52244584		chr7	151057650	151059237		chr1	44799599	44800441
chr11	47946688	47947745		chr17	31494671	31495867		chr1	45490447	45491747
chr9	31908168	31909534		chr18	3296624	3297724		chr3	113018656	113019910
chr13	44141339	44142716		chr5	43120480	43122353		chr1	144893607	144895281
chr14	55026609	55027712		chr17	16535430	16537276		chr2	26344744	26346801
chr5	119070230	119071701		chr3	141311230	141312262		chr21	35216980	35218202
chr10	70803515	70804929		chr12	51371201	51372351		chr10	49538498	49539896
chr1	12018992	12020051		chr3	197554499	197555994		chr3	48716657	48717926
chr11	62753619	62754640		chr3	112085763	112087117		chr5	138542546	138544147
chr17	17280354	17281774		chr1	144893552	144895266		chr3	141737888	141739265
chr12	56103889	56105300		chr1	45490386	45491683		chr14	34545953	34547795
chr3	122969349	122970529		chr4	83034386	83035651		chr8	73971210	73972975
chr7	127651356	127652611		chr13	44141334	44142707		chr15	41773813	41775111
chr14	60091312	60092713		chr12	48716177	48717424		chr12	57078046	57079198
chr8	103414382	103415700		chr4	165326923	165328173		chr11	48052182	48052978
chr2	97112468	97114001		chr3	33798203	33799382		chr12	109573027	109573829
chr3	143206645	143207912		chr17	47895318	47896532		chr21	42892585	42894107
chr20	51456269	51457827		chr9	71910982	71911943		chr10	89701132	89702274
chr3	93979807	93980874		chr10	68900583	68901791		chr12	6215140	6216736
chr3	123201387	123202731		chr14	24140652	24142152		chr1	1723738	1725004
chr3	161290915	161292307		chr10	101065922	101066933		chr7	149028338	149029244
chr3	15601085	15602347		chr1	212284447	212285547		chr19	36849871	36851348
chr9	35645904	35647264		chr3	153160440	153162235		chr9	34048361	34049762
chr1	50620697	50621545		chr14	60091312	60092725		chr19	53841620	53842945
chr21	42495762	42496999		chr11	69122191	69123678		chr1	226939381	226940682
chr3	141311199	141312279		chr20	13638278	13639418		chr4	83034382	83035657
chr14	90382681	90384161		chr1	1692382	1693932		chr3	134311436	134313024
chr20	56391742	56392901		chr3	112990660	112991601		chr6	144215602	144216853
chr12	53078811	53080021		chr3	186570109	186570974		chr1	153633429	153634563
chr1	172532162	172533802		chr20	46689124	46690079		chr19	58362006	58363352
chr14	59483472	59484955		chr12	124359350	124360581		chr9	35095918	35097025
chr17	78198714	78199520		chr9	131372763	131374298		chr21	34375080	34375948
chr14	58297595	58298910		chr11	75428024	75428835		chr3	49093971	49094892
chr9	124940517	124942024		chr1	6579383	6580998		chr1	85275902	85277482
chr20	32357211	32358542		chr3	146468940	146470693		chr20	63682041	63683229
chr11	76576857	76578080		chr3	125594692	125596172		chr10	68900585	68901870
chr7	138001318	138002547		chr19	37172439	37173274		chr14	100192619	100193669
chr1	11262315	11263458		chr1	153626829	153628449		chr10	99658637	99660052
chr15	42574877	42575993		chr2	197452932	197454069		chr21	14382668	14383890
chr10	99658659	99660034		chr3	50358904	50359968		chr3	149129049	149130406
chr3	142595636	142596969		chr17	28040696	28041963		chr5	177425732	177426694
chr2	24792643	24794062		chr14	35341285	35342690		chr19	40190489	40191480
chr14	24441976	24443081		chr1	185156255	185157743		chr20	50509675	50510894
chr1	16895709	16897098		chr3	150602786	150604193		chr19	35740165	35741342
chr6	52503345	52504852		chr19	36686845	36688155		chr17	47895307	47896775
chr12	52068940	52070518		chr12	57771595	57772987		chr2	97112468	97114005
chr6	33391130	33392332		chr11	36149549	36150481		chr3	134485319	134486997
chr14	64986464	64987635		chr2	74529131	74530575		chr11	76860455	76861934
chr2	88691041	88692365		chr11	6234239	6235688		chr10	80078228	80079498
chr6	31619914	31621148		chr7	134646159	134647362		chr14	24140719	24142119
chr19	1021106	1022119		chr3	113018661	113019901		chr14	60091295	60092730
chr19	38003004	38005150		chr19	38506737	38507752		chr15	58770619	58772140
chr17	47895349	47896777		chr12	49069356	49070540		chr2	86719249	86720432
chr6	35359878	35361106		chr11	76860457	76861934		chr9	34988973	34989913
chr5	177425779	177426689		chr3	113147796	113148874		chr3	33798193	33799382
chr10	125718912	125720219		chr21	8395395	8395860		chr2	62705020	62705792
chr5	75336306	75337651		chr7	158957551	158958765		chr11	66479174	66480912
chrX	54639313	54640317		chr2	87076298	87077473		chr3	122969349	122970529
chr9	131372768	131374295		chr19	19776016	19777043		chr9	127770879	127771943
chr9	34646293	34647427		chr19	36127587	36128646		chr5	80487720	80488692
chr20	46688925	46690079		chr11	72111964	72113262		chr17	31494672	31495867
chr15	41773851	41775117		chr1	11805024	11806491		chr14	24241866	24243622
chr3	48556490	48557815		chr1	43649438	43650842		chr2	24792609	24794122
chr3	134485326	134486997		chr3	142578094	142579417		chr6	52284258	52285383
chr10	102854001	102854797		chr9	34988973	34989758		chr9	2241470	2242810
chr6	52994746	52995962		chr17	47649105	47650013		chr11	6234239	6235701
chr3	146468947	146470646		chr14	77181165	77182345		chr11	62753604	62754628
chr2	85561298	85562156		chr9	125143410	125144021		chr8	103414382	103415748
chr12	47763086	47764330		chr14	73457530	73459099		chr17	16535350	16537277
chr10	97445552	97446791		chr1	161446784	161448323		chr3	47380115	47381943
chr1	155084283	155086276		chr12	120086826	120087800		chr17	17590937	17592586
chr3	134269493	134270465		chr6	52284486	52285388		chr10	102393816	102395717
chr17	78186764	78187714		chr18	11980353	11981534		chr12	49069340	49070547
chr1	43946141	43947377		chr9	38046665	38048446		chr3	195442888	195443662
chr3	122513822	122515302		chr3	160449034	160450248		chr10	114173644	114175023
chr17	28040701	28042022		chr17	48047842	48049114		chr3	149085244	149086935
chr3	32420147	32421322		chr19	36378365	36379533		chr3	150602747	150604193
chr14	67359307	67360780		chr3	48716658	48717932		chr1	113904315	113905785
chr5	32785234	32786258		chr3	122969349	122970543		chr1	5992151	5993274
chr14	35826001	35827067		chr12	31749070	31749915		chr9	122930873	122932136
chr12	49741050	49742345		chr9	16704737	16705723		chr12	31749085	31749916
chr12	120086815	120087770		chr6	30066402	30067664		chr11	61361321	61362949
chr17	18182391	18183934		chr15	41773780	41775133		chr1	16895709	16897198
chr19	53841831	53842931		chr10	101353528	101354848		chr3	100491866	100492865
chr14	73886307	73887359		chr3	134363938	134365868		chr12	49322398	49323709
chr3	128650136	128651195		chr1	1745045	1746742		chr1	150561008	150562477
chr3	150602910	150604193		chr21	33541601	33543533		chr17	19187479	19190735
chr11	3797167	3798250		chr12	27243809	27244995		chr14	96501599	96503104
chr12	6215174	6216730		chr3	119497941	119499759		chr1	156105863	156106620
chr12	27243768	27244998		chr3	143206589	143207958		chr15	55407607	55408881
chr1	110337869	110339969		chr3	128680370	128681396		chr1	161446755	161448350
chr19	54231344	54232428		chr3	129211461	129212396		chr9	33076099	33077117
chr2	62293144	62294322		chr4	152779002	152780668		chr6	52503345	52504842
chr3	32401226	32402232		chr14	58297595	58299003		chr3	48609009	48610103
chr19	796675	797474		chr1	154182306	154183780		chr12	116737977	116738652
chr3	48716685	48717912		chr17	19187472	19190745		chr5	134925159	134925618
chr17	64815088	64816187		chr6	35359830	35361104		chr9	125143394	125144040
chr14	49861678	49863398		chr21	34375071	34376017		chr14	65411663	65413441
chr1	154936219	154937749		chr11	62753618	62754625		chr9	113400859	113401942
chr3	133572957	133573766		chr2	88627250	88628348		chr1	206403599	206405048
chr11	66288971	66289946		chr3	111674030	111675223		chr19	796679	797470
chr1	15526241	15527342		chr7	25862155	25863051		chr10	101060112	101062283
chr2	197452940	197454167		chr1	205477465	205478930		chr2	95991466	95992978
chr17	76872071	76873265		chr3	149129049	149130436		chr12	48716094	48717422
chr3	32684584	32685735		chr19	37210208	37211101		chr9	38046675	38048397
chr9	113400870	113401895		chr17	28318483	28319757		chr9	128634944	128636662
chr14	54773099	54774256		chr17	19316732	19317861		chr1	6579416	6580937
chr17	19187525	19190712		chr3	53269787	53270792		chr21	33915229	33916377
chr3	50336670	50338089		chr19	54430696	54432495		chr12	52243032	52244626
chr2	203238396	203240024		chr3	50235575	50236255		chr14	77320304	77321979
chr3	100491871	100492858		chr14	59483391	59484810		chr1	8733275	8734081
chr21	32770920	32772721		chr12	116737982	116738653		chr12	57771561	57773026
chr19	36127589	36128607		chr3	125115883	125117476		chr9	35645914	35647303
chr17	28318461	28319682		chr10	102431815	102433186		chr17	9050402	9051819
chr20	31545285	31546365		chr3	47512750	47514000		chr3	142595637	142596966
chr7	149028332	149029244		chr14	68501244	68502466		chr3	111978599	111979820
chr2	88627242	88628324		chr5	35617398	35618548		chr2	88627245	88628348
chr17	76540441	76541314		chr11	3797151	3798248		chr9	127121782	127123781
chr3	113194463	113195413		chr6	33417473	33418796		chr14	49861650	49863375
chr14	73457557	73459091		chr6	32195121	32196608		chr4	781420	782756
chr6	53651307	53652729		chr3	113275345	113276611		chr14	92793358	92794887
chr3	50316589	50317586		chr14	49620189	49621519		chr19	37466595	37467674
chr16	2223093	2224253		chr17	17387098	17388490		chr12	120086821	120087982
chr9	4984268	4986042		chr17	76540431	76541295		chr19	38002953	38005154
chr3	47380115	47381940		chr9	5339011	5339921		chr5	146203022	146203840
chr1	113904294	113905783		chr3	196107613	196108880		chr3	129183027	129184522
chr6	56542397	56543385		chr9	5437273	5438491		chr7	138001398	138002546
chr5	108747804	108749383		chr10	97291054	97292916		chr12	52068935	52070506
chr11	64778520	64779505		chr12	132523759	132525291		chr10	68988355	68989540
chr1	153670576	153672424		chr11	47118777	47119704		chr2	27369690	27371595
chr9	62897277	62898382		chr10	124418845	124419530		chr3	48556457	48558572
chr19	37778799	37780016		chr19	36849843	36851474		chr18	13725693	13727330
chr20	31572270	31573989		chr3	51941356	51942736		chr2	197452865	197454095
chr12	116737969	116738651		chr19	35748172	35748968		chr11	73779207	73780120
chr17	48100630	48101927		chr14	24241861	24243667		chr5	34838596	34839674
chr3	113147816	113148862		chr17	47970535	47971593		chr3	47512715	47514000
chr14	75229813	75231169		chr3	100491871	100492952		chr6	53651306	53652719
chr5	176388145	176389485		chr21	42724067	42725007		chr10	59906352	59907193
chr19	37210198	37211101		chr6	33322774	33323796		chr12	53726988	53728160
chr10	49538499	49539890		chr1	15526246	15527364		chr3	51941362	51942736
chr20	50509675	50511147		chr3	32401189	32402219		chr17	19316743	19317939
chr6	30617027	30618110		chr17	43246092	43246722		chr1	1115874	1116812
chr12	109573047	109573829		chr2	26344745	26346828		chr1	67429823	67431305
chr1	184754226	184755697		chr10	72272651	72274965		chr7	25862156	25862881
chrX	53421936	53423426		chr5	138331257	138332380		chr17	82037067	82038197
chr5	10513274	10514832		chr9	129432265	129433354		chr3	32420147	32421188
chr12	132907929	132909196		chr9	113400793	113401852		chr2	26495318	26496463
chr3	57596545	57598174		chr17	64815089	64816187		chr17	28318470	28319704
chr5	80487720	80488702		chr12	53726986	53728175		chr1	148951364	148952982
chr10	89701124	89702284		chr3	111978594	111979825		chr3	143206632	143207953
chr9	128634974	128636653		chr2	26495301	26496478		chr9	26946638	26947792
chr9	125143399	125144026		chr1	44799607	44800432		chr3	15601084	15602430
chr3	122793407	122795821		chr2	196291657	196292830		chr17	76871967	76873273
chr21	42724077	42725033		chr15	43510278	43511784		chr19	18203025	18204895
chr3	75434605	75436243		chr5	10551049	10552038		chr14	73457544	73459099
chr18	11980353	11981651		chr6	31826617	31828254		chr19	39125494	39126038
chr3	31531697	31533017		chr9	120842497	120843606		chr10	100373059	100374334
chr19	40398419	40399468		chr2	88691023	88692401		chr14	35341280	35342694
chr5	138542628	138544129		chr3	157088181	157089632		chr3	120595922	120596802
chr9	127770910	127771962		chr10	70170066	70171141		chr20	18507068	18508317
chr2	44167687	44169251		chr6	56542360	56543422		chr12	51371159	51372346
chr17	16535380	16537265		chr15	58770624	58772135		chr11	18633914	18635058
chr15	72272010	72273207		chr3	113514387	113516479		chr19	36127598	36128607
chr3	50350431	50351600		chr3	48609010	48610134		chr10	101065949	101066933
chr10	97640245	97640882		chr12	109573046	109573825		chr12	48681549	48682835
chr19	58362010	58363367		chr1	150697001	150697752		chr6	30717008	30717826
chr14	102524403	102525578		chr19	54231340	54232455		chr19	54430562	54432493
chr10	100373044	100374311		chr12	48681563	48682848		chr4	39526960	39528305
chr17	47970535	47971593		chr11	67239250	67241312		chr9	33328621	33329871
chr7	129948895	129949783		chr20	31572238	31574039		chr17	76540441	76541305
chr11	61361388	61362829		chr9	35095907	35096939		chr7	158957538	158958789
chr21	35216891	35218147		chr1	113904320	113905809		chr14	50311356	50313058
chr1	156212643	156213660		chr12	52243013	52244649		chr11	3797097	3798234
chr19	38543656	38545145		chr3	115147165	115148336		chr17	20155320	20156710
chr9	2241491	2242797		chr7	129948887	129949785		chr1	172532151	172533892
chr19	58326577	58327818		chr5	177425735	177426689		chr14	55101790	55103948
chr10	99430253	99431516		chr19	39125441	39126000		chr6	32195123	32196600
chr3	197554499	197556011		chr3	113696681	113697704		chr10	102431845	102433203
chr3	142224918	142225901		chr2	62293086	62294322		chr3	129211466	129212412
chr9	37119967	37121231		chr12	49110314	49111256		chr12	47763090	47764357
chr5	43120480	43122287		chr3	177478292	177479212		chr14	54773093	54774256
chr9	21575584	21577059		chr3	183098792	183099860		chr18	79245537	79246811
chr5	146446856	146448053		chr19	29694466	29695545		chr19	53867148	53869777
chr21	8405273	8405999		chr1	9842509	9844077		chr7	73234882	73236146
chr1	153957766	153959014		chr9	4333983	4335118		chr9	120842502	120843677
chr10	114173666	114175045		chr3	32325680	32326934		chr5	36150909	36152736
chr5	138331267	138332358		chr9	35645922	35647287		chr1	154182334	154183757
chr1	117059445	117060904		chr17	21042965	21044161		chr10	70170080	70171182
chr9	33473297	33474210		chr5	36150909	36152692		chr1	155261508	155262759
chr19	37466665	37467685		chr12	52068936	52070548		chr1	161165783	161167146
chr12	49322472	49323693		chr19	18203072	18204754		chr7	151226729	151227857
chr1	117121425	117122393		chr9	33076081	33077129		chrX	78103604	78105079
chr6	31826702	31828258		chr10	100373034	100374345		chr12	55817120	55818540
chr12	57751670	57752909		chr2	27369697	27371642		chr12	50166704	50167848
chr11	18633907	18635044		chr1	84774073	84775678		chr10	101012214	101013470
chr9	120842504	120843617		chr3	134485346	134486997		chr19	40222900	40223725
chr1	121183853	121185454		chr21	33915182	33916375		chr1	150697001	150697746
chr14	24241894	24243632		chr1	186374595	186376149		chr1	155084248	155086362
chr7	143619974	143621441		chr3	123799433	123800632		chr15	42574899	42575993
chr17	19316727	19317820		chr12	55817113	55818538		chr17	49764105	49764930
chr5	140400583	140402607		chr10	80078328	80079507		chr14	77181197	77182356
chr11	78045771	78046701		chr1	153670557	153672363		chr20	56391673	56392924
chr7	25124756	25125935		chr15	55407611	55408898		chr1	185156259	185157739
chr3	111978588	111979820		chr19	39307018	39309047		chr19	37172441	37173261
chr11	47118801	47119695		chr3	136752124	136753454		chr3	141311185	141312328
chr3	49723387	49724761		chr5	34838577	34839667		chr12	53053669	53054825
chr10	68900584	68901795		chr14	55102818	55103922		chr3	196107576	196108883
chr17	19362042	19363294		chr3	138915048	138917151		chr2	175167388	175168779
chr3	138915046	138917108		chr14	50311402	50313053		chr14	35825538	35827050
chr4	83034382	83035629		chr1	1723658	1724987		chr19	19776018	19777045
chr10	72272678	72274956		chr3	15601077	15602432		chr20	31545195	31546365
chr10	121553340	121554459		chr2	175167447	175168784		chr20	13638278	13639434
chr12	123383508	123384790		chr1	117059456	117060914		chr3	138914955	138917144
chr2	95991443	95992977		chr20	50509652	50510907		chr3	134363934	134365794
chr12	133079820	133081235		chr15	48810271	48811825		chr11	67239273	67241319
chr2	86719258	86720474		chr11	13276884	13277848		chr3	133572969	133573766
chr2	54722911	54724129		chr14	79278743	79280220		chr14	68501246	68502502
chr4	165326928	165328145		chr14	75229826	75231200		chr6	30066391	30067640
chr22	17576151	17577002		chr1	120557887	120559568		chr3	50235566	50236258
chr14	74492884	74494226		chr14	49861650	49863398		chr1	117121389	117122474
chr19	36837736	36838993		chr1	246565751	246567046		chr9	71910969	71911956
chr1	36223536	36225054		chr19	53867154	53869777		chr1	121183859	121185462
chr3	134363932	134365765		chr7	945052	946379		chr3	161290909	161292325
chr18	3245887	3248186		chr1	117121406	117122418		chr10	124418831	124419523
chr11	57666853	57668724		chr7	151226773	151227940		chr10	125718896	125720283
chr12	57771570	57772987		chr3	142595625	142596971		chr9	134163168	134165485
chr1	119140003	119141335		chr10	121553269	121554472		chr6	31619906	31621153
chr3	50358925	50359974		chr17	17280305	17281772		chr2	87076291	87077478
chr9	134163191	134165397		chr1	155084286	155086313		chr19	58475381	58476732
chr3	111674015	111675216		chr1	5992203	5993247		chr15	72271981	72273202
chr19	38303870	38305311		chr21	42892597	42894112		chr12	132907906	132909195
chr9	26946663	26947776		chr10	49538499	49539889		chr9	33473297	33474210
chr1	153626824	153628460		chr17	76872060	76873220		chr3	111674010	111675222
chr3	129161016	129162287		chrX	53421928	53423424		chr5	119070226	119071783
chr3	45688347	45689859		chr12	49018010	49019204		chr14	77457143	77458611
chr11	73779208	73780096		chr11	61141331	61142303		chr9	4334002	4335143
chr9	16704739	16705761		chr9	34048384	34049800		chr11	34274422	34275680
chr6	52284249	52285429		chr9	2241470	2242800		chr3	119497941	119499732
chr1	144893584	144895249		chr17	49764105	49764932		chr18	9416751	9418757
chr19	18203089	18204755		chr14	61280732	61281824		chr14	58297563	58299003
chr7	134316321	134317441		chr17	20155339	20156673		chr21	33947407	33949168
chr12	49018008	49019196		chr10	68988363	68989549		chr2	62293106	62294320
chr3	187138997	187139956		chr1	171780789	171782128		chr11	47118809	47119710
chr1	150235712	150236691		chr19	20051864	20052745		chr2	132415706	132417175
chr10	102419655	102422438		chr7	149028360	149029244		chr14	74492881	74494253
chr19	19063186	19063988		chr14	64986470	64987671		chr9	124940506	124942140
chr19	44890212	44891281		chr12	31728656	31729549		chr6	56542365	56543376
chr10	96089642	96090547		chr18	9416804	9418755		chr1	43946084	43947369
chr12	55817270	55818538		chr10	102853986	102854807		chr3	134373369	134375690
chr5	137753755	137755278		chr20	31545217	31546369		chr19	37210196	37211106
chr12	57693495	57694575		chr5	146203032	146203839		chr10	102743257	102744818
chr21	14382670	14383800		chr16	1826782	1828029		chr3	146468940	146470681
chr11	44564287	44566069		chrX	54639308	54640296		chr12	49018003	49019202
chr10	102431820	102433188		chr10	60778017	60779117		chr17	64815097	64816187
chr17	31494747	31495865		chr9	128634950	128636667		chr9	4984251	4986072
chr2	20051394	20053027		chr3	127073212	127075764		chr1	171780789	171782152
chr3	49785931	49787294		chr14	54773099	54774256		chr1	54052405	54054034
chr11	36149544	36150465		chr10	123153961	123155135		chr14	64986417	64987687
chr3	179562447	179563880		chr5	146182019	146183350		chr3	113696674	113697670
chr6	33417473	33418722		chr3	100600116	100601163		chr12	132523750	132525262
chr10	102393784	102395712		chr1	235367139	235368184		chr10	102853978	102854808
chr21	5601638	5604479		chr9	34646289	34647476		chr1	205477460	205478930
chr9	38046780	38048416		chr1	67429865	67431305		chr14	49620188	49621544
chr1	186374616	186376139		chr3	149085237	149086928		chr9	34646288	34647459
chr11	43311657	43312871		chr9	33473302	33474207		chr6	33417426	33418731
chr9	26892112	26893139		chr3	172750231	172751403		chr17	48047842	48049110
chr5	90558054	90559120		chr8	91069620	91070807		chr3	172750224	172751413
chr10	73246704	73247765		chr9	127121757	127123796		chr3	125115903	125117484
chr9	34988973	34989897		chr5	140400598	140402088		chr16	2223076	2224268
chr19	6424781	6425664		chr9	127074268	127075637		chrX	54639308	54640382
chr17	30599638	30601471		chr7	142770714	142772446		chr12	49110304	49111315
chr13	113448661	113449801		chr14	77457133	77458604		chr7	134646161	134647467
chr17	46193365	46194344		chr9	35079144	35080599		chr8	91069617	91070777
chr6	116570911	116571826		chr14	67359200	67360780		chr6	57089597	57090844
chr7	134432017	134433207		chr19	39514585	39516123		chr6	33391129	33392364
chr11	22624902	22626106		chr11	47946649	47947789		chr3	50336665	50338077
chr4	152779004	152780654		chr9	127770860	127771933		chr19	36837715	36838996
chr1	206403597	206405027		chr1	1375152	1375819		chr10	102132462	102134108
chr11	13276887	13277850		chr10	71837575	71838894		chr1	155609538	155610972
chr4	75513882	75515097		chr19	40222893	40223713		chr5	35617398	35618558
chr1	6579346	6580939		chr10	101012192	101013451		chr1	150235725	150236691
chr14	77457152	77458583		chr17	64679567	64680686		chr1	66924234	66925752
chr9	35814487	35815683		chr9	62837292	62839000		chr7	158855966	158856808
chr7	158855976	158856866		chr22	17576175	17577013		chr3	177478186	177479211
chr14	91509932	91511135		chr14	77320307	77321957		chr11	69122206	69123690
chr3	149085261	149086929		chr1	150235704	150236679		chr3	153160428	153162242
chr2	218269647	218271000		chr1	148951362	148953072		chr1	186374595	186376153
chr1	116372300	116373310		chr14	55026609	55027875		chr5	138331259	138332376
chr7	142375558	142376803		chr3	129183076	129184516		chr17	75855176	75856519
chr10	102743260	102744824		chr15	40865745	40866549		chr1	154936211	154937791
chr15	85234470	85235206		chr1	110963261	110964438		chr7	151057646	151059086
chr9	127244709	127245720		chr2	54722911	54724123		chr3	113194411	113195443
chr8	85219940	85221324		chr1	154982718	154984108		chr3	127597861	127599035
chr20	63682039	63683188		chr11	12182335	12183666		chr9	35161616	35162821
chr1	5992103	5993194		chr1	159945439	159946770		chr3	123799451	123800599
chr14	92793512	92794883		chr22	29552853	29554275		chr12	51047632	51048750
chr2	196291675	196292888		chr1	156105911	156106620		chr11	75428034	75428888
chr17	47188523	47189814		chr1	10979521	10980817		chr17	81991306	81992500
chr11	65418440	65420216		chr10	102393799	102395728		chr11	44564287	44566064
chr6	32195118	32196595		chr5	119070230	119071731		chr5	34914815	34916143
chr12	88141611	88142977		chr5	149960220	149961266		chr9	16704731	16705770
chr11	65569525	65570693		chr15	84442613	84443595		chr3	49785897	49787263
chr12	22543565	22545011		chr3	133572957	133573752		chr2	54722911	54724129
chr1	171780796	171782135		chr19	44890214	44891281		chr2	74529091	74530574
chr12	51371219	51372322		chr9	26946656	26947814		chr17	47188391	47189783
chr10	59906342	59907166		chr3	161290952	161292303		chr1	153626754	153628486
chr3	149385957	149387512		chr1	155261492	155262745		chr19	14136388	14137661
chr3	127042809	127044411		chr2	132415697	132417240		chr1	45750035	45751083
chr9	5437299	5438491		chr7	142375542	142376810		chr10	72272683	72274957
chr5	10550994	10552109		chr6	33391122	33392310		chr14	91509973	91511135
chr1	45750133	45751085		chr11	43311645	43312871		chr5	140400569	140402496
chr19	39307028	39309071		chr17	81991325	81992445		chr19	54231283	54232454
chr3	184561116	184562142		chr3	113194409	113195443		chr21	36319492	36320970
chr5	34838596	34839667		chr3	57596521	57598174		chr1	120557855	120559561
chr3	120595918	120596806		chr9	131422478	131423709		chr3	115147161	115148372
chr21	36319612	36321002		chr4	127963999	127966036		chr1	975646	976669
chr17	20155344	20156609		chr14	74379828	74381740		chr7	21426690	21428532
chr14	55102829	55103932		chr5	10601039	10602117		chr1	155134746	155136820
chr6	110815301	110816215		chr1	248943959	248945295		chr6	31826660	31828271
chr6	42563636	42564699		chr13	49443541	49444883		chr3	179562377	179563889
chr8	91069657	91070773		chr7	134316282	134317441		chr2	128347466	128348790
chr14	50311398	50313055		chr9	112041401	112042436		chr9	1283724	1285014
chr3	100400778	100402018		chr11	73779203	73780120		chr14	51093795	51095959
chr10	69451258	69452144		chr16	84504414	84505266		chr8	85219938	85221531
chr12	124359350	124360578		chr11	34274437	34275691		chr15	43510286	43511781
chr3	186570104	186570997		chr12	132907929	132909252		chr9	5437217	5438491
chr1	205477479	205478881		chr9	4984245	4986078		chr17	21042970	21044159
chr17	17591005	17592552		chr17	66951272	66953026		chr3	186570149	186570996
chr17	45060651	45061810		chr9	35161559	35162800		chr15	48810285	48811848
chr3	51941403	51942723		chr5	10513267	10514832		chr17	17300528	17301629
chr21	39349302	39350194		chr7	151753838	151754665		chr3	50350435	50351614
chr11	44065865	44067054		chr1	54052374	54054037		chr4	152779004	152780671
chr3	101723939	101725527		chr12	53053652	53054815		chr9	35079144	35080614
chr1	44985988	44986992		chr1	9735361	9736558		chr6	42928857	42930176
chr7	133081462	133082574		chr21	36319604	36320924		chr1	117059456	117060917
chr15	58770630	58772127		chr6	57089600	57090844		chr17	43246057	43246722
chr17	49764114	49764932		chr4	781433	782756		chr14	52729795	52730879
chr3	196107607	196108888		chr19	36837675	36838996		chr7	134316284	134317440
chr7	44606155	44607437		chr10	125718896	125720251		chr1	153670549	153672365
chr11	65539882	65541277		chr3	134373367	134375740		chr17	30599617	30600778
chr17	78144403	78145776		chr15	42574882	42575993		chr20	31572290	31574045
chr10	80078328	80079507		chr1	155134724	155136909		chr21	32770920	32772731
chr19	53745900	53748186		chr1	148037965	148039540		chr21	42724067	42725029
chr2	73983444	73984573		chr2	73983438	73984567		chr9	129432263	129433316
chr11	75427989	75428838		chr19	58475419	58476722		chr11	78045742	78046709
chr14	68501241	68502471		chr12	6272262	6273738		chr12	6752641	6754086
chr5	51225941	51226870		chr19	38402632	38403684		chr9	37119963	37121253
chrX	78103605	78105036		chr1	155193016	155195080		chr21	8405305	8405968
chr1	226939411	226940690		chr11	62839163	62842158		chr21	34863867	34864953
chr19	58475422	58476663		chr1	9942473	9943930		chr7	945029	946295
chr10	92290350	92291686		chr3	127042809	127044444		chr21	25734280	25735740
chr12	6470229	6471364		chr3	52536148	52537421		chr12	6272254	6273704
chr8	73971280	73972976		chr2	44167632	44168992		chr11	66288980	66289959
chr21	33915225	33916369		chr19	38799183	38800365		chr11	22624897	22626114
chr11	66592518	66593617		chr7	158855968	158856773		chr1	116372290	116373316
chr3	48609010	48610087		chr5	32785204	32786259		chr14	61280751	61281853
chr4	17810275	17811431		chr1	150561011	150562498		chr12	31728499	31729549
chr10	43436112	43437468		chr3	75434672	75436243		chr14	74379781	74381745
chr3	32325743	32326957		chr12	53370476	53371765		chr9	129035978	129037196
chr19	19775995	19777044		chr11	65569525	65570694		chr14	75229825	75231179
chr19	39125488	39126038		chr10	92290306	92291660		chr10	121553270	121554477
chr18	51197557	51198577		chr3	179562423	179563859		chr9	5338984	5339923
chr8	108442989	108444132		chr3	48556456	48558580		chr11	13276782	13277848
chr11	62839163	62842147		chr14	65411663	65413309		chr19	29694473	29695562
chr2	128347471	128348787		chr15	72271965	72273253		chr3	52536041	52537405
chr21	8402498	8403503		chr21	28992175	28993336		chr10	102419660	102422834
chr14	75293603	75295338		chr14	74492879	74494305		chr3	185585570	185586833
chr12	121888331	121889363		chr4	40908041	40909208		chr10	73246645	73247815
chr4	119212074	119213446		chr17	30599641	30601528		chr1	246565757	246567062
chr11	64916599	64917890		chr11	10857367	10859001		chr12	124359350	124360566
chr3	172750224	172751404		chr1	53325742	53327712		chr11	43311645	43312875
chr2	63587976	63589372		chr14	52551698	52552932		chr17	48100608	48101927
chr5	157731258	157732061		chr19	39880910	39882193		chr12	123383462	123384933
chr12	122225352	122226623		chr3	167734376	167735928		chr2	196291657	196292829
chr3	185585572	185586788		chr17	78933469	78934868		chr12	57751748	57752909
chr12	49110320	49111365		chr14	81533370	81534221		chr11	64778509	64779550
chr3	48088699	48089645		chrX	78103655	78105073		chr3	53891205	53892544
chr4	40908074	40909161		chr9	122930845	122932141		chr21	28992176	28993395
chr9	1049743	1050852		chr7	133081413	133082620		chr19	19063170	19063988
chr1	1374572	1375805		chr19	39428259	39429139		chrX	53421928	53423447
chr1	113072632	113073764		chr9	34376170	34377551		chr1	84774053	84775663
chr14	96501663	96503109		chr14	55556794	55558119		chr6	35359904	35361119
chr7	151057657	151059195		chr1	1758457	1759792		chr14	75293605	75296309
chr11	73217816	73218949		chr1	45750095	45751090		chr17	47649111	47650020
chr12	6272252	6273717		chr17	19362056	19363403		chr1	235367147	235368167
chr19	14136395	14137659		chr3	31968458	31969821		chr2	74653692	74654807
chr5	36150907	36152672		chr1	207320948	207322252		chr7	133081456	133082703
chr4	73068832	73070417		chr9	37119962	37121252		chr10	92290306	92291681
chr6	106324955	106326108		chr3	131026256	131027501		chr3	9749298	9750756
chr17	21042974	21044138		chr14	52729814	52730889		chr10	60778022	60779147
chr12	8242439	8244065		chr1	16173083	16174682		chr14	67359097	67360784
chr15	43510285	43511752		chr21	25734275	25735739		chr22	17576213	17577021
chr1	11979295	11980772		chr9	100098245	100099904		chr2	44167632	44169086
chr19	54430696	54432493		chr12	56315433	56316673		chr3	31531724	31533053
chr12	50166591	50167869		chr5	51225899	51226864		chr20	63863925	63865990
chr20	13638280	13639410		chr1	113072573	113073838		chr19	42268001	42269251
chr19	57434885	57435910		chr3	187138951	187139957		chr4	139453103	139454744
chr6	57089617	57090848		chr6	37257131	37258459		chr3	142866794	142867318
chr7	151226779	151227865		chr3	120907743	120908639		chr3	187138993	187140058
chr6	36914050	36914887		chr1	201274675	201276082		chr5	72307743	72308850
chr11	67239264	67241304		chr11	10808524	10809746		chr11	36149544	36150455
chr1	975671	976668		chr2	61763771	61765127		chr3	123960686	123961769
chr10	124418071	124419528		chr1	66924221	66925752		chr6	33322763	33323787
chr12	51047621	51048776		chr20	45811969	45813147		chr5	76818254	76820194
chr1	155261535	155262784		chr3	141737880	141739265		chr1	16173090	16174682
chr19	11434849	11436066		chr20	63863907	63865990		chr2	24083888	24085206
chr3	51982479	51983739		chr11	44065834	44067113		chr1	53325722	53327763
chr7	6348432	6349487		chr9	124256298	124257569		chr16	18402028	18402818
chr8	65633669	65634638		chr5	80487736	80488703		chr17	46193367	46194323
chr11	65134246	65135576		chr10	72331227	72332489		chr11	65569556	65570709
chr19	45584019	45585267		chr3	50350429	50351614		chr4	122732179	122733437
chr17	28251045	28251961		chr19	29610358	29611072		chr17	17387100	17388490
chr5	149960315	149961264		chr11	9460093	9461515		chr3	183098720	183099933
chr7	158957576	158958766		chr21	42731152	42732269		chr1	1758434	1759785
chr20	62793611	62794848		chr9	68241637	68242641		chr10	87342309	87343357
chr11	14891021	14892634		chr11	65133381	65135504		chr3	138935701	138936725
chr21	33947438	33949119		chr17	75855171	75856519		chr4	73068832	73070314
chr12	57078044	57079198		chr1	32133112	32133973		chr2	30146089	30147245
chr11	9460156	9461555		chr6	158853029	158854263		chr7	25124739	25125946
chr20	25696179	25697128		chr17	4966858	4968334		chr19	39514601	39516117
chr17	17300531	17301634		chr3	193893808	193895138		chr1	159945439	159946795
chr3	119497909	119499732		chr7	21426685	21428483		chr10	97640240	97640854
chr18	9416844	9418750		chr12	121888336	121889418		chr5	10551049	10552300
chr19	56140425	56141277		chr10	97640245	97640841		chr12	122225292	122226637
chr12	53727004	53728185		chr3	185585570	185586833		chr20	25696149	25697123
chr5	141923314	141924353		chr19	58400940	58401750		chr14	93206729	93208116
chr3	138935732	138936719		chr3	157499074	157500477		chr10	123154006	123155138
chr5	72307752	72308818		chr1	43946092	43947395		chr12	53370448	53371794
chr3	119579355	119580344		chr7	30504210	30505372		chr14	90522253	90523732
chr21	39182886	39184171		chr1	161020168	161021919		chr3	45688320	45689887
chr1	9735377	9736553		chr18	48848123	48849556		chr3	167734376	167735934
chr21	34863865	34864944		chr2	113283010	113284792		chr2	61763784	61765120
chr12	104958391	104959536		chr10	73246679	73247802		chr3	53269763	53270798
chr9	122930969	122932136		chr1	46401660	46402764		chr3	122793393	122795793
chr1	54052367	54054023		chr6	36914065	36914890		chr1	148037965	148039482
chr19	37172439	37173211		chr14	96501599	96503136		chr19	35748210	35748963
chr1	161165793	161167141		chr4	73068842	73070447		chr11	59549958	59552152
chr14	35341298	35342683		chr2	74457628	74458905		chr1	207320930	207322289
chr1	67429898	67431271		chr8	108442957	108444175		chr2	73983444	73984578
chr5	33440138	33441760		chr19	11434822	11436067		chr5	137753403	137755267
chr3	123960686	123961764		chr17	29293048	29294662		chr3	57596520	57598174
chr10	84139083	84140217		chr5	102295694	102297036		chr5	10513268	10514827
chr1	150697007	150697744		chr19	40190479	40191463		chr22	29552848	29554270
chr9	6756675	6759298		chr3	184561127	184562121		chr5	62403405	62404654
chr19	11374520	11375641		chr17	45060633	45061798		chr1	155193015	155195075
chr3	171809055	171810959		chr3	48439807	48440836		chr9	125199520	125201037
chr21	36059852	36061057		chr5	33440117	33441885		chr19	44890214	44891281
chr14	104752227	104753745		chr2	128347452	128348836		chr1	161020177	161021930
chr3	50235567	50236257		chr14	73752321	73753565		chr11	62839175	62842190
chr2	46698380	46699139		chr11	18633914	18635044		chr1	15526246	15527318
chr7	100585292	100586773		chr19	55338691	55339922		chr15	84442598	84443663
chr9	66152644	66153976		chr11	65487304	65488693		chr12	57693492	57694618
chr7	134646161	134647374		chr12	57693484	57694587		chr19	36797071	36797897
chr10	97686726	97687952		chr3	171154983	171155951		chr7	134986202	134987217
chr4	37685834	37687104		chr7	128738665	128739906		chr6	36914071	36914889
chr19	53867128	53869767		chr14	35825513	35826987		chr12	25385213	25387020
chr3	177478297	177479190		chr12	113220675	113221499		chr11	77047134	77048094
chr1	54272840	54274048		chr3	123960655	123961774		chr9	133030049	133031222
chr3	113696679	113697657		chr3	47380096	47381943		chr21	33541567	33543532
chr12	53053604	53054815		chr15	40806821	40807970		chr19	37778787	37780024
chr5	179698135	179699341		chr17	18362396	18363915		chr1	155934065	155935339
chr1	145464830	145466486		chr6	33598769	33600136		chr1	9942473	9943943
chr12	106773857	106775115		chr10	93445356	93446476		chr5	51225990	51226870
chr5	146182021	146183343		chr17	59706720	59708256		chr1	2321925	2323133
chr19	54095622	54096963		chr17	17018111	17019245		chr1	11979301	11980834
chr3	123799423	123800573		chr14	70809579	70810365		chr17	55750702	55751609
chr14	75175945	75177232		chr7	140479224	140479998		chr12	120686268	120687246
chr14	55077107	55078283		chr15	40768764	40770492		chr3	120907748	120908657
chr4	127963990	127966036		chr17	55750709	55751608		chr2	46698370	46699144
chr2	86194921	86196178		chr16	2223002	2224279		chr7	44606098	44607437
chr5	5421773	5422698		chr2	27050019	27051708		chr1	10979506	10980862
chr19	40223000	40223704		chr12	123383508	123384900		chr3	185498248	185499419
chr12	132523749	132525215		chr4	39526953	39528311		chr16	30064710	30066206
chr16	14910688	14911458		chr1	7960866	7962013		chr1	1375103	1375819
chr2	61538135	61539342		chr20	13994939	13996469		chr1	154982742	154984086
chr5	34914826	34916141		chr2	9843069	9844689		chr1	248943916	248945375
chr17	21126569	21127648		chr2	85353836	85355342		chr17	29293065	29294665
chr7	134986202	134987242		chr11	13923156	13924904		chr1	2390950	2391886
chr15	41230568	41231690		chr1	35556907	35558251		chr1	113072649	113073806
chr15	55407620	55408881		chr14	55699082	55700071		chr1	46401689	46402783
chr1	35031164	35032293		chr1	159780572	159781602		chr3	50298796	50300238
chr4	15681300	15682223		chr19	37466670	37467699		chr10	43435968	43437504
chr16	67183392	67184481		chr19	6424782	6425663		chr3	184561127	184562137
chr12	41967553	41968495		chr3	31531707	31533036		chr11	61141319	61142298
chr2	175167410	175168778		chr8	101436626	101438941		chr2	27489185	27490259
chr9	35079152	35080600		chr5	160164849	160166039		chr1	9842460	9844082
chr19	56507392	56508341		chr3	183884290	183885296		chr1	3899727	3901679
chr3	142866840	142867297		chr12	121351778	121352906		chr11	47946663	47947792
chr3	125115957	125117478		chr19	46373010	46374372		chr14	104752183	104753765
chr5	76818253	76820181		chr19	35643485	35645234		chr19	53745900	53748201
chr17	75855211	75856520		chr1	151909211	151910168		chr9	127074280	127075652
chr1	185156265	185157729		chr19	42267933	42269246		chr3	108589046	108590111
chr1	62435938	62437528		chr10	102419691	102422887		chr3	98522174	98523321
chr3	183098746	183099851		chr14	93206663	93208076		chr12	56117621	56119633
chr12	119667462	119668521		chr1	180167117	180168944		chr5	10601040	10602093
chr1	235367149	235368184		chr7	25124912	25125939		chr17	59706728	59708249
chr1	144559236	144561403		chr3	98522140	98523366		chr12	54279458	54281247
chr22	29552844	29554244		chr21	34863867	34864944		chr16	2214845	2216031
chr7	108525479	108526711		chr3	120595918	120596799		chr12	8242414	8244074
chr1	120558020	120559552		chr12	51047611	51048750		chr9	34376174	34377573
chr18	13725818	13727306		chr19	53745883	53748204		chr17	19362022	19363416
chr12	2812438	2813802		chr5	34914806	34916145		chr3	113275319	113276640
chr9	79571038	79572033		chr12	122225321	122226617		chr12	121888334	121889365
chr16	2214845	2216069		chr1	110337814	110340121		chr9	89310507	89311420
chr3	53269799	53270798		chr21	32770920	32772729		chr1	110963261	110964498
chr16	67846136	67847819		chr9	129607426	129608188		chr17	64679528	64680723
chr9	178347	179313		chr3	42589955	42591425		chr19	34926758	34927644
chr19	36797071	36797896		chr12	6752636	6754108		chr3	75434584	75436250
chr11	59549964	59551425		chr1	144559236	144561374		chr21	39349052	39350182
chr10	71837582	71838890		chr10	104268424	104269509		chr7	140478656	140479998
chr7	21426685	21428470		chr4	51842377	51843402		chr20	34302532	34303637
chr9	8078436	8079538		chr17	45468438	45469559		chr9	19408396	19409710
chr14	77181197	77182345		chr9	134163174	134165490		chr20	37178119	37179920
chr3	129794322	129795402		chr7	139230568	139231597		chr2	61538135	61539361
chr19	45691700	45693474		chr20	56391673	56392956		chr1	36223494	36225069
chr17	81991332	81992445		chr1	36223494	36225061		chr1	110337832	110340087
chr11	72793450	72794367		chr9	21575555	21577066		chr16	14910677	14911459
chr19	58400960	58401743		chr1	113811473	113812943		chr11	65487296	65488719
chr12	56315471	56316677		chr11	64916426	64917914		chr6	52994743	52996187
chr19	55338697	55339935		chr3	45688320	45689908		chr21	8402498	8403505
chr1	66924234	66925750		chr3	142866833	142867297		chr19	20051853	20052813
chr11	10857374	10858995		chr20	37178107	37179912		chr10	93445310	93446340
chr9	5339010	5339921		chr12	6470229	6471349		chr17	45060633	45061814
chr19	53898366	53899507		chr20	54067236	54068402		chr7	129948887	129949785
chr19	35604479	35605779		chr2	97112468	97114005		chr10	71837516	71838894
chr19	57279748	57281052		chr17	18182351	18183785		chr14	79278712	79280198
chr1	154982708	154983984		chr12	56117621	56118940		chr5	179698135	179699323
chr21	33541594	33543520		chr9	62897276	62898366		chr17	18362386	18363894
chr3	16264496	16265478		chr1	172532148	172533851		chr7	142770719	142772480
chr4	119300146	119301173		chr11	66289004	66289979		chr19	38578725	38580104
chr4	2262087	2262911		chr10	102743232	102744818		chr11	10808461	10809745
chr1	246931625	246932536		chr19	53906655	53908572		chr3	126994546	126995902
chr1	53219840	53221126		chr19	36797073	36797896		chr18	3245887	3248186
chr15	65517156	65518074		chr3	53891205	53892546		chr19	35604453	35605795
chr9	127715045	127716347		chr17	57662606	57663424		chr3	129161012	129162393
chr17	47649075	47650043		chr5	137753512	137755263		chr8	65643948	65645597
chr2	27489185	27490261		chr1	2321925	2323122		chr1	32133106	32133978
chr7	944997	946293		chr8	25458360	25459544		chr1	9735363	9736553
chr14	52551732	52552921		chr6	53651306	53652724		chr11	76234117	76236722
chr5	160164846	160166037		chr19	19063181	19063990		chr7	151753838	151754672
chr18	48848080	48849493		chr11	15073419	15075363		chr13	49443542	49444936
chr10	60778015	60779116		chr2	30146090	30147172		chr1	155226606	155228020
chr19	39402135	39403086		chr12	56645287	56646493		chr11	66592462	66593607
chr3	129211552	129212372		chr3	129794322	129795448		chr19	18191784	18193792
chr8	53734340	53735237		chr1	153633427	153634555		chr17	13017375	13018635
chr6	37257132	37258468		chr1	54272825	54274061		chr19	38799198	38800420
chr19	42267970	42269246		chr6	42928855	42930222		chr14	81533343	81534229
chr12	27021529	27023186		chr2	119759348	119760219		chr3	183884265	183885345
chr3	131026278	131027509		chr1	88991821	88993844		chr10	104231671	104232902
chr9	128771160	128772691		chr1	6219776	6220922		chr17	66951240	66953043
chr14	75068667	75070278		chr17	18780740	18781919		chr1	151909196	151910163
chr6	43013510	43014432		chr9	125199528	125201042		chr9	21575539	21577067
chr5	146203033	146203839		chr17	46193389	46194336		chr16	84504416	84505282
chr11	34104744	34106335		chr11	65381753	65383171		chr2	196639271	196640204
chr7	151753843	151754665		chr1	193058554	193060175		chr1	47313532	47315025
chr1	8903627	8904634		chr19	38223839	38224841		chr17	57662616	57663424
chr3	52536177	52537359		chr1	38012151	38013256		chr11	65381692	65383168
chr2	71226493	71227819		chr14	91510007	91511128		chr1	159780577	159781590
chr3	113275359	113276548		chr17	63549732	63551151		chr5	32785211	32786258
chr9	35161567	35162837		chr18	51197549	51198578		chr11	57666851	57668682
chr2	61763790	61765097		chr3	50336650	50338096		chr12	6470229	6471363
chr17	15998616	16000442		chr17	50638667	50640661		chr1	119140011	119141317
chr8	76999760	77001036		chr19	58326583	58327808		chr1	145464811	145466496
chr17	76353101	76354527		chr9	6006895	6007839		chr3	81760795	81761886
chr14	55556849	55558119		chr4	139453107	139454606		chr3	38024039	38025938
chr3	81760824	81761910		chr15	44193953	44195889		chr19	39880943	39882276
chr3	53891205	53892529		chr1	85707906	85709086		chr6	37257128	37258483
chr1	159945521	159946765		chr21	33947379	33949082		chr17	45160739	45162219
chr10	37975989	37977025		chr22	24188870	24190131		chr19	6424775	6425669
chr21	25734321	25735739		chr1	975646	976668		chr1	246931643	246932535
chr3	98522220	98523307		chr11	64778540	64779505		chr2	162343640	162344735
chr16	2022737	2023918		chr5	62403415	62404658		chr1	64343189	64344444
chr11	66479149	66480909		chr1	145464830	145466503		chr22	19962279	19963558
chr2	27049987	27051685		chr10	120850761	120851984		chr4	38752297	38753540
chr1	2322026	2323133		chr9	178329	179325		chr16	66879999	66881213
chr7	128738657	128739910		chr20	62426622	62427955		chr11	44065833	44067113
chr3	196168709	196169577		chr8	65633829	65634638		chr14	24441969	24443196
chr17	64679589	64680694		chr5	109409189	109410808		chr3	101723878	101725529
chr7	140478626	140480003		chr12	120686268	120687284		chr14	100375499	100377133
chr12	54279464	54281236		chr1	202341452	202342622		chr11	8963954	8965231
chr12	48681568	48682824		chr4	82284470	82285278		chr17	67717305	67718533
chr20	18287725	18289156		chr12	57751702	57752909		chr11	34438538	34439830
chr10	121078142	121079452		chr21	39022652	39023836		chr9	131422456	131423694
chr4	3954724	3956515		chr8	85219938	85221515		chr10	73095753	73097371
chr8	80029618	80030517		chr2	3558028	3559079		chr16	67480160	67481738
chr22	24188870	24190136		chr1	3899725	3901681		chr15	40865702	40866550
chr19	38799460	38800385		chr3	124592349	124593445		chr19	36666237	36667488
chr9	121074312	121075644		chr1	70410411	70411749		chr12	103929260	103930872
chr4	781435	782756		chr10	104231803	104232905		chr3	50291768	50293245
chr17	63826572	63828125		chr11	13126263	13127332		chr19	34733502	34734642
chr4	39526974	39528271		chr11	59549958	59551404		chr5	160164849	160166037
chr3	100600121	100601140		chr6	31619800	31621180		chr9	8078466	8079537
chr2	70190242	70191361		chr14	51093919	51095929		chr1	156766608	156767969
chr14	55699075	55700078		chr10	84139068	84140221		chr17	75549040	75550331
chr15	40806817	40807978		chr9	128829093	128830381		chr19	58326553	58327808
chr14	52729807	52730904		chr5	146446845	146447869		chr11	13126253	13127365
chr9	35489188	35490509		chr9	79571045	79572035		chr18	51197532	51198578
chr19	29694487	29695537		chr8	53734352	53735242		chr19	39402119	39403162
chr1	148037965	148039512		chr1	47313530	47315015		chr3	127042756	127044438
chr1	159780582	159781577		chr11	66479150	66480921		chr12	22543570	22544993
chr10	87342289	87343347		chr4	16140393	16141635		chr9	131124925	131126228
chr9	4333991	4335140		chr4	9691200	9692006		chr7	142375564	142376810
chr13	49443543	49444998		chr15	69159955	69160856		chr11	67507681	67508851
chr5	35617400	35618519		chr12	103929359	103930955		chr9	35489167	35490472
chr20	54067184	54068390		chr17	47188369	47189783		chr11	57310815	57311993
chr1	151909202	151910157		chr9	35071709	35073160		chr14	23953263	23954447
chr14	77097340	77099104		chr11	34104685	34106352		chr3	156825845	156827063
chr2	113283019	113284785		chr21	39349052	39350373		chr20	35741124	35743024
chr3	167734390	167736013		chr12	42012111	42013188		chr2	27049974	27051762
chr9	125745809	125746740		chr5	5421773	5422675		chr5	146182011	146183335
chr20	45362707	45363738		chr12	119667462	119668524		chr8	66176717	66177862
chr19	53889505	53890529		chr11	57310830	57312098		chr3	49723385	49724761
chr17	48047842	48049117		chr3	171809040	171810881		chr19	53889503	53890558
chr12	6723619	6724499		chr4	15681288	15682223		chr15	40806823	40807968
chr5	10601044	10602051		chr1	44819145	44820559		chr7	44847459	44849012
chr22	24554452	24556201		chr9	131124974	131126227		chr16	67183402	67184481
chr2	30146095	30147178		chr1	46516615	46517817		chr17	46361309	46362286
chr7	158704146	158705726		chr11	34438536	34439802		chr11	9460061	9461540
chr1	9114475	9115222		chr4	38752395	38753561		chr17	78933499	78934886
chr9	127121782	127123748		chr12	2812438	2813817		chr5	149960215	149961262
chr17	75940591	75941647		chr10	73095783	73097371		chr1	38012146	38013244
chr10	27503651	27504955		chr12	26238705	26240230		chr2	3557943	3559096
chr9	129607406	129608186		chr19	18191783	18193796		chr14	67618741	67620614
chr1	2390969	2391895		chr17	63435089	63436895		chr1	15602966	15604064
chr11	34274437	34275653		chr16	66880009	66881220		chr7	139230565	139231582
chr1	64343198	64344460		chr17	28951536	28952861		chr1	35556914	35558231
chr15	44426476	44428340		chr14	75293611	75296315		chr3	31968468	31969828
chr12	56117621	56118820		chr4	122732177	122733445		chr3	193893804	193895120
chr1	32133167	32133977		chr3	186616918	186617851		chr3	186109005	186109883
chr1	70410471	70411747		chr5	160433625	160434763		chr11	62621500	62622595
chr1	7960876	7962138		chr12	8242383	8244079		chr10	71850590	71851796
chr17	63549738	63551150		chr1	6198962	6200095		chr11	77065951	77067588
chr2	27369682	27371635		chr1	8847867	8849409		chr1	62435929	62437536
chr3	127597852	127598984		chr1	155934071	155935317		chr14	55556816	55558133
chr1	1758439	1759796		chr10	38356016	38356966		chr6	42563564	42564724
chr9	33076099	33077129		chrX	64204806	64206848		chr9	178342	179318
chr2	135741404	135742653		chr1	11979301	11980853		chr3	157499067	157500453
chr11	77047135	77048027		chr3	49785894	49787230		chr10	120850767	120851979
chr17	64496368	64498808		chr1	225777382	225778390		chr9	128829089	128830410
chr9	89310395	89311412		chr2	46698380	46699144		chr14	75068686	75070278
chr3	156825820	156827056		chr14	63542963	63544034		chr4	127964007	127966076
chr1	207320958	207322337		chr12	31658710	31660139		chr14	19053106	19055098
chr1	6198972	6200093		chr11	44564255	44566064		chr8	53944789	53945878
chr1	225777382	225778387		chr14	103576385	103577166		chr10	103395882	103397487
chr4	158670992	158672962		chr17	49414429	49415674		chr6	35258916	35260408
chr10	123154006	123155135		chr5	132866047	132867186		chr5	33440119	33441883
chr5	109409214	109410777		chr14	59188027	59190627		chr2	85561296	85562181
chr14	73752328	73753556		chr10	73997493	73998376		chr1	225777387	225778387
chr3	161041731	161042813		chr21	17688785	17690070		chr10	104268446	104269476
chr14	103921020	103921981		chr3	126994503	126995952		chr14	70809086	70810282
chr8	100335721	100336815		chr2	196639273	196640253		chr1	144559236	144561410
chr3	183884390	183885357		chr9	1283708	1284997		chr7	124929417	124930218
chr19	39881246	39882187		chr11	76234100	76236731		chr1	113811484	113812955
chr11	76234151	76236724		chr15	70891879	70893178		chr17	19181024	19182163
chr10	73095689	73097353		chr1	156053889	156055419		chr3	100600117	100601168
chr12	42012110	42013196		chr1	64343198	64344451		chr6	80106194	80107230
chr3	31968484	31969828		chr4	88283209	88285306		chr11	66545762	66546790
chr2	200962959	200964230		chr3	185498379	185499434		chr2	85353816	85355411
chr19	35748138	35748960		chr9	125745788	125746736		chr2	218269637	218271110
chr9	1283758	1284993		chr3	108589037	108590099		chr11	19116848	19117928
chr3	170221682	170223471		chr3	149752057	149752953		chr3	113514430	113516433
chr3	9749310	9750756		chr17	60008389	60009191		chr9	6756656	6759308
chr16	3123648	3125082		chr10	27503671	27504990		chr3	32325663	32326931
chr9	94553444	94555239		chr3	189324403	189325637		chr10	72331053	72332489
chr11	28107529	28108618		chr7	134986202	134987223		chr3	128845277	128846608
chr3	38024039	38025939		chr14	19053104	19055097		chr16	3123640	3125086
chr1	3899790	3901670		chr11	19116858	19117997		chr19	58400882	58401756
chr17	76726002	76727506		chr11	65418435	65420253		chr7	108525456	108526711
chr7	6008731	6009621		chr17	75549032	75550331		chr1	156212648	156213660
chr11	118640852	118642137		chr5	149747286	149748167		chr4	75630051	75631140
chr10	104120844	104122526		chr11	83156189	83157808		chr1	44985954	44986992
chr9	35071704	35073138		chr11	28107510	28108629		chr5	109409233	109410819
chr2	219597249	219598605		chr2	74653675	74654816		chr3	98900985	98902283
chr3	158570695	158571654		chr17	17300517	17301634		chr14	52551694	52552950
chr6	33322774	33323815		chr19	34733492	34734619		chr10	27503661	27504954
chr1	38012163	38013234		chr10	59906374	59907217		chr8	144900829	144902419
chr21	17688770	17689923		chr7	134432017	134433286		chr10	132428996	132430235
chr20	35741117	35742861		chr14	24441969	24443178		chr1	205300652	205302034
chr14	67619382	67620656		chr17	65106353	65107891		chr3	48088704	48089645
chr14	54487938	54489929		chr11	77047135	77048051		chr5	5421755	5422758
chr19	36666223	36667475		chr14	104752193	104753744		chr4	158670991	158672988
chr1	246565785	246567051		chr1	230978767	230979527		chr9	62897276	62898376
chr11	69122206	69123666		chr1	154936207	154937776		chr3	158570674	158571650
chr12	7017893	7019097		chr10	121078084	121079452		chr10	73997492	73998376
chr1	53837485	53838733		chr19	35612102	35613310		chr7	128738652	128739927
chrX	154378178	154379416		chr12	104958394	104959552		chr5	157731181	157732075
chr11	67804711	67806450		chr11	57666851	57668721		chr9	100098238	100099901
chr3	196941601	196942944		chr2	135741399	135742463		chr1	85707909	85709098
chr12	53675620	53676608		chr2	11374271	11375313		chr12	42012073	42013221
chr17	75549045	75550341		chr14	23953238	23954442		chr9	15305917	15307827
chr17	75978662	75980312		chr16	67480152	67481801		chr3	42590000	42591470
chr7	55365297	55366939		chr19	58518815	58520276		chr3	149384956	149387499
chr17	49414472	49415765		chr1	119139999	119141330		chr16	67846225	67847832
chr21	32727371	32728696		chr3	66997616	66998803		chr14	55077107	55078305
chr15	41331895	41333342		chr11	61273085	61274481		chr7	134432017	134433288
chr14	90522310	90523732		chr3	161041704	161042826		chr18	23585492	23587111
chr16	5097273	5098889		chr11	66637982	66639295		chr20	50054079	50055786
chr1	113811486	113812953		chr8	76999749	77001121		chr18	48848089	48849631
chr19	10835137	10836741		chr17	57518755	57519799		chr1	54272835	54274078
chr17	19161129	19163535		chr22	25400546	25401433		chr16	57734897	57737055
chr9	16039262	16041022		chr3	188026252	188027449		chr21	39022629	39023855
chr12	120686287	120687331		chr1	151346862	151347769		chr1	153565263	153567230
chr17	19181014	19182094		chr3	49673314	49674788		chr21	17688803	17689935
chr10	58384750	58386018		chr2	85498844	85499699		chr3	142224919	142225899
chr1	85707909	85709079		chr3	136994522	136995876		chr3	196941635	196942906
chr16	57734917	57737062		chr8	65643958	65645583		chr4	9691110	9692024
chr8	66176730	66177860		chr11	66545956	66546778		chr1	202341331	202342638
chr3	44337733	44338997		chr5	179559086	179560221		chr2	203238384	203240050
chr9	95874937	95876340		chr19	36666239	36667476		chr3	16264447	16265475
chr19	34926776	34927612		chr17	19181028	19182154		chr19	35643449	35645238
chr7	36152500	36153879		chr1	155226606	155228010		chr15	40768794	40770453
chr14	103066653	103067869		chr3	151304708	151305793		chr4	16140373	16141630
chr2	38720497	38721433		chr2	24792596	24794062		chr5	173887467	173888753
chr8	144901103	144902419		chr10	132429023	132430221		chr6	116570919	116571938
chr2	87076296	87077497		chr19	29687157	29688229		chr10	45672169	45673658
chr1	88991811	88993835		chr1	201954830	201955928		chr12	119667457	119668514
chr11	12182357	12183661		chr12	112125138	112126094		chr1	7885351	7886624
chr19	18191787	18193730		chr5	179698118	179699197		chr19	1021103	1022149
chr3	146543657	146544987		chr12	22543572	22544980		chr2	86194912	86196173
chr1	44819150	44820573		chr1	115545242	115546572		chr11	57740910	57742110
chr5	173887476	173888734		chr8	73008216	73009485		chr21	42878678	42880116
chr12	96034736	96036297		chr20	50645337	50646271		chrX	64204806	64206817
chr18	23585470	23587113		chr13	42105869	42106942		chr12	133079835	133081234
chr1	161749589	161750603		chr2	26032894	26034763		chr4	152535818	152536944
chr17	19326728	19327804		chr3	149384973	149387499		chr14	103333133	103334420
chr7	73234939	73236178		chr10	102132434	102134122		chr17	4966853	4968294
chr1	84774088	84775655		chr2	27489162	27490268		chr1	201274649	201276063
chr1	15602981	15604127		chr3	52056668	52057999		chr4	37685831	37687267
chr3	113514478	113516445		chr3	100259944	100261534		chr17	28227230	28228648
chr9	19379759	19380855		chr3	53347073	53348167		chr2	11374266	11375262
chr5	32312893	32313761		chr1	155609525	155610987		chr1	53219840	53221143
chr3	50291795	50293179		chr16	67846198	67847853		chr7	128476266	128477338
chr1	7885355	7886614		chr1	9114521	9115323		chr9	129607421	129608193
chr5	60699497	60700676		chr1	153565270	153567230		chr14	63542336	63544034
chr3	48439810	48440827		chr9	133030072	133031222		chr11	65613815	65616056
chr11	57741004	57742089		chr1	153922684	153924134		chr11	57711549	57712956
chr11	71786271	71788152		chr17	43434743	43436859		chr12	41967529	41968496
chr14	50531890	50533320		chr11	77065951	77067610		chr10	89251184	89252210
chr8	53944817	53945870		chr3	184345466	184346342		chr12	32399281	32400441
chr14	64387304	64388932		chr19	34926758	34927650		chr4	17810257	17811438
chr12	56645346	56646492		chr1	42462798	42463757		chr9	16039267	16041078
chr3	132222543	132223614		chr12	88141604	88142979		chr1	1614425	1615856
chr10	43455057	43456311		chr9	16039257	16041034		chr11	64916422	64917913
chr1	36385910	36387121		chr1	15602954	15604126		chr12	121399518	121400986
chr11	73597856	73599021		chr19	796669	797469		chr5	149747292	149748189
chr19	38855838	38856719		chr11	75553722	75555043		chr17	75978647	75980464
chr10	70387332	70387928		chr5	76818253	76820218		chr10	97445536	97446805
chr14	79278735	79280025		chr17	50177878	50178949		chr8	101436618	101438941
chr7	124929415	124930218		chr1	7885320	7886616		chr15	44426409	44428530
chr7	44847512	44849010		chr7	94657814	94658636		chr21	43045224	43046651
chr21	38819424	38820239		chr11	67507665	67508845		chr1	153544497	153545894
chr1	53325722	53327503		chr19	18918709	18920059		chr1	155323079	155325379
chr15	40865756	40866543		chr6	42563587	42564814		chr8	53734340	53735247
chr14	49620189	49621552		chr7	124929491	124930221		chr2	113283029	113284771
chr2	74529121	74530536		chr11	18526277	18527659		chr10	87385616	87386595
chr20	45811973	45813088		chr14	68137346	68138295		chr11	65133391	65135509
chr17	78933476	78934888		chr3	9749301	9750756		chr12	57744321	57745835
chr2	28894021	28895460		chr19	14136390	14137697		chr12	2812438	2813823
chr7	139230560	139231587		chr9	8078402	8079629		chr1	156053891	156055431
chr12	122526604	122527803		chr3	138935701	138936719		chr17	15998608	16000449
chr6	30751808	30752967		chr14	70754562	70755884		chr19	11434827	11436074
chr17	49707561	49708771		chr2	46616217	46617472		chr20	36605091	36606681
chr3	53347108	53348121		chr9	19408398	19409788		chr1	1399305	1400659
chr3	100259956	100261519		chr4	152535843	152536954		chr15	69160000	69160956
chr1	9942473	9943943		chr10	45672175	45673634		chr21	36059813	36061055
chr6	42928858	42930214		chr10	58384750	58386023		chr7	77797983	77799539
chr14	93206735	93207916		chr14	64387285	64388930		chr11	83156160	83157845
chr8	101491715	101493147		chr9	4661690	4663096		chr9	6006920	6008685
chr1	110963266	110964471		chr12	41967529	41968496		chr12	53675485	53676534
chr3	153160463	153162254		chr3	98901657	98902287		chr14	53216915	53218255
chr14	74379886	74381740		chr14	100375510	100377133		chr8	101491708	101493228
chr12	112125130	112126122		chr19	35604467	35605795		chr14	64913869	64914912
chr14	81533377	81534221		chr5	168578963	168580299		chr12	112125132	112126139
chr1	248943930	248945384		chr6	33248377	33250003		chr2	207710607	207712516
chr1	6962081	6963669		chr22	29603050	29604106		chr20	62793581	62794893
chr15	40952660	40953884		chr1	207052712	207053794		chr22	20916778	20918312
chr1	155244202	155245216		chr4	108303051	108304329		chr7	158704089	158705735
chr1	1614402	1615857		chr11	62241282	62242751		chr4	40908048	40909231
chr9	124256288	124257561		chr14	64913850	64914910		chr13	44300659	44301762
chr5	52787636	52788785		chr3	6388398	6389429		chr6	106324948	106326096
chr4	88283241	88285261		chr11	36454449	36456409		chr19	57434853	57435945
chr16	30064821	30066214		chr6	138817795	138818779		chr12	88141606	88142979
chr11	57711497	57713009		chr9	129035967	129037405		chr4	39181914	39183333
chr20	63863945	63865989		chr1	152047515	152048720		chr1	205748627	205749740
chr1	148951357	148952860		chr15	44426488	44428522		chr3	100260026	100261644
chr14	65411549	65413512		chr3	50298781	50300216		chr9	128771121	128772728
chr11	108222245	108223557		chr14	91126989	91128131		chr10	38356005	38357020
chr10	102132519	102134097		chr1	62435930	62437470		chr9	810626	811700
chr18	9913251	9914361		chr17	18038458	18039905		chr14	103920927	103921983
chr4	9691137	9692182		chr8	144900734	144902617		chr5	127029520	127031331
chr9	131125012	131126205		chr1	153544497	153545907		chr3	171809058	171810958
chr3	49339734	49341048		chr12	57744321	57745841		chr17	82022135	82023915
chr9	19408406	19409698		chr16	14910677	14911458		chr19	29610353	29611062
chr21	33655395	33656489		chr12	49673228	49674449		chr1	115545242	115546572
chr9	3525654	3527378		chr14	39174601	39175822		chr17	28951526	28952772
chr16	58629427	58630624		chr11	63974125	63975117		chr16	1772379	1774512
chr4	16140391	16141630		chr7	149838091	149839229		chr17	18182311	18183901
chr14	70809071	70810311		chr11	27040024	27041749		chr19	55338658	55339923
chr12	57744321	57745833		chr10	121324476	121325477		chr2	20051403	20053067
chr11	18526278	18527616		chr7	128476260	128477442		chr3	131026243	131027467
chr1	155934088	155935331		chr14	90522279	90523754		chr1	6198965	6200125
chr11	83156280	83157775		chr17	15650958	15652192		chr3	157174351	157176246
chr21	46635119	46636271		chr7	44847459	44848935		chr4	119299970	119301174
chr21	42731153	42732267		chr2	41840518	41841586		chr3	146543641	146544992
chr6	158853029	158854181		chr9	26955950	26956981		chr17	75940582	75941641
chr15	48810300	48811848		chr1	45686030	45687682		chr9	35071693	35073128
chr2	132415824	132417241		chr21	41612133	41613839		chr12	66169169	66170428
chr14	64913861	64914944		chr20	62793482	62794615		chr1	7960859	7962088
chr5	149550963	149551956		chr11	118640847	118642130		chr8	108442973	108444135
chr9	129035976	129037287		chr21	14026938	14028049		chr3	48439812	48440844
chr10	70170047	70171159		chr12	27021518	27023214		chr12	56315464	56316677
chr20	34302532	34303596		chr3	8657777	8659062		chr4	119212081	119213398
chr10	45672187	45673601		chr19	38578752	38580099		chr5	176388109	176389499
chr7	139340121	139342003		chr15	72654477	72655270		chr3	160565001	160566395
chr11	63974144	63975094		chr19	39403443	39404335		chr9	112041411	112042472
chr15	69160005	69161006		chr17	76026660	76027905		chr3	66997625	66998881
chr3	184017275	184018440		chr2	207710615	207712516		chr7	149838035	149839185
chr10	122018743	122020015		chr6	18386964	18387923		chr5	168578935	168580299
chr11	65487296	65488714		chr8	127035134	127036357		chr20	50645214	50646271
chr7	77797973	77799422		chr4	86593801	86595388		chr11	67316822	67318494
chr11	66616121	66617368		chr3	50226120	50228364		chr19	11374520	11375665
chr22	29603045	29604066		chr19	57434873	57435997		chr15	72154645	72156466
chr6	42890025	42891417		chr9	65156019	65156824		chr9	34458312	34459066
chr18	79245539	79246811		chr20	35741100	35742874		chr1	88991869	88993864
chr19	18918714	18920022		chr3	158570781	158571677		chr9	19379724	19380855
chr2	3557938	3559096		chr3	81760829	81761916		chr9	68241641	68242655
chr6	80106196	80107212		chr1	246931655	246932524		chr10	58384762	58386018
chr3	185498356	185499434		chr13	44300619	44301762		chr11	12182333	12183655
chr14	61280724	61281824		chr10	89251280	89252210		chr2	99140761	99142013
chr11	19116863	19117938		chr20	12916454	12917461		chr17	75046270	75047237
chr3	100708836	100709765		chr16	57734904	57737067		chr3	149752055	149753038
chr14	51093805	51095914		chr9	13841416	13842474		chr3	119463093	119464078
chr1	9428505	9429569		chr2	63587919	63589364		chr14	103384604	103386412
chr1	103650875	103651877		chr21	41634159	41635290		chr10	104120900	104122517
chr5	34007327	34008566		chrX	54043858	54046160		chr10	68527023	68528088
chr11	68459777	68460819		chr19	45177829	45179418		chr4	51842357	51843406
chr7	142770729	142772228		chr6	106324953	106326058		chr11	63974129	63975131
chr1	152047522	152048721		chr14	103384614	103386480		chr5	103119590	103120983
chr10	110566932	110568472		chr3	16264436	16265500		chr8	76999794	77001075
chr12	28190044	28191916		chr5	157731252	157732071		chr11	10857355	10859047
chr22	25400585	25401462		chr2	61538135	61539356		chr9	62837276	62838997
chr18	3623393	3625317		chr7	100538551	100539449		chr9	79571052	79572037
chr5	177516562	177517866		chr12	103965347	103966424		chr10	96089618	96090518
chr9	36765413	36766530		chr6	144215593	144216854		chr17	18038468	18039905
chr1	35556895	35558194		chr2	130341890	130343408		chr1	45686066	45687695
chr9	34376258	34377589		chr3	128845286	128846618		chr3	6388257	6389432
chr15	72473564	72474566		chr5	71586467	71587836		chr1	230978757	230979602
chr4	141853066	141853922		chr1	103700128	103701122		chr20	54067251	54068375
chr17	28951524	28952815		chr19	54439004	54439918		chr10	37975882	37976987
chr11	130002426	130004003		chr4	17810270	17811427		chr16	1971189	1972912
chr1	1504685	1505940		chr2	162343647	162344759		chr2	28894014	28895769
chr9	33816395	33818089		chr1	92784755	92785996		chr5	69844519	69845240
chr19	20051846	20052813		chr17	75393527	75394893		chr8	100335696	100336843
chr10	68331069	68333004		chr21	36059671	36061057		chr6	30617079	30618214
chr17	64975005	64976313		chr4	37685806	37687267		chr19	53898305	53899507
chr1	156766651	156767919		chr7	157289238	157290214		chr17	18780721	18781919
chr9	37079352	37080597		chr17	78660696	78662289		chr17	60390990	60393279
chr11	10808395	10809745		chr22	20568912	20570082		chr3	50226028	50228364
chr12	121399581	121400981		chr14	20342527	20343920		chr2	200962970	200964228
chr2	24083873	24085211		chr5	173887548	173888754		chr19	57279689	57281075
chr1	230978757	230979525		chr7	44606064	44607437		chr2	130341899	130343419
chr11	62831355	62832770		chr11	4607795	4608653		chr2	71226476	71227855
chr11	65381753	65383143		chr11	66616110	66617360		chr1	193121565	193122692
chr16	18402028	18402867		chr4	119212083	119213446		chrX	154378178	154379398
chr14	35121311	35123173		chr1	205485241	205485960		chr20	35953496	35955154
chr4	183875999	183876959		chr7	36152444	36153225		chr5	132963224	132964262
chr22	20568924	20570065		chr9	810624	811712		chr12	7017917	7019321
chr3	113264055	113265933		chr11	57741032	57742093		chr1	154869659	154870711
chr10	104268495	104269505		chr4	85474604	85475598		chrX	47650238	47651335
chr3	98900974	98902299		chr15	89087734	89088869		chr5	43483308	43484708
chr19	58543547	58544478		chr16	18402032	18402824		chr1	42766775	42767868
chr17	45160703	45162232		chr22	20916751	20918311		chr11	118640705	118642101
chr19	34733495	34734626		chr3	127597842	127599000		chr2	63587938	63589364
chr2	46408579	46409916		chr1	42766794	42767845		chr5	134225337	134227549
chr11	73288812	73289993		chr6	33453788	33455061		chr8	65633773	65634639
chr3	108589045	108590116		chr17	77254732	77256021		chr9	26955951	26957003
chr8	25458374	25459499		chr2	20051389	20053066		chr12	56299535	56300891
chr17	4966856	4968283		chr6	31958493	31959574		chr3	100400848	100402040
chr21	29024466	29025562		chr3	122793359	122795792		chr17	82384279	82385393
chr10	120850768	120851981		chr5	72307743	72308779		chr14	20342527	20343929
chr2	99140751	99141999		chr15	72154640	72156461		chr1	153957737	153958971
chr5	134225327	134227527		chr11	13889260	13890379		chr5	179559096	179560211
chr21	39022646	39023867		chr1	156766659	156768051		chr2	96265541	96266763
chr1	115545300	115546556		chr1	16948069	16949253		chr1	153922659	153923978
chr12	121351790	121353062		chr10	37975919	37976980		chr2	71067832	71069205
chr9	127074264	127075635		chr3	132222539	132223616		chr21	8395395	8396261
chr1	46401689	46402764		chr3	48188134	48189051		chr20	12916491	12917394
chr9	97632081	97634253		chr4	158210077	158210739		chr1	103700088	103701135
chr3	8657782	8659062		chr18	14131924	14133074		chr5	102295717	102297036
chr1	156053937	156055395		chr6	116570909	116571938		chr21	41634140	41635320
chr1	159899995	159901018		chr3	170221670	170222528		chr2	70190204	70191350
chr16	67480164	67481747		chr12	71662971	71664657		chr12	8949059	8950564
chr11	67507688	67508850		chr2	38720503	38721515		chr17	49414435	49415766
chr3	157174288	157176248		chr16	2214845	2216098		chr12	53005574	53007270
chr2	85498811	85499644		chr4	183875996	183876959		chr17	76353051	76354527
chr9	122904567	122905820		chr16	5097521	5098891		chr7	1555411	1556608
chr15	43791764	43793110		chr3	54557607	54558796		chr8	25458363	25459526
chr3	157499074	157500441		chr10	96089618	96090518		chr16	19555064	19556224
chr6	33248398	33249964		chr2	70190242	70191363		chr19	56507393	56508334
chr3	119463067	119464103		chr2	231780851	231782171		chr7	139358719	139360808
chr21	32569267	32570051		chr19	56507392	56508333		chr21	32727277	32728704
chr3	42589994	42591444		chr12	50166556	50167848		chr4	88283317	88285265
chr12	53005807	53007265		chr9	19379772	19380884		chr5	146446846	146448030
chr14	23320717	23321470		chr19	11374518	11375673		chr11	68459830	68460776
chr10	87385562	87386586		chr2	99140757	99142008		chr17	64773801	64774818
chr17	28227347	28228634		chr1	156212650	156213664		chr2	46408560	46409875
chr9	133030080	133031242		chr10	118116467	118117694		chr22	24188849	24190145
chr9	121286534	121287681		chr16	30064754	30066267		chr5	179731929	179733004
chr8	63167946	63169053		chr6	35258900	35260425		chr9	121286527	121287818
chr8	80366870	80368055		chr3	195442919	195443701		chr9	129641606	129642703
chr17	77140008	77140861		chr17	82384296	82385372		chr7	130440589	130441761
chr4	75630118	75631152		chr15	60478282	60479883		chr17	28598348	28600087
chr9	112041389	112042467		chr8	86508112	86508951		chr5	71586459	71587852
chr11	73307062	73309778		chr8	66176707	66177870		chr9	125745777	125746756
chr20	53621213	53622392		chr19	29714841	29717211		chr5	179858139	179859493
chr2	46616212	46617467		chr18	77088930	77089961		chr17	76725968	76728183
chr8	127035136	127036370		chr2	96265558	96266641		chr17	21126599	21127646
chr9	125199539	125201042		chr12	6723614	6724499		chr2	38602214	38603698
chr12	67268468	67270143		chr19	4470989	4472232		chr15	44193915	44195889
chr3	151304742	151305774		chr12	66169161	66170405		chr12	113220680	113221491
chr17	67717357	67718524		chr12	54324516	54325559		chr3	189324426	189325640
chr11	13126264	13127319		chr10	97583887	97584701		chr15	44662617	44664077
chr11	66637982	66639296		chr9	111630651	111631697		chr11	130002428	130004138
chr17	56699002	56700067		chr14	102046133	102047054		chr11	13923155	13924931
chr19	35869063	35870442		chr3	101723878	101725553		chr17	76026605	76027898
chr12	8949097	8950471		chr21	43045224	43046629		chr4	75513877	75515137
chr1	43649434	43650812		chr9	94782629	94783615		chr15	65517156	65518074
chr17	59706718	59708234		chr10	68331097	68333011		chr15	89087800	89088869
chr2	33598616	33599979		chr8	94553053	94554433		chr17	17418575	17419523
chr3	186108966	186109884		chr14	55077069	55078303		chr9	122904483	122905728
chr1	153922711	153924127		chr3	113264024	113265940		chr12	26238732	26240272
chr1	155609518	155610962		chr10	69375136	69376272		chr8	80029616	80030559
chr1	47313530	47315010		chr10	70753621	70755562		chr11	4607792	4608658
chr13	44917594	44918813		chr1	147928209	147929138		chr2	178450228	178451944
chr1	228139680	228140985		chr12	25385175	25387025		chr11	36454386	36456421
chr14	19053151	19055096		chr12	26523597	26524277		chr7	30504196	30505341
chr7	30504210	30505420		chr3	120159702	120160846		chr19	46373042	46374346
chrX	64204811	64206746		chr11	66592457	66593627		chr17	48107046	48108418
chr17	82235523	82236810		chr11	73314211	73315011		chr11	65418435	65420218
chr17	18362415	18363902		chr2	241354756	241355600		chr6	33598766	33600119
chr4	18021406	18022803		chr10	132407354	132408831		chr14	69191012	69192096
chr17	45468433	45469545		chr7	108525456	108526711		chr2	38720505	38721460
chr12	113220675	113221491		chr17	56698932	56700071		chr20	38925904	38927022
chr10	38356006	38356966		chr4	75630116	75631152		chr5	141923303	141924330
chr1	150561016	150562488		chr9	89310504	89311421		chr3	53347108	53348167
chrX	54043875	54045292		chr8	53944809	53945878		chr10	84138970	84140238
chr9	92764872	92766183		chr17	67717314	67718522		chr14	70754562	70755892
chr15	41971501	41973142		chr6	21022123	21023380		chr17	67582526	67583549
chr12	103929288	103930853		chr7	77797983	77799527		chr4	101347482	101348698
chr3	189324463	189325521		chr14	23320707	23321466		chr19	29687122	29688125
chr6	108260219	108261982		chr17	64496360	64498302		chr2	238060341	238061835
chr21	28992178	28993338		chr8	123072375	123073426		chr14	77097504	77099105
chr9	6006917	6008683		chr5	43483364	43484721		chr14	73752328	73753594
chr1	10979531	10980797		chr2	47033555	47035361		chr16	58629278	58630624
chr3	50226163	50228421		chr6	42890046	42891389		chr22	29603049	29604119
chr5	69217624	69218386		chr6	43013489	43014421		chr1	6422755	6424335
chr14	73057825	73059569		chr11	13367654	13368777		chr3	184345449	184346281
chr7	128476260	128477319		chr1	32759346	32761798		chr3	184361803	184363993
chr22	38705249	38706090		chr5	69844566	69845250		chr22	20568981	20570091
chr2	11374266	11375209		chr14	75175904	75177232		chr9	19102191	19103284
chr5	102295743	102297024		chr2	24083891	24085282		chr11	61273034	61274347
chr11	77065951	77067563		chr11	8963954	8965230		chr3	49673319	49674793
chr12	124939195	124940980		chr9	33139283	33140204		chr19	4968194	4969137
chr7	6305961	6306909		chr8	80752660	80754083		chr1	43649443	43650890
chr3	130893035	130894603		chr16	3123626	3125084		chr1	243254990	243256421
chr1	193121560	193122660		chr15	44662712	44664077		chr7	149284572	149285908
chr20	50165552	50166586		chr18	3623441	3625321		chr2	85498816	85499636
chr4	155376396	155377416		chr1	2390999	2391879		chr9	130022707	130023938
chr5	179731929	179733029		chr20	25696205	25697175		chr11	28107510	28108628
chr18	32802378	32803741		chr17	64773809	64774828		chr17	64496365	64498949
chr1	103700091	103701095		chr1	205300652	205302064		chr9	84181401	84182743
chr19	58380126	58381635		chr1	1399312	1400580		chr14	55699070	55700051
chr19	7829408	7830212		chr1	228139674	228141023		chr22	23838759	23839642
chr1	161020246	161021905		chr20	35953693	35955154		chr12	31658685	31660137
chr5	140690735	140691898		chr14	21269016	21270210		chr1	147928196	147929186
chr20	36605106	36606543		chr6	27472353	27473618		chr14	24093755	24095329
chr1	227563400	227564198		chr17	75940582	75941647		chr3	196168642	196169592
chr3	123066678	123068063		chr21	42878721	42880114		chr20	45811866	45813099
chr11	13923158	13924845		chr9	15305862	15307836		chr10	132407325	132408892
chr2	135530335	135532103		chr12	8949069	8950575		chr5	69166653	69167762
chr3	128993402	128994653		chr11	77093842	77095107		chr12	27021523	27023224
chr17	82022232	82023903		chr18	3245885	3248191		chr6	33453784	33455055
chr3	128153036	128154194		chr2	28893940	28895446		chr17	63549730	63551151
chr9	26955977	26957042		chr4	39181922	39183331		chr19	58543537	58544444
chr2	38076033	38077422		chr5	69166648	69167699		chr3	197736172	197737599
chr22	20916804	20918280		chr1	8902835	8904659		chr9	3525666	3527464
chr7	54832843	54833668		chr5	176388099	176389488		chr3	161041699	161042845
chr5	132963204	132964268		chr1	174998697	175000585		chr15	72654477	72655431
chr15	42272843	42274361		chr2	218269611	218271114		chr12	110613591	110614568
chr14	103384620	103386412		chr9	17134441	17135970		chr3	120159702	120160858
chr14	103333156	103334438		chr2	200962961	200964230		chr4	82284449	82285282
chr1	212034714	212036348		chr1	205748640	205749739		chr16	2022742	2023938
chr14	23953254	23954452		chr6	80106201	80107228		chr5	176447375	176448749
chr9	100098238	100099881		chr9	35489140	35490539		chr19	18918699	18920061
chr7	130440587	130441728		chr14	20461429	20462185		chr11	66616122	66617342
chr4	139453120	139454718		chr22	23838777	23839646		chr1	205485251	205485950
chr17	29293120	29294662		chr11	22624882	22626209		chr12	26125515	26126780
chr7	66493242	66494295		chr1	6422684	6424323		chr9	2271165	2272097
chr21	33324341	33325711		chr19	38657779	38659406		chr6	31958453	31959574
chr3	140626704	140627574		chr17	31596035	31597165		chr4	15681286	15682227
chr4	158210069	158210749		chr3	43621382	43622817		chr18	14131891	14133020
chr2	42360840	42362248		chr9	35102564	35103792		chr10	63132826	63133920
chr17	67582547	67583542		chr9	37422120	37423270		chr14	59188040	59190621
chr1	155050106	155052653		chr7	100585348	100586872		chr3	43621332	43622817
chr11	62621519	62622598		chr11	57711559	57713009		chr12	104958241	104959542
chr17	66951195	66953043		chr3	88058486	88059915		chr9	35814479	35816002
chr5	132866081	132867143		chr17	21213588	21215198		chr5	10440905	10442571
chr20	31593006	31594142		chr12	52146889	52149301		chr12	6723619	6724505
chr8	55772336	55773864		chr9	124342482	124343759		chr17	63435071	63436834
chr6	27019535	27020747		chr12	121839225	121840215		chr2	119759350	119760576
chr1	154182363	154183767		chr14	105480761	105482648		chr19	32404860	32406588
chr15	44662728	44664077		chr5	95646488	95647490		chr1	9114526	9115336
chr21	42878721	42880114		chr3	186760071	186760890		chr1	32759322	32761798
chr9	129641716	129642706		chr17	82021001	82023875		chr14	68137332	68138296
chr17	78660775	78662279		chr19	37778783	37780024		chr1	9428498	9429575
chr3	50298856	50300243		chr17	19196097	19196987		chr12	122500032	122501543
chr20	37178119	37179916		chr19	38855833	38856730		chr4	2262082	2262914
chr21	43045225	43046629		chr11	72793439	72794508		chr6	27472287	27473623
chr9	34458321	34459074		chr17	28227256	28228653		chr1	193058556	193060170
chr19	4470988	4472223		chr1	109425866	109427110		chr2	135741399	135742636
chr3	128051488	128052999		chr12	120228250	120230238		chr3	184017295	184018480
chr17	55750710	55751608		chr2	28869645	28870995		chr8	117520063	117521346
chr1	2194828	2195640		chr4	336950	338333		chr10	97686729	97687952
chr1	169893293	169894655		chr3	177596362	177597949		chr1	179953833	179955467
chr12	71662983	71664694		chr15	67253715	67255191		chr21	42731154	42732271
chr1	174998702	175000585		chr3	122974958	122975898		chr20	50165522	50166570
chr8	119176691	119177773		chr7	1555406	1556602		chr8	94553090	94554375
chr3	107897209	107898280		chr1	6962083	6963664		chr11	66637982	66639295
chr1	42766030	42767773		chr1	150162312	150163659		chr6	30555542	30557721
chr2	119759339	119760461		chr4	473438	474552		chr16	5097240	5098891
chr17	29389854	29390692		chr3	156825829	156827058		chr19	54438984	54439987
chr1	153565270	153567230		chr17	45160703	45162191		chr9	121074257	121075644
chr12	6752669	6754120		chr8	101491690	101493214		chr9	95874994	95876350
chr12	52969396	52970760		chr5	96934508	96936294		chr3	151304701	151305821
chr10	63628864	63630966		chr9	97632064	97634234		chr11	18526280	18527649
chr13	33542255	33543262		chr7	101243991	101245312		chr2	58046050	58047450
chr17	19196107	19196998		chr19	33047148	33047825		chr8	86508112	86508996
chr15	84442636	84443686		chr14	69191017	69192097		chr1	8902834	8904667
chr2	74457628	74458874		chrX	47650239	47651341		chr1	205631883	205632658
chr3	105868288	105869929		chr3	139329076	139329999		chr9	4661690	4663078
chr3	132034260	132035385		chr12	53675599	53676537		chr3	128993404	128994609
chr21	41634150	41635290		chr7	158818358	158819136		chr1	43358153	43359863
chr3	184361778	184364024		chr4	119300132	119301174		chr6	33248375	33249995
chr3	49006560	49008162		chr12	55829101	55830881		chr17	17018097	17019264
chr9	4661694	4663061		chr4	95190670	95191732		chr14	75175904	75177231
chr7	75156362	75157707		chr15	41331869	41333345		chr12	50024855	50025940
chr11	15073370	15075345		chr1	179953831	179955450		chr17	75904563	75905509
chr12	120228255	120230233		chr1	44985929	44986918		chr3	128878656	128880224
chr4	95190619	95191708		chr2	95991443	95992976		chr22	24554445	24556201
chr9	84181346	84182737		chr9	2271129	2272088		chr11	34104700	34106350
chr19	54439027	54439985		chr4	158670991	158673044		chr15	41331877	41333350
chr17	50177885	50178972		chr9	137226526	137227807		chr7	36152505	36153862
chr15	72685663	72686853		chr20	50054079	50055804		chr17	21213557	21215198
chr22	23838772	23839656		chr19	57279696	57281026		chr1	44819146	44820639
chr1	147928204	147929151		chr3	119463098	119464060		chr19	45177831	45179432
chr9	65156018	65157020		chrX	57286285	57287369		chr12	49673238	49674399
chr19	29687131	29688197		chr12	110613581	110614553		chr6	20400996	20402334
chr20	50054100	50055761		chr16	67017767	67018427		chr1	8847829	8849368
chr4	101347500	101348694		chr20	50165530	50166569		chr12	6383495	6384722
chr14	74881147	74882674		chr3	109223901	109224859		chr6	24359738	24360545
chr2	74482068	74483607		chr10	87342342	87343358		chr3	127073204	127075766
chr8	94553081	94554232		chr7	54966760	54968166		chr19	35612176	35613311
chr11	13889250	13890367		chr8	58552702	58553988		chr15	67253719	67255227
chr11	65613839	65616068		chr5	103119638	103120994		chr3	100708807	100709746
chr1	207052712	207053782		chr16	58629309	58630629		chr7	94657819	94658646
chr1	50959436	50960779		chr14	35385070	35386237		chr1	207052700	207053801
chr2	71067841	71069185		chr20	53621215	53622426		chr8	80752615	80754107
chr2	238060351	238061820		chr17	17418575	17419493		chr12	54324532	54325587
chr9	128829159	128830393		chr5	138943980	138945656		chr15	70891879	70893178
chr5	179858112	179859437		chr19	58543535	58544377		chr2	46616210	46617469
chr6	33598784	33600155		chr10	103395884	103397296		chr4	129092818	129093981
chr3	127590449	127592204		chr17	57902232	57903897		chr3	113264003	113265940
chr11	61272975	61274354		chr2	46408579	46409918		chr9	97632051	97634264
chr9	17134455	17135816		chr1	43358158	43359784		chr1	35031151	35032307
chr1	9842600	9844115		chr17	82234643	82236814		chr9	124256307	124257595
chr18	267471	268806		chr3	11769924	11771437		chr17	45468433	45469533
chr17	49191836	49193389		chr12	68364798	68365715		chr4	86593776	86595372
chr10	122979680	122981326		chr19	36572606	36574222		chr9	137086073	137087315
chr2	74653682	74654799		chr9	121286548	121287675		chr19	39428267	39429127
chr11	16737988	16739326		chr20	34302553	34303635		chr3	188026235	188027372
chr9	97876690	97877799		chr14	44961255	44963058		chr15	43791727	43793180
chr4	87006194	87007580		chr9	94553240	94555226		chr10	43455040	43456367
chr19	4968184	4969129		chr17	28598360	28600191		chr17	49707485	49708722
chr11	66545793	66546678		chr6	30751808	30752989		chr12	96034715	96036301
chr9	2014571	2015683		chr10	46030104	46031022		chr1	103650848	103651907
chr3	160564542	160566362		chr3	100400901	100402026		chr1	53837437	53838741
chr11	61141304	61142298		chr1	156456273	156457779		chr7	130485780	130487158
chr7	149838051	149839226		chr8	100335706	100336836		chr17	63826532	63828090
chr9	128067043	128068230		chr9	127715068	127716363		chr19	4790985	4792204
chr15	44193994	44195863		chr12	121399447	121400988		chr7	66493237	66494295
chr2	231780883	231782171		chr17	75046279	75047230		chr21	28393018	28394114
chr3	119034230	119035039		chr1	202056067	202057597		chr12	53420866	53421869
chr1	2132378	2133875		chr18	11859198	11860449		chr20	32474804	32476305
chr3	149752065	149753005		chr17	15998603	16000464		chr2	41840526	41841621
chr12	49828212	49829261		chr14	77097358	77099105		chr4	18021490	18022832
chr5	103119564	103120980		chr11	65506625	65508820		chr20	62237771	62238551
chr13	48037196	48038339		chr1	151146233	151147413		chr8	58552665	58553989
chr20	38925902	38926951		chr22	19962247	19963546		chr9	36765413	36766510
chr20	32474870	32476268		chr10	87385548	87386588		chr11	73493917	73494955
chr17	75046279	75047232		chr5	179858121	179859384		chr10	69123367	69125041
chr4	185004576	185005685		chr2	203238374	203240057		chr22	25400559	25401436
chr17	77254705	77256009		chr19	45583989	45585256		chr14	74881141	74882684
chr11	64923992	64924944		chr3	188947258	188949077		chr14	35121267	35123064
chr19	49640111	49641189		chr22	21937764	21938973		chr12	55829111	55830900
chr9	121201552	121202517		chr20	49914506	49916272		chr14	91127003	91128078
chr6	117167638	117168760		chr12	25194823	25195972		chr1	46516633	46517857
chr9	33139282	33140204		chr17	67582571	67583552		chr12	106773754	106775131
chr19	36572636	36574216		chr3	38024050	38025943		chr15	41230582	41231726
chr14	49892359	49894042		chr15	65868997	65871071		chr9	33024615	33026110
chr1	16612721	16613989		chr1	116372290	116373306		chr6	111258741	111259989
chr21	37219872	37221635		chr3	186109024	186109884		chr2	171433201	171434735
chr5	71586573	71587852		chr2	26785499	26786786		chr12	71662971	71664694
chr2	41840537	41841551		chr5	54700914	54701637		chr9	26892107	26893174
chr1	153783041	153784221		chr2	85561289	85562163		chr19	38657775	38659454
chr14	39174610	39175803		chr4	18021675	18022776		chr3	177359141	177360710
chr18	11859198	11860448		chr6	52994743	52996142		chr4	82373770	82374737
chr12	56299538	56300847		chr1	9428498	9429570		chr3	8657764	8659065
chr3	107979142	107980159		chr2	70141016	70143738		chr12	56645315	56646491
chr8	101436623	101438939		chr1	154869605	154870688		chr20	25623159	25624628
chr14	20461129	20462175		chr4	75513882	75515127		chr19	35868987	35870442
chr10	68527023	68528094		chr9	22084463	22085823		chr11	75561706	75563578
chr20	50645216	50646219		chr17	63826549	63828132		chrX	54043873	54046153
chr3	193893807	193895083		chr3	194768914	194769803		chr3	150703105	150704297
chr1	235504204	235505631		chr15	41230597	41231772		chr14	24365727	24368023
chr1	45686073	45687608		chr1	103650848	103651889		chr6	158853018	158854236
chr1	205748670	205749739		chr2	31233265	31234738		chr11	66051694	66052704
chr11	78078785	78080378		chr8	117520062	117521332		chr7	101244050	101245396
chr17	19214563	19215460		chr2	45009367	45010397		chr17	50638673	50640662
chr11	75561763	75563491		chr3	197736154	197737595		chr19	38543658	38545184
chr3	111070259	111071882		chr2	216792099	216793182		chr5	131634740	131636116
chr19	45177831	45179416		chr5	60699418	60700669		chr12	57940897	57942470
chr16	1772392	1774450		chr3	138921436	138922620		chr11	108222296	108223584
chr4	51842343	51843405		chr6	117167627	117168765		chr12	25194762	25195987
chr17	21098710	21100043		chr3	150703116	150704311		chr17	56699015	56700072
chr11	95231172	95232527		chr12	95216973	95218624		chr1	70410406	70411787
chr10	72331321	72332489		chr12	52190983	52192847		chr6	18386944	18387935
chr8	73008237	73009303		chr2	58046036	58047476		chrX	57286175	57287379
chr5	118987753	118989228		chr10	73413108	73414810		chr14	49892359	49894013
chr4	39181909	39183302		chr9	19102207	19103258		chr7	139340112	139342004
chr7	130069805	130071255		chr9	35814469	35815834		chr9	573345	574777
chr11	18321718	18322732		chr20	31593006	31594129		chr1	16947976	16949261
chr19	38578741	38580099		chr11	13008638	13009989		chr5	132866118	132867186
chr17	64773828	64774818		chr11	64809773	64811131		chr7	120950146	120951410
chr12	53420892	53421971		chr19	38543649	38545190		chr22	29766401	29767762
chr6	31157993	31159204		chr4	121869597	121870845		chr11	71786275	71788140
chr12	110613601	110614546		chr1	243254993	243256373		chr3	49020750	49022704
chr17	58006520	58008179		chr3	122942687	122943867		chr5	149550934	149551965
chr1	155193031	155195095		chr3	125990255	125990980		chr11	73876062	73877478
chr2	100562279	100563573		chr3	157174349	157175933		chr3	119579355	119580381
chr9	129432232	129433359		chr12	106773779	106775141		chr22	31676519	31677355
chr9	131422476	131423709		chr6	30617059	30618270		chr17	65106291	65107873
chr3	146503386	146504311		chr2	65129484	65130964		chr11	36509359	36510977
chr8	65643950	65645597		chr12	67268447	67270143		chr17	57518728	57519759
chr5	134926717	134927813		chr8	63167946	63169053		chr20	53621168	53622424
chr7	2844327	2845016		chr11	78045756	78046705		chr1	151346782	151347773
chr4	2241449	2242687		chr19	58278309	58279542		chr1	151146239	151147403
chr1	201274675	201276036		chr7	54832837	54833720		chr5	160433543	160434665
chr8	100559013	100560280		chr3	129161010	129162516		chr1	150515052	150516549
chr6	150492545	150493508		chr20	18287774	18289156		chr12	26523594	26524301
chr1	243254993	243256470		chr5	171422732	171423729		chr5	54700911	54701641
chr3	11769907	11771459		chr14	35121274	35123026		chr3	44337677	44339033
chr9	137086091	137087392		chr4	87006131	87007631		chr17	75393504	75394878
chr3	158644170	158645049		chr8	61714219	61715402		chr20	62426691	62427934
chr3	120907743	120908657		chr17	48100585	48101927		chr19	4470966	4472226
chr20	49914579	49916260		chr11	66051601	66052693		chr3	119676841	119677822
chr12	50024870	50025940		chr19	32404869	32406652		chr4	3954705	3956515
chr12	31658717	31660139		chr19	45691693	45693539		chr2	26032852	26034764
chr12	95216973	95218524		chr3	49006435	49008096		chr10	69451208	69452120
chr6	33409725	33410576		chrX	150982519	150983389		chr19	58278300	58279514
chr17	18780776	18781913		chr4	140523705	140524688		chr21	32569267	32570056
chr12	6383542	6384714		chr14	67618745	67620676		chr6	90218099	90219797
chr10	118116542	118117713		chr1	205631890	205632769		chr5	44808643	44809942
chr5	171422730	171423729		chr17	75978645	75980479		chr1	180167111	180168939
chr2	70293189	70294225		chr17	75269910	75271030		chr5	40834540	40835839
chr4	122732184	122733351		chr10	95560525	95561678		chr5	95646488	95647499
chr19	39428259	39429064		chr2	149994164	149994932		chr14	64387285	64389014
chr1	33472187	33472926		chr5	40834534	40835783		chr4	155376473	155377415
chr6	27472301	27473618		chr11	108222296	108223615		chr1	1504690	1505956
chr3	126994566	126995925		chr12	52969460	52970760		chr4	140523703	140524661
chr1	16173099	16174607		chr9	137086038	137087296		chr8	55772171	55773821
chr14	60980658	60982143		chr8	55772305	55773803		chr18	9913132	9914293
chr3	124887227	124887989		chr14	103920989	103922048		chr8	123072387	123073391
chr11	67316864	67318473		chr21	41677895	41679423		chr19	38855790	38856732
chr15	60478280	60479870		chr3	84547992	84549042		chr19	48468613	48469829
chr16	66879980	66881206		chr2	105037435	105038781		chr1	168178507	168179787
chr17	57662607	57663424		chr17	21126574	21127694		chr17	82234671	82236893
chr19	40750168	40751733		chr4	3954682	3956515		chr15	42272833	42274348
chr1	156740598	156741718		chr5	149550951	149551987		chr3	170221797	170223475
chr11	14519728	14521051		chr16	67961278	67962311		chr9	33816365	33818100
chr19	32404931	32406628		chr21	7613720	7615183		chr8	80366874	80368079
chr3	42581503	42582672		chr7	134778991	134780335		chr14	102046193	102047058
chr9	111630651	111631759		chr19	2944708	2945708		chr6	117167621	117168784
chr21	41677897	41679425		chr12	96034711	96036287		chr1	150875994	150877324
chr9	37485389	37486780		chr17	41785741	41787211		chr19	54095580	54096958
chr19	4342365	4343572		chr14	90331544	90332414		chr11	73597853	73599088
chr7	102748486	102749626		chr14	103066601	103067873		chr9	37422108	37423260
chr5	43483369	43484701		chr1	161749577	161750620		chr15	58749528	58750654
chr7	143901390	143902338		chr19	1021109	1022148		chr7	130144183	130145552
chr8	70401836	70402847		chr11	130002434	130004137		chr3	138921413	138922639
chr10	97718382	97719485		chr20	32474752	32476303		chr9	94554016	94555226
chr11	13367652	13368749		chr11	36509386	36510966		chr7	100585346	100586842
chr14	55051019	55052426		chr3	184017276	184018478		chr6	110815293	110816239
chr12	32399302	32400467		chr9	84181388	84182776		chr15	72473494	72474547
chr15	89087805	89088869		chr1	150515053	150516472		chr5	140174634	140176114
chr5	171667442	171668338		chr9	122904471	122905786		chr9	37079361	37080614
chr12	51238167	51239647		chr17	48107077	48108418		chr3	132416915	132418345
chr3	186616915	186617836		chr12	54279409	54281205		chr12	103965378	103966424
chr15	58748878	58750638		chr12	45989803	45992159		chr4	141853066	141853933
chr12	57940913	57942476		chr11	73152518	73153644		chr9	66152586	66154067
chr15	39782352	39783066		chr4	82373770	82374636		chr2	65129652	65130944
chr1	211675113	211676239		chr10	122018751	122020041		chr11	9314003	9315504
chr7	44123017	44124399		chr3	140022117	140024548		chr3	51982480	51983766
chr12	122974146	122975698		chr20	53748090	53749345		chr12	121351729	121353108
chr7	129054272	129055521		chr3	105868296	105869904		chr9	128067045	128068230
chr7	135976785	135977923		chr20	62237742	62238543		chr21	14027021	14028072
chr1	179953833	179955462		chr19	42242591	42243746		chr4	169619394	169621074
chr7	158828294	158830425		chr5	141923309	141924295		chr4	87006201	87007728
chr1	151346802	151347773		chr21	28393021	28394126		chr11	73217683	73218971
chr3	89114085	89115292		chr15	48005700	48006749		chr1	8878474	8879599
chr1	84847174	84848333		chr19	37469006	37469852		chr9	17134452	17135946
chr16	84504421	84505262		chr3	177359164	177360709		chr1	6612574	6613973
chr11	73876328	73877510		chr10	48444477	48445657		chr3	186616920	186617764
chr9	95493936	95495299		chr12	122500067	122501495		chr7	130069805	130071255
chr3	84547981	84549025		chr10	93458515	93459399		chr2	33598609	33599972
chr17	74872677	74873709		chr12	50786311	50787385		chr1	228139681	228141024
chr17	43246147	43246716		chr12	56299541	56300903		chr4	108303051	108304329
chr2	11829332	11830721		chr9	86126836	86127798		chr10	68331034	68333018
chr7	157289243	157290226		chr2	42493989	42495458		chr3	129794207	129795480
chr3	128878657	128880222		chr11	18394048	18396549		chr18	32802331	32803799
chr9	35102631	35103852		chr15	72685626	72686767		chr11	72793433	72794379
chrX	130902605	130903540		chr2	95434009	95435205		chr12	95216948	95218617
chr12	122500039	122501454		chr15	41972491	41973140		chr18	77088934	77089906
chr15	72783108	72784573		chr2	71226473	71227872		chr22	23913549	23914427
chr6	158999224	159000493		chr17	19326743	19327818		chr4	158210008	158210660
chr19	4790993	4792362		chr3	50291713	50293251		chr7	2844326	2845020
chr1	148333860	148335489		chr19	38649350	38650527		chr3	158644168	158644954
chr3	127073210	127075759		chr12	53005601	53007268		chr8	73008223	73009487
chr12	68364792	68365696		chr9	113274624	113276058		chr10	63628833	63630992
chr2	85353837	85355337		chr7	23013820	23014419		chr4	6746546	6748041
chr12	53370463	53371774		chr7	130440592	130441761		chr6	57960970	57962064
chr1	1918811	1920157		chr6	79536530	79537987		chr10	69375188	69376273
chr2	216792098	216793185		chr17	64975005	64976313		chr1	201954823	201955933
chr3	149129049	149130406		chr3	146543638	146544996		chr3	136994522	136995851
chr10	93445317	93446456		chr5	123422637	123424100		chr11	16737984	16739403
chr3	48507336	48508185		chr11	73193468	73195509		chr12	122526597	122527819
chr1	46516621	46517809		chr4	155376437	155377268		chr11	27040024	27041712
chr4	473436	474547		chr14	74881136	74882679		chr11	13008724	13010026
chr17	65106336	65107860		chr9	573345	574777		chr12	67268447	67270171
chr3	197736143	197737602		chr19	10835127	10836726		chr3	122942585	122943921
chr6	132512657	132513558		chr9	6756591	6759323		chr2	74457626	74458881
chr14	21268938	21270180		chr7	74993495	74995019		chr5	123422593	123424117
chr10	88989820	88991758		chr11	118658659	118660143		chr5	100517050	100518208
chr5	142324356	142326335		chr1	2194831	2195670		chr4	95190684	95191736
chr3	119676828	119677817		chr12	7017903	7019321		chr14	103576377	103577161
chr12	120200725	120202021		chrX	104425875	104427328		chr15	48005700	48006766
chr2	25877480	25879271		chr9	121074250	121075640		chr10	121324456	121325325
chr17	75393512	75394750		chr7	140626147	140627032		chr7	100538551	100539476
chr6	20400996	20402344		chr1	46719046	46720000		chr19	35673102	35674210
chr17	76026646	76027905		chr3	125024400	125025346		chr1	152047554	152048691
chr1	1658440	1659771		chr11	73227445	73228846		chr6	43013459	43014432
chr3	184345465	184346192		chr5	150497274	150498788		chr10	101817484	101819357
chr2	97995785	97996615		chr2	86194906	86196197		chr21	41612147	41613835
chr9	68241646	68242626		chr1	2132362	2133887		chr3	52056668	52058004
chr18	12059457	12060703		chr7	6305958	6307179		chr17	57902175	57903889
chr7	139358729	139360808		chr10	68527057	68528100		chr19	7829455	7830202
chr19	58518894	58520276		chr20	38870442	38871549		chr19	53906548	53908600
chr2	28621047	28622038		chr5	44808654	44809952		chr7	135976759	135977963
chr16	19555032	19556219		chr4	169619362	169621079		chr2	31233252	31234659
chr1	155226627	155228039		chr3	196168608	196169641		chr6	108260220	108261990
chr1	6343229	6344239		chr15	72183911	72184800		chr8	127035119	127036360
chr10	103395874	103397253		chr14	50531862	50533352		chr8	63167920	63169060
chr8	12435701	12437470		chr5	134926717	134927814		chr3	11769881	11771448
chr11	27040024	27041732		chr2	29878617	29879620		chr19	2944669	2945704
chr8	73293333	73294984		chr10	102678649	102679589		chr9	33139235	33140216
chrX	150982673	150983389		chr4	173333960	173335629		chr15	84715502	84717063
chr9	88706062	88707051		chr7	66493181	66494278		chr17	15650965	15652195
chr11	36594134	36595017		chr16	13919415	13920604		chr14	21268973	21270209
chr2	24075952	24077466		chr18	23585550	23587112		chr6	75284202	75285543
chr4	147617007	147618104		chr9	97876672	97877758		chr9	13841403	13842486
chr6	42983914	42984885		chr5	103258378	103259936		chr17	74872671	74873711
chr1	205300659	205302125		chr17	19992832	19993379		chr14	50531862	50533309
chr9	62837292	62839008		chr4	185004578	185005676		chr14	105480768	105482665
chr2	96265548	96266659		chr20	40316952	40318097		chr19	56140418	56141262
chr1	148748439	148749540		chr20	11880703	11881288		chr1	6219772	6220941
chr22	30667357	30668599		chr19	35673086	35674200		chr3	84547997	84549031
chr10	63132787	63133903		chr22	29766394	29767761		chr1	227563393	227564210
chr14	105480772	105482648		chr3	127590472	127592220		chr4	85474576	85475600
chr11	9314008	9315488		chr6	20400996	20402290		chr6	30751815	30753082
chr3	66997625	66998938		chr7	102748461	102749620		chr7	6008721	6009563
chr11	57657019	57658202		chr1	109876997	109877988		chr13	33542191	33543284
chr3	88058485	88059852		chr11	73288791	73289986		chr1	109425867	109427181
chr8	140463848	140465271		chr10	119667381	119668425		chr5	17061277	17063064
chr3	128845288	128846620		chr19	54265799	54266758		chr2	232550155	232551345
chr14	89954317	89956807		chr22	38705224	38706003		chr3	123066690	123068063
chr2	27356197	27357545		chr6	111258747	111260038		chr10	118116474	118117698
chr12	25194763	25195975		chr2	48314032	48314772		chr17	77140012	77140861
chr1	165376107	165377117		chr11	59266414	59268547		chr20	18287745	18289156
chr5	69166652	69167630		chr4	68349532	68350571		chr10	87504363	87505718
chr16	67520929	67521961		chr15	66497112	66498687		chr21	37219855	37221630
chr16	23557064	23557780		chr5	69093541	69094686		chr3	98593093	98594353
chr11	8963918	8965230		chr21	37219847	37221635		chr19	39403433	39404295
chr16	1971172	1972985		chr3	146503276	146504311		chr19	36572556	36574240
chr6	30570861	30571927		chr11	73493912	73494953		chr11	75553762	75555043
chr11	33161064	33161930		chr10	76149896	76151202		chr14	77032780	77034363
chr5	94111046	94111976		chr4	129092818	129093981		chr5	34007327	34008615
chr9	19102245	19103290		chr7	30283839	30285016		chr12	121839225	121840215
chr9	34125668	34127086		chr19	4790961	4792382		chr11	47917736	47918624
chr8	123041582	123042850		chr10	100285988	100287166		chr6	80003696	80004962
chr4	81153547	81154379		chr19	35868964	35870442		chr5	131170407	131171718
chr2	38461923	38462871		chr5	17061709	17063074		chr19	37469019	37469835
chr1	1399278	1400585		chr11	75705898	75706829		chr19	40750153	40751770
chr3	114152381	114153156		chr1	165376141	165377123		chr14	23320717	23321471
chr10	104231677	104232900		chr17	46361325	46362245		chr4	147683513	147684712
chr11	4607796	4608656		chr3	196941577	196942875		chr11	57530279	57531456
chr19	46373081	46374360		chr5	32312894	32313779		chr6	32177356	32178702
chr19	39514537	39516071		chr3	48507284	48508177		chr4	2241449	2242679
chr1	45339551	45340947		chr9	37079360	37080599		chr10	122018746	122020031
chr1	201954844	201955921		chr9	5450006	5451014		chr7	23013819	23014414
chr17	19088874	19091150		chr12	133079830	133081226		chr14	44961264	44962997
chr10	71850654	71851806		chr3	128993367	128994474		chr17	78736282	78737556
chr7	1555402	1556608		chr5	177516535	177517873		chr5	151252442	151253546
chr5	127029598	127031324		chr4	6746553	6748182		chr4	39637651	39639814
chr10	73997492	73999651		chr2	64750681	64752112		chr11	59266479	59268537
chr20	33992679	33994616		chr11	10899410	10900919		chr7	157289181	157290228
chr15	40768764	40770448		chr19	42075360	42076254		chr1	156281837	156283461
chr5	176447381	176448785		chr10	49188141	49189166		chr19	45691741	45693545
chr7	67302113	67303322		chr1	53219840	53221156		chr5	32312870	32313779
chr12	121839225	121840215		chr16	23557078	23557774		chr5	96934520	96936533
chr17	60390989	60393275		chr3	187808389	187809472		chr9	127715045	127716361
chr9	15305842	15307828		chr22	23913446	23914397		chr19	55461096	55462542
chr9	128218334	128219266		chr6	107458793	107460223		chr5	60699478	60700676
chr2	58046078	58047437		chr7	135976765	135977963		chr1	16144957	16147180
chr2	160256688	160257944		chr12	26884619	26885556		chr3	194768875	194769808
chr3	48187410	48188947		chr12	6946110	6947030		chr19	54265875	54266706
chr1	156456254	156457748		chr19	53889503	53890553		chr1	16612682	16614006
chr7	130144188	130145544		chr20	52675347	52676950		chr4	121869597	121871015
chr1	93179594	93181136		chr21	8402496	8403328		chr1	211675101	211676253
chr10	73413108	73414775		chr4	101347497	101348700		chr1	92784755	92786001
chr2	109986446	109988168		chr9	33390824	33392061		chr17	83109618	83110633
chr19	58386460	58387799		chr12	2890271	2891558		chr1	2194826	2195665
chrX	153927374	153928695		chr5	131170496	131171726		chr19	58518880	58520272
chr1	31644379	31645551		chr14	77123260	77124067		chr2	218386958	218388225
chr19	38657779	38659401		chr1	90761225	90763232		chr11	78078770	78080339
chr15	72654477	72655216		chr10	132571533	132572873		chr2	42493988	42495468
chr2	207710647	207712485		chr2	28621050	28622044		chr7	26864023	26865177
chr18	12946859	12948705		chrX	130902751	130903543		chr2	216792115	216793185
chr17	75904838	75905514		chr15	65517022	65518065		chr8	94822388	94823912
chr3	48472388	48473740		chr16	4918330	4919497		chr17	81238835	81239390
chr19	49765973	49766965		chr6	35181402	35182598		chr21	46635062	46636281
chr4	102826886	102828604		chr7	130485764	130487159		chr2	200525816	200526870
chr12	54324525	54325587		chr2	119366368	119367900		chr8	61714171	61715402
chr9	62375876	62377053		chr15	34969182	34970196		chr16	67404369	67405485
chr19	35612102	35613288		chr9	94165782	94166256		chr11	46700056	46701424
chr19	36771354	36773321		chr3	8638590	8640492		chr17	60008379	60009117
chr10	70145728	70147228		chr19	57527183	57527956		chr1	161749565	161750615
chr7	101244063	101245396		chr9	12774894	12776815		chr4	173333934	173335624
chr7	108569167	108570618		chr7	130144165	130145544		chr17	50177846	50178954
chr14	91126983	91128095		chrX	154378438	154379379		chr2	105037435	105038724
chr2	26032966	26034749		chr22	41285506	41286842		chr12	52969391	52970760
chr2	196639277	196640226		chr7	130355965	130357520		chr1	202056075	202057614
chr17	15650989	15652200		chr17	49707583	49708859		chr1	161529885	161531471
chr19	29610385	29611062		chr19	4342355	4343584		chr7	75156325	75157700
chr4	121869609	121870890		chr8	101573969	101575089		chr12	53440936	53442328
chr3	43621382	43622827		chr2	47069123	47070598		chr1	150162312	150163654
chr4	152535759	152536930		chr6	150492544	150493500		chr5	140690735	140691888
chr1	155323066	155325409		chr6	6820135	6821295		chr10	102460843	102462021
chr19	35673102	35674135		chr18	12015049	12016395		chr11	73227509	73228724
chr9	810629	811719		chr1	211675070	211676239		chr17	28811752	28812979
chr17	82204950	82206660		chr3	89114098	89115226		chr9	94692368	94693292
chr10	100286005	100287222		chr4	141853064	141853927		chr8	100558980	100560288
chr11	18395456	18396566		chr14	73057808	73059583		chr13	44917592	44918774
chr11	6682774	6683780		chr2	217987900	217989069		chr12	52146897	52149326
chr9	573345	574747		chr5	151252313	151253546		chr18	21599987	21601259
chr7	39949026	39950635		chrX	153927383	153928695		chr2	25877480	25879281
chr15	67253784	67255191		chr11	72397846	72398907		chr12	68364792	68365712
chr12	31073218	31074976		chr9	3525668	3527392		chr10	95560422	95561683
chr4	82900134	82901436		chr11	76318571	76319357		chr12	120228250	120230264
chr17	18038438	18039931		chr3	107979142	107980258		chr7	74993485	74994580
chr15	48005637	48006718		chr8	100558975	100560282		chr5	118987748	118989217
chr1	244451168	244452564		chr11	46700049	46701452		chr9	33390741	33392068
chr1	183635183	183636459		chr14	81169822	81170874		chr18	3623423	3625298
chr12	66169192	66170410		chr1	6613444	6613942		chr9	62375866	62377137
chr11	34438544	34439802		chr17	13017392	13018726		chr16	89490531	89491669
chr19	37469019	37469829		chr12	125049278	125050185		chr1	156456269	156457764
chr5	36240945	36242519		chr10	132418604	132419384		chr12	52191029	52192868
chr4	19775620	19776627		chr9	130022718	130023950		chr7	143901374	143902348
chr4	38752380	38753559		chr14	68547501	68549102		chr15	40952618	40953909
chr1	114757027	114758385		chr2	64523918	64525274		chr12	401197	402463
chr17	45316227	45317793		chr17	78736318	78737553		chr3	49006505	49008264
chr14	24187946	24189138		chr3	177345147	177346248		chr10	103367568	103369264
chr1	156281857	156283441		chr22	42090078	42091531		chr20	45362700	45363761
chr3	112731015	112731911		chr11	10735517	10736507		chr3	122513805	122515264
chr2	42493988	42495453		chr3	119579350	119580349		chr2	47033452	47035355
chr20	62237800	62238469		chr17	77140012	77140864		chr15	23303108	23303770
chr1	179881888	179883285		chr17	47941179	47942181		chr3	54891156	54892300
chr2	177708672	177709751		chr19	5903521	5904950		chr10	121078101	121079452
chr14	20342528	20343971		chr9	36765402	36766510		chr7	140626157	140627034
chr3	139343717	139344669		chr1	16144963	16147172		chr7	6305929	6307192
chr7	100611624	100612792		chr19	52189095	52190741		chr10	132418579	132419385
chr12	26832071	26834220		chr19	4968180	4969114		chr9	35102584	35103873
chr19	41859342	41860298		chr5	34007323	34008567		chr2	213283953	213284943
chr8	89983770	89984821		chr3	197494229	197495406		chr3	186760068	186761016
chr6	41071846	41073237		chr12	122526647	122527836		chr8	94474513	94475675
chr5	69844517	69845220		chr22	31676536	31677371		chr11	73288795	73289976
chr11	66051735	66052697		chr15	60374362	60375262		chr3	188947248	188948972
chr20	34955075	34956176		chr3	112730980	112731885		chr14	20461422	20462175
chr6	109094267	109095804		chr20	18197453	18198127		chr1	46131928	46133588
chr7	140626152	140627036		chr15	40776473	40777261		chr3	140626695	140627669
chr14	53216965	53218272		chr8	78665467	78666734		chr1	2132370	2133898
chr11	57310832	57312106		chr3	93470362	93470783		chr11	65040615	65041540
chr5	134586740	134587496		chr8	102412550	102413252		chr3	109223906	109224967
chr1	205631892	205632760		chr1	155323054	155325470		chr4	140372798	140374336
chr1	161529930	161531472		chr14	19344635	19346918		chr16	23557078	23557783
chr7	27662249	27663662		chr11	78078770	78080324		chr3	171154967	171156022
chr12	103965315	103966426		chr14	80941221	80942345		chr19	45584012	45585268
chr3	171155002	171155951		chr4	8635754	8636720		chr3	101675886	101677642
chr7	23013815	23014419		chr3	169668245	169669561		chr11	76318560	76319412
chrX	47650251	47651346		chr17	17041304	17042415		chr4	183875989	183876997
chr3	189304404	189305494		chr1	6343234	6344250		chr1	36385910	36387121
chr3	109223916	109224862		chr21	42093687	42094755		chr3	105868309	105869889
chr11	77093840	77095092		chr9	34458333	34459091		chr11	18394066	18396564
chr5	149747310	149748196		chr19	14528993	14530115		chr4	169069825	169071279
chr1	46756451	46758313		chr3	9301986	9302843		chr9	34125647	34127094
chr3	49673324	49674789		chr3	129662726	129663649		chr3	124592282	124593431
chr1	202348428	202349630		chr2	213283957	213284942		chr10	131899858	131900893
chr12	49673245	49674389		chr11	14519734	14521061		chr10	46030087	46031015
chr11	59266522	59268558		chr17	28811752	28812979		chr15	44728472	44729606
chr14	35385090	35386212		chr8	94474468	94475652		chr3	127590470	127592212
chr19	55461108	55462464		chr3	160564997	160566371		chr1	6962081	6963669
chr1	6612522	6613983		chr15	42272833	42274379		chr15	60478274	60479891
chr18	77088936	77089952		chr17	75904639	75905518		chr11	119120717	119122035
chr19	42242572	42243752		chr19	9075209	9076145		chr11	27863786	27864999
chr5	10441018	10442455		chr10	63628829	63630966		chr19	35557523	35558976
chr1	193058599	193060150		chr14	104687647	104689462		chr9	41272949	41274499
chr20	25623169	25624627		chr1	150875969	150877332		chr3	193592770	193593965
chr16	67961275	67962326		chr20	36605113	36606706		chr8	119873520	119874896
chr19	38649348	38650493		chr3	44337682	44339010		chr3	157159641	157161245
chr17	17041407	17042413		chr2	38602759	38603685		chr9	136282364	136284335
chr15	66497110	66498663		chr12	26125528	26126782		chr22	21937764	21938961
chr3	177596381	177597949		chr7	127975629	127976564		chr1	44721113	44722341
chr13	44300663	44301750		chr17	29389907	29390620		chr17	77254672	77256019
chr3	99817151	99818442		chr1	156122710	156124373		chr5	31935817	31936720
chr4	128287739	128288928		chr6	38702174	38703763		chr1	54015548	54016908
chr12	125049291	125050224		chr6	57287714	57288669		chr14	73057795	73059586
chr15	72154687	72156443		chr6	32843545	32845054		chr14	103066609	103067841
chr19	33057879	33059025		chr12	50024850	50025940		chr6	31971496	31973105
chr2	105037435	105038680		chr1	58783432	58785972		chr7	6348350	6349491
chr1	153544504	153545873		chr22	24554395	24556201		chr11	14519736	14521056
chr20	35953695	35955154		chr10	70387338	70388042		chr2	27356197	27357562
chr16	4538234	4539127		chr16	1971162	1972993		chr9	137226564	137227807
chr5	10352875	10353922		chr2	71067827	71069185		chr17	19214529	19215460
chr22	42079246	42080568		chr1	221741207	221743723		chr22	21001051	21002769
chr7	93231760	93232810		chr19	49640106	49641197		chr9	125706715	125707631
chr5	62403420	62404653		chr7	139483326	139484362		chr17	7572127	7573312
chr4	105473071	105474422		chr18	9913230	9914241		chr17	19326743	19327841
chr21	41612137	41613827		chr22	37752145	37753213		chr6	31862557	31864129
chr14	67240455	67242228		chr21	29024473	29025575		chr9	111630637	111631835
chr12	122752394	122753506		chr5	179731921	179732914		chr3	48472383	48473677
chr9	94165801	94166257		chr6	32177221	32178828		chr2	54330073	54331341
chr10	89251255	89252183		chr11	68030048	68031313		chr11	59668252	59669965
chr14	63542889	63544032		chr11	75561710	75563526		chr2	241354759	241355600
chr10	91923407	91924435		chr7	66099601	66100708		chr4	99563093	99564168
chr17	21213557	21215145		chr19	53898310	53899518		chr18	36128682	36130313
chr9	37422124	37423239		chr16	84851082	84852015		chr15	72783095	72784578
chr2	54330105	54331335		chr11	8687719	8689364		chr19	42075278	42076267
chr1	150875964	150877317		chr10	122979664	122981390		chr7	39949021	39950643
chr2	108718873	108720139		chr5	132963318	132964272		chr12	50786306	50787385
chr3	49020856	49022630		chr5	35938370	35939297		chr3	54557612	54558796
chr7	26864064	26865183		chr1	168178481	168179782		chr15	40069171	40070089
chr9	33000599	33002097		chr21	8427513	8428810		chr9	86126810	86127815
chr17	17418512	17419519		chr2	220660090	220661288		chr2	149994165	149994952
chr5	131634759	131636104		chr12	6335830	6337269		chr20	41028061	41029070
chr10	67763605	67765420		chr17	45425101	45426184		chr3	130893033	130894703
chr21	38912818	38913704		chr1	45499547	45500806		chr7	67302108	67303348
chr1	113389549	113390754		chr9	26892036	26893141		chr22	30667339	30668612
chr14	69191012	69192096		chr6	57960983	57962054		chr15	65832515	65833386
chr12	52191033	52192865		chr10	131899836	131900881		chr6	43053053	43054162
chr15	70891881	70893168		chr4	2262084	2262831		chr10	97718377	97719597
chr12	75390718	75391569		chr9	33024615	33026081		chr3	9301959	9303009
chr11	65506631	65508896		chr11	16737984	16739395		chr17	78660696	78662291
chr2	197499004	197500649		chr15	75921854	75922756		chr1	37859050	37860401
chr1	90761247	90763073		chr2	152200313	152201280		chr1	45339539	45340981
chr11	87037201	87038186		chr7	6008721	6009522		chr17	28251058	28252051
chr8	94474593	94475647		chr5	140690764	140691904		chr8	70668481	70669622
chr1	40257396	40258629		chr14	55270913	55271505		chr3	142447213	142448510
chr4	82373744	82374636		chr17	44344836	44346073		chr19	57527183	57527977
chr15	84715548	84717073		chr17	81238835	81239390		chr5	53109099	53110394
chr3	186760121	186760890		chr11	68775559	68776766		chr10	76149803	76151177
chr11	46700059	46701419		chr18	12059417	12060712		chr5	119268018	119269522
chr12	26523589	26524310		chr15	84715528	84717073		chr3	132222525	132223615
chr18	21599987	21601266		chr11	71786239	71788134		chr10	79445632	79446374
chr9	128322006	128323340		chr1	37859055	37860512		chrX	153927374	153928702
chr8	86508027	86508964		chr3	140626697	140627630		chrX	54029348	54030395
chr14	23094549	23095952		chr14	89954290	89956830		chr11	10899376	10900898
chr17	19507695	19508705		chr7	129224426	129226125		chr5	108727346	108728712
chr9	2271156	2272079		chr6	110815298	110816238		chr1	54763995	54765069
chr7	140696283	140697665		chr9	90459860	90460895		chr3	189304386	189305498
chr11	64809808	64811104		chr2	54330074	54331306		chr1	183635164	183636392
chr9	90459843	90460875		chr7	2844331	2844916		chr11	67804687	67806461
chr6	79536527	79537987		chr9	35517749	35519543		chr20	62350032	62351090
chr3	150763124	150764278		chr16	53703586	53704393		chr2	231780871	231782198
chr10	70815562	70817123		chr3	38136896	38137823		chr11	73308954	73309784
chr14	44961275	44963061		chr3	101675887	101677642		chr17	29389854	29390642
chr17	46361323	46362272		chr7	120950221	120951445		chr7	130920942	130922197
chr12	46963613	46965107		chr7	73234877	73236199		chr9	37027393	37028101
chr3	52056669	52057929		chr9	136282435	136284351		chr22	41285508	41286887
chr3	14177898	14179089		chr17	83109619	83110797		chr1	33126863	33127893
chr11	57530250	57531456		chr10	125064356	125065552		chr1	54541929	54543009
chr1	202341363	202342617		chr12	46963616	46965360		chr11	106021809	106022818
chr12	55939839	55940725		chr6	75284201	75285566		chr4	473439	474565
chr1	2360295	2361521		chr11	36594149	36595019		chr17	17041309	17042415
chr1	8847853	8849334		chr21	46635062	46636271		chr17	64975005	64976313
chr3	8638612	8640495		chr9	125706703	125707631		chr5	80407621	80408693
chr14	24093752	24095351		chr3	189304389	189305474		chr1	45499480	45500833
chr17	27293539	27295242		chr6	35297214	35298403		chr15	66497098	66498695
chr9	33263278	33265402		chr3	132034264	132035376		chr11	75399186	75401041
chr16	84851082	84852007		chr2	68466559	68467909		chr22	19479023	19480339
chr12	48156854	48158076		chr3	195914666	195915463		chr11	62241268	62242818
chr6	35258916	35260413		chr11	76291344	76292868		chr11	13889261	13890383
chr1	153967106	153968228		chr1	36149033	36150041		chr11	62831345	62832770
chr17	75269954	75271035		chr9	959356	960763		chr1	31644346	31645655
chr22	40636270	40637399		chr17	76725976	76728219		chr22	30423019	30424678
chr17	82384289	82385365		chr3	54891161	54892299		chr12	46267339	46270042
chr4	108303083	108304315		chr12	6383480	6384654		chr18	12015053	12016390
chr3	4867412	4869040		chr12	124939171	124940995		chr1	156740591	156741749
chr8	90520725	90521509		chr3	129481406	129482327		chrX	70454320	70455937
chr18	3639181	3640025		chr2	100562179	100563577		chr9	113274626	113276110
chr2	47033563	47035385		chr3	11600472	11601155		chr6	136288826	136290628
chr19	5903555	5904960		chr21	43585566	43586696		chr11	15073370	15075368
chr19	57527179	57527901		chr1	1504690	1505937		chr11	17077307	17078410
chr1	37595423	37596457		chr11	10750520	10751869		chr1	147716795	147717943
chr14	90331462	90332439		chr7	77121713	77122837		chr6	35181443	35182595
chr5	179559096	179560192		chr12	98593058	98594362		chr14	68547491	68549110
chr15	89334563	89335774		chr5	126776296	126777078		chr14	19344604	19346915
chr20	12916415	12917437		chr1	68496074	68497710		chr7	54832832	54833733
chr1	115714211	115715222		chr2	160256680	160257945		chr14	55051021	55052469
chr9	959361	960757		chr16	67404389	67405453		chr10	101018515	101019463
chr1	59296117	59297453		chr5	32852147	32853059		chr21	42093670	42094796
chr2	239400994	239402115		chr22	19880887	19882349		chr1	155050034	155052651
chr3	66220675	66221450		chr9	120868332	120869420		chr7	47786355	47787778
chr21	14026970	14028020		chr1	3775059	3777695		chr6	158999128	159000485
chr11	76318602	76319479		chr2	133641370	133642277		chr3	177596371	177597947
chr10	132571588	132572868		chr9	78295948	78297772		chr5	178273727	178274831
chr2	26785472	26786651		chr3	128584144	128584850		chr11	118658649	118660148
chr22	19478944	19480323		chr9	94692330	94693249		chr19	29714841	29717193
chr14	69397641	69399229		chr15	74082089	74082911		chr3	88058465	88060003
chr3	132416889	132418385		chr21	41715278	41716470		chr16	4538239	4539121
chr3	136994538	136995844		chr1	147716754	147717942		chr17	75269942	75271051
chr7	158818358	158819123		chr11	72433972	72434925		chr2	119366363	119367821
[truncated: 96,752 more rows]

## Sheet: OVCAR3 p300 TAZ2 sg1
rep1				rep2				rep3
Chr	Start	End		Chr	Start	End		Chr	Start	End
chr19	39970347	39971626		chr19	39970353	39971667		chr1	629121	631522
chr1	630697	631384		chr1	629123	630438		chr19	39970341	39971646
chr1	629123	630394		chr1	630692	631520		chr19	39390288	39391998
chr19	39390318	39391972		chr19	39390311	39391996		chr17	43251508	43252324
chr17	43251508	43252300		chr17	43251513	43252324		chr19	54136328	54137953
chr19	54136335	54137987		chr19	54136329	54137976		chr21	8448376	8449465
chr21	8448348	8449401		chr21	8448364	8449402		chr19	38899070	38900476
chr19	38899091	38900467		chr19	38899052	38900467		chr1	91387226	91387590
chr19	54159015	54161070		chr19	54159013	54161079		chr19	39833376	39834567
chr11	77994047	77995373		chr1	91387226	91387590		chr19	54159011	54161081
chr19	54189410	54191805		chr19	39833342	39834558		chr11	77994010	77995358
chr19	38849929	38851090		chr11	77994015	77995348		chr19	53537219	53538866
chr1	91387226	91387588		chr19	53537219	53538855		chr19	38849941	38851125
chr19	53537222	53538817		chr19	54189438	54191811		chr19	54189454	54191221
chr19	39833343	39834589		chr19	38849939	38851121		chr11	78187821	78189287
chr19	54114401	54116179		chr11	78187828	78189291		chr19	39996388	39997739
chr11	78187829	78189277		chr19	39996406	39997739		chr19	39823718	39825212
chr19	39996414	39997737		chr19	40420717	40421681		chr19	54172338	54173868
chr19	40420715	40421674		chr19	54172338	54173804		chr19	53544809	53546013
chr19	39480145	39481658		chr19	39823721	39825195		chr19	40420707	40421668
chr19	39823721	39825195		chr19	53544836	53546013		chr19	54114380	54116191
chr19	54200216	54201556		chr19	54114517	54116187		chr19	40089956	40091371
chr19	53544880	53545997		chr8	69690065	69690379		chr19	54200201	54201620
chr19	54172347	54173751		chr19	54200201	54201577		chr8	69690065	69690379
chr19	38831024	38832350		chr5	80650857	80651673		chr5	80650857	80651673
chr19	53553627	53555389		chr19	40090043	40091379		chr11	77190965	77192548
chr19	39532161	39533392		chr19	53553618	53555443		chr10	74825600	74826718
chr19	40090044	40091371		chr10	74825492	74826798		chr19	53553625	53555444
chr19	39444857	39446142		chr11	77190916	77192539		chr19	39444801	39446161
chr8	69690068	69690379		chr19	38831024	38832364		chr19	54448170	54449987
chr19	40347914	40348776		chr19	39444854	39446151		chr19	38831016	38832354
chr5	80650788	80651673		chr19	54463569	54465107		chr19	40347963	40348789
chr11	77191182	77192538		chr19	54448176	54449991		chr19	54463577	54465108
chr10	74825482	74826906		chr19	38374058	38375551		chr17	43246085	43246800
chr19	39341282	39342417		chr19	40347966	40348777		chr19	39341066	39342398
chr19	54448176	54449977		chr19	39480100	39481671		chr19	38374058	38375541
chr19	38374066	38375525		chr19	39341163	39342411		chr19	40425575	40426593
chr19	40425483	40426593		chr17	43246047	43246778		chr1	161454330	161455042
chr19	37370497	37371513		chr19	40425539	40426593		chr19	53792454	53793805
chr1	161454335	161455050		chr5	49630784	49631608		chr11	10508895	10509998
chr19	54463558	54465108		chr19	53792454	53793723		chr19	38930096	38931594
chr11	10508895	10509998		chr19	39532064	39533402		chr1	631754	632813
chr17	43246141	43246792		chr11	10508895	10509998		chr19	53879004	53879987
chr19	38988786	38989608		chr1	161000000	161000000		chr19	40216297	40217729
chr5	49630784	49631604		chr1	631756	632810		chr19	37370489	37371463
chr17	19377597	19378712		chr19	38930100	38931584		chr11	76576819	76578114
chr19	53792454	53793642		chr19	39411095	39413378		chr1	16623613	16625168
chr19	39031056	39032207		chr19	39430431	39431698		chr5	49630784	49631614
chr19	38930127	38931526		chr19	37370493	37371520		chr19	39411047	39413374
chr19	39430463	39431696		chr19	53879004	53879983		chr19	38988786	38989618
chr9	41188701	41189648		chr17	19377495	19378749		chr12	27523395	27524689
chr1	16739944	16741572		chr21	8219334	8220925		chr1	16739918	16741601
chr19	29759805	29760726		chr17	38137549	38138703		chr17	19377412	19378749
chr19	38300359	38301192		chr19	40216281	40217729		chr17	38137544	38138698
chr19	40216379	40217698		chr19	38988808	38989611		chr19	54207938	54210444
chr17	38137756	38138697		chr11	77588908	77590832		chr11	75814079	75815820
chr11	75814116	75815693		chr19	54208001	54210427		chr9	41188654	41189653
chr19	39411113	39413350		chr1	16623603	16625179		chr19	39430449	39431700
chr19	37594086	37595545		chr19	29759783	29760757		chr5	43312807	43314200
chr19	53879004	53879987		chr3	123000000	123000000		chr9	65675573	65676578
chr1	16623633	16625167		chr19	33176268	33178030		chr19	39480085	39481725
chr3	122563799	122564938		chr9	41188674	41189653		chr19	54426293	54427176
chr21	8219334	8220925		chr10	103000000	103000000		chr19	38300352	38301190
chr3	122415401	122416795		chr19	39030982	39032077		chr11	77588843	77590834
chr10	102501773	102503108		chr19	38300352	38301190		chr19	37593976	37595568
chr18	9474841	9476048		chr9	65675577	65676581		chr1	633375	634891
chr14	75660613	75661700		chr12	27523415	27524683		chr19	39030992	39032048
chr12	27523410	27524664		chr11	76576836	76578135		chr10	102501667	102503993
chr3	48662890	48664498		chr19	37594055	37595550		chr21	8219346	8220925
chr3	122382961	122384707		chr1	16739912	16741589		chr18	9474831	9476267
chr5	43312802	43314212		chr1	633376	634885		chr16	30193022	30194617
chr19	36214129	36215360		chr11	75814163	75815806		chr19	32971537	32972655
chr19	54426318	54427177		chr19	54426293	54427171		chr19	53979858	53981558
chr19	38683138	38684683		chr16	30193015	30194609		chr18	48997793	48998956
chr19	54207915	54210444		chr18	9474833	9476167		chr19	40285170	40286093
chr1	632182	632799		chr14	75660608	75661700		chr19	35757393	35758805
chr19	33176294	33178008		chr18	48997783	48998946		chr19	39532054	39533565
chr19	39792449	39793483		chr3	129000000	129000000		chr1	206202824	206204259
chr1	633932	634565		chr5	43312770	43314194		chr3	131381072	131382426
chr9	65675582	65676419		chr19	38683118	38684699		chr19	54102028	54103617
chr19	53979861	53981500		chr3	131000000	131000000		chr3	129439523	129440919
chr19	37317057	37318175		chr19	53979861	53981611		chr1	15027455	15028885
chr3	120093984	120095948		chr19	32971544	32972652		chr3	127073942	127075766
chr11	76576842	76578080		chr19	37317019	37318277		chr19	37931719	37932896
chr19	54102081	54103617		chr17	19061539	19062633		chr19	40256604	40257650
chr19	40284433	40286050		chr19	35757359	35758787		chr3	48465194	48466626
chr19	29844877	29845995		chr19	37931733	37932965		chr19	38683135	38684699
chr3	131381074	131382333		chr19	40256610	40257640		chr19	40442750	40445141
chr18	48997793	48998937		chr1	206000000	206000000		chr17	19061545	19062652
chr19	37719048	37720053		chr3	48662890	48664508		chr19	54179760	54180652
chr19	39435550	39436446		chr3	122000000	122000000		chr19	54231275	54232486
chr17	19061556	19062624		chr19	40284418	40286084		chr3	120094123	120095946
chr3	129439532	129440711		chr17	63621563	63622448		chr19	33176258	33178035
chr16	30193039	30194622		chr9	35657226	35659592		chr19	39428124	39429166
chr19	32971558	32972661		chr19	39401959	39404444		chr11	76291106	76292871
chr19	54179801	54180616		chr1	10398322	10399786		chr3	122415401	122417317
chr9	35657249	35659502		chr11	76291276	76292876		chr19	37317019	37318233
chr19	40442750	40445109		chr3	127000000	127000000		chr19	38618110	38619591
chr19	35757371	35758798		chr17	17027757	17029150		chr1	10398323	10399864
chr19	37931808	37932936		chr19	38618059	38619704		chr19	40403346	40404823
chr11	76291286	76292850		chr19	54179772	54180642		chr17	63621558	63622453
chr19	39428129	39429151		chr19	37719030	37720058		chr19	39792402	39793487
chr17	63621568	63622463		chr19	54102036	54103609		chr17	17027741	17029155
chr19	39078505	39079434		chr1	151000000	151000000		chr14	75660596	75661700
chr7	102688177	102689555		chr11	73257008	73258523		chr9	35657247	35659613
chr11	77588863	77590820		chr3	122000000	122000000		chr19	54041658	54043022
chr1	6784239	6785441		chr3	120000000	120000000		chr3	48662883	48664513
chr1	206202863	206204260		chr19	39428101	39429159		chr11	76444326	76446144
chr19	40190420	40191474		chr19	39792419	39793486		chr3	134381611	134382531
chr3	112561184	112562996		chr11	77411312	77412536		chr14	54509418	54510551
chr19	54231289	54232454		chr1	15027566	15028885		chr11	77637384	77638505
chr10	42637775	42638955		chr11	76444328	76446144		chrX	103686440	103688076
chr10	121078085	121079482		chr19	54231275	54232486		chr3	125062591	125063813
chr5	41903632	41904597		chr19	36114028	36116038		chr19	37719058	37720060
chr16	1782497	1783054		chr19	40442750	40445107		chr3	121749051	121750403
chr19	54041658	54042721		chr14	54509422	54510540		chr19	39435542	39436448
chr19	40256607	40257637		chrX	104000000	104000000		chr10	42637738	42638949
chr11	76444340	76446139		chr3	48465247	48466629		chr19	36214026	36215365
chrX	103686437	103687955		chr3	122000000	122000000		chr19	39401957	39404444
chr19	29605610	29606743		chr19	29844871	29846007		chr5	41903625	41904604
chr17	56698925	56700072		chr10	103000000	103000000		chr10	121078079	121079494
chr10	102916906	102918583		chr10	121000000	121000000		chr12	26937565	26939137
chr19	36053772	36055302		chr3	134000000	134000000		chr10	102916718	102918577
chr19	39403427	39404442		chr19	54041658	54043011		chr14	101947653	101948994
chr19	35931239	35932088		chr5	41903734	41904593		chr11	43680235	43681350
chr3	140941384	140942878		chr11	43680254	43681397		chr3	121834444	121835735
chr19	38335577	38337460		chr19	40190410	40191474		chr11	77411309	77412525
chr12	50110471	50112665		chr19	36214114	36215359		chr1	155745159	155746261
chr19	38618158	38619631		chr3	127000000	127000000		chr3	122563707	122564978
chr1	15027446	15028880		chr19	40403352	40404818		chr19	29759783	29760744
chr17	17027774	17029115		chr3	137000000	137000000		chr1	6784941	6785441
chr3	121749014	121750418		chr14	102000000	102000000		chr1	151281028	151283025
chr19	39845537	39847110		chr19	37905915	37907337		chr19	39397090	39398777
chr12	26937668	26939093		chr9	4678847	4680431		chr10	102713551	102715342
chr3	134381604	134382507		chr3	125000000	125000000		chr7	102688154	102689576
chr19	37217664	37218823		chr7	103000000	103000000		chr19	39306781	39309047
chr17	76264612	76265338		chr3	122000000	122000000		chr10	101042520	101043567
chr19	29671255	29672416		chr19	35931246	35932088		chr9	4678847	4680352
chr19	34358795	34360003		chr3	48634728	48636011		chr3	128123356	128124328
chr11	47767143	47768835		chr3	157000000	157000000		chr14	103715384	103715854
chr11	73256996	73258507		chr1	156000000	156000000		chr19	36114028	36116040
chr1	10398326	10399866		chr19	39514542	39516118		chr3	122382948	122384707
chr3	150545600	150547372		chr12	26937536	26939102		chr12	50110535	50112671
chr19	36488916	36490604		chr14	77616460	77617246		chr19	35931222	35932083
chr1	151281030	151282711		chr18	49021025	49022236		chr19	39845486	39847268
chr3	48465341	48466571		chr10	42637729	42638931		chr18	49021033	49022234
chr1	161446796	161448359		chr19	39435560	39436435		chr17	19110921	19113008
chr3	136196063	136197254		chr12	50110521	50112664		chr19	36488897	36490625
chr17	81860648	81861615		chr19	39397105	39398771		chr3	126703360	126704420
chr18	49021133	49022215		chr11	77637185	77638486		chr11	73257013	73258523
chr3	121834441	121835736		chr10	101000000	101000000		chr3	136860779	136862902
chr3	125062635	125063813		chr19	34358780	34360045		chr19	34358794	34360011
chr11	77637405	77638469		chr2	9630781	9631520		chr20	63681995	63683203
chr1	155745222	155746196		chr14	104000000	104000000		chr1	145094225	145096485
chr9	4678964	4680429		chr19	39845486	39847249		chr14	77616492	77617178
chr10	100912442	100913650		chr17	15699036	15700267		chr17	15699046	15700379
chr3	126703456	126704437		chr20	49610677	49611556		chr11	76823378	76825461
chr3	136249742	136251183		chr3	139000000	139000000		chr14	54773056	54774261
chr12	53379228	53380203		chr1	6784226	6785437		chr16	1782497	1783060
chr3	127074423	127075752		chr10	103000000	103000000		chr3	150545563	150547532
chr19	40055577	40056578		chr3	128000000	128000000		chr19	38335575	38337506
chr19	36114028	36116038		chr5	23526714	23527907		chr19	29844871	29846056
chr19	39708915	39710191		chr1	161000000	161000000		chr11	77819402	77821871
chr19	53840847	53842947		chr2	69914173	69915727		chr19	39514559	39516117
chr14	73026835	73027722		chr19	38335577	38337483		chr19	39166347	39168009
chr14	49585923	49587106		chr7	103000000	103000000		chr5	23526714	23527919
chr14	103715386	103715856		chr19	39166349	39168004		chr3	129211478	129212392
chr3	156673847	156676227		chr17	19110921	19113009		chr1	14976970	14978164
chr3	128123348	128124323		chr16	1782499	1783060		chr19	29694373	29695488
chr14	54509420	54510524		chr19	36053679	36055496		chr7	143836058	143837692
chr9	37464719	37466902		chr17	56698929	56700076		chr3	156673834	156676228
chr17	19110921	19113018		chr12	22624525	22626069		chr17	56698913	56700072
chr2	69914166	69915543		chr17	81860648	81861593		chr17	17972200	17973325
chr11	43680295	43681353		chr17	76264601	76265342		chr19	37905971	37907314
chr8	92965149	92966396		chr1	145000000	145000000		chr3	36992615	36993880
chr17	60677048	60678315		chr7	144000000	144000000		chr14	73026870	73027763
chr10	101065952	101066929		chr3	49929327	49930482		chr14	49585923	49587114
chr19	39397112	39398261		chr16	2047066	2048054		chr19	38387167	38388596
chr10	101012232	101013638		chr19	39306795	39309047		chr1	161446700	161448356
chr10	101042531	101043564		chr11	76823378	76825550		chr1	1079252	1080602
chr19	36528038	36529207		chr17	17972192	17973288		chr10	100912433	100913694
chr11	76823387	76825505		chr3	126000000	126000000		chr3	138593478	138595150
chr3	36992617	36993863		chr20	63682026	63683189		chr19	35702110	35703515
chr7	44038770	44039559		chr1	14976944	14978154		chr2	69914163	69915697
chr17	17972146	17973215		chr10	101000000	101000000		chr3	48634722	48636013
chr19	39306798	39309033		chr3	141000000	141000000		chr3	136196100	136197377
chr3	136860779	136862895		chr14	105000000	105000000		chr7	102589583	102590543
chr14	105490714	105491380		chr14	73026841	73027765		chr14	75002290	75003499
chr11	77411314	77412525		chr3	123000000	123000000		chr19	39708905	39710249
chr19	35702117	35703192		chr3	151000000	151000000		chr14	73886299	73887346
chr3	48634741	48636003		chr19	29694398	29695506		chr19	29671255	29672445
chr19	29694373	29695475		chr11	77819402	77821871		chr2	9630781	9631512
chr19	40433070	40434598		chr3	36992634	36993856		chr20	49610669	49611548
chr19	38223847	38224832		chr14	73886307	73887359		chr19	29605518	29606728
chr1	14976984	14978115		chr10	133000000	133000000		chr7	158957568	158958821
chr16	2047113	2048280		chr19	36488914	36490666		chr14	74083946	74085486
chr19	38402634	38403707		chr11	78138830	78140186		chr9	137611417	137613097
chr11	59615727	59616778		chr19	35702111	35703319		chr19	53840850	53842972
chr9	35732087	35733459		chr14	75258697	75259753		chr17	76264598	76265334
chr21	8402496	8403530		chr14	54773067	54774256		chr3	140941382	140942913
chr7	151027938	151029044		chr11	77126205	77128571		chr1	44673655	44674965
chr14	73949730	73950787		chr19	37217639	37218819		chr9	129080254	129081431
chr2	9630156	9631496		chr11	47767212	47768828		chr14	63641253	63642540
chr14	54773081	54774254		chr19	40392532	40393810		chr19	37217582	37218833
chr14	64539237	64540820		chr1	1079255	1080596		chr11	77126218	77128601
chr19	38595949	38597512		chr9	131000000	131000000		chr17	28335022	28336840
chr14	77616440	77617172		chr14	49585924	49587109		chr19	40392489	40393762
chr10	102151396	102152819		chr20	49045765	49047198		chr11	47767219	47768828
chr14	91060341	91061389		chr19	29671247	29672445		chr21	46183721	46185211
chr21	46183985	46185206		chr19	53840923	53842972		chr7	151027943	151029047
chr3	111978588	111979676		chr17	28335036	28336823		chr3	136249744	136251276
chr12	22624525	22626070		chr19	47933908	47934648		chr14	91060341	91061389
chr7	102589640	102590543		chr14	75002290	75003460		chr19	40190410	40191456
chr19	47933918	47934641		chr7	159000000	159000000		chr21	35217036	35218202
chr3	134311339	134312985		chr2	85594966	85596195		chr3	96617282	96618135
chr3	122977717	122978636		chr21	46183921	46185206		chr10	102393826	102395733
chr17	59154624	59155897		chr10	101000000	101000000		chr19	47933918	47934650
chr1	1079250	1080592		chr9	35732123	35733469		chr19	36013873	36015065
chr14	101947666	101948972		chr9	129000000	129000000		chr17	81860643	81861611
chr3	138593493	138595144		chr19	39708882	39710257		chr17	19063353	19064357
chr3	125915257	125917359		chr3	136000000	136000000		chr3	122977592	122978636
chr14	54396384	54397901		chr14	91060333	91061378		chr14	75258712	75259754
chr11	74170638	74171840		chr14	54396430	54397920		chr17	49886896	49888156
chr19	38387161	38388596		chr16	67805960	67807411		chr19	40055560	40056632
chr20	49610669	49611523		chr19	40433073	40434710		chr5	151771189	151772116
chr19	53745815	53746588		chr3	113000000	113000000		chr3	125915200	125917359
chr10	74176083	74177304		chr10	102000000	102000000		chr17	16653021	16654070
chr1	156337865	156339081		chr19	29605565	29606740		chr3	49929305	49930633
chr11	78138832	78140186		chr19	38387180	38388596		chr3	155853735	155855243
chr1	44673662	44674962		chr1	206000000	206000000		chr21	42495661	42497027
chr2	127885977	127886872		chr12	55973161	55974554		chr14	102524408	102525578
chr9	137611475	137613059		chr17	27332340	27333774		chr14	105490763	105491368
chr10	102713603	102715310		chr18	79245535	79246839		chr19	38290215	38291340
chr3	136752103	136753391		chr7	151000000	151000000		chr10	132571303	132572860
chr17	15699046	15700270		chr3	49939776	49940730		chr3	134311324	134312935
chr1	10209813	10210614		chr3	134000000	134000000		chr18	79245531	79246834
chr3	96617282	96618135		chr19	36013895	36015086		chr3	128650144	128651296
chr1	1692403	1693943		chr3	112000000	112000000		chr10	119596617	119597687
chr11	13667851	13669369		chr17	16653025	16654071		chr9	130117970	130119768
chr18	12990714	12991990		chr1	44673682	44674966		chr19	53745809	53748133
chr1	145094206	145096445		chr9	127000000	127000000		chr10	102244946	102245963
chr19	53867241	53869772		chr3	96617282	96618135		chr19	35628147	35629446
chr17	16653087	16654071		chr17	76670583	76672214		chr15	43593264	43594657
chr14	55191097	55192395		chr9	138000000	138000000		chr5	75336257	75337678
chr3	155853885	155855228		chr14	73949728	73950790		chr10	101065949	101066931
chr19	39166366	39167991		chr19	40055560	40056577		chr1	156193293	156194628
chr20	63682010	63683122		chr3	150000000	150000000		chr9	127244729	127245770
chr11	76380808	76381824		chr7	44038769	44039559		chr2	85594967	85596183
chr11	77819402	77821864		chr10	102000000	102000000		chr3	33440360	33441679
chr19	37905963	37907397		chr3	136000000	136000000		chr3	112561182	112563013
chr9	33289942	33291184		chr15	43593277	43594660		chr17	27332362	27333774
chr3	128680328	128681568		chr9	35603611	35605231		chr12	53379228	53380207
chr2	85594968	85596183		chr9	130000000	130000000		chr19	36053629	36055514
chr3	139389252	139390689		chr9	2843312	2844700		chr9	37464709	37466909
chr19	53898310	53899638		chr17	49886921	49888162		chr3	93979868	93980901
chr17	19063362	19064172		chr12	53078811	53080086		chr11	78138825	78140186
chr9	35603616	35605244		chr1	10209812	10210603		chr14	64539247	64540845
chr10	99620416	99621718		chr19	39078505	39079434		chr19	39078540	39079433
chr17	19316669	19317871		chr14	64539247	64540851		chr9	35732142	35733487
chr11	73217826	73218982		chr21	35217057	35218151		chr10	74176083	74177324
chr3	123584793	123586441		chr15	85234470	85235224		chr3	149812266	149814148
chr19	35628262	35629381		chr14	63641253	63642550		chr3	111978588	111979820
chr19	38315360	38316571		chr3	156000000	156000000		chr14	54396384	54397998
chr5	23526718	23527954		chr11	13667710	13668881		chr17	81991285	81992445
chr19	40392605	40393719		chr17	59154545	59155894		chr1	143971579	143973872
chr10	102244959	102245945		chr10	120000000	120000000		chr9	112041338	112042485
chr11	47973828	47974948		chr3	32684584	32685730		chr19	53898274	53899646
chr19	35673098	35674202		chr3	129000000	129000000		chr10	95693327	95694353
chr17	59106181	59107470		chr19	37654709	37656418		chr2	113437513	113438490
chr14	75002271	75003460		chr1	152000000	152000000		chr14	90382681	90384196
chr5	151771190	151772111		chr2	113000000	113000000		chr17	19647831	19649303
chr12	53625738	53626816		chr17	59106177	59107482		chr8	66666368	66667835
chr3	49929320	49930462		chr19	35628219	35629412		chr9	127396355	127397326
chr3	112990660	112991600		chr12	32679031	32679789		chr17	60676916	60678324
chr8	102238533	102239883		chr5	152000000	152000000		chr1	10209813	10210593
chr15	43593276	43594630		chr19	53745800	53748152		chr17	59154657	59155904
chr3	49939776	49940738		chr17	19063377	19064313		chr11	74170538	74171922
chr10	68988364	68989535		chr19	38417469	38418717		chr3	139389138	139390706
chr3	33440327	33441558		chr12	53379221	53380208		chr11	59615732	59616778
chr9	4792079	4793394		chr17	81991285	81992480		chr19	38002958	38005317
chr12	32679037	32679828		chr9	37464710	37466906		chr9	15422080	15423574
chr9	130118140	130119742		chr1	1692403	1693931		chr17	75288845	75290265
chr12	56359904	56360863		chr10	74176083	74177328		chr14	95534359	95535073
chr14	75258712	75259752		chr21	37266971	37268335		chr3	120742017	120743377
chr8	109333588	109334739		chr19	38290177	38291347		chr10	102151403	102152824
chr21	37266912	37268341		chr19	36528036	36529225		chr16	67805958	67807440
chr14	63641283	63642563		chr19	38595942	38597465		chr19	40433029	40434701
chr9	1049748	1050915		chr11	74170597	74171886		chr12	6851224	6853223
chr19	38290171	38291307		chr3	134000000	134000000		chr17	19316533	19317882
chr20	49045780	49047185		chr9	6680792	6682233		chr1	9910176	9911249
chr8	66666412	66667830		chr19	39154130	39155586		chr14	55191068	55192401
chr3	149812258	149814126		chr3	121000000	121000000		chr5	108747753	108749571
chr14	24113735	24115589		chr8	109000000	109000000		chr21	5601631	5604496
chr15	85234469	85235224		chr6	37222005	37222910		chr11	72080285	72081365
chr19	36013950	36015065		chr3	139000000	139000000		chr17	49788357	49789522
chr1	9910171	9911241		chr9	15422060	15423572		chr19	38315405	38316576
chr9	2843343	2844586		chr21	42495770	42497024		chr21	14382631	14384009
chr17	49886916	49888155		chr1	3856416	3858387		chr14	73949728	73950794
chr12	6851120	6853162		chr17	19316536	19317939		chr6	37221995	37222910
chr7	143836167	143837662		chr14	55191056	55192398		chr3	111674015	111675222
chr19	40398432	40399535		chr17	19135600	19136933		chr16	2040690	2042349
chr10	102393826	102395721		chr10	102000000	102000000		chr12	32678999	32679969
chr3	120742045	120743326		chr1	156000000	156000000		chr3	123201387	123202755
chr6	53651307	53652739		chr8	92965131	92966417		chr3	134269480	134270481
chr11	77126265	77128580		chr17	19647889	19649303		chr12	55973180	55974559
chr9	129080395	129081464		chr17	58517307	58519085		chr7	44038770	44039565
chr3	157088207	157089633		chr9	112000000	112000000		chr7	127651336	127652633
chr16	2040704	2042266		chr1	144000000	144000000		chr19	39154155	39155573
chr14	74083951	74085481		chr3	93979868	93980901		chr19	36527997	36529212
chr3	93979867	93980891		chr5	75336271	75337656		chr8	73971242	73972977
chr3	108221926	108223082		chr2	128000000	128000000		chr9	2843266	2844568
chr21	35217044	35218151		chr18	12990515	12992001		chr9	35603606	35605228
chr19	36378428	36379551		chr18	77088908	77089994		chr9	130712388	130713409
chr9	127396370	127397363		chr17	49788347	49789528		chr19	38417432	38418803
chr11	76860464	76861934		chr9	137000000	137000000		chr1	144893717	144895281
chr1	151790083	151791277		chr3	129000000	129000000		chr17	58517302	58519221
chr9	6680805	6682222		chr1	12018992	12020049		chr19	38595917	38597512
chr9	34328768	34330378		chr16	2040682	2042309		chr19	19776021	19777045
chr17	27332375	27333774		chr9	127000000	127000000		chr3	49939753	49940704
chr3	134269516	134270476		chr1	155000000	155000000		chr12	56103899	56105274
chr20	25696239	25697108		chr3	33440313	33441623		chr5	146203028	146203830
chr19	37654726	37656426		chr3	146000000	146000000		chr20	32357252	32358540
chr12	53078775	53080026		chr17	75288828	75290221		chr14	77181199	77182361
chr19	36686796	36688128		chr21	8395387	8396268		chr16	67934994	67937016
chr10	132571614	132572860		chr12	6851237	6853223		chr13	113448648	113449829
chr9	127244753	127245770		chr9	34328760	34330378		chr12	53078793	53080086
chr20	13994959	13996469		chr1	185000000	185000000		chr12	56359897	56360863
chr3	38164653	38165975		chr3	137000000	137000000		chr17	28318483	28319680
chr1	156193322	156194598		chr16	67934994	67937090		chr8	102238479	102239889
chr1	143971579	143973824		chr8	73971215	73972975		chr9	5339016	5339934
chr7	158957575	158958789		chr14	74083939	74085495		chr20	49045768	49047193
chr19	38417467	38418740		chr20	25696239	25697114		chr10	99658625	99660014
chr14	73886318	73887341		chr21	14382647	14384011		chr9	125240719	125242128
chr3	141737886	141739301		chr21	5601638	5604513		chr11	64185224	64186278
chr17	58517323	58519088		chr8	66666384	66667840		chr9	136571576	136572955
chr19	39563094	39563955		chr10	99620411	99621732		chr14	66507350	66509063
chr19	39881126	39882227		chr21	8402495	8403526		chr1	155308255	155309995
chr3	123201390	123202721		chr9	1049747	1050915		chr1	206403546	206404996
chr12	55973180	55974544		chr10	95693321	95694358		chr7	7640022	7641394
chr11	47946651	47947797		chr14	103000000	103000000		chr1	151790083	151791518
chr3	32684584	32685730		chr12	12356759	12358048		chr15	85234510	85235233
chr21	8427533	8428820		chr11	66958156	66959164		chr1	3857002	3858392
chr1	150628947	150630509		chr9	36190148	36191385		chr8	109333493	109334843
chr2	9843079	9844436		chr5	139000000	139000000		chr6	56542365	56543385
chr14	66507352	66508991		chr19	35247566	35249433		chr9	34328749	34330378
chr16	67935006	67936943		chr19	53898300	53899633		chr19	32674961	32676462
chr21	33641156	33642674		chr1	145000000	145000000		chr1	12018992	12020037
chr19	38002967	38005248		chr3	149000000	149000000		chr7	143619960	143621773
chr20	32357165	32358538		chr5	146000000	146000000		chr21	8395388	8395855
chr19	40403352	40404810		chr11	59615731	59616767		chr19	39326148	39326678
chr9	22008664	22009733		chr1	9910171	9911243		chr1	156337878	156339071
chr10	119596617	119597628		chr12	49741056	49742381		chr3	114056211	114057212
chr12	53499746	53501700		chr11	72080277	72081373		chr5	138724576	138726085
chr19	38361312	38363073		chr14	24113758	24115673		chr19	36686634	36688144
chr19	39154170	39155549		chr12	56359897	56360863		chr9	6680792	6682227
chr1	206403561	206404984		chr19	38002958	38005326		chr21	37267070	37268323
chr8	73971246	73972963		chr5	109000000	109000000		chr14	100192621	100193714
chr9	40991625	40992932		chr19	53867237	53869776		chr5	160119227	160120165
chr18	77088908	77089965		chr8	102000000	102000000		chr2	127885980	127886862
chr14	49861650	49863413		chr11	76380805	76381829		chr17	48891986	48893502
chr10	95693347	95694353		chr14	24146421	24147593		chr17	76670544	76672436
chr17	77254709	77256014		chr13	113000000	113000000		chr18	77088907	77090014
chr11	72080287	72081331		chr4	165000000	165000000		chr3	123584827	123586449
chr9	15422128	15423549		chr3	123000000	123000000		chr12	12356773	12358043
chr14	99480899	99481831		chr9	4791962	4793495		chr1	184754200	184755822
chr19	36837744	36838993		chr15	55407625	55408874		chr1	1692375	1693948
chr12	48716212	48717414		chr3	114000000	114000000		chr2	62705002	62705800
chr3	129211459	129212410		chr19	53858618	53859620		chr19	10717353	10718108
chr21	42495705	42497017		chr3	124000000	124000000		chr3	112085748	112087107
chr11	73193548	73195644		chr9	5339003	5339907		chr9	1049735	1050915
chr14	95534360	95535071		chr7	7639999	7641421		chr3	108221926	108223194
chr9	112041393	112042483		chr10	101000000	101000000		chr10	99430234	99431510
chr17	19135698	19136903		chr1	151000000	151000000		chr12	27243768	27245017
chr21	5601638	5604479		chr14	66507352	66509165		chr12	48716222	48717545
chr9	19048561	19050790		chr7	144000000	144000000		chr1	11262308	11263477
chr17	49788372	49789456		chr9	16704739	16705652		chr12	53320891	53322016
chr2	113437518	113438491		chr17	78839817	78841569		chr9	36190141	36191168
chr19	39539244	39540743		chr17	77254679	77256024		chr10	110918334	110919516
chr17	19647976	19649300		chr19	39563033	39563924		chr1	150629042	150630349
chr12	12356767	12358047		chr19	35673071	35674281		chr17	77254727	77256023
chr3	146468953	146470643		chr11	47973822	47974977		chr19	36127508	36128646
chr10	99658646	99659979		chr3	108000000	108000000		chr1	121183825	121185484
chr19	39514569	39516071		chr19	39326147	39326678		chr16	2047058	2048036
chr7	7640024	7641407		chr20	32357268	32358543		chr17	17387016	17388566
chr9	130712396	130713458		chr19	40398457	40399501		chr9	62837294	62839008
chr19	35740240	35741350		chr9	22008653	22009733		chr6	52503335	52504932
chr19	38543645	38545184		chr10	99658620	99659984		chr11	66958165	66959179
chr19	54095616	54097011		chr1	155000000	155000000		chr5	10550989	10552367
chr3	134038780	134039916		chr19	10717343	10718114		chr3	41961244	41962706
chr11	73288787	73289948		chr12	56103894	56105304		chr14	49861638	49863393
chr11	66958155	66959088		chr3	157000000	157000000		chr12	49741055	49742369
chr17	76670591	76672206		chr10	111000000	111000000		chr19	40398414	40399515
chr8	12193594	12195163		chr12	27243768	27245017		chr8	92965149	92966421
chr17	19037628	19038876		chr9	33289976	33291193		chr9	40991687	40992941
chr20	56391767	56392912		chr7	159000000	159000000		chr19	35673074	35674299
chr6	37221991	37222908		chr17	78186526	78187583		chr5	270736	271792
chr17	75288866	75290068		chr7	152000000	152000000		chr18	3296624	3297748
chr14	24140719	24142137		chr3	38164625	38165750		chr14	99480931	99481910
chr11	64185212	64186278		chr6	56542390	56543422		chr13	44141327	44142709
chr10	71766493	71767902		chr12	6215133	6216662		chr11	14891029	14892553
chr1	154973676	154975619		chr12	49322371	49323663		chr7	158818341	158819145
chr17	76540431	76541314		chr19	35740118	35741353		chr12	6215076	6216736
chr12	49069336	49070540		chr1	249000000	249000000		chr7	151057650	151059131
chr3	160449000	160450189		chr19	53906519	53908652		chr19	39539232	39540754
chr3	129183218	129184516		chr1	778198	779859		chr12	22624525	22626126
chr8	103414382	103415678		chr11	76860457	76861934		chr19	39563088	39563919
chr3	112085746	112087107		chr8	103000000	103000000		chr10	89701127	89702291
chr12	25385162	25386889		chr3	157000000	157000000		chr4	165326928	165328275
chr7	151753829	151754671		chr19	38315407	38316571		chr12	52068920	52070501
chr3	156554704	156555676		chr9	125000000	125000000		chr17	16535393	16537284
chr2	26345388	26346833		chr19	35716290	35717858		chr9	35645904	35647344
chr3	47512713	47513988		chr9	5437286	5438500		chr3	142578073	142579521
chr7	25862160	25862966		chr14	51093785	51096026		chr19	53858602	53859616
chr10	89701131	89702235		chr17	60676915	60678313		chr7	134646154	134647344
chr19	36127512	36128612		chr14	95534359	95535076		chr14	73457520	73459109
chr9	16704738	16705741		chr19	39539247	39540753		chr11	13667710	13668837
chr3	127042775	127044422		chr10	71766427	71767910		chr10	102431774	102433188
chr5	10550989	10552033		chr14	90382689	90384275		chr17	19135557	19136907
chr10	59906345	59907193		chr3	134000000	134000000		chr19	39880939	39882337
chr11	36149517	36150455		chr7	128000000	128000000		chr11	73288787	73289997
chr1	3856377	3858379		chr2	97112468	97114005		chr1	16181602	16182684
chr2	24971152	24972608		chr14	77181197	77182372		chr1	778198	779864
chr11	18633931	18635066		chr20	51456295	51457827		chr17	78840321	78841659
chr1	1745041	1746764		chr3	112000000	112000000		chr17	59106153	59107496
chr19	10717343	10718119		chr3	129000000	129000000		chr17	19037626	19038950
chr17	78839691	78841545		chr10	59906352	59907183		chr12	120086832	120087982
chr9	63112904	63114528		chr6	53651307	53652736		chr9	63112918	63114596
chr21	14382632	14384009		chr5	270744	271846		chr1	248943881	248945442
chr2	97112468	97113996		chr3	150000000	150000000		chr12	53499202	53501698
chr11	6234224	6235688		chr19	38402619	38403693		chr3	128680327	128681510
chr17	81991323	81992445		chr11	36149517	36150481		chr12	57078031	57079210
chr14	102524399	102525578		chr17	48891958	48893499		chr3	38164606	38165954
chr7	127651340	127652607		chr17	76540438	76541316		chr9	16704737	16705760
chr14	24146599	24147598		chr17	17280368	17281772		chr3	160448987	160450150
chr17	48891988	48893490		chr2	62705034	62705781		chr5	90558055	90559120
chr9	125240768	125242125		chr5	160000000	160000000		chr9	5437301	5438491
chr3	149657024	149659084		chr12	48716243	48717414		chr12	116737988	116738660
chr21	34375071	34375938		chr2	88627245	88628360		chr20	57326197	57327266
chr1	184754195	184755720		chr1	201000000	201000000		chr3	156554688	156555676
chr10	130109827	130111722		chr1	156000000	156000000		chr12	27710019	27711601
chr10	99430263	99431495		chr17	17591147	17592578		chr4	83034379	83035673
chr5	270750	271835		chr12	57078039	57079210		chr9	22008665	22009733
chr21	42892570	42894126		chr11	64185217	64186278		chr3	32684574	32685733
chr16	67805960	67807517		chr19	36127512	36128672		chr20	51456294	51457825
chr19	38506726	38507769		chr1	1744984	1746771		chr12	49322312	49323690
chr3	119084486	119085282		chr3	53269733	53270842		chr1	154973578	154975752
chr12	53321001	53322012		chr17	16535352	16537210		chr1	180167452	180168955
chr2	62705024	62705780		chr12	120000000	120000000		chr1	161165758	161167184
chr17	16535430	16537281		chr19	38223910	38224828		chr9	37422122	37423240
chr3	184560914	184562120		chr14	99480904	99481910		chr1	11805142	11806503
chr3	114056220	114057212		chr9	129000000	129000000		chr21	8427513	8428851
chr3	120595917	120596792		chr9	37422119	37423246		chr19	39677698	39679332
chr1	155308269	155309981		chr14	49861648	49863399		chr5	102295751	102297047
chr11	72111871	72113309		chr2	88690970	88692369		chr1	201170356	201171672
chr13	44141332	44142716		chr12	52068930	52070507		chr9	129333657	129334850
chr9	4984181	4986042		chr9	121000000	121000000		chr11	36149517	36150460
chr14	90382704	90384166		chr3	33798243	33799407		chr3	128845280	128846653
chr3	141311231	141312401		chr19	58362010	58363357		chr2	197452907	197454038
chr9	35489135	35490449		chr15	84442598	84443605		chr3	50316510	50317634
chr5	138724632	138726070		chr12	49069216	49070544		chr3	119084483	119085315
chr11	61361322	61362819		chr10	102000000	102000000		chr19	38361301	38363073
chr12	49741056	49742369		chr5	10550982	10552367		chr11	76788346	76789322
chr5	75336302	75337647		chr3	143000000	143000000		chr3	197554454	197555994
chr3	41961240	41962716		chr17	63773016	63774700		chr17	78186515	78187603
chr1	1115867	1116869		chr17	17387092	17388550		chr11	47973816	47974977
chr20	18507033	18508307		chr17	82384357	82385406		chr3	50358865	50360004
chr1	11805158	11806499		chr3	50316533	50317644		chr8	76999813	77001121
chr13	113448648	113449801		chr9	62837276	62839008		chr9	4791960	4793624
chr6	52503351	52504910		chr5	160000000	160000000		chr3	129794356	129796323
chr19	39677688	39679090		chr14	100000000	100000000		chr9	19048515	19050787
chr1	12018992	12020025		chr11	14891018	14892553		chr19	38506705	38507800
chr5	146202993	146203831		chr10	114000000	114000000		chr3	48609011	48610103
chr9	36190262	36191472		chr3	143000000	143000000		chr10	101012180	101013644
chr5	108747760	108749397		chr19	38303861	38305316		chr8	12193572	12195195
chr3	33798243	33799397		chr11	76788340	76789396		chr10	114173666	114175069
chr14	77181197	77182356		chr7	151000000	151000000		chr11	47946612	47947833
chr12	56103894	56105241		chr7	135000000	135000000		chr17	82384324	82385406
chr14	64986427	64987597		chr1	114000000	114000000		chr19	35247558	35249391
chr6	30717037	30717819		chr21	33641150	33642674		chr3	48716667	48717945
chr2	88627240	88628399		chr7	25862127	25862979		chr19	37991371	37992378
chr12	27710020	27711593		chr1	161000000	161000000		chr1	6579402	6581084
chr6	56542409	56543383		chr10	89701126	89702283		chr11	76860449	76861994
chr9	34989004	34989987		chr21	34375071	34376040		chr19	38057781	38059281
chr12	26287362	26288748		chr11	73193539	73195674		chr17	50177845	50178949
chr3	142578099	142579403		chr14	70754559	70755911		chr17	48047822	48049236
chr19	53858619	53859620		chr3	112000000	112000000		chr19	53906531	53908593
chr7	149028355	149029233		chr3	48609011	48610103		chr14	75452792	75453664
chr17	63772979	63774682		chr9	63112918	63114602		chr9	127770832	127772017
chr1	12477913	12479008		chr5	90558050	90559120		chr19	40222954	40223704
chr10	102431845	102433180		chr8	12193566	12195188		chr19	37654707	37656430
chr2	88691041	88692340		chr21	8427513	8428810		chr19	36837665	36838996
chr9	5338999	5339895		chr10	130000000	130000000		chr7	140479225	140480019
chr5	160118888	160120178		chr1	1723738	1724992		chr18	12990510	12991970
chr9	62837294	62839008		chr14	24140697	24142138		chr9	26946696	26947782
chr9	136571591	136572935		chr6	52503345	52504897		chr5	160164823	160166061
chr15	55407654	55408860		chr3	41961240	41962706		chr19	53989466	53990366
chr1	85275932	85277403		chr19	36686789	36688142		chr10	68900583	68901791
chr20	51456302	51457789		chr17	28318394	28319797		chr3	119497950	119499782
chr10	110918455	110919516		chr20	56391603	56392911		chr9	33289971	33291225
chr3	119579355	119580341		chr10	99430291	99431503		chr9	90432986	90434191
chr1	44799628	44800423		chr19	38543649	38545190		chr10	130109818	130111741
chr19	53906653	53908678		chr14	34545886	34547795		chr17	76540431	76541330
chr19	53746895	53748161		chr3	141000000	141000000		chr1	67429943	67431271
chr3	134485336	134487022		chr5	140000000	140000000		chr19	38543649	38545192
chr14	55026615	55027807		chr17	19037569	19038946		chr2	88627256	88628399
chr12	6215174	6216693		chr3	119000000	119000000		chr1	171780784	171782162
chr17	47895318	47896586		chr1	12477871	12478996		chr1	975621	976673
chr18	79245537	79246836		chr1	11805155	11806483		chr7	151727343	151728622
chr1	778194	779778		chr3	127000000	127000000		chr2	24971157	24972625
chr3	134373541	134375629		chr19	36378444	36379536		chr20	25696257	25697115
chr1	16512988	16514857		chr6	52284397	52285429		chr3	134038704	134040053
chr19	39326158	39326675		chr1	150000000	150000000		chr14	24113733	24115625
chr12	57078046	57079198		chr19	37991367	37992398		chr17	20155293	20156528
chr1	156105881	156107163		chr19	36837747	36839001		chr19	36378416	36379494
chr12	31728492	31729569		chr17	17010098	17011631		chr3	53269812	53270814
chr3	48609027	48610103		chr14	73457521	73459130		chr19	35740131	35741358
chr14	100192621	100193678		chr19	40222942	40223713		chr21	33915244	33916377
chr4	165326928	165328185		chr9	68241628	68242643		chr14	70754559	70755885
chr8	76999754	77001017		chr19	19776005	19777055		chr7	151753814	151754683
chr7	151057646	151059190		chr13	44141334	44142735		chr3	48556483	48557835
chr4	83034392	83035651		chr7	944989	946345		chr1	1758452	1759844
chr12	49322398	49323681		chr19	32674959	32676545		chr3	128942199	128943159
chr14	34545842	34547811		chr9	40991664	40992941		chr19	37210203	37211103
chr6	32195113	32196580		chr3	142000000	142000000		chr6	52284503	52285431
chr19	47944286	47945207		chr12	53499745	53501739		chr6	30717025	30717836
chr17	28335038	28336829		chr10	101000000	101000000		chr1	12477928	12479032
chr20	13638281	13639428		chr20	50509743	50510873		chr3	142595591	142596980
chr9	125143409	125144032		chr17	48047814	48049165		chr20	13638278	13639434
chr17	13017380	13018630		chr4	83034381	83035797		chr1	155261492	155262867
chr17	78186786	78187683		chr3	50358859	50360024		chr9	68241628	68242641
chr1	151539367	151540889		chr17	47895269	47896733		chr21	36319612	36320943
chr12	27243768	27244987		chr20	13994931	13996469		chr1	226939376	226940669
chr9	129333649	129334850		chr12	53625726	53626941		chr2	86719224	86720394
chr10	102853974	102854800		chr1	212000000	212000000		chr14	24146406	24147549
chr1	121183859	121185454		chr3	134000000	134000000		chr5	138943964	138945642
chr17	82036938	82038197		chr8	145000000	145000000		chr3	127042780	127044432
chr9	35095931	35097072		chr15	41773795	41775145		chr17	19181024	19182070
chr17	76736933	76738348		chr1	11262314	11263481		chr10	71766517	71767918
chr9	37422136	37423216		chr14	55026609	55027738		chr19	37172419	37173267
chr14	75476088	75477119		chr9	19048579	19050782		chr3	149657112	149659132
chr14	60091302	60092730		chr5	35617396	35618514		chr3	112990624	112991605
chr1	975644	976669		chr12	117000000	117000000		chr19	38303866	38305335
chr12	116737973	116738656		chr17	28040836	28042022		chr12	49069249	49070539
chr9	5437286	5438495		chr3	129000000	129000000		chr9	120842504	120843666
chr3	186108960	186109925		chr1	121000000	121000000		chr19	35716281	35717824
chr14	59482496	59484807		chr6	30717025	30717831		chr1	16173038	16174665
chr1	1504701	1505960		chr10	68900572	68901801		chr11	73193521	73195659
chr3	129794322	129796323		chr1	149000000	149000000		chr12	26287333	26288737
chr10	49538499	49540096		chr7	140000000	140000000		chr9	121971986	121973325
chr11	62753603	62754611		chr1	227000000	227000000		chr17	49764104	49764941
chr17	19181019	19182014		chr14	104000000	104000000		chr15	84442584	84443581
chr19	19776016	19777045		chr17	50177851	50178949		chr10	99620409	99621735
chr11	13276879	13277848		chr2	26344738	26346833		chr11	13215917	13217100
chr17	50177906	50178959		chr3	93470362	93470787		chr5	138331245	138332365
chr2	95991447	95992977		chr9	122000000	122000000		chr3	141311217	141312394
chr5	80487682	80488697		chr12	27710030	27711598		chr9	113400855	113401833
chr19	32674956	32676535		chr19	47944284	47945207		chr7	140626125	140627036
chr10	97640247	97640854		chr3	160000000	160000000		chr2	95433999	95435261
chr14	51093795	51096045		chr1	16181602	16182716		chr12	53625661	53626955
chr7	140478668	140479995		chr12	53320951	53322005		chr1	85275902	85277405
chr1	212284452	212285653		chr19	38057784	38059278		chr1	206052192	206053760
chr1	201170393	201171640		chr9	4984088	4986072		chr15	41773674	41775145
chr3	50358908	50360002		chr5	139000000	139000000		chr17	17590993	17592581
chr11	66592464	66593617		chr18	3296624	3297730		chr19	35748121	35748979
chr17	82384357	82385400		chr1	15526234	15527318		chr9	131422416	131423728
chr19	35247593	35249424		chr20	57326197	57327269		chr10	124418837	124419511
chr9	26946676	26947774		chr9	125000000	125000000		chr19	58362010	58363362
chr5	134925159	134925618		chr3	198000000	198000000		chr22	25400542	25401421
chr12	120086826	120087775		chr1	975618	976673		chr1	44799616	44800427
chr1	11262297	11263491		chr3	129000000	129000000		chr19	20051805	20052755
chr5	119070222	119071714		chr9	35645895	35647424		chr3	138935722	138936704
chr5	160164817	160166044		chr3	121000000	121000000		chr16	1979278	1980575
chr3	128650158	128651273		chr12	53726971	53728170		chr17	47895306	47896488
chr6	52284262	52285417		chr6	32195120	32196615		chr3	51941378	51943066
chr14	73457557	73459110		chr11	73288787	73290000		chr11	44065832	44067124
chr11	76582542	76583497		chr11	6234214	6235756		chr17	28040676	28041849
chr9	37119967	37121219		chr11	13215943	13217151		chr14	72925927	72927650
chr19	37991361	37992391		chr14	49620192	49621559		chr1	16895709	16897218
chr6	55578578	55579713		chr11	75427936	75428779		chr9	125143422	125144049
chr1	1758433	1759838		chr10	124000000	124000000		chr15	55407614	55408903
chr5	137753801	137755278		chr3	119000000	119000000		chr3	127525228	127525895
chr10	43435967	43437472		chr3	129000000	129000000		chr3	183098708	183099926
chr1	16181559	16182635		chr7	149000000	149000000		chr11	3797240	3798265
chr6	144215627	144216848		chr2	197000000	197000000		chr21	33641150	33642679
chr3	100491898	100492830		chr6	57089596	57090854		chr22	24188870	24190141
chr19	35716316	35717861		chr1	43946063	43947402		chr14	24140732	24142192
chr7	140626125	140627036		chrX	78103664	78105063		chr19	36849821	36851466
chr3	50350411	50351578		chr1	16895709	16897112		chr5	138542662	138544103
chr11	44065848	44067116		chr11	78045758	78046701		chr1	113904322	113905805
chr7	143619975	143621500		chr3	51941380	51943062		chr11	69122196	69123706
chr2	197452934	197454062		chr9	26946697	26947793		chr3	139301735	139302985
chr19	38263853	38265366		chr19	38361307	38363073		chr9	71910988	71911998
chr3	138935732	138936776		chr3	100000000	100000000		chr3	49094012	49094932
chr1	1723738	1724996		chr3	49093979	49094921		chr20	56391756	56392929
chr8	144767455	144768626		chr14	72925933	72927629		chr20	46689163	46690089
chr18	3296629	3297730		chr18	11980336	11981558		chr1	15526216	15527328
chr19	36849819	36851453		chr2	24971173	24972700		chr5	140400578	140402082
chr20	46689083	46690090		chr3	128000000	128000000		chrX	78103600	78105085
chr3	115147165	115148295		chr6	30066423	30067658		chr19	47944284	47945207
chr1	155134743	155136847		chr5	139000000	139000000		chr3	113696680	113697692
chr19	58361989	58363353		chr11	13367308	13368741		chr15	72654477	72655618
chr1	248943896	248945464		chr11	73308981	73309794		chr11	73493917	73494958
chr17	20155323	20156706		chr4	781425	782772		chr15	30405212	30406115
chr12	51424599	51425401		chr9	34989005	34989928		chr9	35095896	35097097
chr12	132907975	132909228		chr3	134000000	134000000		chr11	67239238	67241295
chr11	65569549	65570694		chr19	39880885	39882291		chr3	146468940	146470643
chr16	1978900	1980521		chr12	26287352	26288713		chr12	109573036	109573829
chr1	144893671	144895269		chr11	18633904	18635085		chr3	119173192	119173918
chr20	50509688	50510821		chr1	155000000	155000000		chr6	33391122	33392389
chr3	111673985	111675202		chr3	151000000	151000000		chr7	133081462	133082590
chr1	161165785	161167172		chr3	121000000	121000000		chr3	184560922	184562068
chr3	142595613	142596966		chr3	130000000	130000000		chr11	61361401	61362932
chr19	37172417	37173269		chr1	206000000	206000000		chr4	781435	782779
chr9	35645912	35647277		chr5	102000000	102000000		chr1	156105856	156107164
chr7	134316321	134317441		chr15	30405285	30406113		chr1	1723738	1724997
chr3	53269782	53270780		chr12	133000000	133000000		chr12	48681563	48682835
chr16	67404313	67405539		chr11	67239231	67241227		chr9	34988983	34989762
chr3	101723879	101725457		chr17	19181033	19182031		chr3	140528926	140529755
chr11	77601775	77603083		chr9	128000000	128000000		chr10	102853966	102854811
chr17	17591131	17592578		chr1	1758426	1759844		chr1	9942473	9943922
chr5	35617396	35618506		chr20	54123289	54124155		chr21	33541711	33543539
chr3	48556485	48557815		chr17	49764105	49764936		chr3	186616859	186617851
chr12	31749085	31749916		chr21	33915355	33916367		chr14	77457132	77458644
chr17	15650994	15652212		chr1	155000000	155000000		chr1	150235711	150236701
chr3	50336660	50338078		chr7	141000000	141000000		chr17	21042975	21044164
chr22	24188917	24190157		chr14	77457093	77458611		chr19	54265830	54266711
chr17	28227251	28228648		chr9	35489128	35490614		chr14	60091238	60092725
chr10	68900587	68901824		chr3	139000000	139000000		chr2	74529077	74530878
chr17	21043005	21044175		chr11	3797100	3798255		chr11	76582600	76583498
chr19	38058006	38059283		chr1	85275901	85277405		chr11	73309076	73309794
chr19	37466600	37467657		chr2	86719213	86720413		chr10	49538498	49540091
chr1	113904276	113905801		chr10	68988391	68989553		chr20	54123285	54124111
chr20	57326252	57327223		chr7	133000000	133000000		chr12	132907903	132909285
chr15	84442618	84443665		chr3	141000000	141000000		chr1	154182363	154183780
chr9	121972039	121973226		chr14	75476085	75477186		chr11	13276683	13277848
chr5	138542746	138544096		chr11	47946583	47947864		chr9	4984091	4986095
chr7	134646161	134647344		chr22	24188881	24190147		chr14	75476040	75477172
chr17	28318411	28319676		chr12	49110309	49111408		chr5	43120422	43122370
chr3	197554434	197556004		chr9	33328649	33329817		chr1	45750096	45751100
chr19	53989473	53990341		chr11	13276775	13277843		chr11	6234224	6235761
chr6	57089597	57090853		chr1	16173077	16174609		chr15	40806817	40807968
chr11	73308970	73309789		chr14	60091235	60092721		chr3	33798203	33799402
chr3	50316510	50317615		chr7	138000000	138000000		chr11	69496795	69497925
chr3	89114105	89115178		chr15	72183853	72184800		chr3	100491896	100492812
chr11	13367311	13368738		chr19	58475332	58476711		chr11	10808593	10809745
chr1	206052256	206053741		chr11	72111951	72113384		chr14	49620189	49621533
chr3	142224941	142225901		chr6	30751784	30752996		chr10	97640240	97640799
chr1	6579396	6581056		chr3	115000000	115000000		chr12	49110304	49111414
chr3	134363991	134365755		chr11	44065825	44067113		chr6	30066309	30067668
chr17	19187451	19190797		chr19	35748215	35748972		chr17	63773169	63774696
chr9	2241470	2242996		chr10	126000000	126000000		chr5	35617396	35618524
chr15	72183869	72184833		chr9	125000000	125000000		chr10	101353527	101354799
chr7	134986202	134987206		chr17	21043011	21044161		chr3	120595906	120596794
chr5	72307743	72308680		chr6	55578570	55579711		chr20	18507002	18508318
chr15	41773832	41775148		chr19	53989473	53990385		chr8	103414382	103415664
chr4	40908041	40909204		chr9	128000000	128000000		chr5	149960202	149961266
chr9	6703578	6704810		chr11	65569513	65570700		chr3	184345447	184346343
chr12	109573046	109573824		chr3	149000000	149000000		chr11	65569525	65570676
chr19	54265837	54266700		chr1	151000000	151000000		chr17	47970523	47971595
chr19	40223038	40223699		chr11	61361321	61362935		chr14	34545844	34547765
chr9	68241637	68242645		chr3	47512715	47513988		chr14	50311354	50313058
chr10	101353527	101354854		chr10	103000000	103000000		chr12	55817118	55818540
chr3	157499106	157500487		chr21	42892570	42894157		chr1	149158206	149159278
chr21	36319621	36320976		chr3	48716675	48717994		chr3	47512669	47513995
chr17	17280354	17281772		chr21	33541650	33543533		chr3	125594629	125596172
chr20	54123278	54124151		chr3	185000000	185000000		chr6	57089578	57090844
chr3	195442710	195443668		chr3	113000000	113000000		chr14	58297595	58299003
chr3	49723383	49724768		chr10	49538491	49539941		chr2	87076315	87077502
chr9	34048407	34049751		chr20	63537319	63538466		chr3	126266689	126268167
chr10	97291616	97292915		chr3	139000000	139000000		chr1	246565775	246567070
chr18	3639175	3640023		chr2	24083840	24085292		chr3	50350395	50351573
chr9	124940506	124942075		chr7	152000000	152000000		chr3	134363899	134365757
chr7	158818358	158819138		chr16	1978902	1980552		chr17	15650984	15652214
chr7	157289157	157290227		chr15	43510249	43511796		chr3	183884422	183885302
chr18	11980360	11981688		chr14	68501349	68502446		chr3	150602896	150604163
chr3	48716689	48717932		chr3	47380100	47381921		chr1	151539363	151541168
chr9	35161561	35162818		chr11	73493936	73494940		chr3	47380108	47381967
chr3	128942256	128943076		chr3	183000000	183000000		chr8	144767443	144768631
chr9	35071711	35073154		chr6	31826663	31828263		chr12	53726966	53728180
chrX	78103600	78105074		chr14	58297600	58299003		chr9	35517743	35519558
chr1	235367139	235368248		chr22	25400559	25401428		chr15	43510251	43511811
chr5	102295786	102297036		chr19	20051861	20052753		chr1	54052405	54054014
chr9	127770868	127771967		chr7	151000000	151000000		chr11	69436777	69437717
chr11	78364965	78366100		chr20	18507023	18508342		chr12	56645341	56646483
chr10	119667380	119668352		chr1	1504708	1505994		chr13	49443526	49444929
chr2	27489132	27490232		chr1	172000000	172000000		chr3	120907741	120908633
chr2	85561300	85562169		chr11	62753603	62754630		chr10	100373029	100374351
chr1	117121428	117122426		chr9	131000000	131000000		chr14	64986415	64987627
chr17	15998606	16000349		chr1	235000000	235000000		chr10	101095323	101096504
chr12	113220763	113221515		chr1	44799592	44800432		chr3	138914926	138917098
chr12	52068938	52070501		chr1	180000000	180000000		chr17	9050407	9051838
chrX	54639261	54640253		chr3	187000000	187000000		chr19	39037870	39038646
chr3	149129049	149130406		chr3	49785892	49787294		chr10	119667368	119668410
chr3	134008502	134010027		chr13	49443528	49445055		chr5	177425726	177426689
chr2	24083891	24085292		chr17	20155309	20156987		chr1	16512981	16514884
chr1	246565825	246567065		chr3	120000000	120000000		chr6	37257118	37258468
chr3	113018869	113019910		chr19	38243621	38245897		chr7	128738560	128739929
chr3	51941585	51943011		chr12	110000000	110000000		chr9	131372745	131374351
chr6	33391120	33392387		chr15	72654482	72655550		chr2	175167377	175168789
chr21	33915366	33916377		chr1	67430028	67431305		chr14	55026612	55027810
chr1	45750024	45751083		chr9	90432986	90434191		chr7	25862149	25863058
chr5	149960244	149961264		chr17	47970524	47971593		chr8	91069655	91070806
chr14	77320313	77321967		chr1	6579320	6581084		chr17	47649079	47650020
chr2	218269611	218270948		chr9	35095896	35097057		chrX	53421937	53423505
chr1	153633426	153634549		chr1	9942473	9943948		chr11	72111937	72113344
chr6	116570909	116571808		chr3	130000000	130000000		chr14	93959147	93960265
chr10	97445559	97446791		chr20	46689108	46690089		chr7	134778928	134780318
chr14	50311371	50313058		chr3	11600453	11601238		chr18	3623441	3625395
chr12	53726971	53728169		chr3	153000000	153000000		chr1	1504708	1506002
chr11	76788351	76789320		chr12	26274454	26276063		chr10	70170096	70171177
chr3	151304656	151305995		chr11	69122184	69123715		chr9	100098234	100099944
chr3	119173187	119173918		chr7	30504234	30505403		chr14	49505105	49506143
chr6	37257138	37258490		chr3	187000000	187000000		chr12	132523621	132525296
chrX	53421939	53423457		chr19	39677686	39679366		chr11	18633931	18635070
chr7	138001403	138002537		chr4	40908039	40909240		chr2	26344713	26346843
chr12	121888266	121889254		chr9	35071713	35073157		chr1	212284448	212285537
chr21	8395389	8396254		chr20	13638278	13639434		chr10	104268394	104269603
chr17	21126578	21127673		chr6	37257128	37258497		chr3	149085230	149086943
chr11	78045760	78046701		chr19	37172432	37173273		chr1	150697008	150697762
chr5	177425716	177426689		chr19	54265835	54266800		chr3	89114088	89115235
chr19	35748172	35748968		chr17	47649075	47650020		chr17	75393520	75394763
chr1	155084189	155086313		chr2	61763790	61765111		chr21	34375071	34376039
chr3	120907741	120908668		chr8	76999838	77001129		chr7	944951	946314
chr1	5992151	5993209		chr1	43649384	43650758		chr11	47118768	47119702
chr11	65418435	65419475		chr4	73068842	73070304		chr20	63537361	63538490
chr3	127597852	127598969		chr1	152000000	152000000		chr1	38012138	38013256
chr19	37469013	37469829		chr19	38506734	38507795		chr1	235367144	235368258
chr2	54722907	54724123		chr12	31728497	31729561		chr4	152779001	152780694
chr10	80078228	80079503		chr1	161000000	161000000		chr17	16864545	16866017
chr10	73095654	73097387		chr17	78198688	78199525		chr14	68501314	68502446
chr1	151909216	151910090		chr2	95434009	95435303		chr3	11600451	11601238
chr14	96501581	96503086		chr2	9843073	9844444		chr2	27489002	27490260
chr5	138944051	138945621		chr2	132000000	132000000		chr9	35071765	35073160
chr10	114173666	114175060		chr1	160000000	160000000		chr11	62753580	62754650
chr17	49764111	49764932		chr2	74653657	74654819		chr7	151226764	151227858
chr6	42890020	42891414		chr1	155000000	155000000		chr17	78198683	78199525
chr2	95434060	95435117		chr19	36849821	36851458		chr7	149028366	149029227
chr11	13215935	13217145		chr9	131000000	131000000		chr12	31728470	31729564
chr20	54067184	54068466		chr10	43435975	43437481		chr3	151304632	151306015
chr1	45490477	45491683		chr19	33047283	33047867		chr9	33328649	33329819
chr14	72925961	72927656		chr2	739962	741092		chr21	32770920	32772756
chr5	90558056	90559118		chr9	71910982	71911950		chr20	18252004	18253453
chr10	124418026	124419496		chr3	141000000	141000000		chr21	14027013	14027984
chr3	185585565	185586744		chr5	135000000	135000000		chr3	138389792	138390797
chr9	71910954	71911960		chr3	123000000	123000000		chr19	37466600	37467687
chr11	69122207	69123701		chr9	34048388	34049821		chr1	43649422	43650744
chr5	140400571	140402501		chr8	91069657	91070777		chr9	127955066	127956164
chr3	141367985	141368883		chr19	37210210	37211056		chr2	54722908	54724106
chr14	19053156	19055051		chr1	16512982	16514873		chr10	68988175	68989551
chr14	67359216	67360780		chr11	77065933	77067623		chr6	31826625	31828288
chr3	187139004	187139952		chr3	138000000	138000000		chr17	17018142	17019248
chr17	78198683	78199520		chr12	55817101	55818544		chr17	60008378	60009098
chr2	24792609	24794036		chr1	1375137	1375800		chr11	19116848	19117930
chr1	53325727	53327442		chr9	37119963	37121219		chr14	79278679	79280371
chr9	31908171	31909438		chr4	39526953	39528289		chr19	54430388	54432672
chr3	150602940	150604099		chr9	123000000	123000000		chr11	13367295	13368750
chr5	157731262	157732063		chr10	72330986	72332489		chr4	158210026	158210660
chr1	15526234	15527285		chr3	113000000	113000000		chr14	65411627	65413328
chr7	151727327	151728475		chr14	50311326	50313058		chr11	59549958	59551435
chr12	122225479	122226595		chr15	42574894	42576045		chr19	38243623	38245823
chr20	63537398	63538473		chr1	155000000	155000000		chr10	72330992	72332489
chr1	16895709	16897100		chr1	35556895	35558266		chr18	14131924	14133074
chr3	149085261	149086943		chr17	15650979	15652207		chr3	142866794	142867328
chr17	19362034	19363294		chr5	34838545	34839661		chr19	42267937	42269253
chr11	75427943	75428750		chr11	73217667	73219017		chr9	6703573	6704812
chr17	18362394	18363790		chr10	70170067	70171146		chr1	161020248	161021942
chr3	49093971	49094924		chr5	138000000	138000000		chr15	48810259	48811847
chr11	59549964	59551415		chr19	19063204	19063988		chr11	75427936	75428779
chr16	84851086	84852024		chr11	47118745	47119695		chr7	138001317	138002546
chr11	3797173	3798237		chr14	75293591	75296279		chr5	51225983	51226861
chr1	186374763	186376159		chr4	153000000	153000000		chr3	100260120	100261613
chr19	39402015	39403081		chr14	64986415	64987637		chr9	31908171	31909479
chr12	57771575	57772980		chr10	122000000	122000000		chr1	16144978	16147246
chr3	119497915	119499732		chr17	19187317	19190817		chr18	11980381	11981534
chr9	120842504	120843607		chr3	48556485	48557835		chr19	33047244	33047885
chr19	34926772	34927526		chr4	51842335	51843402		chr6	30751796	30752982
chr1	171780796	171782125		chr1	16144962	16147247		chr4	9691042	9692187
chr3	45688322	45689840		chr1	154000000	154000000		chr10	59906396	59907171
chr9	131422366	131423781		chr7	135000000	135000000		chr14	67359164	67360782
chr3	120622862	120623893		chr2	27489002	27490232		chr7	134316337	134317452
chr1	67429984	67431266		chr14	65411683	65413441		chr16	84504421	84505243
chr9	62897270	62898388		chr12	133000000	133000000		chr5	34838576	34839667
chr17	29078135	29079544		chr6	33391120	33392345		chr11	65381664	65383215
chr20	31572455	31573829		chr2	54722898	54724123		chr1	115545183	115546571
chr19	19063206	19063988		chr20	54067179	54068498		chr3	153160279	153162213
chr9	66152623	66154005		chr3	151000000	151000000		chr9	2241466	2243046
chr17	82003315	82004343		chr2	218000000	218000000		chr9	33076083	33077117
chr3	125594636	125596172		chr8	101000000	101000000		chr17	17010092	17011607
chr21	42724101	42725027		chr10	73246681	73247638		chr17	21126597	21127637
chr1	43946155	43947362		chr7	134000000	134000000		chr3	49786016	49787294
chr17	48047838	48049231		chr7	157000000	157000000		chr1	85606232	85607807
chr3	57596545	57598174		chr12	122000000	122000000		chr21	28392979	28394175
chr1	153626860	153628491		chr1	149000000	149000000		chr3	134485285	134487029
chr3	130110708	130112817		chr2	87076300	87077502		chr19	19063216	19063988
chr1	172532164	172533800		chr12	56645302	56646492		chr9	33473295	33474205
chr19	18202972	18204733		chr2	74529127	74530780		chr4	2412688	2413779
chr2	86719225	86720472		chr17	9050409	9051844		chr9	128634668	128636672
chr19	37210218	37211101		chr1	85707901	85709138		chr17	66951256	66953040
chr14	70754571	70755884		chr17	82003212	82004471		chr12	57771570	57773024
chr9	127955145	127956144		chr14	70809579	70810270		chr17	76872065	76873329
chr11	47118783	47119696		chr2	28507823	28509000		chr17	55750709	55751608
chr3	186616897	186617839		chr12	51424564	51425431		chr1	148951351	148952987
chr10	100286024	100287211		chr1	247000000	247000000		chr3	149129044	149130406
chr4	781435	782771		chr7	135000000	135000000		chr1	45490386	45491683
chr11	10808451	10809751		chr2	47033580	47035356		chr3	185585565	185586800
chr20	18252196	18253445		chr10	101000000	101000000		chr3	172750226	172751389
chr6	31619925	31621166		chr10	97291002	97292916		chrX	54043857	54045228
chr3	177478300	177479192		chr1	5992185	5993363		chr14	19053104	19055056
chr19	37778819	37780013		chrX	54043847	54045226		chr10	89251229	89252206
chr5	34838560	34839669		chr17	28227243	28228665		chr3	186570108	186570988
chr7	944966	946303		chr14	35825912	35827059		chr17	29293029	29294669
chr8	91069657	91070746		chr12	48681563	48682821		chr2	132415677	132417253
chr14	24441934	24443078		chr6	117000000	117000000		chr17	17300526	17301634
chr10	96089631	96090518		chr22	29552836	29554238		chr10	121324506	121326178
chr12	2812451	2813832		chr3	173000000	173000000		chr3	113018668	113019912
chr15	72271942	72273202		chr10	97640240	97640823		chr16	67404333	67405560
chr1	9942479	9943928		chr19	29841297	29842220		chr17	63549696	63551151
chr3	48507336	48508243		chr1	156000000	156000000		chr9	178347	179355
chr12	51047606	51048770		chr18	14131891	14133073		chr11	66592457	66593671
chr3	139301806	139302983		chr17	16864550	16866017		chr10	91632820	91633791
chr14	68501386	68502443		chr9	129000000	129000000		chr3	52536210	52537421
chr7	133081458	133082585		chr17	17300509	17301619		chr11	65134037	65135512
chr4	2262084	2262983		chr7	129000000	129000000		chr2	28507788	28509034
chr19	38244871	38245819		chr11	19116838	19117920		chr10	73095836	73097382
chr14	77457155	77458583		chr3	157000000	157000000		chr9	122930902	122932136
chr9	131372755	131374288		chr14	23953238	23954445		chr3	167734364	167735931
chr19	20051849	20052764		chr2	95991452	95992978		chr10	80078218	80079507
chr11	34274422	34275643		chrX	54639261	54640310		chr12	122225352	122226588
chr9	33076108	33077114		chr14	35341292	35342720		chr17	78899216	78900015
chr15	72654483	72655628		chr12	56315450	56316671		chr19	18202934	18204889
chr3	112074777	112075633		chr5	150000000	150000000		chr7	30504205	30505403
chr1	155261508	155262784		chr10	92290261	92291620		chr14	51093795	51096066
chr3	122513845	122515382		chr15	72271947	72273241		chr1	50620697	50621852
chr3	156825623	156827079		chr14	54564915	54566141		chr19	38263821	38265372
chr5	146182029	146183350		chr19	38263800	38265372		chr10	125718875	125720212
chr3	138389831	138390792		chr2	27369687	27371647		chr1	155193020	155195104
chr12	56645476	56646476		chr9	34646288	34647471		chr3	108589056	108590126
chr4	152779002	152780691		chr19	54095510	54097069		chr1	110963256	110964436
chr3	183098718	183099878		chr9	35517726	35519558		chr15	72271947	72273202
chr1	154182384	154183767		chr3	128000000	128000000		chr4	51842335	51843390
chr8	101080189	101081318		chr3	172000000	172000000		chr12	113220724	113221516
chr11	34104735	34106300		chr5	17061800	17063074		chr11	4607792	4608653
chr17	17445601	17447151		chr2	175000000	175000000		chr2	85353816	85355309
chr12	55817278	55818540		chr3	177000000	177000000		chr11	73314211	73315031
chr22	20916810	20918299		chr1	38012144	38013256		chr3	157499074	157500488
chr1	70410603	70411757		chr18	3623441	3625398		chr3	48439814	48440834
chr6	30066447	30067666		chr14	59482614	59484826		chr10	123153977	123155129
chr10	43454875	43456320		chr15	58770624	58772157		chr11	43311594	43312856
chr15	40806813	40807968		chr3	168000000	168000000		chr9	62897272	62898394
chr14	91509978	91511120		chr3	195000000	195000000		chr15	40865697	40866533
chr3	171809073	171810937		chr2	85353806	85355337		chr14	81533399	81534247
chr10	73246713	73247638		chr5	43120424	43122387		chr12	56315464	56316677
chr9	122930957	122932136		chr12	113000000	113000000		chr1	109876977	109877978
chr1	156212648	156213641		chr17	63549696	63551151		chr10	102743252	102744797
chr3	186570106	186570953		chr17	17018132	17019258		chr5	34914804	34916129
chr4	51842335	51843406		chr5	177000000	177000000		chr10	58384736	58386024
chr5	76818253	76820177		chr1	45750068	45751093		chr17	76736933	76738358
chr1	185156263	185157724		chr3	15601073	15602425		chr1	33036147	33037167
chr17	19160842	19163513		chr3	186000000	186000000		chr3	134008438	134010073
chr3	123960800	123961784		chr5	80487720	80488703		chr4	40908033	40909158
chr3	48088675	48089624		chr20	63834849	63835771		chr7	157289171	157290228
chr3	138434207	138435128		chr5	34914816	34916145		chr2	61763785	61765107
chr11	8687673	8689311		chr10	121000000	121000000		chr1	154982825	154984118
chr14	35825927	35826986		chr17	30599617	30600783		chr2	47033527	47035362
chr1	35556941	35558206		chr3	32420132	32422526		chr14	103512331	103513584
chr2	42132487	42133761		chr7	1555259	1556608		chr14	93206673	93208143
chr1	226939420	226940690		chr4	2412686	2413771		chr14	54564925	54566136
chr10	89251249	89252190		chr3	114000000	114000000		chr10	92290220	92291601
chr9	43138788	43140504		chr5	119000000	119000000		chr19	37469006	37469829
chr6	31826690	31828258		chr3	32401191	32402255		chr12	51424563	51425474
chr14	75293600	75296315		chr19	35213558	35214681		chr1	120557917	120559597
chr1	159945364	159946739		chr17	46193405	46194341		chr7	140517765	140518608
[truncated: 122,834 more rows]

## Sheet: OVCAR3 p300 TAZ2 sg2
rep1				rep2				rep3
[truncated: 132,945 more rows]

## Sheet: OVCAR3 p300 HAT sg
rep1				rep2				rep3
[truncated: 99,783 more rows]
