# Supplementary material for: TAZ2 truncation confers overactivation of p300 and cellular vulnerability to HDAC inhibition
Source: Nat Commun. 2023 Sep 2;14:5362. doi: 10.1038/s41467-023-41245-2 (PMC10475075; doi:10.1038/s41467-023-41245-2)
Supplement: Supplementary file 7 — Supplementary Data 4 [file 41467_2023_41245_MOESM7_ESM.xlsx]

## Sheet: Supplementary Data 4
Supplementary Data 4: edgeR generated CPM and log2 FC of RNA-seq in OVCAR3 and DLD-1.
1_Z-score log2 CPM of DEGs in OVCAR3 p300 TAZ2-sg cells (data used in Fig. 2e).
2_Z-score log2 CPM of DEGs in DLD-1 p300 TAZ2-sg cells (data used in Extended Data Fig. 4c).
3_Z-score log2 CPM of DEGs in DLD-1 CBP TAZ2-sg cells (data used in Extended Data Fig. 4f).
All the test are two-sided and adjusted for multiple comparisons with Benjamini-Hochberg method to control FDR by edgeR.

## Sheet: 1_Z log2 CMP OVCAR3 p300 sg 
1_Z-score log2 CPM of DEGs in OVCAR3 p300 TAZ2-sg cells (data used in Fig. 2e).
gene	GFP_sg1_rep1	GFP_sg1_rep2	GFP_sg1_rep3	p300_TAZ2_sg2_rep1	p300_TAZ2_sg2_rep2	p300_TAZ2_sg2_rep3	p300_TAZ2_sg4_rep1	p300_TAZ2_sg4_rep2	p300_TAZ2_sg4_rep3	p300_HAT_sg1_rep1	p300_HAT_sg1_rep2	p300_HAT_sg1_rep3
ENSG00000000971	-1.14158	-1.13913	-1.13556	1.08015	1.09328	1.07735	0.807968	0.795874	0.795867	-0.769104	-0.696848	-0.768278
ENSG00000001617	-0.963256	-0.940715	-0.99994	1.19029	1.19614	1.17633	0.682767	0.727959	0.671039	-0.850592	-0.942432	-0.947596
ENSG00000001630	-1.08379	-1.09973	-1.09656	0.930375	0.912654	0.906195	1.00466	0.971558	0.981904	-0.883704	-0.726005	-0.81755
ENSG00000002586	-1.1552	-1.1038	-1.1393	0.932857	0.87904	0.955236	1.04122	0.940954	0.934129	-0.846088	-0.707016	-0.732033
ENSG00000002587	-1.06989	-0.99204	-0.965137	0.908128	0.904481	0.955043	1.02078	0.978202	0.96654	-0.817514	-0.942729	-0.945867
ENSG00000002746	-1.09031	-1.12813	-1.1224	1.03203	1.02587	1.00959	0.857056	0.859402	0.907746	-0.786051	-0.818928	-0.745876
ENSG00000003096	-1.06415	-1.09274	-1.10017	0.605765	0.447891	0.485365	1.35282	1.28649	1.25896	-0.673983	-0.777828	-0.728407
ENSG00000003987	-0.902272	-0.944253	-0.840688	0.492253	0.430783	0.430918	1.37322	1.33953	1.34543	-0.849496	-0.895995	-0.979423
ENSG00000003989	-1.37418	-1.17829	-1.26205	0.720258	0.726562	0.720008	1.11865	1.10047	1.08588	-0.617397	-0.551355	-0.488554
ENSG00000004399	-1.47381	-1.39646	-1.33335	0.728319	0.766791	0.792831	0.983588	0.947804	1.04751	-0.275908	-0.437495	-0.349818
ENSG00000004468	-1.15396	-1.18498	-1.01016	0.861063	0.990713	0.909083	1.03453	0.96269	0.931216	-0.79696	-0.817962	-0.725269
ENSG00000004478	-1.07788	-0.936571	-1.06947	0.761283	0.760149	0.6893	1.1289	1.12383	1.19468	-0.77479	-0.919945	-0.879479
ENSG00000004660	-1.15545	-1.35411	-1.27755	0.618753	0.593162	0.612491	1.23679	1.13885	1.18583	-0.484987	-0.533932	-0.579858
ENSG00000004777	-0.83214	-0.902361	-0.963112	0.349834	0.4148	0.370784	1.37343	1.38404	1.4273	-0.884863	-0.899989	-0.837717
ENSG00000004799	-0.999982	-1.23881	-1.06085	0.528479	0.359413	0.404109	1.40608	1.30743	1.30977	-0.660475	-0.754342	-0.600822
ENSG00000004846	-0.835663	-0.927978	-0.884892	1.42352	1.4917	1.35994	0.332415	0.282573	0.348401	-0.809633	-0.843615	-0.936772
ENSG00000005001	-0.935146	-0.743698	-0.865824	0.595676	0.578154	0.428818	1.29857	1.27941	1.30702	-0.836687	-1.05753	-1.04876
ENSG00000005102	-1.24571	-1.30312	-1.21702	0.575098	0.602204	0.662477	1.22196	1.1433	1.19612	-0.631963	-0.46314	-0.54021
ENSG00000005108	-1.16432	-1.22433	-1.34245	0.912457	0.764537	0.862354	1.08025	0.962611	0.979401	-0.54015	-0.593343	-0.697016
ENSG00000005187	-1.12441	-1.10747	-1.13468	0.823376	0.725681	0.937268	1.03504	1.08177	1.05883	-0.650551	-0.818758	-0.826102
ENSG00000005238	-1.02756	-1.18528	-1.05508	1.29196	1.2061	1.20486	0.642861	0.538632	0.649773	-0.803094	-0.800571	-0.662609
ENSG00000005243	-1.11979	-0.915496	-1.02076	0.649484	0.659466	0.742317	1.24072	1.14778	1.1796	-0.912723	-0.91096	-0.739647
ENSG00000005379	-0.872218	-0.914818	-0.859022	0.27366	0.108594	0.186987	1.53885	1.45483	1.46924	-0.773646	-0.78359	-0.828859
ENSG00000005448	-0.917729	-0.999294	-1.10497	1.00195	1.03328	1.01886	0.858895	0.902017	0.912866	-0.854907	-0.928495	-0.92247
ENSG00000005882	-1.1536	-1.11387	-1.04621	0.475963	0.411431	0.441393	1.29212	1.36335	1.34876	-0.558413	-0.638689	-0.822241
ENSG00000005961	-1.03117	-0.976173	-0.940602	0.0829399	0.15567	0.242022	1.5215	1.49352	1.4546	-0.70377	-0.580257	-0.718283
ENSG00000006016	-1.02998	-1.0203	-1.11183	0.94308	1.00731	0.949736	0.959817	0.854376	1.00559	-0.893269	-0.903794	-0.760729
ENSG00000006025	-0.960613	-0.989373	-0.964049	0.475853	0.447061	0.43703	1.40685	1.38732	1.25211	-0.776089	-0.806902	-0.90919
ENSG00000006042	-1.2847	-1.24765	-1.22469	0.980791	0.901924	0.998649	1.02619	0.852673	0.805481	-0.62341	-0.60588	-0.579385
ENSG00000006047	-1.12845	-1.12814	-1.16576	0.51309	0.502141	0.65087	1.25345	1.24055	1.27014	-0.911642	-0.564399	-0.531848
ENSG00000006062	-1.27578	-1.27469	-1.32639	1.22896	1.25307	1.16399	0.535446	0.549781	0.534737	-0.357631	-0.420709	-0.610785
ENSG00000006118	-1.36387	-1.35694	-1.05814	0.574595	0.690147	0.794515	1.0522	1.14157	1.18595	-0.604991	-0.55796	-0.49708
ENSG00000006282	-0.911528	-0.960743	-0.838919	0.400739	0.310655	0.427553	1.41798	1.39726	1.36274	-0.84318	-0.976317	-0.786245
ENSG00000006283	-1.00281	-0.953338	-1.01721	0.773418	0.814418	0.754795	1.11732	1.15015	1.08429	-0.881348	-0.87659	-0.963092
ENSG00000006327	-1.08345	-1.15216	-1.12567	0.840047	0.850874	0.782071	1.04598	1.0621	1.09009	-0.74071	-0.781335	-0.787831
ENSG00000006459	-0.989983	-0.971469	-0.900225	0.0972777	0.0268331	0.0627734	1.47647	1.55499	1.55687	-0.622287	-0.578924	-0.712337
ENSG00000006468	-1.13192	-1.12573	-1.17035	0.616317	0.604854	0.566429	1.32683	1.13783	1.23278	-0.821952	-0.585726	-0.649368
ENSG00000006534	-1.28849	-1.36144	-1.3421	0.954702	0.902202	1.03682	0.911839	0.776615	0.852753	-0.542617	-0.342504	-0.557784
ENSG00000006611	-1.37894	-1.37209	-1.3766	0.626959	0.399133	0.479047	1.31006	1.12338	1.12457	-0.35304	-0.321414	-0.261066
ENSG00000006652	-1.05931	-0.954663	-0.952346	0.402682	0.440797	0.322236	1.41023	1.33342	1.40561	-0.707525	-0.75171	-0.889423
ENSG00000006744	-0.972675	-1.14402	-1.11877	1.22589	0.998651	1.04834	0.824825	0.754795	0.807437	-0.809369	-0.67911	-0.935999
ENSG00000006747	-1.57465	-1.64029	-1.54862	0.833623	0.805147	0.914312	0.678602	0.566987	0.634964	0.124135	-0.0211859	0.226981
ENSG00000007047	-1.11576	-1.23808	-1.28028	0.916373	0.976366	0.843176	0.951032	0.999238	0.926825	-0.570673	-0.705492	-0.702736
ENSG00000007255	-1.29564	-1.43762	-1.49947	1.28785	1.22859	1.27867	0.304519	0.221715	0.179628	-0.0337046	-0.130869	-0.10365
ENSG00000007314	-0.99265	-1.27301	-1.0199	0.799448	0.68593	0.691406	1.15734	1.10943	1.17487	-0.809707	-0.765165	-0.757994
ENSG00000007384	-1.43038	-1.41559	-1.45472	0.563304	0.66045	0.595068	1.11504	1.11403	1.02187	-0.24806	-0.246261	-0.274746
ENSG00000007392	-1.03819	-1.05325	-1.135	0.533572	0.50154	0.432206	1.34274	1.32612	1.28034	-0.751116	-0.694543	-0.744421
ENSG00000007402	-1.09958	-1.10349	-1.06927	0.863815	0.784623	0.815328	1.06082	1.08438	1.07548	-0.858715	-0.804568	-0.748812
ENSG00000007516	-0.746637	-0.941869	-0.944231	1.34201	1.46045	1.47726	0.360667	0.363661	0.214829	-0.884612	-0.783555	-0.917972
ENSG00000007520	-1.15639	-1.20816	-1.15911	0.753732	0.70944	0.590905	1.18346	1.21209	1.09394	-0.636914	-0.764119	-0.618871
ENSG00000007541	-1.16861	-1.34523	-1.28513	1.29672	1.33147	1.36125	0.387939	0.350893	0.297504	-0.395324	-0.385923	-0.44556
ENSG00000007968	-1.42515	-1.22658	-1.08575	0.873527	1.02495	1.19637	0.715202	0.879077	0.828458	-0.595749	-0.675312	-0.509035
ENSG00000008056	-0.968832	-0.923434	-0.927011	1.39615	1.43503	1.42564	0.337064	0.309904	0.347938	-0.776763	-0.785515	-0.870167
ENSG00000008256	-0.947416	-1.11036	-0.913803	1.21814	1.18798	1.1009	0.635269	0.726803	0.777254	-0.957787	-0.861601	-0.855384
ENSG00000008277	-1.06289	-0.98277	-0.792111	0.407507	0.325751	0.392371	1.32976	1.44683	1.39016	-0.802002	-0.981227	-0.671366
ENSG00000008283	-1.13857	-1.2651	-0.997559	0.488958	0.589076	0.546311	1.18139	1.29055	1.33535	-0.663779	-0.634671	-0.731954
ENSG00000008300	-1.71867	-1.60913	-1.48295	0.911721	0.792493	0.775711	0.63861	0.593735	0.585052	0.146456	0.235	0.131974
ENSG00000008311	-1.31883	-1.36686	-1.24467	1.12731	1.05622	1.04314	0.701798	0.680738	0.815247	-0.536815	-0.449275	-0.507995
ENSG00000008323	-1.15615	-1.23663	-1.13323	0.714104	0.456465	0.462344	1.23978	1.25136	1.26918	-0.472774	-0.761463	-0.63299
ENSG00000008394	-0.752005	-0.693883	-0.709709	1.53151	1.54258	1.54042	0.050039	0.0135948	0.0917428	-0.736978	-0.806512	-1.07081
ENSG00000008405	-1.25082	-1.25687	-1.56844	0.813026	0.895117	0.732427	1.04069	0.935182	0.936428	-0.53798	-0.380058	-0.358704
ENSG00000008517	-1.21881	-1.08316	-0.998415	1.43124	1.44314	1.50589	0.235233	0.218444	0.0469054	-0.459101	-0.581452	-0.539917
ENSG00000008735	-1.12072	-0.947827	-0.752309	0.204329	0.124489	0.165581	1.45287	1.50718	1.50753	-0.633035	-0.722148	-0.785934
ENSG00000008853	-0.993188	-0.979068	-0.977214	1.54864	1.58869	1.48829	0.0290031	-0.0195047	-0.0251054	-0.418167	-0.536468	-0.705909
ENSG00000009413	-1.25999	-1.06056	-1.01303	0.439699	0.29574	0.347691	1.48305	1.30085	1.33795	-0.660164	-0.54001	-0.67123
ENSG00000009950	-0.824913	-1.0511	-1.03084	0.272938	0.313093	0.310659	1.4309	1.37891	1.4815	-0.704173	-0.792261	-0.784711
ENSG00000010030	-1.66445	-1.46065	-1.1943	0.908559	0.950566	0.878679	0.836754	0.74585	0.823012	-0.252129	-0.223733	-0.34816
ENSG00000010165	-1.1515	-1.12408	-1.02336	0.52426	0.767363	0.956752	1.20315	1.14975	0.998225	-0.855478	-0.867852	-0.577235
ENSG00000010278	-1.59128	-1.33497	-1.44567	1.0751	1.0152	0.93929	0.695907	0.596163	0.717008	-0.235762	-0.32674	-0.104243
ENSG00000010310	-1.23582	-1.28189	-1.19228	0.455752	0.231271	0.212625	1.30831	1.41037	1.35841	-0.49757	-0.306927	-0.462258
ENSG00000010319	-0.934288	-1.15683	-1.12244	0.602209	0.583324	0.691502	1.1964	1.26696	1.20707	-0.917097	-0.777533	-0.639268
ENSG00000010322	-0.995868	-1.10399	-1.00606	0.666265	0.726964	0.640655	1.15135	1.22155	1.21256	-0.823508	-0.857191	-0.832723
ENSG00000010404	-1.4456	-1.44706	-1.33722	0.931191	0.86302	0.918891	0.888852	0.868161	0.811039	-0.350996	-0.319419	-0.380863
ENSG00000010626	-1.49952	-0.941324	-1.50641	0.885643	0.961319	0.917877	0.816315	0.874461	0.920707	-0.273869	-0.467862	-0.687338
ENSG00000010704	-1.11962	-0.970888	-0.923807	0.512598	0.505858	0.413701	1.37565	1.30926	1.30873	-0.761119	-0.817118	-0.833244
ENSG00000010810	-1.05763	-0.99756	-0.870712	1.44173	1.44646	1.4814	0.293212	0.187672	0.246848	-0.648051	-0.747792	-0.775572
ENSG00000011028	-0.956045	-1.01562	-0.897551	0.260322	0.336639	0.189523	1.4735	1.44212	1.43489	-0.765176	-0.689541	-0.813074
ENSG00000011105	-1.21758	-1.27587	-1.21685	1.1226	1.29388	1.13221	0.555747	0.717893	0.598331	-0.468744	-0.520993	-0.720619
ENSG00000011201	-1.47175	-1.43699	-1.55678	0.841349	0.889638	0.91619	0.835706	0.801551	0.741216	-0.264553	-0.110738	-0.184835
ENSG00000011260	-0.960025	-0.950777	-1.07474	0.521718	0.498127	0.565226	1.30175	1.24236	1.35768	-0.924865	-0.778524	-0.797942
ENSG00000011332	-1.02684	-0.89905	-0.994853	0.720078	0.656927	0.84004	1.23024	1.05172	1.16425	-0.873711	-0.994338	-0.87446
ENSG00000011347	-1.17189	-1.27233	-1.36001	1.22833	1.24119	1.22891	0.447211	0.544649	0.596188	-0.563127	-0.518959	-0.400168
ENSG00000011422	-0.900342	-1.05441	-0.942838	0.982519	1.05662	1.12146	0.90232	0.796944	0.860216	-0.907542	-0.994724	-0.92023
ENSG00000012061	-1.32383	-1.25032	-1.29167	0.604152	0.926983	0.704912	1.09436	1.10254	1.00325	-0.63319	-0.600372	-0.336806
ENSG00000012171	-1.14049	-1.40982	-1.12501	0.954063	0.97553	0.876699	0.955511	0.920779	0.908817	-0.639584	-0.588375	-0.688119
ENSG00000012223	-1.44898	-1.19476	-1.05427	0.305081	0.11917	0.167652	1.48631	1.35038	1.34231	-0.357986	-0.42064	-0.294267
ENSG00000012232	-1.13791	-1.0724	-0.971521	0.866416	0.955784	1.04208	1.02136	0.943771	0.886734	-0.847134	-0.840317	-0.846862
ENSG00000012822	-1.44175	-1.16822	-1.30814	1.16356	1.15814	1.21143	0.471568	0.638368	0.625287	-0.413202	-0.629855	-0.307192
ENSG00000013297	-0.972358	-0.90924	-0.824151	1.57275	1.59327	1.57912	-0.040268	-0.213219	-0.0752074	-0.605505	-0.472635	-0.63256
ENSG00000013364	-1.22436	-1.05093	-0.943596	0.282074	0.259618	0.386076	1.36181	1.43922	1.42508	-0.588435	-0.688376	-0.658185
ENSG00000013588	-1.33817	-1.34318	-1.12425	1.05727	0.980212	0.989666	0.842814	0.87214	0.787247	-0.560013	-0.610846	-0.552897
ENSG00000013619	-1.09138	-0.83188	-0.844383	0.487981	0.527699	0.149229	1.35967	1.38808	1.39287	-0.878207	-0.851176	-0.808515
ENSG00000013725	-1.01242	-1.13134	-1.09298	0.451681	0.360602	0.290401	1.37292	1.47283	1.26507	-0.532701	-0.497178	-0.946892
ENSG00000014216	-0.906533	-0.941792	-1.02286	1.47045	1.4485	1.51772	0.352326	0.16546	0.0288381	-0.690708	-0.566562	-0.854835
ENSG00000014257	-1.37112	-1.20577	-1.22518	1.31955	1.36397	1.1787	0.61685	0.324201	0.308733	-0.373866	-0.380544	-0.555511
ENSG00000014914	-1.4872	-1.4417	-1.2892	0.688092	0.565876	0.616679	1.04787	1.07466	1.15151	-0.262335	-0.280127	-0.384128
ENSG00000015133	-1.18648	-1.07015	-1.10725	1.26781	1.3969	1.46144	0.317666	0.49734	0.234034	-0.46344	-0.687813	-0.660048
ENSG00000015532	-1.43937	-1.33856	-1.45173	0.628675	0.516946	0.637728	1.25088	0.98643	1.07901	-0.330547	-0.308597	-0.230856
ENSG00000015568	-1.11618	-1.22371	-1.47436	0.661888	0.420937	0.634925	1.20283	1.19378	1.18782	-0.637758	-0.342752	-0.507421
ENSG00000016391	-1.43534	-1.1867	-1.27138	1.22716	1.2947	1.08783	0.430087	0.683768	0.468611	-0.190119	-0.670089	-0.438534
ENSG00000016402	-1.07461	-1.34098	-0.947001	0.684167	0.749355	0.833204	1.03431	1.10235	1.15557	-1.09411	-0.524418	-0.577835
ENSG00000018236	-1.21741	-1.16739	-1.17119	0.883845	0.929153	0.857313	0.985297	1.01644	0.972229	-0.671825	-0.697916	-0.718545
ENSG00000018699	-1.2816	-1.28253	-1.32157	1.38431	1.39086	1.42114	-0.139677	-0.18734	-0.169851	0.0726891	0.0711391	0.0424224
ENSG00000019102	-1.34888	-1.22401	-1.03354	0.554187	0.615205	0.907218	1.1079	1.20256	1.1084	-0.556313	-0.612654	-0.720067
ENSG00000019186	-0.910772	-0.899202	-0.940014	0.408266	0.1254	0.384602	1.40403	1.52226	1.3577	-0.826816	-0.737407	-0.888056
ENSG00000019505	-0.8259	-0.930996	-0.843198	0.0544619	-0.00845918	0.0489134	1.51075	1.60628	1.51585	-0.597746	-0.612092	-0.917861
ENSG00000019582	-0.869797	-0.825007	-0.83064	1.42289	1.49879	1.57789	0.168501	0.177683	0.145313	-0.827361	-0.866949	-0.771312
ENSG00000019995	-1.08863	-1.11674	-1.03686	0.483312	0.358895	0.612394	1.4034	1.20017	1.30774	-1.00426	-0.555045	-0.564379
ENSG00000020577	-0.925466	-0.899849	-0.939043	1.00273	0.979633	0.941368	0.87988	0.901135	1.03148	-1.0119	-0.926118	-1.03385
ENSG00000021300	-1.34114	-1.14369	-1.21306	0.714242	0.850988	0.818563	1.16877	0.961718	1.03626	-0.589618	-0.692392	-0.57065
ENSG00000021355	-1.20446	-1.27488	-1.18514	0.6341	0.687019	0.651436	1.10036	1.25169	1.15103	-0.645541	-0.688938	-0.476682
ENSG00000021762	-1.2664	-1.52671	-1.61158	0.690595	0.638777	0.582173	0.985307	0.935788	1.13566	-0.156421	-0.185033	-0.222156
ENSG00000021826	-1.46228	-1.15791	-1.26439	1.11637	1.12176	1.07876	0.736201	0.625855	0.730674	-0.50879	-0.433509	-0.582747
ENSG00000022267	-1.0909	-1.12286	-1.20016	0.648903	0.776164	0.686583	1.03573	1.19525	1.23941	-0.800847	-0.69492	-0.672355
ENSG00000023445	-1.22954	-1.38822	-1.18143	0.949125	0.982646	0.808112	0.975816	0.928983	0.901567	-0.591841	-0.588713	-0.566509
ENSG00000023892	-0.89975	-0.856317	-0.936959	0.944785	0.907451	0.932399	1.02808	0.957395	0.964554	-1.02495	-0.95415	-1.06254
ENSG00000023909	-1.13342	-1.18137	-1.19151	0.866879	0.916451	0.868054	0.981863	0.998277	1.02267	-0.763303	-0.631078	-0.75352
ENSG00000024422	-0.957432	-0.992371	-0.989236	0.174479	0.10261	0.261657	1.41256	1.59874	1.4272	-0.663108	-0.551274	-0.823824
ENSG00000025039	-1.0955	-1.01018	-0.946455	0.373366	0.387378	0.392107	1.30615	1.42577	1.40807	-0.573998	-0.848895	-0.817813
ENSG00000025423	-1.15805	-1.18627	-0.902367	0.804059	0.704191	0.67849	0.996635	1.29227	1.1363	-0.834118	-0.843977	-0.687158
ENSG00000026025	-0.959059	-1.06447	-1.06634	0.412998	0.305698	0.132446	1.41608	1.35306	1.50386	-0.500132	-0.72301	-0.81113
ENSG00000026103	-1.26038	-1.20618	-1.18234	0.0325343	-0.184524	-0.0900125	1.61866	1.46558	1.27465	-0.0439842	-0.0876854	-0.336313
ENSG00000026508	-1.13778	-1.18388	-1.14841	0.324897	0.389127	0.121352	1.39973	1.30988	1.48819	-0.449063	-0.530991	-0.58307
ENSG00000026559	-1.13824	-1.30887	-1.17375	1.15835	1.35207	1.26307	0.463639	0.478013	0.631796	-0.504791	-0.661522	-0.559769
ENSG00000026652	-1.04212	-1.08601	-1.0207	1.19888	1.12548	1.0223	0.835227	0.669535	0.815837	-0.749446	-0.938427	-0.830557
ENSG00000026950	-0.94484	-0.866499	-0.785076	0.734065	0.684382	0.556354	1.24269	1.1082	1.27633	-1.03179	-1.05542	-0.918393
ENSG00000027001	-0.782963	-0.607611	-0.766579	0.532645	0.463169	0.480706	1.38186	1.29352	1.25729	-1.15363	-1.09806	-1.00034
ENSG00000027075	-1.1038	-1.16609	-0.981804	0.446975	0.256093	0.0302594	1.50206	1.35544	1.43107	-0.651713	-0.563309	-0.555169
ENSG00000027869	-1.19329	-1.0488	-1.11989	0.650197	0.661901	0.62473	1.24194	1.15467	1.20664	-0.844592	-0.802156	-0.531349
ENSG00000028137	-0.988631	-0.919532	-1.07581	0.33738	0.482352	0.456075	1.39495	1.38485	1.29772	-0.734541	-0.673271	-0.961551
ENSG00000029153	-0.892588	-0.822628	-0.788208	1.39362	1.55242	1.36893	0.456445	0.123339	0.268743	-0.961889	-0.759101	-0.939088
ENSG00000029639	-1.37055	-1.081	-0.989532	0.533192	0.575562	0.515807	1.18097	1.32878	1.26556	-0.533905	-0.589916	-0.834974
ENSG00000030419	-1.16942	-1.12535	-1.03867	0.974605	1.03993	0.917385	0.878406	0.93018	0.95352	-0.722552	-0.867151	-0.770882
ENSG00000031081	-1.06553	-1.04113	-1.14291	0.836098	0.874228	0.74899	1.03074	0.853252	1.31144	-0.841066	-0.849797	-0.71431
ENSG00000033100	-1.10463	-1.01437	-0.990501	1.0223	0.997402	1.02717	0.885725	0.857412	0.924562	-0.916847	-0.97571	-0.712514
ENSG00000033327	-0.853793	-0.750291	-0.589176	1.6121	1.58594	1.71732	-0.283553	-0.40398	-0.392769	-0.519175	-0.552251	-0.57037
ENSG00000035664	-1.14479	-1.05259	-0.879493	0.672453	0.656894	0.466343	1.12233	1.31732	1.29325	-0.791326	-0.698423	-0.961964
ENSG00000035681	-0.688628	-0.818475	-0.860587	0.812099	0.752297	0.833482	1.10846	1.11354	1.04651	-1.11864	-1.04768	-1.13238
ENSG00000035862	-1.2499	-1.58226	-1.2837	0.620546	0.529199	0.423787	1.24302	1.20666	1.05815	-0.251558	-0.393231	-0.320718
ENSG00000036530	-1.04696	-0.924095	-1.05067	1.13651	1.13875	1.02052	0.892041	0.576005	0.913079	-0.866669	-0.847355	-0.941165
ENSG00000036672	-0.928872	-0.928872	-0.928872	0.498486	0.622884	0.425729	1.14986	1.29056	1.48331	-0.913295	-0.928872	-0.842043
ENSG00000037042	-0.991241	-1.06399	-1.11552	0.952348	0.926996	0.945307	0.889781	1.02896	0.974627	-0.756926	-0.945695	-0.844646
ENSG00000037280	-0.877649	-0.750823	-0.68774	0.626894	0.693269	0.773175	1.11939	1.20992	1.17843	-0.981893	-1.15454	-1.14843
ENSG00000037474	-1.14918	-1.35122	-1.20741	0.778698	0.811096	0.765433	0.990386	1.07433	1.12543	-0.631914	-0.508375	-0.697276
ENSG00000037897	-0.877617	-0.923418	-1.13639	1.07726	1.12957	1.10308	0.805719	0.671369	0.895675	-0.984998	-0.953885	-0.806367
ENSG00000037965	-0.872973	-1.19359	-1.14018	0.820341	1.03263	0.962433	0.971092	0.91014	0.998667	-0.802092	-0.925541	-0.760935
ENSG00000038295	-1.38336	-1.41029	-1.53631	0.346233	0.231474	0.473468	1.20617	1.2024	1.17558	-0.168875	-0.165918	0.0294241
ENSG00000038382	-0.99566	-1.287	-1.09356	0.274942	0.237601	0.228189	1.49355	1.3253	1.44821	-0.527621	-0.559601	-0.544356
ENSG00000038427	-0.992809	-1.10384	-0.847794	0.16773	0.0223977	0.181229	1.51965	1.42112	1.56134	-0.567692	-0.675849	-0.685478
ENSG00000039139	-1.09114	-1.12103	-1.08433	0.930063	0.804384	1.04216	1.09669	0.725659	1.05586	-0.678364	-0.662039	-1.01791
ENSG00000039523	-0.582028	-0.62967	-0.56653	1.55579	1.70453	1.70375	-0.437202	-0.486943	-0.501028	-0.56288	-0.569774	-0.628007
ENSG00000039560	-1.59188	-1.50145	-1.40872	0.374751	0.136006	0.237314	1.12231	1.15303	1.17663	0.0772079	0.171847	0.052961
ENSG00000039600	-1.29736	-1.31286	-1.36175	0.847515	0.749705	0.686816	1.02685	1.10017	0.997117	-0.427522	-0.369629	-0.639046
ENSG00000040199	-1.06795	-1.09332	-0.920015	0.789129	0.828395	1.00329	1.01625	1.03674	1.03796	-0.960307	-0.823193	-0.84697
ENSG00000040608	-1.25194	-1.07112	-1.19414	0.521526	0.516922	0.763199	1.14626	1.38404	1.09191	-0.82991	-0.692519	-0.384234
ENSG00000040731	-1.07899	-0.938107	-1.03153	0.466646	0.434124	0.332282	1.56977	1.26451	1.252	-0.800379	-0.628217	-0.842107
ENSG00000040933	-1.62436	-1.27158	-1.15813	0.686809	1.07375	0.912286	1.07837	0.875501	0.692465	-0.47135	-0.38567	-0.408096
ENSG00000041515	-1.03994	-1.0536	-1.05494	1.26562	1.37181	1.33135	0.44217	0.536697	0.476564	-0.733272	-0.79805	-0.744406
ENSG00000041880	-0.888473	-1.21649	-0.977203	0.664711	0.638589	0.598358	1.3514	1.2094	1.07817	-0.696604	-0.681576	-1.08027
ENSG00000041982	-1.31682	-1.00402	-1.17303	1.26332	1.30059	1.08905	0.509391	0.660491	0.638537	-0.57087	-0.655151	-0.741478
ENSG00000042286	-0.892585	-1.19033	-0.846656	0.960303	1.11148	1.01651	0.906376	0.791247	0.918639	-0.92445	-1.02623	-0.824315
ENSG00000042317	-1.06191	-1.24602	-0.955642	0.969269	0.967096	0.840646	0.898704	1.03758	0.970461	-0.870801	-0.63248	-0.916911
ENSG00000044090	-0.853078	-0.860476	-0.779759	1.51938	1.56373	1.48495	0.137889	0.0536634	0.130749	-0.850748	-0.831013	-0.715286
ENSG00000046647	-0.955938	-1.41505	-1.53568	1.05656	0.972096	1.09716	0.662411	0.789719	0.791198	-0.574508	-0.289574	-0.598402
ENSG00000046653	-1.23543	-1.03955	-1.15557	1.1769	1.27239	1.09324	0.617778	0.658345	0.733785	-0.745656	-0.656786	-0.719436
ENSG00000046889	-1.09974	-1.01407	-0.899626	1.50402	1.59239	1.62741	-0.285334	-0.255937	-0.183314	-0.319002	-0.365606	-0.301196
ENSG00000047365	-0.771009	-0.875061	-0.875061	1.59879	1.56893	1.47831	0.169196	-0.103923	0.0203021	-0.697043	-0.750207	-0.763221
ENSG00000047457	-1.3183	-1.34369	-1.30006	0.768725	0.777719	0.57546	1.09519	1.09132	1.08143	-0.474072	-0.482008	-0.471711
ENSG00000047597	-1.18947	-1.31066	-1.23769	0.370387	0.384849	0.530091	1.40973	1.21925	1.25349	-0.350963	-0.442769	-0.636239
ENSG00000047617	-1.13023	-1.06384	-1.04378	0.445834	0.398723	0.224914	1.51502	1.21686	1.41726	-0.642582	-0.675201	-0.662978
ENSG00000048052	-1.02831	-1.2089	-1.29318	0.777661	1.04023	0.790402	1.01228	0.980034	1.0221	-0.762006	-0.695594	-0.634712
ENSG00000048162	-0.900857	-0.886813	-0.891976	0.302815	0.549259	0.250594	1.45512	1.27185	1.46041	-0.863338	-0.799431	-0.947633
ENSG00000048540	-0.77059	-0.652406	-0.768663	0.532566	0.480961	0.426639	1.34238	1.2583	1.36239	-1.13053	-1.10331	-0.977738
ENSG00000049089	-1.26884	-1.32025	-1.22223	0.933742	1.07629	1.05983	0.859431	0.796979	0.79866	-0.598122	-0.494188	-0.621284
ENSG00000049239	-1.23794	-1.07811	-0.9041	1.03962	1.0201	0.940258	0.875343	0.946845	0.875985	-0.775574	-0.879193	-0.823227
ENSG00000049246	-0.890756	-1.02037	-0.899831	0.311947	0.206603	0.431395	1.5273	1.25192	1.48449	-0.822699	-0.76868	-0.811326
ENSG00000049249	-1.1342	-1.11128	-1.16335	1.42909	1.48537	1.43441	0.203585	0.160343	0.168559	-0.513145	-0.480733	-0.478658
ENSG00000049283	-1.45579	-1.46847	-1.47462	0.948966	0.804433	1.02564	0.793576	0.841439	0.670603	-0.284511	-0.225438	-0.17582
ENSG00000049323	-0.996525	-1.083	-1.01631	1.05616	1.07912	1.00465	0.85103	0.863811	0.863792	-0.854943	-0.853222	-0.914554
ENSG00000049769	-0.942927	-0.901211	-1.03653	0.730418	0.949956	0.82802	1.04327	1.08914	1.07149	-0.968173	-0.875089	-0.988372
ENSG00000049860	-1.19111	-1.16005	-1.01353	1.56128	1.46687	1.34266	0.223971	0.152491	0.0996154	-0.514067	-0.48225	-0.485883
ENSG00000050165	-1.25277	-1.11865	-1.10283	-0.0436174	0.211104	0.121699	1.26087	1.57224	1.5378	-0.34797	-0.457895	-0.379982
ENSG00000050405	-1.34088	-1.44197	-1.63653	1.03353	1.07357	0.761527	0.651722	0.826938	0.633764	-0.0650408	-0.193066	-0.303554
ENSG00000050438	-1.17967	-1.38704	-1.03374	0.803217	0.901818	0.713276	0.993142	0.961741	1.1807	-0.758504	-0.433014	-0.761914
ENSG00000050555	-0.848723	-0.826411	-0.90329	-0.069167	-0.113044	-0.31613	1.65037	1.56109	1.57738	-0.702801	-0.429791	-0.579478
ENSG00000050767	-0.809267	-0.907933	-0.813706	0.672913	0.531893	0.715982	1.31385	1.23809	1.09936	-1.1647	-1.05108	-0.825401
ENSG00000050820	-0.990613	-0.954627	-1.0784	0.507092	0.662886	0.401116	1.25809	1.24455	1.39222	-0.676826	-0.89744	-0.868043
ENSG00000052344	-1.27106	-1.23137	-1.30681	0.319361	0.319011	0.177105	1.32774	1.34952	1.39229	-0.419188	-0.252847	-0.403756
ENSG00000052749	-1.22093	-1.00364	-1.34156	0.517497	0.700052	0.485764	1.03757	1.32968	1.30345	-0.416082	-0.803454	-0.588356
ENSG00000052850	-1.14651	-1.73141	-1.5889	0.908179	0.643537	0.628906	0.946314	0.704696	1.00931	-0.297676	-0.153046	0.0765884
ENSG00000053372	-0.992127	-0.810828	-1.08588	0.743019	0.730328	0.824586	1.26229	1.25179	0.800977	-1.16726	-0.915079	-0.64182
ENSG00000053524	-1.28909	-1.59226	-1.31617	0.887888	0.931944	1.09302	1.02666	0.621053	0.649752	-0.290466	-0.438496	-0.283845
ENSG00000054179	-0.807792	-1.06024	-0.790027	0.791003	0.577786	0.841719	1.22266	1.17318	1.03315	-0.886127	-0.969643	-1.12567
ENSG00000054219	-1.35785	-1.42171	-1.26729	0.339809	0.542671	0.523125	1.41165	1.22363	1.0095	-0.342032	-0.315396	-0.346109
ENSG00000054598	-1.30511	-1.38709	-1.38809	0.399402	0.40312	0.382605	1.42553	1.07733	1.21378	-0.439573	-0.341396	-0.040498
ENSG00000054967	-1.59908	-1.29722	-1.54753	0.810165	0.751796	0.77835	1.1253	0.776419	0.732582	-0.139475	-0.0613054	-0.329993
ENSG00000054983	-0.999072	-1.22937	-1.14893	1.08364	1.08952	1.02112	0.858356	0.857893	0.7031	-0.449622	-0.869566	-0.917064
ENSG00000055044	-0.336977	-0.347314	-0.30324	1.4731	1.43622	1.41696	0.0596986	0.15164	0.0710339	-1.18587	-1.3406	-1.09464
ENSG00000055118	-1.26992	-1.43836	-1.26156	0.621833	0.669515	0.662141	1.00541	1.27095	1.09998	-0.441092	-0.477513	-0.44138
ENSG00000055163	-1.22512	-1.15473	-1.07427	1.55016	1.48516	1.38298	0.126579	0.0426067	0.0403989	-0.450717	-0.305492	-0.417551
ENSG00000055609	-1.02634	-1.04601	-1.12471	0.685223	0.608404	0.614797	1.18029	1.23676	1.24445	-0.91117	-0.726402	-0.735298
ENSG00000056291	-1.33585	-1.0803	-1.30477	0.644912	0.664204	0.599465	1.03687	1.11216	1.35254	-0.640808	-0.64253	-0.405899
ENSG00000056558	-1.22988	-1.25194	-1.10634	0.549541	0.681587	0.465341	1.17795	1.34219	1.1851	-0.724778	-0.571241	-0.517541
ENSG00000056972	-1.11294	-1.06053	-1.1973	0.313972	-0.199774	-0.314386	1.42378	1.34237	1.69272	-0.3709	-0.249502	-0.267506
ENSG00000056998	-1.14446	-1.18783	-1.06251	0.67459	0.627475	0.59161	1.21065	1.24892	1.16584	-0.91053	-0.631579	-0.582187
ENSG00000057704	-0.846692	-1.02063	-0.840857	0.280569	0.308832	0.264164	1.43665	1.44778	1.44241	-0.785401	-0.771326	-0.915502
ENSG00000058063	-1.22997	-1.49115	-1.41399	0.672115	0.616423	0.681794	1.1277	1.06575	1.07017	-0.380484	-0.281316	-0.437041
ENSG00000058091	-1.28719	-1.32058	-1.18183	0.649348	0.776861	0.655398	1.16843	1.10966	1.10274	-0.517944	-0.580185	-0.574696
ENSG00000058404	-0.952886	-0.928687	-0.909998	0.190113	0.151518	0.0103069	1.63971	1.48952	1.39976	-0.801255	-0.688623	-0.599482
ENSG00000058453	-0.752296	-1.06547	-1.10469	0.209199	0.19664	0.0922701	1.5118	1.46714	1.4679	-0.818377	-0.608031	-0.596086
ENSG00000058668	-1.42711	-1.44214	-1.48344	0.75037	0.90347	0.805231	0.931139	0.890337	0.87994	-0.245634	-0.319142	-0.243009
ENSG00000058804	-1.25045	-1.26818	-1.20648	0.545889	0.569372	0.868253	1.15297	0.990914	1.2914	-0.528275	-0.754937	-0.410474
ENSG00000059377	-1.10491	-0.990814	-1.20515	1.04721	1.06528	1.03511	0.857677	0.743041	0.917464	-0.7339	-0.963822	-0.667186
ENSG00000059378	-0.865152	-1.07906	-1.08604	0.358553	0.397895	0.342182	1.3241	1.5408	1.28742	-0.871333	-0.517691	-0.831678
ENSG00000059728	-1.2355	-1.04429	-1.17895	0.198018	0.360851	0.213795	1.1845	1.5514	1.4785	-0.462538	-0.522866	-0.542924
ENSG00000059915	-0.857816	-1.64269	-1.49794	0.73123	0.728765	0.659938	1.05686	1.0107	1.06795	-0.390458	-0.515868	-0.350672
ENSG00000060140	-1.23823	-1.1951	-1.12753	0.934517	0.650693	0.779555	1.19716	0.919307	1.08512	-0.877133	-0.541668	-0.586695
ENSG00000060656	-0.837764	-0.871675	-0.868594	0.950457	1.12379	1.20291	0.78888	0.774796	0.827314	-0.849785	-0.993939	-1.24639
ENSG00000060762	-1.42612	-1.19589	-1.2874	1.05342	0.838349	0.87866	0.841425	0.932615	0.923259	-0.357645	-0.687455	-0.513217
ENSG00000061273	-1.36455	-1.47871	-1.38796	0.781697	0.734888	0.731555	0.998045	0.870421	1.01953	0.00441708	-0.197708	-0.711619
ENSG00000061455	-0.769999	-0.717691	-0.626482	1.50106	1.48496	1.42344	0.234734	0.194784	0.192349	-1.0513	-0.793164	-1.07269
ENSG00000061656	-1.15615	-1.21769	-1.04948	0.565922	0.586127	0.383995	1.30518	1.23337	1.3202	-0.61715	-0.710949	-0.643378
ENSG00000061918	-1.14258	-1.00921	-1.33469	1.31338	1.39237	1.24092	0.440235	0.362717	0.490368	-0.777848	-0.339185	-0.636491
ENSG00000061938	-1.13722	-0.878907	-1.06024	0.485129	0.272701	0.588532	1.31567	1.3522	1.34522	-0.880342	-0.587011	-0.815723
ENSG00000062282	-1.39009	-1.77329	-1.67729	0.771232	0.917172	0.851028	0.436995	0.265319	0.227713	0.399094	0.53378	0.438335
ENSG00000062582	-1.41664	-1.36163	-1.25464	0.953103	0.794193	0.9712	0.9593	0.886329	0.840849	-0.517496	-0.291651	-0.562919
ENSG00000063127	-1.00336	-1.12327	-1.02613	1.15288	1.04123	0.916149	0.865993	0.8947	0.822922	-0.678603	-0.972399	-0.890112
ENSG00000063180	-1.01483	-1.08732	-1.00436	0.746804	0.51441	0.717218	1.20993	0.989322	1.39386	-0.88153	-0.905772	-0.67773
ENSG00000063241	-1.02473	-0.66554	-0.667045	0.00148421	0.203707	0.268725	1.46593	1.53598	1.46321	-0.739127	-0.755056	-1.08754
ENSG00000063438	-0.895612	-0.696119	-1.04775	0.0136339	-0.0258368	-0.122347	1.61253	1.53959	1.54587	-0.590232	-0.695036	-0.638694
ENSG00000063660	-0.761085	-0.890422	-0.809496	0.0625907	-0.289221	-0.0334087	1.55966	1.61346	1.57254	-0.698009	-0.726824	-0.599792
ENSG00000064199	-1.23918	-0.921687	-1.2682	1.14493	1.10481	0.846334	0.816317	0.804146	0.905351	-0.628686	-0.843995	-0.720129
ENSG00000064218	-1.44154	-1.7297	-1.4876	0.845968	0.919798	0.951821	0.553108	0.715313	0.563414	-0.113137	-0.0848109	0.307363
ENSG00000064270	-1.40842	-1.38552	-1.12833	1.21843	1.16367	1.3689	0.444789	0.360948	0.527896	-0.573851	-0.265042	-0.323461
ENSG00000064300	-0.987457	-1.05552	-0.979422	1.41363	1.64803	1.22119	-0.0303064	0.405868	0.410004	-0.582311	-0.701583	-0.762123
ENSG00000064309	-1.04957	-1.14189	-1.09674	0.761842	0.766794	0.648163	0.952337	1.09905	1.3752	-0.692167	-0.833365	-0.789645
ENSG00000064393	-1.37001	-1.44654	-1.41311	0.771557	0.535972	0.656795	1.09415	1.06722	1.02314	-0.22008	-0.201147	-0.49795
ENSG00000064655	-1.24284	-1.14437	-1.25511	1.1563	0.935851	0.716697	0.796403	0.967694	1.00769	-0.595957	-0.642023	-0.700338
ENSG00000064687	-1.13638	-1.04761	-1.07364	1.21373	1.17163	1.21223	0.631962	0.622867	0.732242	-0.869831	-0.753734	-0.703454
ENSG00000064763	-1.01666	-0.969462	-0.889834	0.153336	0.28199	0.446565	1.48785	1.44882	1.3561	-0.860386	-0.665042	-0.773277
ENSG00000064989	-0.859354	-1.03741	-0.941527	0.403526	0.171552	0.264112	1.33556	1.61815	1.35897	-0.73409	-0.817906	-0.761581
ENSG00000065054	-1.31094	-1.177	-1.09249	0.957262	0.845544	0.942967	0.789524	1.03846	1.03685	-0.738141	-0.759519	-0.53251
ENSG00000065057	-0.858026	-0.787334	-0.889085	0.0540144	-0.0668314	0.00364595	1.65773	1.44165	1.57898	-0.732674	-0.75899	-0.643079
ENSG00000065183	-0.925782	-0.76228	-0.837182	0.265154	0.220876	0.1494	1.52211	1.47707	1.43221	-0.794572	-0.95227	-0.794741
ENSG00000065357	-0.940384	-0.804606	-0.788967	1.50287	1.5475	1.64453	-0.653927	-0.788534	-0.65413	-0.0792879	-0.0388501	0.0537915
ENSG00000065361	-1.36345	-1.36786	-1.32183	1.13262	1.12153	1.06396	0.678849	0.683214	0.628175	-0.395691	-0.399051	-0.460467
ENSG00000065534	-0.944398	-0.886	-0.973628	0.828409	0.830331	0.789958	1.03971	0.891754	1.30955	-0.893692	-1.02369	-0.968311
ENSG00000065559	-1.17233	-1.03979	-1.31972	0.564301	0.541149	0.537041	1.22521	1.37623	1.14023	-0.431275	-0.632614	-0.788446
ENSG00000065609	-1.25114	-1.28287	-1.19589	0.787165	0.734381	0.570579	1.17327	1.11445	1.10396	-0.648078	-0.605476	-0.500346
ENSG00000065618	-0.779375	-0.655903	-0.720491	-0.0753122	-0.15225	-0.00352555	1.66167	1.57967	1.51043	-0.802621	-0.703981	-0.858311
ENSG00000065621	-0.695191	-1.03235	-0.848354	-0.0665781	-0.07311	0.0302148	1.66994	1.58134	1.44326	-0.70828	-0.636185	-0.664712
ENSG00000065665	-1.19768	-1.03726	-1.02667	1.04213	0.973214	1.13182	0.850379	0.852711	0.839627	-0.826115	-0.789214	-0.812935
ENSG00000065675	-1.32778	-1.14633	-1.2556	0.693412	0.936506	0.757414	1.03005	0.990173	1.12234	-0.463698	-0.721389	-0.615105
ENSG00000065717	-1.15237	-0.818785	-0.880593	1.24376	1.27079	1.27411	0.67611	0.587859	0.47171	-1.02174	-0.893122	-0.757724
ENSG00000065911	-0.994467	-1.03693	-1.05081	0.455691	0.187354	0.330112	1.4742	1.26767	1.47671	-0.584048	-0.678206	-0.847281
ENSG00000065923	-1.08969	-0.870848	-0.979009	0.0718786	0.453997	0.331884	1.57224	1.36476	1.31562	-0.465001	-0.990428	-0.715403
ENSG00000065989	-1.56731	-1.32383	-1.49222	0.854998	0.989074	0.607553	0.856919	0.92247	0.816825	-0.107169	-0.0960974	-0.461221
ENSG00000066027	-1.45636	-1.35488	-1.19806	0.43476	0.671936	0.233593	1.1986	1.19263	1.30406	-0.303894	-0.356142	-0.366231
ENSG00000066032	-1.42147	-1.48696	-1.36545	0.696077	0.626185	0.7391	1.19427	0.897805	0.995383	-0.253788	-0.293814	-0.327339
ENSG00000066230	-1.0717	-0.709144	-0.891963	0.0369833	-0.0400072	-0.0154274	1.65273	1.53011	1.46795	-0.731083	-0.74289	-0.485559
ENSG00000066248	-1.38977	-1.20812	-1.18336	0.368147	0.429929	0.524366	1.3776	1.31346	1.14067	-0.575074	-0.257065	-0.540772
ENSG00000066382	-1.46462	-1.58522	-1.57977	0.45561	0.411836	0.291781	0.9779	1.12249	1.06129	0.130228	0.154354	0.024126
ENSG00000066468	-0.930176	-1.16028	-0.812047	0.416379	0.380037	0.741565	1.50425	1.21151	1.1803	-0.83678	-0.820585	-0.874172
ENSG00000066629	-1.09464	-1.18254	-0.99862	0.981451	0.814352	0.642795	1.02248	1.05826	1.13354	-0.685084	-0.933937	-0.75806
ENSG00000066697	-1.16849	-1.31683	-1.1142	1.00888	0.865473	0.954158	0.927933	0.937414	0.926255	-0.683061	-0.561492	-0.776042
ENSG00000066735	-1.10207	-1.08299	-1.2686	0.378659	0.255818	0.384106	1.38824	1.44818	1.28224	-0.543078	-0.441756	-0.698745
ENSG00000066777	-1.5066	-1.33688	-1.25195	1.02865	1.09072	1.16897	0.626945	0.71234	0.623926	-0.27712	-0.504203	-0.374801
ENSG00000066923	-1.15223	-1.17347	-1.17226	0.756644	0.817055	0.631927	1.20623	0.945854	1.21271	-0.68677	-0.571012	-0.81468
ENSG00000067057	-1.254	-1.43422	-1.0882	0.392483	0.471822	0.385236	1.29318	1.37433	1.21542	-0.436067	-0.529069	-0.390915
ENSG00000067082	-0.970473	-1.51618	-1.57787	1.0329	0.495091	0.517075	1.08695	0.923708	1.11016	-0.342342	-0.474195	-0.284823
ENSG00000067191	-0.640295	-0.59907	-0.657825	0.50072	0.587919	0.607824	1.21923	1.27408	1.23414	-1.07057	-1.36447	-1.09168
ENSG00000067208	-1.12582	-1.38327	-1.23269	1.12858	1.16169	1.09133	0.59064	0.745417	0.754567	-0.484526	-0.606277	-0.639647
ENSG00000067221	-1.00505	-0.851571	-0.775905	-0.0450138	0.135364	0.145671	1.47222	1.5759	1.53732	-0.674673	-0.807796	-0.706473
ENSG00000067225	-0.574504	-0.584428	-0.544106	1.43689	1.47275	1.49362	0.174753	0.151934	0.201006	-1.09681	-1.06894	-1.06215
ENSG00000067715	-0.910801	-0.883481	-0.899071	0.251966	0.0567618	-0.00408052	1.57063	1.52331	1.46086	-0.774307	-0.583434	-0.808353
ENSG00000067836	-0.904661	-0.847759	-0.881694	1.56722	1.61767	1.603	-0.121969	-0.149493	-0.190503	-0.519131	-0.66464	-0.508041
ENSG00000067840	-1.42678	-1.40154	-1.37262	0.58467	0.44349	0.307569	1.28345	1.1155	1.18092	-0.107304	-0.285293	-0.32205
ENSG00000067992	-0.910718	-0.862872	-0.851574	0.297037	0.0323758	0.185453	1.46218	1.48626	1.53386	-0.774133	-0.827974	-0.769887
ENSG00000068078	-0.81753	-0.992959	-0.654699	0.24777	0.221486	0.250457	1.50034	1.51965	1.36199	-0.795661	-0.943371	-0.897476
ENSG00000068079	-1.4934	-1.4342	-1.38582	0.955889	0.934873	0.864692	0.795611	0.823196	0.826733	-0.304425	-0.298099	-0.28505
ENSG00000068137	-1.3685	-1.24564	-1.47646	0.578019	0.537115	0.75646	1.11043	1.17898	1.06645	-0.312746	-0.372944	-0.451169
ENSG00000068323	-0.740237	-1.15508	-1.35957	0.605569	0.735374	0.810399	1.14143	1.22817	0.983334	-0.544152	-0.555167	-1.15007
ENSG00000068366	-1.35026	-1.4913	-1.47842	0.654706	0.649304	0.549224	0.976358	1.03415	1.1869	-0.303825	-0.199718	-0.227121
ENSG00000068383	-1.03501	-1.02008	-0.916402	1.2006	1.36478	1.31474	0.635028	0.389341	0.583358	-0.798483	-0.920299	-0.797569
ENSG00000068745	-1.27942	-0.918746	-1.52127	0.328453	0.228132	0.186051	1.33869	1.51086	1.2258	-0.498722	-0.25419	-0.345637
ENSG00000068831	-1.19952	-1.10772	-1.05837	1.39144	1.36587	1.05337	0.354098	0.742824	0.465422	-0.616533	-0.520087	-0.870798
ENSG00000068903	-0.821787	-0.778142	-0.854102	-0.0824261	0.107497	-0.0382108	1.62641	1.58778	1.46902	-0.663829	-0.786064	-0.766154
ENSG00000068971	-0.933269	-0.949714	-0.952034	1.31031	1.7141	1.46009	0.367915	0.0934613	-0.0835507	-0.742773	-0.696815	-0.587722
ENSG00000069011	-1.10355	-1.05962	-1.18586	0.191411	0.157828	0.212194	1.52044	1.29136	1.51453	-0.519582	-0.304462	-0.714683
ENSG00000069020	-1.06215	-1.41633	-1.53759	0.923546	1.19224	1.29628	0.73763	0.653571	0.351005	-0.268843	-0.400636	-0.468726
ENSG00000069399	-0.713831	-0.977205	-0.918798	0.485695	0.56452	0.351146	1.19909	1.46321	1.32436	-0.849098	-0.742024	-1.18707
ENSG00000069424	-0.837246	-0.766383	-0.86422	1.43781	1.67331	1.51928	-0.0170615	-0.143055	0.208399	-0.717022	-0.965161	-0.528652
ENSG00000069482	-1.05977	-1.29177	-1.02238	0.359601	0.40343	0.349388	1.31472	1.40057	1.38542	-0.543066	-0.601123	-0.695018
ENSG00000069493	-0.752249	-0.684189	-0.796026	1.50821	1.5602	1.58964	0.0726357	-0.0196377	0.0242199	-0.804834	-0.870199	-0.827773
ENSG00000069535	-0.980646	-1.0895	-1.15394	0.935832	1.0352	1.03423	0.952632	0.912074	0.837979	-0.81011	-0.882067	-0.791679
ENSG00000069702	-0.875735	-0.842162	-0.74203	-0.0702808	-0.1994	-0.221224	1.62319	1.59404	1.59445	-0.642779	-0.551608	-0.666465
ENSG00000069812	-1.24736	-1.12473	-1.1525	1.13776	1.44613	1.18411	0.683855	0.596087	0.310472	-0.53922	-0.561334	-0.733273
ENSG00000069869	-0.977699	-1.1504	-0.981715	0.464706	0.361929	0.422022	1.45144	1.42222	1.19348	-0.820844	-0.842577	-0.54256
ENSG00000069966	-1.55524	-1.38695	-1.36532	0.905511	0.927426	0.718392	0.92404	0.827286	0.889426	-0.309328	-0.229017	-0.346222
ENSG00000070081	-1.23114	-1.18235	-0.873667	0.479505	0.523084	0.405069	1.38024	1.42651	1.11871	-0.479177	-0.724688	-0.8421
ENSG00000070182	-0.815125	-1.17264	-1.05187	0.984991	1.02688	0.94376	0.904002	0.800349	1.04558	-0.953325	-0.934831	-0.777773
ENSG00000070190	-0.740222	-0.874232	-0.847386	0.0520266	0.184485	-0.111786	1.40437	1.67339	1.54902	-0.784554	-0.765382	-0.739731
ENSG00000070404	-0.947066	-0.901233	-0.958877	0.283436	0.382859	0.256647	1.30169	1.66586	1.30057	-0.877829	-0.672534	-0.833523
ENSG00000070413	-1.14791	-1.20373	-0.970056	0.622583	1.04319	0.996649	1.02854	0.981366	0.961049	-0.516578	-0.881295	-0.913812
ENSG00000070526	-1.42728	-1.61582	-1.11889	1.01511	0.633199	0.918794	1.04588	0.852571	0.769005	-0.223538	-0.456053	-0.392969
ENSG00000070601	-1.42832	-1.406	-1.15679	1.05195	1.10676	0.894514	0.648902	0.794949	0.891489	-0.542682	-0.480388	-0.374373
ENSG00000070614	-0.846555	-0.756856	-0.719992	1.57121	1.65489	1.63326	-0.328795	-0.231954	-0.195612	-0.486337	-0.497878	-0.795385
ENSG00000070669	-1.23266	-1.28854	-1.09297	0.984933	1.01182	0.939448	0.8457	0.905263	0.920207	-0.725294	-0.771578	-0.496332
ENSG00000070729	-1.20754	-1.27029	-1.13837	0.662782	0.592812	0.564748	1.15972	1.2141	1.25325	-0.638125	-0.51255	-0.68054
ENSG00000070731	-1.31417	-1.10422	-1.00294	0.740542	0.74138	0.628859	1.16733	0.874991	1.36388	-0.732179	-0.905579	-0.457903
ENSG00000070759	-1.30911	-1.69001	-1.33331	0.210325	0.595966	0.246667	0.89493	1.2868	1.30427	0.0262312	-0.0594303	-0.173332
ENSG00000070778	-1.46397	-1.53307	-1.44097	0.625589	0.778085	0.844058	0.828721	0.974155	0.96551	-0.0426351	-0.205546	-0.329925
ENSG00000070814	-0.914339	-0.839825	-0.802326	-0.084915	0.00123438	-0.0530629	1.49935	1.5019	1.68474	-0.388624	-0.914275	-0.689855
ENSG00000071246	-1.0275	-0.959665	-0.620156	0.863384	0.510511	0.740118	1.21491	1.17715	1.10037	-1.07318	-0.908299	-1.01765
ENSG00000071282	-1.19103	-1.49409	-1.41961	0.176988	0.224115	0.25247	1.38026	1.29537	1.23854	-0.153176	-0.156146	-0.153679
ENSG00000071539	-0.683696	-0.702588	-0.863671	0.64626	0.763193	0.758423	1.2159	1.08776	1.06772	-0.648569	-1.38615	-1.25458
ENSG00000071575	-0.852652	-0.898126	-0.706344	-0.1396	-0.334288	-0.154135	1.49672	1.73409	1.58802	-0.551662	-0.448712	-0.733305
ENSG00000071909	-0.918863	-1.16617	-1.1385	0.829843	0.796329	0.778773	0.832865	1.37613	1.00035	-0.790717	-0.996117	-0.603916
ENSG00000072071	-1.2445	-1.2942	-1.30358	0.781556	0.803949	0.763784	1.14947	1.03367	0.965454	-0.555468	-0.571211	-0.528922
ENSG00000072134	-1.50614	-1.15149	-0.919954	1.2711	1.56244	1.42032	0.162634	0.0925212	0.0304067	-0.0965153	-0.613536	-0.251788
ENSG00000072135	-1.2397	-1.15247	-1.09038	1.26229	1.4235	1.0458	0.567711	0.289687	0.772639	-0.77041	-0.657531	-0.451132
ENSG00000072163	-1.26949	-1.3114	-1.08225	1.32636	1.00141	1.09581	0.911812	0.6305	0.467095	-0.560662	-0.459692	-0.749495
ENSG00000072210	-0.366188	-0.314314	-0.36614	1.46131	1.51882	1.45893	0.0339162	0.0199764	0.0423838	-1.15528	-1.19752	-1.1359
ENSG00000072274	-1.25086	-1.2966	-1.29395	0.352357	0.608708	0.569318	1.25645	1.30429	1.14837	-0.38068	-0.512352	-0.505055
ENSG00000072310	-0.769706	-1.1237	-1.01462	0.919629	1.17023	1.31015	0.645793	0.602437	0.972748	-0.852982	-0.920416	-0.939567
ENSG00000072422	-1.09779	-1.32515	-1.22173	0.994768	1.16373	0.765217	0.814484	0.929856	0.897993	-0.535072	-0.560539	-0.825771
ENSG00000072657	-1.01752	-1.0172	-1.16508	0.818511	0.837044	0.883137	1.05632	1.01344	1.07676	-0.628032	-0.941749	-0.915634
ENSG00000072682	-1.00594	-1.01612	-0.961875	1.40084	1.37449	1.3665	0.422288	0.496061	0.250895	-0.875473	-0.680947	-0.77072
ENSG00000072778	-0.807145	-0.763348	-1.03075	0.528568	0.7708	0.77978	1.14536	1.16466	1.22769	-1.0872	-1.01365	-0.914764
ENSG00000072786	-1.01509	-1.01507	-1.03451	0.831873	0.391684	0.428433	1.35892	1.19968	1.25813	-0.632565	-0.853822	-0.917657
ENSG00000072818	-0.816385	-0.789603	-0.886549	1.49378	1.39586	1.50029	0.014351	0.431839	0.246553	-0.812138	-0.942531	-0.835464
ENSG00000072858	-0.525135	-0.447468	-0.602817	1.35537	1.38064	1.50659	0.187949	0.318488	0.248961	-1.08517	-1.30923	-1.02818
ENSG00000072952	-0.80965	-0.929921	-0.821927	0.530852	0.610886	0.51966	1.24671	1.35294	1.25084	-1.11843	-0.895577	-0.936384
ENSG00000073060	-0.777914	-0.862016	-1.09274	0.00681457	0.531607	0.4437	1.47218	1.45007	1.26738	-0.688261	-1.09393	-0.656898
ENSG00000073150	-1.03795	-0.83236	-0.87147	-0.00190131	0.234609	0.095853	1.38519	1.42808	1.70819	-0.546958	-0.858517	-0.70276
ENSG00000073464	-1.5603	-1.19911	-1.37969	1.13729	1.19618	1.3292	0.637906	0.169948	0.143891	-0.382687	-0.29704	0.204411
ENSG00000073605	-1.34751	-1.27446	-1.45268	0.494835	0.522943	0.374195	1.26217	1.17896	1.20302	-0.267997	-0.190531	-0.502932
ENSG00000073670	-1.41883	-1.01761	-1.26959	0.91549	0.493631	0.849292	0.676322	1.23457	1.174	-0.717262	-0.805617	-0.114394
ENSG00000073712	-1.08636	-1.43782	-1.14463	1.16916	1.19997	0.857601	0.560369	0.835452	0.868809	-0.704051	-0.481969	-0.636528
ENSG00000073756	-1.10172	-0.856435	-1.12735	1.34214	1.50379	1.41086	0.417462	0.232655	0.23497	-0.62948	-0.837244	-0.589658
ENSG00000073849	-0.946739	-1.03396	-1.13487	0.500119	0.502475	0.242011	1.21604	1.46137	1.37598	-0.586252	-0.624525	-0.971646
ENSG00000073910	-0.827092	-0.793636	-0.714246	1.03117	0.963994	1.23874	0.678014	0.851751	0.883236	-1.18282	-1.15928	-0.969823
ENSG00000074276	-1.16029	-1.14328	-0.914829	0.749868	0.663218	0.740631	0.866124	1.26281	1.30711	-0.737856	-0.700476	-0.933025
ENSG00000074317	-1.48706	-1.1173	-1.29198	0.613793	0.664259	0.700811	1.30995	1.00798	1.05019	-0.43257	-0.404764	-0.613313
ENSG00000074370	-1.06929	-1.13926	-1.0359	0.881544	0.910266	1.13022	0.984563	0.881517	0.913845	-0.766057	-0.888269	-0.803171
ENSG00000074410	-0.859803	-0.781852	-0.749463	1.08508	1.09386	1.20061	0.693839	0.812787	0.758148	-1.08426	-1.20226	-0.966686
ENSG00000074416	-0.585287	-0.526875	-0.555835	1.58365	1.65921	1.63485	-0.270587	-0.281311	-0.260936	-0.795137	-0.83064	-0.771099
ENSG00000074527	-1.48688	-1.27878	-1.24775	0.851674	0.768905	0.774301	1.01502	0.954141	1.04099	-0.378023	-0.506779	-0.506823
ENSG00000074590	-1.52654	-1.51062	-1.40642	0.82491	0.853808	0.936651	0.794541	0.801007	0.840263	-0.313669	-0.112545	-0.181385
ENSG00000074657	-0.988117	-1.1562	-0.844823	0.767675	0.81261	0.894592	1.07731	1.0281	1.11756	-0.936753	-0.818068	-0.953883
ENSG00000074855	-0.973918	-1.17287	-0.816766	0.599209	0.56705	0.492564	0.970426	1.43614	1.40012	-0.891133	-0.926784	-0.684041
ENSG00000074964	-0.808743	-0.857104	-0.67907	1.49716	1.57208	1.54354	-0.138952	0.15817	0.153746	-0.804926	-0.798821	-0.837089
ENSG00000075035	-1.09138	-1.06484	-1.30034	0.469812	0.542268	0.614814	1.302	1.31779	1.16632	-0.638757	-0.766281	-0.551412
ENSG00000075142	-1.04774	-1.15038	-1.22187	0.541287	0.695884	0.58833	1.307	1.24411	1.1222	-0.744121	-0.630452	-0.704247
ENSG00000075213	-1.39184	-1.19903	-0.944049	0.455523	0.44968	0.453106	1.23023	1.50203	1.15482	-0.410987	-0.61463	-0.684859
ENSG00000075240	-0.852078	-1.2155	-0.959929	0.452325	0.279822	0.641107	1.33161	1.32558	1.31993	-0.520604	-0.983238	-0.819021
ENSG00000075275	-1.11028	-1.40734	-1.21468	1.34636	1.28414	1.4705	0.414873	-0.121361	0.29737	-0.344845	-0.535413	-0.079323
ENSG00000075336	-1.33161	-1.46569	-1.13776	0.93895	0.712868	0.46168	1.05987	1.07088	1.06528	-0.698426	-0.165081	-0.510959
ENSG00000075340	-1.2665	-1.07396	-0.947954	1.41375	1.43927	1.47474	0.304486	0.150675	0.189008	-0.542915	-0.534772	-0.605838
ENSG00000075461	-1.38137	-1.18022	-1.10361	0.525324	0.19588	0.572081	1.15614	1.45999	1.22238	-0.671401	-0.163117	-0.63208
ENSG00000075539	-0.714419	-1.09025	-0.862899	0.0362434	0.0206906	0.196253	1.42581	1.63267	1.50406	-0.642357	-0.685587	-0.820204
ENSG00000075618	-1.41878	-1.08892	-1.56144	1.39691	1.08006	0.945492	0.517609	0.710239	0.428893	-0.467724	-0.150254	-0.392086
ENSG00000075624	-0.774144	-0.906781	-0.743262	0.417205	0.154916	0.261103	1.45639	1.41272	1.44596	-1.1059	-0.908729	-0.709467
ENSG00000075643	-1.06456	-1.14217	-0.975173	0.704878	0.77359	0.489473	1.32459	1.2509	0.920609	-1.25865	-0.483947	-0.539539
ENSG00000075673	-1.02149	-1.209	-0.907005	0.340024	0.273089	0.550014	1.42451	1.32815	1.36131	-0.669497	-0.688669	-0.781445
ENSG00000075826	-1.10519	-1.23893	-1.02006	1.19761	1.05251	0.764843	0.665618	1.00318	0.913182	-0.972885	-0.792047	-0.467823
ENSG00000076067	-1.0968	-1.22901	-1.23835	0.240426	0.298542	0.194982	1.4113	1.46767	1.33091	-0.561404	-0.386691	-0.43158
ENSG00000076258	-1.32699	-1.36743	-1.40611	0.429605	0.331909	0.0123225	1.30739	1.35204	1.19437	-0.0177905	-0.295712	-0.213611
ENSG00000076351	-0.554346	-0.548461	-0.566453	1.62447	1.68972	1.63774	-0.572071	-0.386874	-0.37633	-0.592158	-0.617616	-0.737627
ENSG00000076641	-1.37319	-1.15104	-1.28889	0.991249	1.0045	0.985395	0.984283	0.76982	0.78506	-0.598884	-0.467449	-0.640865
ENSG00000076706	-0.916351	-1.1188	-1.0108	0.740432	0.81696	0.518316	1.32225	1.08811	1.12419	-0.928088	-0.874872	-0.761351
ENSG00000076716	-1.68834	-1.33654	-1.29742	0.415623	0.61498	0.2936	1.15976	1.12113	1.16742	-0.127583	-0.0922429	-0.230384
ENSG00000076770	-1.10478	-1.07658	-0.756156	0.328245	0.356083	0.151059	1.496	1.43877	1.33253	-0.431902	-0.963938	-0.769323
ENSG00000076826	-0.956809	-0.858123	-1.17367	1.05045	0.988727	0.779644	1.06413	0.802296	1.00149	-1.1048	-0.876712	-0.716625
ENSG00000076864	-0.89307	-0.831435	-0.557398	1.58713	1.58144	1.71607	-0.243123	-0.501956	-0.354112	-0.556561	-0.616695	-0.330289
ENSG00000077044	-1.05124	-1.2493	-1.32407	0.379137	0.286928	0.506613	1.50577	1.22069	1.23004	-0.475679	-0.324375	-0.704517
ENSG00000077063	-1.03476	-1.07448	-0.982471	1.4816	1.35284	1.2329	0.373873	0.563776	0.332322	-0.787193	-0.64871	-0.809699
ENSG00000077092	-1.18192	-1.23174	-1.07693	0.944081	0.76832	0.89582	1.05831	1.03076	0.941415	-0.565365	-0.768245	-0.814508
ENSG00000077150	-1.34582	-1.37636	-1.12694	1.22942	1.45326	1.39057	0.183146	0.291272	0.236898	-0.30062	-0.338825	-0.296008
ENSG00000077238	-1.03757	-1.09253	-1.26739	1.53428	1.43415	1.38046	0.305886	-0.0159899	0.175778	-0.554307	-0.46933	-0.393445
ENSG00000077264	-1.28302	-1.35278	-1.12928	0.405642	0.695784	0.372351	1.08218	1.04062	1.55432	-0.774706	-0.25823	-0.352881
ENSG00000077274	-0.734091	-0.715627	-0.856181	3.55125e-05	0.0832554	-0.191779	1.58678	1.47135	1.64767	-0.682685	-0.718921	-0.889809
ENSG00000077454	-1.10447	-1.2549	-1.07258	0.934546	0.866845	0.661669	0.913867	1.09788	1.14624	-0.881457	-0.708867	-0.598772
ENSG00000077585	-1.56555	-1.17427	-1.10821	0.874487	0.885754	0.834616	0.979629	0.951461	0.921918	-0.823758	-0.415772	-0.36031
ENSG00000077616	-1.66805	-1.07169	-0.891491	0.461737	0.734387	0.751602	1.12456	1.34336	0.922998	-0.622698	-0.71507	-0.369648
ENSG00000077782	-1.74764	-1.65535	-1.22157	0.77037	0.870618	0.880493	0.933477	0.530256	0.553451	0.0760538	0.25183	-0.24199
ENSG00000077942	-1.29233	-1.76397	-1.2998	0.952862	1.05078	0.617151	0.805713	0.76298	0.858837	-0.300123	-0.197109	-0.194998
ENSG00000078018	-0.934321	-0.69366	-0.739891	0.961185	0.937767	0.926392	1.17227	0.966686	0.701013	-1.12851	-1.00979	-1.15914
ENSG00000078081	-1.26294	-0.814107	-1.14008	0.448498	0.26306	1.00995	1.38266	1.36622	0.894042	-0.873215	-0.624155	-0.64993
ENSG00000078124	-0.964134	-0.874761	-0.909235	1.26652	1.32951	1.44341	0.4746	0.469592	0.439119	-0.897622	-0.899562	-0.877439
ENSG00000078401	-1.02524	-0.914435	-0.954047	0.312786	0.312134	0.24451	1.40245	1.46106	1.44283	-0.886797	-0.7441	-0.651161
ENSG00000078687	-0.707669	-0.747678	-0.514248	1.49585	1.76873	1.39543	-0.360099	0.206604	0.0234775	-0.877443	-0.799385	-0.883571
ENSG00000078804	-1.45176	-1.50389	-1.6888	0.846526	0.684638	0.768623	0.832089	0.868807	0.731978	-0.0596026	-0.102609	0.0740004
ENSG00000078900	-1.48982	-1.48412	-1.49317	1.10382	1.18719	1.15717	0.342155	0.295966	0.402135	-0.0451714	-0.0676813	0.0915262
ENSG00000079150	-1.15685	-1.11132	-0.702795	0.757408	0.56443	0.533243	1.17625	1.26434	1.237	-0.867254	-1.01478	-0.679672
ENSG00000079156	-0.77868	-0.793078	-0.735633	1.61021	1.31686	1.52031	-0.0969095	0.267165	0.352619	-0.972466	-0.791548	-0.898853
ENSG00000079215	-1.01978	-0.931102	-1.17227	0.0632337	-0.0262938	0.146475	1.44142	1.56589	1.51522	-0.45389	-0.455183	-0.673728
ENSG00000079308	-1.24536	-1.1327	-1.51015	0.839691	0.522781	0.625635	1.24089	1.16706	0.93208	-0.336408	-0.444402	-0.659119
ENSG00000079337	-1.2107	-0.566422	-1.37179	0.504622	0.226611	0.541529	1.34385	1.34506	1.26045	-0.737206	-0.883087	-0.452913
ENSG00000079385	-1.13353	-1.37782	-1.34856	0.433934	0.381356	0.326237	1.25543	1.20365	1.42525	-0.424452	-0.217999	-0.523496
ENSG00000079393	-1.05244	-0.81397	-1.03246	0.658034	0.784794	0.703707	1.0492	1.2588	1.16614	-1.12816	-0.923063	-0.670566
ENSG00000079435	-1.39432	-1.04541	-1.44939	0.788018	0.950138	0.541599	0.708501	1.02939	1.30743	-0.238283	-0.589071	-0.608597
ENSG00000079459	-0.723954	-0.477497	-0.974546	0.968909	0.945086	0.782532	0.745891	1.04058	1.10094	-0.940662	-1.42602	-1.04126
ENSG00000079482	-0.983191	-1.1526	-1.02347	0.729491	0.689255	0.690091	1.2301	0.907519	1.34951	-0.876787	-0.90361	-0.656299
ENSG00000079691	-0.619545	-0.565685	-0.63223	1.61112	1.66112	1.65542	-0.424868	-0.332978	-0.300526	-0.598774	-0.776907	-0.67615
ENSG00000079819	-0.777472	-0.77743	-0.650682	-0.173302	-0.193641	-0.216741	1.80702	1.53256	1.49448	-0.646402	-0.628078	-0.770316
ENSG00000079841	-1.09279	-1.01508	-0.700734	1.00946	0.799894	1.01164	0.949574	1.07789	0.852411	-1.00164	-1.04886	-0.84178
ENSG00000079931	-1.35426	-1.49649	-1.4878	1.02094	0.995617	0.922111	0.648517	0.863624	0.666369	-0.223695	-0.362925	-0.192003
ENSG00000079974	-1.33605	-1.28528	-1.4255	1.29677	1.24548	1.33952	0.417001	0.280989	0.217192	-0.353995	-0.196596	-0.199535
ENSG00000080224	-1.36601	-1.24287	-1.0911	0.827284	0.861838	0.826983	1.12745	0.965819	0.941149	-0.80806	-0.550147	-0.492344
ENSG00000080493	-1.24861	-1.17518	-1.23678	0.475391	0.530784	0.640735	1.21464	1.12247	1.37351	-0.632369	-0.423475	-0.641117
ENSG00000080546	-1.81871	-1.2105	-1.30847	0.905927	0.871831	0.923459	0.819709	0.817696	0.740438	-0.218786	-0.197665	-0.324927
ENSG00000080561	-0.831561	-0.893526	-1.18356	0.364657	0.199894	0.453477	1.41627	1.3542	1.43697	-0.672795	-0.927132	-0.71689
ENSG00000080824	-0.978723	-1.09556	-0.887345	0.268392	0.324242	0.318007	1.46377	1.36417	1.45026	-0.740442	-0.654343	-0.832425
ENSG00000080845	-0.868477	-1.13415	-0.984493	0.875732	0.839466	0.81147	1.02612	1.11386	1.04451	-0.908206	-0.875545	-0.940282
ENSG00000080947	-1.16171	-1.43252	-1.34089	0.327685	0.0385707	0.161203	1.35475	1.38498	1.32895	-0.216069	-0.231485	-0.213484
ENSG00000081041	-0.844881	-0.830975	-0.978049	1.33796	1.44877	1.25178	0.470289	0.448913	0.455736	-0.868771	-0.873289	-1.01748
ENSG00000081051	-1.24274	-0.829499	-0.922587	0.119318	0.226915	-0.0572666	1.64765	1.40933	1.4363	-0.496115	-0.60328	-0.688026
ENSG00000081052	-1.15494	-1.17626	-1.20654	0.574729	0.644449	0.749623	1.24311	1.21413	1.08802	-0.717247	-0.562662	-0.696408
ENSG00000081059	-1.75361	-1.23068	-1.53783	0.7479	0.849461	0.858359	0.818743	0.711238	0.862051	-0.325325	0.0348923	-0.0351924
ENSG00000081087	-0.797574	-0.702568	-0.804168	0.130095	-0.0660448	0.243343	1.57362	1.55794	1.43017	-0.874825	-0.866189	-0.823798
ENSG00000081320	-0.846027	-0.866921	-1.12555	0.486822	0.321269	0.308399	1.43998	1.2542	1.47326	-0.930742	-0.754753	-0.759938
ENSG00000081377	-1.10185	-0.942427	-0.883358	0.330865	0.306977	0.222256	1.54768	1.36919	1.38545	-0.787122	-0.662763	-0.784896
ENSG00000081479	-1.39942	-1.42087	-1.34986	1.12795	1.28876	1.32273	0.424014	0.359651	0.26078	-0.280969	-0.222866	-0.109886
ENSG00000081803	-0.844406	-0.898607	-0.866415	-0.011375	0.274299	0.188937	1.3287	1.71733	1.4448	-0.797788	-0.779927	-0.755554
ENSG00000081923	-1.07358	-1.23071	-1.12063	-0.555896	-0.347813	-0.170765	1.4353	1.57933	1.43082	0.107098	-0.0672706	0.0141135
ENSG00000081985	-1.61868	-1.48838	-1.32209	0.51573	0.68353	0.914602	-0.316981	-0.150321	-0.0544098	0.996509	0.789468	1.05103
ENSG00000082014	-1.55919	-1.49039	-1.34862	0.419965	0.133655	0.308459	1.19081	0.947894	1.36197	0.205965	-0.159712	-0.0108008
ENSG00000082153	-1.03653	-1.14789	-0.994384	0.805972	0.67034	0.458369	1.05767	1.31329	1.25124	-0.792306	-0.703301	-0.882461
ENSG00000082458	-1.16106	-1.03211	-1.09918	0.430817	0.195696	0.293895	1.47262	1.41145	1.32756	-0.564607	-0.55591	-0.719167
ENSG00000082482	-1.13552	-1.00042	-1.2449	1.30703	1.63893	1.57986	-0.326072	-0.25255	-0.176531	-0.14777	-0.0283607	-0.213694
ENSG00000082516	-1.07188	-1.11326	-0.993114	0.205181	0.305712	0.450874	1.51169	1.40003	1.2987	-0.650852	-0.550794	-0.79228
ENSG00000082684	-1.13178	-0.639018	-0.790413	-0.184386	-0.311542	-0.349898	1.5778	1.63933	1.59778	-0.545748	-0.302123	-0.560003
ENSG00000083307	-1.20672	-1.40781	-1.37342	1.28734	1.25621	1.27169	0.609449	0.163408	0.318668	-0.231657	-0.473267	-0.213896
ENSG00000083444	-1.1683	-0.842985	-1.40811	0.874412	1.21158	1.12005	0.660276	0.849222	0.837138	-0.862141	-0.786379	-0.484762
ENSG00000083720	-0.811843	-1.1015	-1.20585	0.438199	0.143028	0.331691	1.31235	1.65217	1.2248	-0.510291	-0.57199	-0.900766
ENSG00000083799	-1.25014	-1.20195	-1.07983	1.42292	1.48658	1.45612	0.0657608	-0.00511552	0.216022	-0.356957	-0.308754	-0.444665
ENSG00000083807	-0.853946	-1.0578	-0.953543	0.522101	0.328113	-0.0105954	1.39544	1.42982	1.4588	-0.812501	-0.859071	-0.586818
ENSG00000084112	-1.19116	-1.50508	-1.54019	0.939606	0.914465	1.0255	0.850004	0.509456	0.774126	0.142276	-0.186465	-0.732537
ENSG00000084444	-1.44064	-1.54767	-1.13538	0.280529	0.54934	0.867582	1.24085	1.04117	1.07322	-0.431518	-0.352476	-0.145009
ENSG00000084636	-0.947713	-1.17202	-1.23217	0.442607	0.663184	0.80896	1.27007	1.15313	1.18157	-0.646464	-0.70573	-0.815433
ENSG00000084676	-1.31365	-1.34788	-1.15208	0.526056	0.809435	0.66699	1.27522	0.974879	1.08696	-0.138423	-0.611074	-0.776431
ENSG00000084710	-0.762758	-1.07013	-1.04259	-0.183829	-0.257969	-0.0600041	1.43723	1.71646	1.56906	-0.434241	-0.40812	-0.503115
ENSG00000084731	-0.342133	-0.454567	-0.354871	-0.243834	-0.267805	-0.255069	1.5308	1.63018	1.61677	-0.888634	-0.923967	-1.04688
ENSG00000084764	-1.51791	-1.3746	-1.53423	0.171849	0.0699691	0.00293509	1.2113	1.2506	1.11419	0.149121	0.325539	0.131241
ENSG00000085117	-1.35226	-1.4732	-1.39359	0.590103	0.368925	0.518197	1.12585	1.20356	1.15812	-0.416809	-0.0619721	-0.266919
ENSG00000085185	-0.993399	-1.02698	-0.936055	1.31117	1.39112	1.20565	0.507038	0.549054	0.518207	-0.901764	-0.724574	-0.89947
ENSG00000085231	-0.981374	-1.04531	-0.926469	1.0485	0.901402	0.767801	1.1608	1.10242	0.710249	-0.995723	-0.934446	-0.807845
ENSG00000085276	-1.17707	-1.07526	-1.01744	0.795778	0.899058	0.869455	1.02885	1.07296	1.02172	-0.926573	-0.722239	-0.769242
ENSG00000085552	-0.887355	-0.886621	-1.01652	1.5497	1.48937	1.39087	0.283186	0.0925498	0.159478	-0.720257	-0.999488	-0.454907
ENSG00000085563	-1.47105	-1.23848	-1.6053	1.25589	1.33005	1.06883	0.219844	0.346231	0.222083	-0.0191913	0.025184	-0.134081
ENSG00000085662	-0.910302	-0.778653	-0.97001	0.359858	0.368765	0.214008	1.41058	1.3748	1.49519	-0.822333	-0.825696	-0.916207
ENSG00000085831	-0.663615	-0.706044	-0.710322	1.58594	1.70031	1.64874	-0.483728	-0.590166	-0.551604	-0.299409	-0.57277	-0.357333
ENSG00000085840	-1.0626	-1.00833	-1.19249	1.18487	1.31739	1.02751	0.492251	0.686556	0.825042	-0.473915	-0.850064	-0.946223
ENSG00000086289	-1.40469	-1.21222	-1.08896	0.453804	-0.0445613	0.233459	1.22721	1.47641	1.42485	-0.263372	-0.368232	-0.433695
ENSG00000086300	-1.28211	-1.72865	-1.46739	0.809674	0.674941	0.999937	0.916992	0.584654	0.924694	-0.0957455	-0.173118	-0.163882
ENSG00000086570	-1.13712	-1.42177	-1.33658	0.922407	0.914369	0.423821	1.07037	0.976001	1.03506	-0.380586	-0.259177	-0.806791
ENSG00000086619	-0.976721	-1.18837	-0.771167	0.603907	0.213231	0.185115	1.38168	1.53355	1.27138	-0.801086	-0.831124	-0.6204
ENSG00000086730	-1.17621	-1.07953	-1.16342	0.516197	0.441187	0.493925	1.32046	1.36042	1.23443	-0.596626	-0.620448	-0.730383
ENSG00000087074	-0.962121	-1.27577	-1.07328	0.25356	0.411161	0.354993	1.38317	1.41779	1.35401	-0.704561	-0.652947	-0.506001
ENSG00000087077	-0.641092	-0.646297	-0.965784	0.484138	0.507764	0.553107	1.35384	1.38199	1.15145	-1.05116	-1.10131	-1.02664
ENSG00000087086	-1.14563	-1.08941	-1.0728	0.787533	0.741703	0.638022	1.12542	1.14377	1.18678	-0.779198	-0.800448	-0.735734
ENSG00000087128	-1.26701	-0.668574	-0.957328	0.412224	0.773472	0.252126	1.22543	1.29567	1.39058	-0.658431	-0.766611	-1.03155
ENSG00000087258	-1.30019	-1.15256	-1.21619	0.37039	0.560736	0.316817	1.16481	1.30949	1.44315	-0.326111	-0.633008	-0.537337
ENSG00000087263	-0.983315	-0.789615	-0.855768	0.550781	0.580881	0.410078	1.08843	1.38343	1.42974	-0.738276	-1.14977	-0.926591
ENSG00000087303	-1.04381	-1.19507	-1.09874	0.427638	0.4263	0.317978	1.34736	1.33437	1.40652	-0.659603	-0.595847	-0.667095
ENSG00000087494	-0.999683	-0.967748	-1.15952	0.208034	0.403482	0.258661	1.42328	1.48041	1.3383	-0.650621	-0.916641	-0.417962
ENSG00000088002	-1.38618	-1.39907	-1.46317	0.506731	0.415877	0.585973	1.14958	1.18072	1.07772	-0.569094	-0.0244972	-0.0745999
ENSG00000088179	-1.39074	-1.63752	-1.26729	0.338124	0.458269	0.634915	1.10928	1.25754	1.06251	-0.209374	-0.139552	-0.21617
ENSG00000088280	-1.52906	-1.70189	-1.55547	0.896419	1.04478	0.88639	0.262474	0.282111	0.244132	0.393501	0.407381	0.369235
ENSG00000088340	-0.832297	-0.855435	-0.804767	1.37192	1.60716	1.63669	0.0435669	0.196054	-0.116337	-0.577015	-0.876559	-0.792979
ENSG00000088367	-1.20105	-1.17266	-1.20877	1.47091	1.38726	1.37807	0.171558	0.291621	0.193822	-0.432686	-0.507304	-0.370771
ENSG00000088386	-1.1009	-1.27725	-1.42741	0.68794	0.398423	0.536409	1.156	1.40646	1.07547	-0.497239	-0.584518	-0.373376
ENSG00000088543	-1.27162	-0.963421	-1.24626	0.980473	1.08916	0.814387	0.785191	0.880129	1.0443	-0.639105	-0.496334	-0.976896
ENSG00000088726	-1.43676	-1.64042	-1.4245	0.720426	0.401401	0.745033	0.964403	0.965976	1.01647	-0.20142	0.0811207	-0.191728
ENSG00000088727	-1.11937	-0.840273	-1.06911	1.53147	1.43387	1.3502	0.146251	0.323489	0.310817	-0.780861	-0.72585	-0.560636
ENSG00000088756	-1.20275	-1.13638	-1.12572	1.05059	1.11868	1.18018	0.749312	0.795114	0.713121	-0.752049	-0.615064	-0.775033
ENSG00000088808	-0.927018	-0.897771	-1.29083	1.0068	0.807246	0.964548	0.793591	0.942453	1.08363	-0.652197	-1.2893	-0.541149
ENSG00000088836	-0.817049	-0.898514	-0.855207	0.0903903	-0.0264513	-0.048583	1.63998	1.49787	1.53122	-0.610035	-0.719195	-0.784428
ENSG00000088881	-1.05568	-0.864904	-1.03211	1.35666	1.36516	1.26076	0.489879	0.403538	0.561091	-0.863268	-0.781827	-0.839287
ENSG00000088970	-1.02217	-0.83154	-1.20687	0.185572	0.149416	0.46676	1.38419	1.50567	1.39422	-0.524405	-0.703363	-0.797481
ENSG00000089041	-0.999377	-0.867912	-1.35574	1.32113	1.66773	1.44885	-0.0290792	0.215563	-0.146294	-0.594445	-0.0619576	-0.598462
ENSG00000089163	-1.03675	-1.11178	-0.963636	0.0663913	0.140931	0.0557713	1.6037	1.40993	1.47316	-0.645581	-0.279029	-0.713117
ENSG00000089177	-1.07523	-1.25545	-0.938224	0.1965	0.248731	0.503281	1.44371	1.47635	1.25893	-0.693069	-0.470283	-0.695249
ENSG00000089250	-1.1629	-1.16108	-0.981525	1.35639	1.61841	1.55247	-0.191839	-0.00612266	-0.0196201	-0.215654	-0.584487	-0.204046
ENSG00000089327	-0.961587	-0.669302	-0.817659	0.293983	-0.00615298	0.174748	1.53703	1.44548	1.49216	-0.575467	-0.988341	-0.924892
ENSG00000089472	-1.32022	-1.21852	-1.09073	0.55869	0.362261	0.529291	1.19436	1.21994	1.35832	-0.335062	-0.316669	-0.941651
ENSG00000089723	-0.825625	-0.962344	-0.910855	1.26505	1.33016	1.32779	0.292454	0.442868	0.784169	-0.888747	-0.820049	-1.03487
ENSG00000089820	-1.15671	-1.02283	-1.08332	0.362437	0.342873	0.298755	1.37665	1.41876	1.39206	-0.636649	-0.741421	-0.550613
ENSG00000089847	-1.16882	-1.25033	-1.15401	0.84878	0.896438	1.03872	0.873869	0.996579	0.972001	-0.727379	-0.548448	-0.777392
ENSG00000090006	-1.32672	-1.03184	-1.20769	1.17063	1.39059	1.27234	0.498301	0.262871	0.689039	-0.663293	-0.581018	-0.473204
ENSG00000090020	-0.724607	-1.00221	-1.09638	0.919344	0.830056	0.744693	1.00208	1.09723	1.09545	-0.969833	-0.817594	-1.07822
ENSG00000090097	-0.849808	-1.05035	-0.886002	0.326405	0.323471	0.156016	1.41713	1.42882	1.49439	-0.881098	-0.716465	-0.762517
ENSG00000090238	-0.893098	-0.955252	-0.840592	1.43255	1.22773	0.932008	0.642155	0.717899	0.641127	-0.996051	-0.993305	-0.915175
ENSG00000090339	-1.11407	-1.1377	-1.09379	0.269381	1.13543	1.17688	0.816055	1.29498	0.788153	-0.867876	-0.614345	-0.653103
ENSG00000090376	-1.07136	-1.12181	-0.982831	0.667962	0.709488	0.934234	1.13693	1.09088	1.12306	-0.820451	-0.817457	-0.848637
ENSG00000090447	-0.685281	-0.744174	-0.419072	-0.0970632	-0.161451	-0.149694	1.78632	1.49386	1.48601	-0.922401	-0.761053	-0.826
ENSG00000090530	-0.875328	-1.05064	-1.00498	0.461698	0.416923	0.328217	1.4629	1.34926	1.31034	-0.873795	-0.86715	-0.65745
ENSG00000090539	-0.691799	-0.643618	-1.00661	0.359384	0.182497	0.324443	1.28015	1.51964	1.49106	-0.916443	-1.0281	-0.870611
ENSG00000090661	-0.916291	-0.85644	-0.882636	0.571421	0.66415	0.0921913	1.44383	1.30194	1.27905	-0.974204	-0.755055	-0.96795
ENSG00000090686	-1.47976	-1.4644	-1.59126	1.12856	1.05944	1.09306	0.391904	0.39038	0.412374	0.179728	0.0569145	-0.176947
ENSG00000090924	-1.19815	-1.36491	-1.45814	0.297379	0.401237	0.487552	1.14408	1.39174	1.24151	-0.352673	-0.331722	-0.257898
ENSG00000090932	-1.04851	-1.07118	-1.11848	1.3103	1.2193	1.24205	0.277455	0.735297	0.600891	-0.853022	-0.321312	-0.972788
ENSG00000091127	-1.0866	-1.09931	-0.896687	0.372396	0.636409	0.0415344	1.29777	1.46949	1.37402	-0.596986	-0.632918	-0.879107
ENSG00000091129	-1.19845	-1.09497	-1.13469	0.845096	0.805578	0.591891	1.15615	1.21858	0.967549	-0.545363	-0.877559	-0.733808
ENSG00000091262	-0.845396	-1.22309	-1.19125	1.23207	1.06924	1.04429	0.536157	0.819159	0.883864	-0.836626	-0.555645	-0.932778
ENSG00000091428	-1.50661	-1.59732	-0.987875	0.601197	0.641898	0.846837	0.970296	0.88403	1.17976	-0.157414	-0.745566	-0.129232
ENSG00000091436	-1.26552	-1.18326	-0.916664	0.786054	0.795268	0.834553	1.03494	1.03872	1.15309	-0.80388	-0.742411	-0.730892
ENSG00000091490	-0.824262	-1.05588	-1.24931	0.412904	-0.200483	-0.257135	1.47473	1.76713	1.1898	-0.621913	-0.499678	-0.135897
ENSG00000091536	-0.938945	-0.977019	-1.19075	1.37888	1.70768	1.57632	-0.206783	-0.190079	-0.377322	-0.265344	-0.16209	-0.354551
ENSG00000091592	-0.835856	-0.820345	-0.783183	0.987764	1.09635	1.00654	0.829735	0.889143	0.891458	-1.07984	-1.04417	-1.13759
ENSG00000091622	-1.06081	-1.09018	-0.667899	1.12344	0.685549	0.656225	0.703925	1.156	1.27368	-0.859449	-0.818017	-1.10247
ENSG00000091972	-0.379922	-0.744068	-0.976542	0.99656	1.08385	1.06389	0.872242	0.801448	0.755414	-1.24984	-0.966861	-1.25617
ENSG00000092068	-1.48323	-1.39087	-1.24691	0.639271	0.776182	0.477331	1.33315	0.913298	1.03026	-0.481996	-0.338623	-0.227862
ENSG00000092096	-1.16093	-1.10933	-1.05338	1.18999	1.08953	0.910251	0.592989	0.932801	0.921992	-0.700871	-0.896827	-0.716219
ENSG00000092148	-1.54634	-1.35765	-1.33115	1.00121	1.00368	1.0216	0.740846	0.794036	0.656166	-0.378606	-0.350192	-0.253601
ENSG00000092295	-1.15663	-1.236	-1.50719	1.16397	0.969037	1.23242	0.824081	0.493798	0.543632	-0.231945	-0.249096	-0.846076
ENSG00000092445	-1.56149	-1.4622	-1.38851	0.597228	0.754808	0.659236	1.05185	1.02846	0.911044	-0.094063	-0.313755	-0.182609
ENSG00000092820	-0.72056	-0.647626	-0.710135	0.271367	0.228873	0.119609	1.44132	1.54331	1.4262	-0.904765	-0.958395	-1.0892
ENSG00000092841	-1.51772	-1.41373	-1.70229	0.373431	0.182603	0.535437	1.12416	0.997884	1.01015	0.187522	0.0913699	0.131183
ENSG00000092929	-0.978235	-1.14202	-1.12911	1.17803	1.27828	0.942603	0.664928	0.686902	0.844009	-0.554889	-0.804259	-0.986236
ENSG00000092969	-1.21266	-1.25332	-0.733037	0.187073	0.18233	0.394863	1.43214	1.29154	1.53457	-0.578676	-0.704568	-0.540253
ENSG00000093144	-0.745951	-0.901749	-1.04625	-0.0882354	-0.054827	0.346413	1.5656	1.52857	1.46947	-0.816347	-0.659573	-0.59712
ENSG00000094631	-0.750695	-0.953267	-1.03955	0.50351	0.442156	0.388378	1.35195	1.48775	1.19664	-0.778224	-0.751537	-1.09711
ENSG00000094755	-0.944271	-0.887595	-0.895397	1.33822	1.63802	1.67933	0.0704462	-0.0761535	-0.0837597	-0.392986	-0.662859	-0.782999
ENSG00000094804	-0.878563	-1.57676	-1.21216	0.53465	0.507666	0.65204	1.22471	1.12781	1.24052	-0.264938	-0.627548	-0.727414
ENSG00000095303	-1.02484	-1.47322	-1.29538	1.20344	0.79179	1.17462	0.803659	0.751242	0.617739	-0.917778	-0.235053	-0.396206
ENSG00000095321	-1.29123	-1.23042	-1.26785	0.835524	0.974064	0.697185	1.04898	0.927039	1.04517	-0.594033	-0.668507	-0.475922
ENSG00000095370	-1.34404	-1.10822	-1.02033	1.17341	1.31992	1.20674	0.665218	0.582148	0.506915	-0.663062	-0.686987	-0.631711
ENSG00000095383	-1.00643	-1.13662	-1.10259	0.591867	0.254026	0.709699	1.26018	1.16287	1.43027	-0.642767	-0.706203	-0.81431
ENSG00000095539	-1.34562	-1.15023	-0.844265	1.2292	1.4259	1.69343	0.135199	0.149873	0.0982116	-0.604179	-0.483679	-0.303838
ENSG00000095585	-0.668081	-0.598066	-0.574118	0.353901	0.383765	0.361143	1.38004	1.47232	1.26156	-1.17609	-1.14528	-1.0511
ENSG00000095587	-1.15476	-1.19467	-1.13912	0.655698	0.549812	0.203616	1.23963	1.2952	1.35356	-0.503901	-0.742395	-0.562662
ENSG00000095637	-1.43142	-1.3673	-1.22472	0.423925	0.36853	0.12507	1.18876	1.3165	1.37378	-0.172181	-0.357942	-0.242987
ENSG00000095739	-1.19591	-1.20531	-0.795063	0.888376	0.94671	1.1974	0.913377	0.830053	0.876062	-1.01486	-0.7795	-0.661349
ENSG00000095752	-1.21601	-0.701495	-1.05045	0.378697	0.39408	0.391963	1.32188	1.39913	1.37264	-0.470413	-0.851603	-0.968421
ENSG00000095906	-1.3326	-1.25945	-1.15914	0.726937	0.586222	1.20044	0.94914	0.970977	1.04274	-0.495809	-0.458812	-0.77065
ENSG00000096060	-0.880197	-0.843031	-0.735547	0.220032	0.330352	0.417709	1.29435	1.61502	1.3384	-0.862434	-1.06547	-0.829182
ENSG00000096070	-0.749627	-0.622912	-0.678401	1.68091	1.65583	1.56543	-0.59587	-0.727116	-0.641617	-0.393898	-0.248615	-0.244118
ENSG00000096088	-1.26357	-1.24304	-1.08853	0.661634	0.681168	0.808377	1.23185	1.053	1.10705	-0.667451	-0.6183	-0.662184
ENSG00000096384	-1.17774	-1.56151	-1.22356	0.550827	0.368377	0.661887	1.59756	1.05918	0.835019	-0.454548	-0.266354	-0.389142
ENSG00000096968	-1.88134	-1.72505	-1.21014	0.551625	0.396317	0.793385	0.901988	0.604958	0.555707	0.430695	0.08317	0.498694
ENSG00000099139	-0.964619	-0.986088	-0.634174	0.0871539	0.109471	-0.00282187	1.60543	1.38893	1.59438	-0.626882	-0.778198	-0.792591
ENSG00000099194	-1.22894	-1.03187	-0.98173	0.175971	-0.15989	-0.0363007	1.49361	1.41626	1.61397	-0.398596	-0.306836	-0.555637
ENSG00000099204	-1.08842	-1.14475	-1.42303	0.59431	0.529959	0.446867	0.998492	1.58468	1.03048	-0.114181	-0.530123	-0.884297
ENSG00000099250	-1.31768	-1.61778	-1.40456	1.3245	1.28048	1.06372	-0.0205017	0.0329229	0.243284	0.0304738	0.27151	0.113646
ENSG00000099256	-1.13842	-0.724598	-0.974372	0.984656	0.901395	0.591875	0.954722	1.21103	0.937411	-0.60404	-0.764534	-1.37512
ENSG00000099260	-1.10478	-1.34391	-1.34514	0.19559	0.205909	0.275261	1.34968	1.39367	1.3768	-0.400367	-0.246098	-0.356603
ENSG00000099308	-1.03905	-0.835593	-1.04548	1.44984	1.54898	1.7321	-0.525732	-0.266204	-0.145903	-0.340189	-0.240232	-0.292545
ENSG00000099330	-1.08764	-0.981758	-0.956694	1.44788	1.3187	1.34738	0.466561	0.36065	0.392783	-0.793219	-0.823866	-0.690786
ENSG00000099337	-0.900542	-0.917659	-0.889947	0.979266	0.694162	0.352488	1.36845	1.34789	0.767877	-0.695666	-0.987759	-1.11855
ENSG00000099338	-0.712218	-0.566512	-0.703942	1.46717	1.62989	1.79072	-0.34783	-0.251864	-0.281559	-0.818899	-0.613388	-0.591563
ENSG00000099365	-0.796296	-0.796296	-0.796296	-0.115796	-0.110671	-0.260235	1.67679	1.61041	1.53001	-0.678371	-0.643669	-0.619582
ENSG00000099377	-1.1379	-0.989821	-0.827918	0.370121	0.733687	0.623732	1.15418	1.43266	1.18802	-0.783483	-0.956521	-0.806752
ENSG00000099624	-0.803504	-0.767937	-0.882395	0.000930722	0.0220594	-0.0173107	1.36128	1.59846	1.71149	-0.730157	-0.759513	-0.733407
ENSG00000099625	-0.906861	-1.32536	-1.46511	0.205553	0.631624	0.292582	1.29004	1.42383	1.19736	-0.562363	-0.367845	-0.41345
ENSG00000099715	-1.00143	-0.985485	-0.97533	1.43754	1.59754	1.66886	-0.0476953	-0.140553	-0.215446	-0.388301	-0.494562	-0.455126
ENSG00000099725	-1.32573	-1.38841	-1.21799	0.594999	0.803493	0.93398	1.10424	0.971381	0.861804	-0.461168	0.0396089	-0.916198
ENSG00000099785	-0.936457	-0.640005	-1.1477	0.907736	0.493262	0.656277	1.05399	1.51582	0.915001	-0.995225	-0.891013	-0.931678
ENSG00000099812	-1.39957	-1.46269	-1.57201	1.11521	1.11564	1.14595	0.345383	0.489071	0.47972	-0.189008	-0.0681132	0.000415367
ENSG00000099860	-1.3743	-1.18097	-1.19221	-0.136017	-0.101405	-0.159812	1.37889	1.44822	1.49103	-0.0528102	-0.127504	0.0068913
ENSG00000099864	-1.40283	-1.33796	-1.27388	0.712086	0.688279	0.296728	1.08011	1.01699	1.34452	-0.334089	-0.637922	-0.15203
ENSG00000099889	-1.32043	-1.48214	-1.51538	0.741828	0.88932	1.10611	0.806802	0.72361	0.879446	-0.170619	-0.378002	-0.280545
ENSG00000099904	-1.31436	-1.08856	-1.02752	1.11759	1.27151	0.773641	0.718543	0.770813	0.929816	-0.898558	-0.618524	-0.634392
ENSG00000099953	-1.59553	-1.55978	-1.3964	0.663854	0.684214	0.126943	1.15392	0.748473	1.0935	0.219869	-0.0476933	-0.0913692
ENSG00000099974	-1.40817	-1.00157	-1.68401	1.08607	1.02244	0.527187	1.12625	0.726631	0.666734	-0.414522	-0.160709	-0.486334
ENSG00000099984	-1.22436	-1.32519	-1.07629	0.804398	0.62236	0.547553	1.29947	1.0607	1.13982	-0.630424	-0.603711	-0.614323
ENSG00000099994	-0.854989	-1.20219	-1.16986	0.960711	0.770521	0.883736	0.936234	1.01791	1.10599	-0.697017	-0.912136	-0.838908
ENSG00000100003	-0.947984	-1.01433	-0.931144	0.357681	0.246867	0.157484	1.7572	1.238	1.32391	-0.611309	-0.75298	-0.823384
ENSG00000100027	-0.848062	-0.847862	-0.704586	0.0264175	-0.257527	-0.01978	1.72436	1.56077	1.45145	-0.598593	-0.839785	-0.646812
ENSG00000100031	-1.17744	-1.33273	-0.978833	0.225373	0.108839	0.0600323	1.48453	1.2695	1.56053	-0.203408	-0.555819	-0.460569
ENSG00000100065	-0.613033	-0.652751	-0.527312	0.758496	0.740518	0.600125	1.11567	1.10533	1.17734	-1.20182	-1.18869	-1.31387
ENSG00000100068	-1.09135	-1.40546	-1.467	0.522851	0.569803	0.655964	1.16097	1.21525	1.11713	-0.455887	-0.279539	-0.542742
ENSG00000100092	-0.963434	-0.849556	-0.796383	0.0159802	-0.23383	0.0332423	1.40144	1.61688	1.68889	-0.560874	-0.670223	-0.682137
ENSG00000100097	-1.15465	-1.28835	-1.15208	0.327946	0.188782	0.370857	1.36027	1.33911	1.41855	-0.328096	-0.698844	-0.383501
ENSG00000100100	-1.11568	-1.26016	-0.930478	0.962604	0.896353	0.815117	0.891793	1.07913	1.03205	-0.734173	-0.774128	-0.86242
ENSG00000100106	-1.33825	-1.25413	-1.24937	1.02238	1.01772	1.21725	0.632095	0.662081	0.786833	-0.224442	-0.323044	-0.949138
ENSG00000100154	-0.967124	-0.945795	-0.763537	1.30379	0.929261	0.929414	0.570881	1.10528	0.811758	-0.950284	-0.974131	-1.04951
ENSG00000100167	-0.672027	-0.862137	-0.761729	-0.340141	-0.578269	-0.538216	1.57411	1.65074	1.67398	-0.355414	-0.252195	-0.538703
ENSG00000100170	-1.3161	-0.87912	-0.0730469	0.686314	0.939168	1.7003	0.365773	0.859684	0.654923	-1.05229	-1.11425	-0.77135
ENSG00000100196	-1.11182	-1.04106	-1.17956	0.912651	1.05299	0.868484	1.18507	0.912158	0.734132	-0.821298	-0.763519	-0.748225
ENSG00000100219	-1.08423	-1.09553	-1.28903	1.35196	1.10014	1.5959	0.194425	0.400066	0.495404	-0.617704	-0.518037	-0.533365
ENSG00000100225	-0.966255	-1.19035	-1.14948	0.632229	0.526232	0.454133	1.20073	1.25618	1.37255	-0.596591	-0.749237	-0.790151
ENSG00000100239	-1.64166	-1.19497	-1.04776	0.319096	0.208906	0.286529	1.65162	1.21587	1.02585	-0.328109	-0.0706169	-0.424755
ENSG00000100271	-1.08021	-1.2538	-1.0905	0.153524	0.167094	0.3572	1.45953	1.44502	1.36583	-0.361806	-0.54127	-0.620616
ENSG00000100290	-0.771485	-0.684543	-0.715112	1.59799	1.69141	1.64827	-0.463961	-0.577931	-0.450092	-0.438802	-0.419294	-0.416442
ENSG00000100299	-1.30747	-0.761601	-1.02279	0.657011	0.799557	0.469838	1.05739	1.28555	1.26364	-0.758806	-0.925792	-0.756525
ENSG00000100302	-0.645767	-0.968446	-1.12728	0.217915	0.239835	0.107139	1.57738	1.25262	1.58774	-0.689627	-0.792295	-0.759216
ENSG00000100307	-0.675695	-0.726197	-0.589474	0.139378	0.0194336	0.197533	1.58208	1.47082	1.46747	-1.0599	-0.928176	-0.897278
ENSG00000100311	-1.05642	-1.15604	-1.13225	1.37886	1.32589	1.16053	0.506389	0.7789	0.16316	-0.563101	-0.882328	-0.523603
ENSG00000100321	-0.895322	-0.917738	-0.94042	1.32143	1.49589	1.3341	0.621503	0.345134	0.17961	-0.79717	-0.80659	-0.94042
ENSG00000100342	-1.19757	-1.26318	-1.31927	-0.0756483	0.186862	-0.29275	1.24652	1.6874	1.28993	-0.0627208	-0.184956	-0.0146138
ENSG00000100344	-1.5763	-1.3253	-1.59565	1.05512	1.07123	1.28779	0.207668	0.327015	0.35666	0.0326609	0.0440185	0.1151
ENSG00000100346	-1.24125	-1.21644	-1.01434	0.345995	0.219753	0.28124	1.29043	1.41609	1.47343	-0.702351	-0.374751	-0.477811
ENSG00000100379	-1.16336	-1.25586	-0.859374	0.23271	0.566411	-0.273856	1.13787	1.39466	1.66945	-0.290088	-0.357062	-0.801498
ENSG00000100410	-1.18837	-1.01021	-1.00424	1.52403	1.54969	1.56836	-0.249303	-0.215358	-0.304249	-0.317679	-0.249032	-0.10364
ENSG00000100412	-1.37517	-1.35669	-1.33518	1.03642	1.15556	0.980292	0.894824	0.582361	0.669095	-0.446837	-0.448016	-0.356652
ENSG00000100439	-0.699875	-0.791624	-0.695834	0.538271	0.68921	0.753624	1.11793	1.18549	1.27181	-1.15595	-1.0396	-1.17345
ENSG00000100473	-1.59394	-1.41029	-1.22913	1.09363	1.26824	1.24366	0.484641	-0.154812	0.304826	-0.409815	0.139797	0.263193
ENSG00000100490	-0.939823	-1.05751	-1.04451	1.56306	1.44845	1.53512	-0.245116	0.16013	0.181655	-0.412888	-0.678211	-0.510368
ENSG00000100503	-0.611636	-0.641282	-0.98106	0.807176	0.690125	0.909154	1.10054	1.06362	1.04506	-1.27072	-1.15642	-0.95455
ENSG00000100504	-0.977607	-1.53663	-1.32973	0.558863	0.446993	0.475947	1.21764	1.24901	1.20104	-0.151573	-0.61045	-0.543507
ENSG00000100523	-1.47947	-1.53021	-1.43988	0.873944	0.9979	1.01049	0.781125	0.668297	0.665837	-0.270201	-0.183576	-0.0942648
ENSG00000100558	-0.9026	-0.747676	-0.970588	0.162577	0.340231	0.0904455	1.6096	1.40943	1.4199	-0.842716	-0.787379	-0.781227
ENSG00000100591	-0.92952	-0.929176	-1.02775	0.488064	0.246824	0.239554	1.40811	1.41875	1.42593	-0.835083	-0.753628	-0.752074
ENSG00000100592	-0.645981	-0.753313	-0.72072	-0.0906889	-0.18226	0.0160813	1.59684	1.56701	1.58574	-0.902053	-0.595655	-0.874993
ENSG00000100593	-1.48514	-1.39773	-1.54309	0.950087	0.913058	0.760038	0.744016	0.896031	0.784988	-0.269144	-0.314645	-0.0384599
ENSG00000100599	-1.12853	-0.966073	-0.797323	1.56802	1.51397	1.64679	-0.52386	-0.30608	-0.0803979	-0.447435	-0.290335	-0.188744
ENSG00000100600	-0.833804	-0.812566	-0.833804	0.0748343	0.114158	0.258514	1.49258	1.35865	1.65724	-0.833804	-0.808197	-0.833804
ENSG00000100604	-1.00174	-1.10739	-1.09809	0.715072	0.745427	0.510027	1.20097	1.14677	1.2639	-0.770079	-0.773988	-0.830878
ENSG00000100605	-1.35884	-1.26906	-1.23722	1.17475	1.17668	1.33867	0.451675	0.4367	0.645111	-0.451487	-0.575307	-0.331663
ENSG00000100626	-0.875683	-1.07544	-0.83656	-0.00981753	-0.0383768	-0.0603214	1.51298	1.56808	1.59084	-0.586515	-0.45011	-0.739073
ENSG00000100628	-1.34103	-1.19286	-1.57719	0.811555	0.515166	0.630179	0.597621	1.44647	1.03487	0.00673391	-0.376998	-0.554526
ENSG00000100731	-0.937947	-0.687291	-0.798407	1.74295	1.71331	1.37055	-0.321289	-0.369818	-0.38388	-0.205558	-0.338884	-0.783741
ENSG00000100767	-1.03468	-1.29864	-0.828823	0.324711	0.238299	0.168638	1.35512	1.54771	1.39276	-0.542544	-0.549616	-0.772934
ENSG00000100867	-1.393	-1.21391	-0.782856	0.858341	-0.000567363	0.7049	1.11363	1.40724	1.13754	-0.52393	-0.872601	-0.434802
ENSG00000100906	-0.473967	-0.646432	-0.718379	-0.00497339	-0.353819	-0.213083	1.62993	1.59604	1.59048	-0.860348	-0.809903	-0.735543
ENSG00000100918	-1.09498	-0.873866	-0.710466	0.510726	0.656203	0.854982	1.37255	1.00052	1.18436	-0.966387	-0.869078	-1.06457
ENSG00000100926	-0.694679	-0.974781	-1.09731	0.174754	0.310495	0.052436	1.42458	1.47027	1.54601	-0.848365	-0.642993	-0.720419
ENSG00000100949	-0.663984	-0.910172	-0.842368	0.437629	0.624007	0.446637	1.31479	1.40224	1.21578	-0.933521	-0.974892	-1.11615
ENSG00000100968	-1.48979	-0.802307	-1.00293	1.12974	1.31218	1.40876	0.424946	0.615018	0.403863	-0.903599	-0.616296	-0.479584
ENSG00000100979	-1.38056	-1.29965	-1.3686	0.962867	0.645514	0.862177	0.697579	1.07682	1.07346	-0.227713	-0.36021	-0.681686
ENSG00000100997	-1.07128	-0.890935	-0.714127	0.317328	0.00616325	0.192529	1.22682	1.49804	1.68289	-1.05681	-0.639344	-0.551267
ENSG00000101000	-1.32182	-1.20047	-1.08415	0.166284	0.635803	0.113046	1.36878	1.32633	1.38159	-0.467663	-0.387044	-0.530694
ENSG00000101017	-0.545681	-1.078	-1.06403	0.278001	0.255717	-0.156866	1.34015	1.56294	1.53002	-0.382401	-0.845685	-0.894165
ENSG00000101096	-1.33145	-1.58897	-1.25934	0.878019	0.496695	0.992353	1.06842	0.938958	0.797663	-0.271276	-0.606579	-0.114481
ENSG00000101098	-1.08726	-1.13432	-1.12166	0.0839981	0.0582496	-0.140433	1.5928	1.58088	1.31161	-0.387762	-0.536418	-0.219684
ENSG00000101104	-1.454	-1.05049	-1.35699	0.800617	0.562042	0.0349563	1.20704	1.36891	1.02921	-0.0730287	-0.625627	-0.442633
ENSG00000101115	-0.930254	-0.885941	-1.09151	1.51201	1.72605	0.894967	0.194137	0.282751	0.538479	-0.666232	-0.764517	-0.809938
ENSG00000101134	-1.56752	-1.48028	-1.71136	0.741419	0.601649	0.571644	0.740579	1.0013	0.758054	0.205902	0.0112842	0.127331
ENSG00000101144	-1.14907	-0.947471	-1.15813	1.41946	1.62441	1.48066	-0.47141	-0.267918	-0.387804	0.261783	-0.203493	-0.201025
ENSG00000101160	-1.10442	-1.20179	-1.01865	1.4622	1.44092	1.44647	0.23986	0.106032	0.229136	-0.452512	-0.51185	-0.635394
ENSG00000101210	-1.4311	-1.42776	-1.82479	0.86402	0.910326	0.943337	0.536409	0.550535	0.519631	-0.170012	0.0542083	0.475194
ENSG00000101213	-0.772048	-0.954019	-1.22244	0.614588	0.464745	0.298399	1.40997	1.22389	1.35842	-0.94768	-0.711646	-0.762174
ENSG00000101224	-1.48922	-1.65487	-1.39523	0.755164	0.564571	0.867245	0.826158	0.889996	0.971295	-0.102061	-0.105807	-0.127246
ENSG00000101230	-0.869362	-0.722685	-0.701631	0.0125853	0.462217	0.0305513	1.52112	1.4168	1.46604	-0.911784	-1.21362	-0.490223
ENSG00000101255	-1.21802	-1.15523	-1.07858	-0.183228	-0.189647	0.281115	1.20361	1.51445	1.6946	-0.284534	-0.338387	-0.246138
ENSG00000101265	-1.48255	-1.37805	-1.32428	1.1928	1.0098	1.10294	0.712127	0.588996	0.541857	-0.458819	-0.301145	-0.203672
ENSG00000101276	-1.06695	-0.754915	-1.03661	0.212171	-0.488256	-0.0864543	1.45004	1.5652	1.62461	-0.561433	-0.589415	-0.268
ENSG00000101294	-1.58354	-1.40432	-1.41439	0.736266	0.745884	0.929486	1.00806	0.802336	0.84551	-0.317952	-0.0707551	-0.276582
ENSG00000101298	-0.959715	-1.069	-0.861685	1.45844	1.67086	1.54757	-0.441065	-0.00418004	-0.0058702	-0.208085	-0.505927	-0.621341
ENSG00000101331	-1.47346	-1.53616	-1.45505	0.388186	0.511515	0.419775	1.1087	1.05349	1.15161	0.186928	-0.176555	-0.178977
ENSG00000101333	-0.93488	-0.970075	-0.86586	-0.162423	-0.389087	0.0859369	1.47896	1.44348	1.7497	-0.868545	-0.318469	-0.248742
ENSG00000101335	-0.989345	-0.838248	-1.34781	0.756627	0.453259	0.411208	1.16037	1.25455	1.37597	-0.616596	-0.966374	-0.653616
ENSG00000101347	-1.51418	-1.31079	-1.32898	0.744299	0.710144	0.440237	1.07185	1.09004	1.12769	-0.311576	-0.30155	-0.417188
ENSG00000101361	-1.2258	-1.13268	-0.909407	1.46015	1.4494	1.25343	0.0676896	0.0202323	0.663062	-0.785716	-0.705318	-0.155047
ENSG00000101384	-1.22157	-0.968594	-1.00155	0.616416	0.664167	0.445706	1.14538	1.19317	1.42844	-0.776035	-0.713235	-0.812292
ENSG00000101417	-1.01924	-0.987922	-1.20169	0.982232	0.976237	0.840085	1.07494	0.830218	0.996821	-0.821016	-0.766338	-0.90432
ENSG00000101443	-0.914015	-1.09262	-0.649912	0.0208764	-0.106893	0.00865803	1.44276	1.58465	1.63748	-0.638914	-0.744707	-0.547361
ENSG00000101445	-1.06007	-1.48958	-1.0028	0.634792	0.640111	0.852816	1.18273	1.14726	1.0383	-0.537205	-0.84668	-0.559682
ENSG00000101460	-0.999588	-1.28272	-1.09512	1.23944	1.35503	0.894998	0.626915	0.74841	0.676832	-0.642006	-0.740356	-0.781843
ENSG00000101489	-0.917238	-0.939948	-1.1091	0.829262	0.442564	0.272669	1.15049	1.41604	1.31605	-0.778801	-0.78949	-0.892498
ENSG00000101665	-1.1327	-1.46369	-1.11192	-0.273648	-0.190011	-0.573808	1.2378	1.59311	1.30419	0.221483	0.227604	0.161592
ENSG00000101670	-1.19647	-0.902472	-1.21539	0.610594	0.486885	0.178289	1.37265	1.25284	1.37273	-0.58399	-0.6183	-0.757373
ENSG00000101695	-1.03546	-1.1441	-0.771247	0.859456	0.88138	0.907802	0.690756	1.05841	1.2496	-0.799588	-1.15693	-0.74008
ENSG00000101745	-0.951123	-1.408	-1.23206	0.963767	0.791111	0.804531	0.920066	1.08553	1.01409	-0.730806	-0.716357	-0.540746
ENSG00000101746	-1.24349	-1.20416	-1.11096	0.506755	0.775146	0.499913	1.25581	1.16582	1.23031	-0.778911	-0.595646	-0.500583
ENSG00000101751	-1.41078	-1.46061	-1.52233	0.55483	0.551403	0.324471	1.2121	1.27651	0.7194	0.232199	-0.0687399	-0.408455
ENSG00000101825	-1.23209	-1.17053	-1.38834	0.560381	0.572312	0.568203	1.05908	1.18795	1.36942	-0.356243	-0.594623	-0.575517
ENSG00000101844	-0.464345	-0.496073	-0.537705	1.14758	1.27072	1.05265	0.525621	0.625637	0.725832	-1.06552	-1.35235	-1.43204
ENSG00000101850	-1.06898	-1.35662	-1.36605	0.519268	0.599953	0.496909	1.3886	1.23718	1.03699	-0.452744	-0.522134	-0.51237
ENSG00000101871	-1.00782	-0.910129	-1.03499	0.403272	0.853317	0.700619	1.36684	0.965684	1.27176	-0.975268	-0.819056	-0.814233
ENSG00000101938	-0.923476	-0.999075	-1.02478	0.878605	1.07866	0.697265	1.11557	0.957739	0.98062	-0.83627	-0.993787	-0.931071
ENSG00000101951	-1.41817	-1.38399	-1.35785	1.02927	1.04149	1.18956	0.737435	0.626893	0.592467	-0.427931	-0.342626	-0.286554
ENSG00000101955	-0.96938	-1.15483	-1.41026	0.582911	0.871691	0.672413	1.08082	0.985716	1.28087	-0.331689	-0.7697	-0.838564
ENSG00000101986	-1.04397	-1.26785	-0.964244	0.343721	0.28935	0.270422	1.34229	1.44468	1.43619	-0.565085	-0.621931	-0.663572
ENSG00000102032	-0.984937	-0.88929	-1.12937	0.234719	0.629477	0.734817	1.4195	1.2821	1.11849	-1.07807	-0.6144	-0.723039
ENSG00000102034	-0.970222	-1.22599	-1.54019	0.845961	0.958774	0.229188	1.40478	0.875891	0.929556	-0.395457	-0.314969	-0.797324
ENSG00000102048	-1.07006	-0.985891	-0.828198	-0.0859191	-0.290495	-0.389147	1.4704	1.62741	1.65101	-0.280989	-0.453138	-0.364982
ENSG00000102053	-0.67794	-1.29818	-1.08263	0.868891	0.96683	0.548851	1.22379	0.789411	1.19484	-0.818004	-0.823422	-0.892434
ENSG00000102057	-0.703494	-0.869436	-0.868263	-0.295342	-0.365682	-0.302245	1.63662	1.62512	1.61303	-0.577629	-0.324862	-0.567814
ENSG00000102096	-0.661361	-1.18853	-1.0677	0.0855165	0.0317068	0.0590087	1.63765	1.37305	1.52887	-0.502058	-0.67582	-0.620328
ENSG00000102109	-0.784112	-0.72722	-1.32116	0.283586	0.136644	-0.409607	1.40694	1.63685	1.4837	-0.627258	-0.472257	-0.606109
ENSG00000102181	-1.71858	-1.38451	-1.22583	0.764373	0.467972	0.0807401	1.09759	1.11783	1.11405	-0.267001	0.133937	-0.180569
ENSG00000102230	-1.34116	-1.31495	-1.41877	0.776713	0.71767	0.492846	1.12219	1.08822	1.05438	-0.160846	-0.491843	-0.524434
ENSG00000102243	-0.955326	-1.01792	-1.00609	1.57348	1.58401	1.37144	0.245525	-0.0279895	0.0250087	-0.439892	-0.719256	-0.632982
ENSG00000102265	-0.923878	-1.15449	-0.96718	0.108403	0.0965763	0.180943	1.43652	1.59111	1.45404	-0.570433	-0.570105	-0.681518
ENSG00000102290	-1.08346	-1.20046	-1.56539	0.79672	1.27711	0.927564	0.809506	0.763199	0.837494	-0.381162	-0.475568	-0.705551
ENSG00000102316	-1.47533	-1.35715	-1.26616	0.080139	0.257582	0.385219	1.34962	1.19059	1.34212	-0.215303	-0.027035	-0.264294
ENSG00000102359	-1.36448	-1.51872	-1.31264	0.950499	0.677194	1.16914	0.783943	1.0285	0.601122	-0.377281	-0.33586	-0.301412
ENSG00000102362	-1.62987	-0.978646	-1.64426	0.55428	0.265641	0.234041	1.11636	1.11433	1.21038	-0.498459	0.215657	0.040549
ENSG00000102393	-1.04574	-1.06893	-1.24982	0.0737228	0.799694	0.769983	1.39803	0.936995	1.33269	-0.593561	-0.885966	-0.467103
ENSG00000102445	-1.21609	-1.16684	-1.42922	1.13984	1.22376	1.24606	0.473812	0.519531	0.68168	-0.266052	-0.533426	-0.673058
ENSG00000102531	-0.888176	-0.949058	-1.08079	1.15576	1.21654	1.14929	0.699728	0.671192	0.749331	-0.779065	-0.917014	-1.02773
ENSG00000102678	-0.813096	-0.93977	-0.91258	0.221506	0.315897	0.258549	1.39113	1.52918	1.43781	-0.863637	-0.805558	-0.819432
ENSG00000102760	-1.04512	-1.27575	-1.14287	-0.185822	-0.0319901	-0.0470692	1.53245	1.41287	1.53186	-0.0656105	-0.279995	-0.402947
ENSG00000102781	-1.15883	-1.28798	-1.52397	1.33426	0.872715	1.04401	0.622943	0.5651	0.830954	-0.446244	-0.630324	-0.222621
ENSG00000102796	-0.852714	-0.770235	-0.698835	-0.0713353	0.311389	-0.0975846	1.45327	1.73001	1.41982	-0.828528	-0.798336	-0.796915
ENSG00000102804	-0.559629	-0.683954	-0.619214	-0.42473	-0.236329	-0.478115	1.68201	1.62412	1.62827	-0.705325	-0.580292	-0.646809
ENSG00000102854	-1.00175	-0.778092	-0.938908	0.523844	0.25304	0.155219	1.439	1.61932	1.18765	-0.94639	-0.798122	-0.7148
ENSG00000102878	-1.15544	-0.822718	-1.11615	0.0551589	-0.65291	0.283646	1.74916	1.26654	1.47215	-0.26684	-0.41684	-0.395756
ENSG00000102879	-1.54273	-1.70998	-1.65743	0.68426	0.886134	0.73792	0.441785	0.368586	0.462519	0.338029	0.475872	0.515028
ENSG00000102882	-0.918813	-1.2022	-1.08785	1.11633	1.24058	1.35115	0.794021	0.470316	0.540918	-0.745829	-0.756391	-0.802233
ENSG00000102886	-0.871092	-0.801763	-0.725036	0.0356567	-0.050824	-0.336855	1.16532	1.87549	1.65166	-0.514623	-0.530065	-0.897864
ENSG00000102893	-1.36978	-1.15305	-1.80649	1.15634	1.34314	1.08293	0.213716	-0.040524	0.0820931	0.183165	0.35638	-0.0479215
ENSG00000102901	-1.42327	-1.50104	-1.46177	1.32466	1.27642	1.01854	0.194125	0.219323	0.243965	0.0936004	-0.0586193	0.0740701
ENSG00000102904	-1.32475	-1.0143	-1.26877	0.111501	0.250007	0.152583	1.34346	1.42943	1.35486	0.204836	-0.532572	-0.706276
ENSG00000102931	-0.965748	-1.14258	-0.645542	0.64884	0.524028	0.361569	1.37844	1.20045	1.32063	-0.9917	-0.732986	-0.955407
ENSG00000102934	-1.25904	-1.1754	-1.2499	-0.053183	-0.278268	-0.331178	1.51906	1.2642	1.53849	0.0101395	0.0712686	-0.0561843
ENSG00000102996	-1.04802	-1.14977	-1.06044	-0.0121091	-0.0808236	-0.214893	1.55544	1.50887	1.53271	-0.367174	-0.301242	-0.362558
ENSG00000103034	-0.87571	-0.952933	-1.1046	0.125806	0.0744029	-0.0153091	1.58497	1.4884	1.49773	-0.647149	-0.550234	-0.625375
ENSG00000103044	-1.26265	-1.06063	-1.09407	0.4196	0.325003	0.255383	1.53117	1.32361	1.27348	-0.404869	-0.684162	-0.621873
ENSG00000103064	-1.44472	-0.90073	-1.33298	0.770832	0.541653	0.762122	1.0825	1.02739	1.2325	-0.540914	-0.822512	-0.375143
ENSG00000103089	-1.01215	-1.39811	-1.06185	1.19435	1.04297	1.17571	0.76725	0.778299	0.594432	-0.640653	-0.693445	-0.7468
ENSG00000103145	-1.65102	-1.14254	-1.04889	0.576998	0.444119	0.811103	1.15044	0.941731	1.33804	-0.48999	-0.525199	-0.4048
ENSG00000103152	-1.46294	-1.20331	-1.57069	1.23403	0.886071	1.35264	0.470628	0.371552	0.512139	-0.0630883	-0.409271	-0.117761
ENSG00000103187	-0.630663	-1.17077	-0.839669	0.192447	0.339609	0.0524523	1.59672	1.421	1.39353	-0.700975	-0.858897	-0.79478
ENSG00000103227	-0.959021	-1.05564	-1.11949	-0.182054	-0.0680112	-0.148917	1.50612	1.75412	1.36415	-0.202212	-0.372544	-0.516503
ENSG00000103253	-0.98948	-0.981022	-0.967525	0.346593	0.208332	0.0223067	1.54107	1.40519	1.45604	-0.471584	-0.65427	-0.915652
ENSG00000103254	-1.3123	-1.45983	-1.17422	0.611831	-0.259688	0.470616	1.45754	0.872013	1.43594	-0.114171	-0.317101	-0.210624
ENSG00000103260	-1.47294	-1.33618	-1.44668	1.28604	1.31821	1.1016	0.138075	0.090922	-0.340046	0.159884	0.413375	0.0877404
ENSG00000103269	-1.45175	-1.44832	-1.53665	1.01081	1.20821	1.03027	-0.17177	0.0270706	-0.165049	0.265554	0.660961	0.570668
ENSG00000103319	-0.660058	-0.711031	-1.19763	0.447638	0.41237	0.49946	1.2781	1.2414	1.47747	-0.746733	-1.07794	-0.963045
ENSG00000103335	-1.65259	-1.83808	-1.33652	0.510259	0.590434	0.522647	0.698455	0.910985	0.817924	0.376107	0.117469	0.2829
ENSG00000103351	-0.815508	-0.858633	-0.728911	-0.162722	0.0133306	0.00294147	1.46137	1.67862	1.51208	-0.239885	-0.993138	-0.869543
ENSG00000103404	-1.04984	-0.897126	-1.20077	0.517044	0.726596	0.508588	1.27547	1.26044	1.14744	-0.314089	-1.08312	-0.890638
ENSG00000103460	-1.23641	-1.58732	-1.70147	0.85735	0.938067	1.0591	0.792009	0.517343	0.582204	0.0885746	-0.277978	-0.0314673
ENSG00000103534	-1.17657	-1.33241	-1.12775	1.27588	1.35746	1.47947	0.339407	0.16756	0.378546	-0.416414	-0.508034	-0.437144
ENSG00000103710	-1.0462	-1.47714	-1.09408	0.30258	0.120876	0.00600045	1.20831	1.51481	1.51383	-0.391092	-0.281037	-0.376864
ENSG00000103723	-1.80471	-1.32891	-1.4415	0.654778	0.599575	1.00603	0.585377	0.979755	0.684486	-0.329538	-0.0683913	0.463045
ENSG00000103740	-0.496884	-1.39272	-0.998539	0.289455	0.297064	0.320689	1.52439	1.23407	1.39341	-0.484306	-1.06272	-0.623915
ENSG00000103742	-1.26914	-1.47848	-1.61099	1.12503	1.04908	1.01062	0.545519	0.642465	0.603462	-0.0992944	-0.228954	-0.289308
ENSG00000103811	-1.13489	-1.10687	-1.13616	0.690077	0.557215	0.802106	1.30763	1.1961	0.988537	-0.63043	-0.572774	-0.960536
ENSG00000103888	-1.35231	-1.37987	-1.27574	0.125576	0.0651765	0.222966	1.38332	1.27357	1.38011	-0.0249782	-0.0643001	-0.353509
ENSG00000104055	-0.841598	-1.15859	-0.942396	0.869944	0.535438	0.760666	1.02922	0.845464	1.53205	-0.956523	-0.802699	-0.870985
ENSG00000104067	-0.824423	-0.938692	-1.05918	0.553432	0.332001	0.558389	1.25231	1.24804	1.4742	-0.987901	-0.702085	-0.906093
ENSG00000104081	-1.20176	-1.15795	-1.3693	0.553386	0.653886	1.03585	0.853721	1.264	1.02934	-0.262915	-0.923142	-0.475129
ENSG00000104093	-1.22911	-1.11057	-1.28351	0.415984	0.288299	0.324971	1.35681	1.40492	1.30065	-0.425599	-0.433587	-0.609262
ENSG00000104112	-0.891348	-0.891133	-0.919806	0.233924	0.0555344	0.0147821	1.6331	1.43018	1.49304	-0.628222	-0.780541	-0.749519
ENSG00000104140	-1.21481	-1.27832	-1.05777	1.09803	1.11045	1.09563	0.684467	0.836666	0.753919	-0.795026	-0.580089	-0.653157
ENSG00000104154	-1.06942	-1.14261	-1.18473	0.87486	0.537843	0.363051	1.21047	1.07946	1.33182	-0.309212	-0.968715	-0.722828
ENSG00000104205	-1.27016	-0.849686	-1.33348	0.875963	0.566354	0.359434	1.36099	1.14742	1.08983	-0.700388	-0.47219	-0.774083
ENSG00000104237	-1.2714	-0.980422	-1.29536	1.09907	1.25065	1.28612	0.421813	0.341429	0.89281	-0.743339	-0.794475	-0.206901
ENSG00000104267	-0.718994	-0.933208	-0.676493	-0.0417708	0.190037	-0.117309	1.43621	1.4395	1.76514	-0.679614	-0.89029	-0.773206
ENSG00000104290	-1.57496	-1.5629	-1.40019	0.716339	0.459016	0.764591	1.1126	0.840158	0.854175	-0.347426	0.115205	0.0233993
ENSG00000104324	-1.10248	-1.46385	-1.30121	1.19176	1.26581	1.17005	0.450562	0.635525	0.490227	-0.662797	-0.484409	-0.189189
ENSG00000104332	-1.11739	-1.34131	-1.68943	0.840803	1.25637	1.03432	0.20084	0.8745	0.80047	-0.434495	-0.117145	-0.307529
ENSG00000104341	-1.10818	-1.09232	-1.02007	0.708414	0.737991	0.461486	1.25281	1.19964	1.19674	-0.877649	-0.771564	-0.687288
ENSG00000104361	-0.468194	-0.693526	-0.766012	0.197124	-0.103405	-0.0656025	1.54852	1.60223	1.47893	-0.79707	-0.925608	-1.00739
ENSG00000104368	-0.505492	-0.25316	-0.465244	1.59239	1.65531	1.66074	-0.632371	-0.713179	-0.901034	-0.363851	-0.553051	-0.521056
ENSG00000104413	-1.25357	-0.866267	-0.803829	0.815642	0.295981	0.575811	1.04142	1.30397	1.41376	-0.85852	-0.976789	-0.687607
ENSG00000104419	-0.86635	-0.583676	-0.709222	0.478595	0.396743	0.0725976	1.6249	1.24995	1.33267	-0.883956	-1.1637	-0.948555
ENSG00000104450	-1.2043	-0.951242	-1.20031	1.2278	1.28076	1.3887	0.410329	0.580167	0.463156	-0.492812	-0.615089	-0.887156
ENSG00000104490	-0.939031	-0.831444	-1.04801	0.682153	0.788587	0.821061	1.05399	1.16741	1.16042	-1.01985	-0.811078	-1.0242
ENSG00000104497	-0.864879	-0.775065	-0.944385	0.225867	0.345342	-0.0341893	1.63293	1.32959	1.48109	-0.641822	-0.810055	-0.944422
ENSG00000104518	-1.13174	-1.14317	-1.19842	0.985872	1.089	1.04288	0.801283	0.889056	0.839955	-0.624259	-0.797514	-0.752943
ENSG00000104549	-1.41636	-1.31649	-1.47657	1.07152	1.02916	0.82748	0.761452	0.726467	0.840476	-0.285418	-0.419227	-0.342495
ENSG00000104763	-1.62965	-1.37439	-1.3769	0.546202	0.337905	-0.215967	0.99701	1.2202	1.16574	0.16576	-0.247705	0.411798
ENSG00000104774	-1.66568	-1.67548	-1.51709	0.841753	0.552371	0.772442	0.731316	0.68922	0.540762	0.114532	0.33413	0.281722
ENSG00000104808	-0.961837	-1.39347	-1.00272	0.663832	0.695465	0.911326	1.24156	0.997123	1.06293	-0.949227	-0.687922	-0.577062
ENSG00000104814	-1.35588	-1.04645	-1.14113	0.401084	0.489403	0.046817	1.71941	1.14344	1.16878	-0.589433	-0.285748	-0.550289
ENSG00000104833	-0.826013	-0.988689	-1.11031	0.303862	-0.0389556	-0.522474	1.49645	1.48498	1.6115	-0.350243	-0.615348	-0.444761
ENSG00000104856	-1.05502	-1.27424	-1.05191	1.06757	0.606359	1.33475	0.744166	0.65218	1.14171	-0.83569	-0.62953	-0.700332
ENSG00000104870	-0.640877	-1.10944	-1.24214	1.47448	1.30056	1.20547	0.661513	0.208413	0.384839	-0.640307	-1.09592	-0.506596
ENSG00000104888	-1.15311	-1.11761	-0.946348	0.230569	0.17243	0.221182	1.06772	1.52662	1.71081	-0.48643	-0.547773	-0.678059
ENSG00000104892	-1.23657	-1.5163	-1.38815	0.533668	0.443279	0.527705	1.05613	1.3385	1.13712	-0.307841	-0.387582	-0.19996
ENSG00000104894	-0.82457	-1.2032	-0.642301	0.0315924	0.330461	0.00923261	1.51531	1.41709	1.55993	-0.658587	-0.773916	-0.761038
ENSG00000104936	-0.842931	-0.902581	-0.883741	0.348474	-0.112558	0.477523	1.61256	1.47682	1.24175	-1.00248	-0.65448	-0.758358
ENSG00000104967	-0.829914	-0.760485	-1.27826	0.78962	0.596122	0.61201	1.36893	1.02588	1.15453	-0.925257	-1.0926	-0.66057
ENSG00000104998	-0.987892	-1.07012	-1.50258	0.61969	0.774617	0.609324	1.45853	0.830809	1.03325	-0.544016	-0.199378	-1.02224
ENSG00000105048	-1.3557	-1.07621	-0.999666	0.731848	0.592002	0.627942	1.12885	1.42726	0.986536	-0.570516	-0.730943	-0.761403
ENSG00000105088	-1.56663	-1.4801	-1.6341	0.913074	0.62775	0.821751	0.820197	0.699322	0.765372	-0.134168	0.0518734	0.115661
ENSG00000105135	-1.19227	-1.2277	-0.835129	0.313298	0.234903	0.298574	1.5053	1.29376	1.43213	-0.725143	-0.627162	-0.470562
ENSG00000105185	-0.82052	-1.12511	-1.00834	0.265118	0.130208	0.496116	1.54975	1.227	1.48043	-0.766952	-0.666709	-0.760996
ENSG00000105202	-1.11841	-1.68199	-1.49619	1.00873	1.13564	0.597811	0.513861	0.993441	0.756128	-0.10462	-0.319559	-0.284836
ENSG00000105219	-0.648245	-0.853215	-0.746779	-0.0130474	-0.185039	-0.126808	1.70103	1.61858	1.45204	-0.652196	-0.750617	-0.7957
ENSG00000105223	-1.72504	-1.66702	-1.32661	1.03093	0.989147	0.869611	0.319848	0.408653	0.475651	0.123748	0.411067	0.090006
ENSG00000105245	-1.22255	-1.39867	-1.29978	0.130441	0.45633	1.07603	1.31441	1.35985	0.635448	-0.44151	-0.544749	-0.0652504
ENSG00000105246	-1.15252	-1.31996	-1.17663	0.26533	0.250756	0.774905	1.04067	1.634	1.15208	-0.448838	-0.44093	-0.578858
ENSG00000105255	-1.60861	-1.5142	-1.57783	-0.0774628	0.0884233	0.0861675	0.96422	0.79869	0.633131	0.71735	0.657079	0.833042
ENSG00000105270	-0.997828	-1.38244	-1.10106	0.472532	0.372356	-0.309946	1.1496	1.40807	1.5338	-0.339479	0.00113043	-0.806744
ENSG00000105281	-1.19253	-1.19139	-1.07422	0.211096	0.150038	0.486343	1.16144	1.48686	1.50853	-0.698736	-0.328121	-0.519308
ENSG00000105289	-0.929211	-1.04225	-0.873436	0.269302	-0.512066	-0.105186	1.44216	1.92784	1.21389	-0.362659	-0.438692	-0.589683
ENSG00000105290	-0.847127	-1.22331	-1.06356	-0.128601	-0.0401932	0.277984	1.40032	1.38929	1.64888	-0.871867	-0.125014	-0.416785
ENSG00000105327	-0.652886	-0.817897	-0.565598	1.45456	1.63991	1.70289	-0.153791	-0.328541	-0.0267408	-0.568109	-0.781189	-0.902605
ENSG00000105329	-0.846582	-0.592499	-0.600849	-0.206256	-0.0684791	-0.367654	1.59167	1.63641	1.61546	-0.700813	-0.658372	-0.802037
ENSG00000105339	-0.822036	-0.865961	-0.891017	0.914768	0.8472	1.01601	1.04422	0.921196	0.955936	-0.873606	-0.959373	-1.28734
ENSG00000105357	-0.981939	-0.967008	-0.990186	1.45087	1.48069	1.52597	0.209973	0.198183	0.119897	-0.672262	-0.699479	-0.674707
ENSG00000105376	-0.458506	-0.677792	-0.38813	2.8433	0.672317	0.542675	-0.33941	-0.205921	-0.142586	-0.637542	-0.473181	-0.735226
ENSG00000105383	-0.688577	-0.555951	-0.764451	0.0207826	0.146421	0.137163	1.65386	1.57019	1.3059	-1.06584	-0.850467	-0.909015
ENSG00000105404	-1.22059	-1.28652	-1.35304	0.812832	0.688918	0.59201	0.88566	1.48215	0.890054	-0.621046	-0.417124	-0.453313
ENSG00000105419	-1.14174	-0.942197	-1.0223	1.47021	1.60725	1.56853	-0.174882	-0.0829137	-0.0379907	-0.44488	-0.364471	-0.434612
ENSG00000105426	-0.835513	-0.289569	-0.866026	1.59205	1.71797	1.51732	-0.32569	-0.364523	-0.0891899	-0.608407	-0.807098	-0.641324
ENSG00000105429	-0.718089	-0.64803	-0.717595	0.967334	1.0903	0.934051	0.888806	0.8454	0.913253	-1.19327	-1.17764	-1.18452
ENSG00000105464	-1.16428	-1.01149	-0.969238	1.44604	1.35362	1.16602	0.346747	0.448454	0.605801	-0.69167	-0.589246	-0.940758
ENSG00000105499	-1.29555	-1.07853	-1.4214	1.02853	0.917603	0.856849	0.890331	0.832685	0.988587	-0.663577	-0.674619	-0.380909
ENSG00000105514	-0.674536	-0.917458	-1.12919	0.150382	0.231279	-0.177199	1.35328	1.56256	1.63291	-0.714863	-0.620829	-0.696333
ENSG00000105516	-0.808019	-0.726997	-0.859823	-0.368301	-0.36156	-0.464774	1.60738	1.78768	1.49857	-0.434728	-0.483709	-0.385714
ENSG00000105518	-1.57259	-1.85978	-1.11819	0.548227	0.982086	1.05926	-0.186053	0.407183	0.670097	0.855426	0.222452	-0.00812056
ENSG00000105519	-1.10316	-1.32003	-1.12809	0.0416362	-0.0375088	0.598972	1.40871	1.27054	1.4775	-0.534635	-0.100985	-0.572948
ENSG00000105520	-1.39349	-1.09859	-0.932684	1.48219	1.52879	1.45478	-0.11366	-0.109241	-0.371891	-0.127233	0.0649194	-0.383888
ENSG00000105523	-1.21756	-1.33153	-1.22307	1.09358	1.13544	1.04764	0.73798	0.904357	0.465719	-0.516031	-0.217214	-0.879292
ENSG00000105538	-1.42	-0.990893	-1.30391	0.453636	0.495058	0.53997	1.16311	1.16213	1.38143	-0.793485	-0.141375	-0.545685
ENSG00000105559	-1.63403	-1.27826	-0.999961	-0.347271	0.396641	0.457065	1.32726	1.36389	1.17966	-0.441706	0.00292395	-0.0262131
ENSG00000105605	-1.39065	-1.43061	-1.14677	0.92879	1.13088	0.871449	0.742051	0.953215	0.75723	-0.323047	-0.359759	-0.732773
ENSG00000105639	-1.28407	-0.953115	-0.968505	1.13303	1.39052	1.27072	0.715481	0.394327	0.542811	-0.890083	-0.622374	-0.728741
ENSG00000105641	-1.32191	-1.32856	-1.4864	1.00733	1.15967	1.11116	0.726244	0.686646	0.529357	-0.271844	-0.378958	-0.432718
ENSG00000105642	-1.24311	-1.46238	-1.20729	0.68077	0.591016	0.807026	1.25587	0.768465	1.20796	-0.425528	-0.724481	-0.248316
ENSG00000105643	-1.12429	-0.946489	-1.08773	0.88368	0.445268	0.794635	0.714303	1.28613	1.38941	-1.01876	-0.770573	-0.565591
ENSG00000105649	-1.21487	-1.39641	-1.35516	0.496404	0.573369	0.778076	1.17797	1.30205	0.946677	-0.469852	-0.365133	-0.473124
ENSG00000105655	-1.05789	-0.804086	-1.00229	-0.211426	-0.294088	-0.28326	1.42692	1.54682	1.78092	-0.459411	-0.303719	-0.338481
ENSG00000105662	-1.04663	-1.00898	-1.06179	0.656429	0.71934	0.777805	1.05185	1.28089	1.1505	-0.737306	-0.849062	-0.933041
ENSG00000105668	-1.1951	-1.02379	-1.11492	1.06357	1.19271	0.813272	1.00379	1.01895	0.511055	-0.860546	-0.816748	-0.592239
ENSG00000105672	-1.36044	-1.74378	-1.19091	1.24107	0.55009	1.20243	1.03618	0.26446	0.0658459	-0.382328	-0.0101216	0.327508
ENSG00000105696	-1.22425	-1.14038	-1.10667	0.874915	1.26726	0.867496	0.979873	0.612938	0.954246	-0.406241	-0.715618	-0.963563
ENSG00000105707	-1.19048	-0.913299	-0.863908	0.853691	0.222889	0.747604	1.16915	1.09894	1.38431	-0.959359	-0.611847	-0.937701
ENSG00000105711	-1.63765	-1.56059	-1.13296	0.763635	0.852933	1.07056	0.839675	0.700554	0.834815	-0.461915	-0.136014	-0.133038
ENSG00000105767	-1.06196	-1.24246	-1.29779	1.42659	0.98246	1.60425	0.187467	0.360173	0.437516	-0.66297	-0.313834	-0.419453
ENSG00000105808	-0.957925	-1.01119	-0.995607	1.38986	1.4688	1.40026	0.339254	0.264455	0.361169	-0.721392	-0.750199	-0.78749
ENSG00000105810	-1.71641	-1.74345	-1.38769	0.682088	0.793814	0.736977	0.392473	0.351368	0.0704416	0.769465	0.63359	0.417328
ENSG00000105821	-1.02858	-1.0801	-0.991361	0.376346	0.549943	0.245258	1.27707	1.32612	1.50763	-0.847018	-0.57559	-0.759727
ENSG00000105825	-0.727598	-1.3892	-1.35181	0.825681	1.14229	0.86603	1.01774	0.817004	0.879686	-0.679024	-0.869872	-0.530924
ENSG00000105877	-1.28836	-1.06316	-1.41427	0.931264	0.787523	1.08303	0.749748	1.03041	0.940383	-0.496165	-0.647385	-0.613011
ENSG00000105880	-1.3502	-1.29778	-0.816969	0.0854751	0.802467	1.00019	1.28844	1.1233	1.01595	-0.505673	-0.500598	-0.844591
ENSG00000105929	-1.32787	-1.26263	-1.69258	0.692648	0.963359	0.772858	0.740599	1.01165	0.910549	0.0413525	-0.359273	-0.490659
ENSG00000105974	-0.984967	-1.05335	-0.753331	-0.356072	-0.151077	-0.155267	1.72872	1.47758	1.55818	-0.495387	-0.376812	-0.438216
ENSG00000105976	-1.38897	-1.04392	-0.771326	0.484375	0.42679	0.0961899	1.30856	1.36558	1.44542	-0.486476	-0.604892	-0.831323
ENSG00000105988	-1.20897	-1.16027	-1.18506	1.45385	1.46087	1.41236	-0.30162	-0.353745	-0.49501	-0.000623057	0.268357	0.109863
ENSG00000105991	-1.80404	-1.61153	-1.17951	1.04056	0.799533	1.08014	0.323238	0.619454	0.556101	0.22498	-0.122322	0.073396
ENSG00000106003	-1.29181	-1.21715	-1.23149	1.34729	1.34016	1.30217	0.333452	0.496033	0.250388	-0.335319	-0.507703	-0.486017
ENSG00000106004	-0.981359	-0.898002	-1.00133	0.253469	0.28401	0.240854	1.46207	1.44438	1.44972	-0.724103	-0.815104	-0.714607
ENSG00000106013	-1.06892	-1.0109	-1.6098	0.18446	0.156877	0.504503	1.47319	1.28984	1.19084	-0.51861	-0.638451	0.0469772
ENSG00000106025	-0.580954	-0.76817	-0.602327	-0.210763	0.181147	-0.00916611	1.52932	1.74875	1.34825	-0.671561	-1.11803	-0.846497
ENSG00000106049	-1.23357	-1.06269	-0.87792	0.593656	0.801163	0.92353	1.16499	1.039	1.11677	-0.941999	-0.769518	-0.753413
ENSG00000106077	-0.805616	-0.782367	-0.784518	0.296629	0.287345	-0.314555	1.50858	1.61177	1.41626	-0.803752	-0.800764	-0.829013
ENSG00000106080	-1.04755	-1.31647	-1.23431	1.37782	1.54129	1.17116	0.44861	-0.106722	0.457565	-0.529314	-0.443702	-0.318379
ENSG00000106123	-0.883336	-1.37229	-1.19641	1.06762	1.25771	0.683609	0.641546	1.13454	0.707415	-0.940007	-0.432039	-0.668358
ENSG00000106278	-0.747905	-0.889998	-0.841812	1.42307	1.42975	1.56008	0.312032	0.165453	0.189058	-0.741819	-0.934529	-0.923376
ENSG00000106305	-1.46415	-1.2505	-1.15007	0.790078	0.619719	0.591236	1.21767	0.851505	1.22452	-0.845737	-0.195092	-0.389177
ENSG00000106327	-1.96178	-1.38622	-0.952136	0.65575	0.666537	0.729493	1.33023	0.756062	0.654996	-0.0617883	-0.0576077	-0.373532
ENSG00000106330	-1.5243	-1.32113	-1.18586	0.565989	0.332532	0.2086	1.15203	1.12275	1.47242	-0.442283	-0.305642	-0.0751059
ENSG00000106333	-1.40557	-1.40354	-1.29598	0.186302	0.440148	0.375362	1.20123	1.20862	1.37157	-0.296301	-0.017815	-0.364042
ENSG00000106366	-1.28685	-1.0951	-1.28408	1.27803	1.03286	1.29034	0.63009	0.556127	0.585871	-0.73143	-0.675125	-0.300739
ENSG00000106415	-1.25139	-1.35226	-0.90242	0.204208	0.141489	0.0862763	1.31	1.52083	1.47406	-0.361578	-0.510385	-0.358823
ENSG00000106479	-0.892789	-1.09035	-0.9681	1.02784	1.09151	1.06329	0.788585	0.792442	0.950372	-0.945841	-0.915346	-0.90161
ENSG00000106541	-1.38467	-1.27534	-1.77923	1.22662	1.18061	1.0285	0.334138	0.183083	0.419333	0.0539489	0.0782608	-0.0652542
ENSG00000106560	-1.34613	-0.994041	-1.42571	0.563275	0.870943	0.489491	1.12012	1.14799	1.14188	-0.22372	-0.567317	-0.776784
ENSG00000106624	-1.3574	-1.39792	-1.42974	1.09883	1.14914	1.37172	0.461049	0.343545	0.487099	-0.264611	-0.180238	-0.281463
ENSG00000106633	-1.37667	-1.06338	-1.11084	1.53084	1.31798	0.651558	0.620321	0.518245	0.675329	-0.584232	-0.800498	-0.378649
ENSG00000106665	-1.46915	-1.25649	-0.89623	0.827712	0.895639	0.490474	0.862981	1.12168	1.23071	-0.735922	-0.313594	-0.757807
ENSG00000106686	-1.03431	-1.34738	-1.18654	0.364951	0.207118	0.664844	1.29427	1.39897	1.25245	-0.617946	-0.567592	-0.428834
ENSG00000106688	-0.708813	-1.1444	-1.24035	0.957005	1.00193	0.665753	1.02746	0.734696	1.22524	-0.975461	-0.926111	-0.616953
ENSG00000106689	-0.849226	-1.02025	-0.953767	0.557592	0.560142	0.736142	1.16159	1.31375	1.24708	-0.957348	-0.863124	-0.932586
ENSG00000106772	-0.754486	-0.959851	-0.869485	1.61593	1.59455	1.52809	-0.194952	-0.0684484	-0.00796472	-0.541875	-0.789782	-0.551727
ENSG00000106785	-0.585062	-0.887599	-0.820795	0.742841	0.645606	0.840288	1.1094	1.05931	1.20457	-1.23419	-1.18353	-0.890838
ENSG00000106804	-1.06199	-1.26289	-1.13625	0.377626	0.267924	0.2512	1.27815	1.52191	1.37284	-0.564886	-0.594204	-0.44944
ENSG00000106829	-0.72706	-1.105	-1.02783	-0.19267	-0.0721994	0.318594	1.34182	1.35694	1.82486	-0.741201	-0.649895	-0.326356
ENSG00000106852	-1.04788	-1.00058	-1.31215	0.642805	0.042666	0.358398	0.889916	1.4123	1.67232	-0.587145	-0.275966	-0.794681
ENSG00000106853	-0.755369	-0.732929	-0.993337	0.119138	0.837093	0.495772	1.41282	1.47892	1.00682	-0.966557	-0.99652	-0.905852
ENSG00000106948	-0.974053	-1.14101	-1.00556	1.3756	0.996034	0.950926	0.831085	0.764087	0.715434	-0.992134	-0.867519	-0.652884
ENSG00000106976	-0.855316	-0.973659	-0.86268	0.687987	0.904302	0.738177	0.545755	1.09136	1.57327	-0.733934	-1.04568	-1.06959
ENSG00000106991	-1.2335	-0.852285	-0.142262	1.4141	1.36145	1.79528	0.0685665	-0.0988389	-0.194781	-0.97157	-0.607938	-0.538218
ENSG00000106992	-1.37797	-1.29156	-1.09613	0.884876	1.05769	1.21199	0.658755	0.761598	0.89534	-0.357229	-0.602872	-0.744486
ENSG00000107020	-1.27006	-1.21519	-1.28631	0.867804	0.550435	0.292808	0.988784	1.19182	1.37026	-0.299374	-0.455327	-0.735642
ENSG00000107036	-1.14478	-1.10497	-1.14	1.47774	1.53159	1.47314	-0.386085	-0.358597	-0.360028	-0.112045	0.206544	-0.0825054
ENSG00000107099	-1.37957	-1.68151	-1.53818	-0.0214437	-0.127756	0.0785338	0.979708	1.02281	0.767238	0.407084	0.79824	0.694851
ENSG00000107130	-1.32402	-1.24314	-0.940531	1.66666	1.54877	1.04246	0.167489	-0.0729712	-0.505455	-0.4914	-0.00107192	0.153214
ENSG00000107201	-1.06345	-1.2869	-1.05058	0.714874	0.710401	0.650772	1.134	1.22156	1.1426	-0.683364	-0.81359	-0.676312
ENSG00000107249	-1.51741	-1.17956	-1.15842	1.20728	0.794392	0.522084	0.624562	1.04806	1.10615	-0.750735	-0.55417	-0.142225
ENSG00000107262	-0.816716	-1.05582	-1.02194	0.245308	0.42189	0.449326	1.11359	1.56545	1.45359	-0.575835	-0.79878	-0.980065
ENSG00000107281	-0.749996	-1.37274	-1.07574	0.889868	0.510656	0.674204	0.917214	1.08896	1.39698	-0.463476	-0.755626	-1.0603
ENSG00000107282	-1.32872	-1.18333	-1.6136	0.633913	0.586908	0.0813078	1.35022	0.533078	1.49717	-0.30833	-0.0867202	-0.161899
ENSG00000107331	-1.10967	-1.05103	-1.39836	0.508778	0.522242	0.53767	1.57274	1.07243	1.10706	-0.638164	-0.566548	-0.55715
ENSG00000107372	-1.01909	-1.04061	-1.09748	0.416888	0.44779	0.707503	0.899986	1.72507	1.17207	-0.706676	-0.812282	-0.693163
ENSG00000107438	-0.975434	-0.811863	-1.0614	0.650332	0.129341	0.0575646	1.44708	1.40303	1.4026	-0.47471	-0.929869	-0.836675
ENSG00000107518	-0.687949	-0.620381	-0.80092	0.105741	0.176994	-0.132519	1.53071	1.51575	1.5309	-0.565542	-1.14746	-0.905319
ENSG00000107551	-1.24338	-1.30224	-1.02589	0.0138892	0.234237	0.0907542	1.31407	1.5845	1.39873	-0.547257	-0.171498	-0.345907
ENSG00000107560	-1.44419	-1.14037	-1.19734	1.6997	1.35033	1.10736	-0.30013	0.0736878	0.011146	0.00459932	-0.339692	0.174892
ENSG00000107719	-1.25993	-1.23584	-0.914248	1.34016	1.3909	1.50871	0.103863	0.184074	0.324626	-0.124135	-0.723643	-0.594539
ENSG00000107731	-1.11254	-0.98083	-1.11155	0.489271	0.640959	0.550793	1.36128	1.22196	1.17564	-0.372356	-0.862904	-0.99973
ENSG00000107736	-0.890921	-1.02535	-0.880331	0.0312909	0.0759136	0.230276	1.51691	1.59871	1.41908	-0.753763	-0.723128	-0.598688
ENSG00000107738	-0.764255	-0.636772	-0.856511	1.56002	1.64477	1.63492	-0.236125	-0.184762	-0.152927	-0.738067	-0.627813	-0.642474
ENSG00000107742	-0.781437	-1.15755	-0.915942	0.103635	0.483991	0.222612	1.62648	1.35797	1.30771	-0.880288	-0.741983	-0.625193
ENSG00000107779	-0.914433	-1.28254	-1.0822	0.823864	0.884307	1.07798	1.24582	0.843929	0.769548	-0.756511	-0.789304	-0.820461
ENSG00000107807	-0.564572	-0.854948	-0.693259	0.143559	-0.0456565	-0.0231909	1.45868	1.6326	1.54091	-1.01893	-0.780166	-0.795029
ENSG00000107819	-0.718474	-0.854507	-0.84141	-0.245394	-0.70195	0.0691218	1.71028	1.46788	1.60201	-0.292353	-0.452691	-0.742519
ENSG00000107863	-1.2992	-0.946142	-0.679922	0.512121	0.742233	0.437876	1.49197	1.12045	1.12082	-0.85786	-1.07364	-0.568709
ENSG00000107882	-1.14954	-0.928381	-1.32153	0.921778	0.976948	0.783974	0.988222	0.945218	0.961628	-0.297973	-0.932418	-0.947921
ENSG00000107954	-1.12066	-1.06684	-0.96953	0.626998	0.854777	0.901098	1.07136	1.07721	1.14357	-0.815158	-0.849304	-0.853512
ENSG00000108001	-1.20171	-1.10707	-1.18537	0.380737	0.353568	0.264008	1.31943	1.19926	1.57962	-0.508417	-0.382427	-0.711644
ENSG00000108018	-1.33943	-1.20906	-0.892229	0.695501	0.858893	0.662746	1.13294	0.907061	1.29753	-0.748283	-0.732983	-0.632689
ENSG00000108175	-1.33782	-1.48069	-1.25448	1.34784	1.38566	1.19159	0.209992	0.347253	-0.0267584	-0.28803	0.0842512	-0.178808
ENSG00000108244	-1.26368	-1.14224	-0.757147	0.147128	-0.116748	-0.109842	1.68082	1.57306	1.2424	-0.495091	-0.153875	-0.604791
ENSG00000108309	-1.27766	-1.00686	-1.28897	0.165379	0.41487	-0.0986048	1.58266	1.42339	1.22291	-0.47849	-0.255258	-0.403358
ENSG00000108352	-1.23413	-0.825155	-1.28637	1.14332	1.45149	1.66365	-0.69606	-0.306766	-0.421875	0.0630823	0.00275782	0.44606
ENSG00000108370	-0.858543	-0.8086	-0.83462	0.36499	0.280218	-0.282888	1.48849	1.60948	1.39761	-0.700119	-0.828297	-0.827721
ENSG00000108379	-1.07269	-1.33854	-1.22044	1.39073	1.19454	1.66771	-0.141916	0.00114384	0.31461	-0.03602	-0.286398	-0.472726
ENSG00000108387	-2.00868	-1.30892	-1.4396	1.0237	0.561995	0.582143	0.0512596	0.390048	0.818556	0.634434	0.410537	0.284525
ENSG00000108465	-0.718633	-1.14374	-0.928142	0.0739807	0.100723	-0.372262	1.65676	1.59429	1.33979	-0.314726	-0.917472	-0.370566
ENSG00000108509	-0.31201	-0.402777	-0.305173	0.131796	-0.113767	-0.27312	1.62125	1.32886	1.59938	-1.00739	-1.18584	-1.08121
ENSG00000108515	-0.528806	-0.514303	-0.0577777	0.29394	0.545385	0.738096	1.00624	1.17809	1.32753	-1.52292	-1.26883	-1.19663
ENSG00000108785	-1.34769	-1.33847	-1.16554	1.06329	1.10759	0.934995	0.77523	1.00519	0.528436	-0.362172	-0.772679	-0.428177
ENSG00000108797	-0.916087	-0.902896	-0.86298	-0.196932	-0.260154	-0.163175	1.60512	1.61727	1.57744	-0.476556	-0.370706	-0.650338
ENSG00000108813	-1.31248	-1.74539	-1.55615	0.655711	0.414531	0.685942	0.807048	0.87893	1.13422	0.0923476	0.0642694	-0.118982
ENSG00000108821	-0.817379	-1.07208	-0.685341	-0.33836	-0.599941	-0.0227452	1.51727	1.73099	1.5357	-0.271762	-0.611924	-0.364431
ENSG00000108829	-1.60596	-1.18251	-0.966944	0.0939921	0.479686	0.96659	1.36444	1.14969	1.05675	-0.432543	-0.440481	-0.482716
ENSG00000108830	-1.13627	-0.625249	-0.785526	1.03373	0.541744	0.668866	1.23694	1.31464	0.767476	-1.08915	-0.943365	-0.983836
ENSG00000108840	-0.982174	-1.10402	-1.13503	0.604145	0.711108	0.605978	1.28394	1.11557	1.24501	-0.705243	-0.763698	-0.875586
ENSG00000108846	-0.84698	-0.922393	-0.724788	-0.0814709	0.0339713	0.23625	1.67941	1.6152	1.2545	-0.490563	-0.699908	-1.05323
ENSG00000108852	-0.874622	-0.895016	-0.518905	-0.060234	-0.0348951	0.107085	1.30628	1.9502	1.30113	-1.05744	-0.810628	-0.412953
ENSG00000108854	-1.0762	-0.948824	-1.01317	0.391413	-0.157419	0.140419	1.22772	1.62011	1.57728	-0.385909	-0.651356	-0.724064
ENSG00000108861	-1.3005	-1.1079	-1.21734	0.136038	-0.407109	-0.565994	1.4397	1.55496	1.19525	0.212885	0.283373	-0.223369
ENSG00000108924	-0.996408	-1.55844	-0.767619	0.906866	0.650944	1.00604	0.947606	0.754634	1.25106	-0.978821	-0.584057	-0.631798
ENSG00000108932	-1.07842	-1.40749	-0.989752	0.781526	0.727374	0.962718	0.84134	1.12124	1.14838	-0.681844	-0.863439	-0.561634
ENSG00000108947	-1.12136	-1.00883	-1.19415	1.26997	1.51656	1.37341	0.199971	0.438088	0.366985	-0.577737	-0.662569	-0.600338
ENSG00000108960	-1.24688	-1.0867	-1.20838	1.51327	1.47217	1.41314	-0.219018	0.0546795	0.162151	-0.218423	-0.211328	-0.42468
ENSG00000108984	-0.885876	-0.902943	-0.869991	0.4755	0.472936	0.0952413	1.36628	1.35216	1.49543	-0.878387	-0.887059	-0.833294
ENSG00000109079	-1.03356	-0.792182	-0.733536	0.420769	0.234234	0.422053	1.03146	1.46446	1.60584	-0.509885	-0.850477	-1.25917
ENSG00000109084	-0.794415	-0.912524	-0.878069	0.0267336	0.0667037	-0.190208	1.57078	1.5813	1.54356	-0.641254	-0.585864	-0.786746
ENSG00000109089	-1.56647	-1.45182	-1.46201	1.28879	0.964553	1.11067	0.238262	0.423729	0.410388	0.0105189	-0.171165	0.20456
ENSG00000109099	-0.843224	-0.907677	-1.50878	0.469745	0.742122	0.281938	1.06411	1.55125	1.15539	-0.523062	-0.956161	-0.525654
ENSG00000109103	-1.01048	-0.955621	-1.10318	1.50546	1.62977	1.46883	-0.052795	-0.122591	0.119651	-0.54734	-0.504263	-0.427432
ENSG00000109107	-1.1423	-1.26141	-1.10238	1.07563	0.423085	0.931337	0.861307	0.972851	1.24791	-0.755311	-0.834128	-0.416598
ENSG00000109113	-1.17867	-1.25634	-1.26787	0.651923	0.674146	0.550329	1.1839	1.21846	1.15799	-0.490709	-0.651503	-0.591658
ENSG00000109193	-1.25663	-1.08206	-1.3405	0.420291	0.662651	0.232901	1.57947	1.01083	1.15702	-0.671303	-0.0221924	-0.690481
ENSG00000109255	-1.03718	-0.886227	-1.15171	1.19838	1.04838	1.22146	1.11794	0.497628	0.473968	-0.897082	-0.81943	-0.766135
ENSG00000109321	-0.810264	-1.45065	-0.977036	1.36976	1.30881	1.37873	0.215226	0.46155	0.356696	-1.01758	-0.525996	-0.309248
ENSG00000109339	-1.41682	-1.49784	-1.57301	0.45791	0.459994	0.460433	-0.206059	0.0325955	0.019809	1.23415	0.924105	1.10473
ENSG00000109452	-1.46545	-1.26756	-1.6331	1.29943	1.14554	0.724268	0.682744	0.593183	0.332921	0.0633837	-0.299108	-0.176255
ENSG00000109458	-1.1785	-1.34329	-1.22188	1.11909	1.3803	1.13547	0.420468	0.538951	0.7215	-0.683331	-0.536808	-0.351974
ENSG00000109472	-1.14547	-1.08846	-0.945233	0.569095	0.42218	0.649701	1.39115	1.07097	1.34368	-0.64082	-0.992034	-0.634761
ENSG00000109501	-0.894286	-0.686958	-0.915734	0.459249	0.113734	-0.344042	1.54844	1.52697	1.35422	-0.419092	-1.25243	-0.490056
ENSG00000109534	-1.03737	-1.3301	-1.45617	-0.116473	-0.0430954	0.331314	1.25783	1.52183	1.38178	-0.205453	-0.233278	-0.0708135
ENSG00000109654	-0.721133	-0.861918	-0.802056	-0.308426	-0.497996	-0.477674	1.6178	1.65718	1.61252	-0.548103	-0.205273	-0.464927
ENSG00000109667	-1.22058	-1.17549	-1.34998	0.625201	0.144748	0.487215	1.43273	1.45612	0.916499	-0.559662	-0.22972	-0.527085
ENSG00000109689	-1.17279	-1.09981	-0.927694	1.55592	1.54364	1.39277	0.0752524	-0.0922676	0.176636	-0.405236	-0.68718	-0.359247
ENSG00000109738	-1.38231	-1.37901	-1.44105	0.516529	0.978408	0.276725	0.882075	1.05836	1.2346	-0.598316	0.0250047	-0.171018
ENSG00000109743	-1.12553	-1.42608	-0.957264	-0.209562	0.0187509	-0.0274646	1.57507	1.49778	1.35899	-0.203833	-0.244242	-0.25662
ENSG00000109794	-0.455357	-0.730236	-0.713914	1.48758	1.73786	1.08804	0.26189	-0.179918	0.390097	-1.37362	-0.912994	-0.599438
ENSG00000109814	-0.612421	-0.785993	-0.668089	-0.120357	-0.220249	0.0744459	1.78001	1.35594	1.59999	-0.807277	-0.80056	-0.795436
ENSG00000109819	-0.97799	-1.14597	-0.724257	0.688546	-0.29805	-0.601119	1.53248	1.39597	1.51704	-0.468727	-0.603561	-0.314364
ENSG00000109846	-1.24179	-1.46747	-1.27887	1.26936	1.24414	1.22873	0.54422	0.501248	0.217284	-0.539193	-0.221347	-0.256321
ENSG00000110002	-1.15237	-1.12316	-1.16157	0.00218052	0.389773	0.313647	1.11712	1.65145	1.39429	-0.697999	-0.627078	-0.106298
ENSG00000110011	-0.879738	-1.12661	-0.803109	0.096527	0.133578	-0.0616478	1.56648	1.47125	1.52782	-0.625677	-0.433566	-0.865305
ENSG00000110013	-0.869337	-0.646033	-0.999389	0.909615	1.07708	0.64741	0.901394	0.984313	1.12212	-0.763327	-1.13509	-1.22876
ENSG00000110031	-1.48117	-1.60666	-1.1516	0.546372	0.0578168	0.274675	1.27878	1.26731	1.09252	0.0670884	-0.0670693	-0.278066
ENSG00000110042	-0.914445	-1.02218	-0.762286	1.1885	1.10531	0.836942	1.07036	0.743927	0.654621	-0.796013	-0.715542	-1.3892
ENSG00000110057	-0.850735	-0.924961	-0.837345	0.0507585	0.387649	-0.12994	1.54472	1.64847	1.32897	-0.581442	-0.776126	-0.860012
ENSG00000110076	-1.51801	-1.32662	-1.58826	0.880438	0.850223	1.10873	0.891503	0.767465	0.439881	-0.0478565	-0.257109	-0.200381
ENSG00000110080	-1.29526	-1.18775	-1.00574	1.03384	0.868065	0.880558	1.13811	0.920484	0.791838	-0.727381	-0.708131	-0.708636
ENSG00000110090	-0.72113	-1.03806	-0.975974	0.00228343	0.056311	-0.045312	1.50379	1.54018	1.5926	-0.700843	-0.760023	-0.453812
ENSG00000110092	-0.961099	-1.22974	-1.0444	-0.0429627	0.0858989	0.0823282	1.38991	1.45932	1.64374	-0.60334	-0.275906	-0.503751
ENSG00000110104	-0.404019	-0.56391	-0.179634	-0.173074	0.1608	0.00968036	1.60939	1.32744	1.52395	-0.90192	-1.34851	-1.06019
ENSG00000110172	-1.0577	-1.56922	-0.985264	0.157965	0.360692	0.315907	1.0616	1.64423	1.33243	-0.324586	-0.616158	-0.319897
ENSG00000110195	-0.813798	-0.879662	-1.14321	0.299535	0.548589	0.686084	1.21542	1.34944	1.34487	-0.940762	-0.920016	-0.746486
ENSG00000110318	-1.24607	-1.16637	-1.50094	1.67819	0.946345	0.942412	0.636666	-0.0563634	0.660012	-0.582652	-0.187239	-0.123992
ENSG00000110324	-0.939247	-0.920906	-1.06349	-0.044669	-0.57843	-0.319651	1.57088	1.48697	1.65427	-0.16604	-0.225681	-0.454014
ENSG00000110328	-0.9896	-0.988858	-0.464932	0.829795	0.644245	0.293985	0.909465	1.40168	1.33126	-0.695831	-1.0679	-1.20332
ENSG00000110395	-0.772014	-0.793997	-0.635196	-0.0214241	-0.149725	-0.151986	1.58306	1.4745	1.70963	-0.576567	-0.82027	-0.846019
ENSG00000110427	-0.973717	-1.28956	-0.776822	0.362153	0.423198	0.800926	1.25439	1.10284	1.44907	-0.86154	-0.958145	-0.532795
ENSG00000110455	-1.00826	-0.635845	-1.06705	0.108196	-0.377642	-0.266175	1.55581	1.232	1.85409	-0.167458	-0.783736	-0.443924
ENSG00000110628	-1.28662	-1.12112	-1.69442	0.102879	0.433519	-0.127989	1.19472	1.5566	1.05269	-0.0970405	0.123236	-0.136455
ENSG00000110675	-1.65625	-1.46042	-1.65093	0.645415	0.339363	-0.13724	0.305093	0.795831	0.525093	1.0116	0.645271	0.637179
ENSG00000110693	-0.934587	-1.16849	-1.14951	1.22392	1.06115	0.826739	0.682583	1.18447	0.622051	-0.723506	-0.684012	-0.940813
ENSG00000110719	-1.3159	-1.23316	-1.58545	1.23481	1.14497	1.19111	0.636952	0.445955	0.327112	-0.343969	-0.359581	-0.142849
ENSG00000110799	-0.638158	-0.447572	-0.453368	0.769823	0.794582	0.644372	1.02915	1.07086	1.12744	-1.30564	-1.23236	-1.35914
ENSG00000110811	-1.13804	-1.03317	-1.0223	0.716785	0.649364	0.515139	1.05586	1.30862	1.24464	-1.17855	-0.540191	-0.578168
ENSG00000110844	-0.793707	-0.71428	-1.27255	0.0711599	0.0230472	0.0727838	1.65131	1.18965	1.58631	-0.0573659	-0.765368	-0.990975
ENSG00000110880	-1.1123	-0.977305	-0.794891	0.232433	0.344009	0.183532	1.33751	1.30996	1.68258	-0.683906	-0.82542	-0.696207
ENSG00000110881	-1.33031	-1.11752	-1.13447	0.44829	0.750418	0.938115	1.27477	1.16097	0.91818	-0.550942	-0.61038	-0.747125
ENSG00000110900	-0.881302	-0.987906	-0.994127	0.742943	0.605768	0.5673	1.08728	1.24075	1.30472	-1.14953	-0.551762	-0.984138
ENSG00000110911	-1.11205	-1.16142	-1.16726	1.31119	1.22401	1.58276	0.418226	0.304713	0.298295	-0.650464	-0.538326	-0.509669
ENSG00000110925	-1.42687	-1.46086	-1.22052	1.01958	0.982466	1.07228	0.874628	0.638007	0.71854	-0.386863	-0.306949	-0.503441
ENSG00000110958	-0.822796	-0.868207	-0.927822	0.93203	1.12508	1.21629	0.888779	0.481946	0.954179	-0.915442	-0.720806	-1.34323
ENSG00000110987	-1.02567	-0.918364	-0.901939	1.09569	0.917825	0.641368	0.621961	1.18457	1.12645	-1.01346	-0.505732	-1.2227
ENSG00000111012	-1.2677	-1.35284	-1.21587	0.590224	0.647882	0.471653	1.15339	1.15181	1.30244	-0.530971	-0.414447	-0.535582
ENSG00000111057	-0.915947	-0.96349	-0.725281	1.5398	1.56525	1.3775	0.140379	0.224616	0.129134	-0.681415	-0.78177	-0.908775
ENSG00000111058	-1.16553	-1.15157	-1.4079	0.479616	0.632741	0.102454	1.38231	1.44683	1.0239	-0.581699	-0.303517	-0.457634
ENSG00000111077	-1.02675	-0.550849	-0.736134	1.53583	1.54453	1.71948	-0.113763	-0.0995399	-0.361664	-0.499683	-0.700322	-0.71114
ENSG00000111087	-0.755566	-0.814974	-0.63869	1.37981	1.58755	1.39806	0.114555	0.246159	0.349256	-0.79546	-1.08955	-0.981156
ENSG00000111145	-0.675422	-0.70104	-0.741388	1.59756	1.7166	1.63183	-0.398841	-0.500266	-0.477111	-0.486916	-0.457675	-0.50733
ENSG00000111181	-1.2752	-1.06128	-1.09732	1.10615	1.39466	1.61686	0.305316	0.350651	0.325606	-0.534626	-0.484283	-0.646531
ENSG00000111199	-0.819195	-0.898266	-0.991202	0.440621	-0.0675326	0.593982	1.00148	1.44625	1.64293	-0.583177	-0.498941	-1.26695
ENSG00000111252	-1.31301	-1.53842	-1.27613	0.948736	1.33391	1.4111	-0.492416	0.291058	0.162402	-0.171963	0.420281	0.224449
ENSG00000111254	-0.934648	-1.20623	-0.972493	0.399715	0.686742	0.484867	1.28334	1.25567	1.34321	-0.83914	-0.732766	-0.768263
ENSG00000111266	-1.12437	-0.887852	-0.762842	0.528133	0.5373	0.58598	1.33166	1.08491	1.41245	-0.892191	-1.0929	-0.720277
ENSG00000111275	-1.03219	-1.30113	-1.13739	0.458784	0.665815	0.335392	1.22697	1.42959	1.20056	-0.42565	-0.691589	-0.729176
ENSG00000111319	-1.04038	-1.08556	-1.58928	0.771539	0.612319	0.237202	1.03582	1.3623	1.20184	-0.586745	-0.306108	-0.612951
ENSG00000111328	-1.22117	-1.25733	-1.54159	1.45336	0.832642	1.2766	0.744461	0.343268	0.1996	-0.33688	-0.537397	0.0444314
ENSG00000111331	-1.22938	-0.739436	-1.05383	1.60975	1.50267	1.16657	0.26242	0.228227	0.232102	-0.722912	-0.887591	-0.368592
ENSG00000111348	-1.56184	-1.32626	-0.869848	1.40796	0.818266	0.578428	1.199	0.517726	0.677845	-0.846206	-0.28442	-0.310652
ENSG00000111358	-1.26901	-1.50978	-1.44796	0.691735	0.628494	0.852557	1.15339	0.977746	0.889459	-0.286874	-0.233893	-0.445853
ENSG00000111371	-1.62163	-1.25685	-1.83189	0.882814	1.05442	0.877106	0.478677	0.507556	0.445552	0.0547038	0.238219	0.171326
ENSG00000111450	-0.988358	-0.822236	-0.508492	-0.00302893	-0.267077	0.0197968	1.52803	1.69357	1.496	-0.760693	-0.825005	-0.562509
ENSG00000111641	-1.49294	-1.21962	-0.919036	0.269873	0.36868	0.616199	1.35572	1.38203	1.14757	-0.583717	-0.369236	-0.555524
ENSG00000111644	-0.953605	-1.37668	-0.719509	-0.0201	-0.481931	0.154393	1.22931	1.76898	1.51117	-0.296379	-0.603525	-0.212127
ENSG00000111664	-1.34714	-1.29667	-1.05923	0.879368	1.05371	1.15935	0.698953	0.818736	0.898815	-0.859918	-0.489942	-0.456038
ENSG00000111666	-1.48987	-1.22772	-0.847187	0.854715	1.20095	0.809435	0.721262	1.10397	0.807935	-0.820595	-0.409972	-0.70292
ENSG00000111674	-1.21015	-0.879588	-1.28306	1.06794	1.28689	1.41726	0.723697	0.524871	0.37292	-0.758765	-0.626841	-0.635185
ENSG00000111716	-1.02841	-1.17201	-1.27647	1.28691	0.892606	0.676061	0.459984	0.879913	1.23456	-1.04486	-0.541447	-0.366842
ENSG00000111728	-0.729489	-1.02538	-1.26564	0.973439	0.885761	1.3262	0.495336	0.423271	1.35645	-0.683348	-1.03543	-0.721171
ENSG00000111752	-1.04688	-1.19282	-1.21565	1.23437	1.38057	1.13712	0.335644	0.572741	0.717242	-0.403796	-0.828379	-0.690159
ENSG00000111801	-1.27698	-1.15672	-0.993425	0.487607	0.472431	0.519033	1.16382	1.49285	1.21752	-0.56247	-0.71702	-0.646652
ENSG00000111817	-0.974233	-1.09687	-1.27107	0.921589	0.825093	0.950969	1.16243	0.888086	0.912126	-0.876703	-0.625059	-0.816355
ENSG00000111845	-0.962604	-1.27439	-1.28962	0.498914	0.257393	0.130586	1.12834	1.28275	1.5885	-0.636567	-0.777136	0.0538438
ENSG00000111846	-1.04777	-0.999033	-0.787831	1.14224	1.28262	1.25752	0.447853	0.643695	0.791729	-0.793018	-0.926166	-1.01184
ENSG00000111850	-0.995181	-1.24725	-1.56734	0.982628	0.988399	1.42408	0.393158	0.45041	0.91254	-0.240851	-0.844485	-0.256117
ENSG00000111859	-1.7013	-1.3351	-1.14857	0.792508	0.622168	0.352211	0.980402	1.03901	1.18613	0.0610212	-0.260979	-0.587504
ENSG00000111860	-1.47588	-1.59237	-1.29224	1.32753	1.19359	1.07816	0.404783	0.0982398	0.261791	-0.119647	0.0146824	0.101361
ENSG00000111879	-1.1537	-0.982192	-1.25189	0.358157	0.30541	-0.0749794	1.23758	1.60332	1.41134	-0.298651	-0.403637	-0.750751
ENSG00000111885	-0.711284	-0.789146	-1.02677	-0.0357505	-0.410935	0.0573357	1.56637	1.4788	1.67842	-0.857356	-0.46628	-0.483414
ENSG00000111911	-0.567486	-0.482793	-0.589955	1.66833	1.71842	1.58322	-0.499496	-0.544635	-0.535572	-0.57582	-0.582545	-0.591666
ENSG00000111961	-0.436335	-0.630222	-0.486092	0.2309	0.373436	0.429155	1.45136	1.43955	1.1848	-1.1856	-1.17219	-1.19877
ENSG00000111962	-1.48462	-1.68261	-1.20459	1.17773	1.08137	0.41146	0.901408	0.285872	0.729122	-0.244003	0.403103	-0.374235
ENSG00000111981	-1.24115	-1.23795	-1.69903	0.55214	0.86324	0.570278	1.48144	0.645316	0.88572	-0.115627	-0.415539	-0.288843
ENSG00000112096	-0.300563	-0.257961	-0.259303	0.0132918	0.0475352	-0.0358731	1.42398	1.48445	1.48237	-1.30974	-1.07309	-1.2151
ENSG00000112139	-1.66072	-1.36353	-1.70022	0.90088	0.723988	0.678545	0.969542	0.410151	0.674243	0.342176	-0.0759084	0.100862
ENSG00000112149	-1.56206	-1.34369	-1.31911	1.21145	1.15574	1.23605	-0.00788965	-0.0511462	-0.399791	0.18892	0.236439	0.655091
ENSG00000112167	-1.27033	-1.18207	-0.774361	-0.0854112	0.0809982	0.327076	1.45102	1.51857	1.42147	-0.251975	-0.545733	-0.689258
ENSG00000112182	-1.48059	-1.57509	-1.56884	0.994654	0.977891	1.01691	0.76874	0.129381	0.499524	0.0298357	0.160032	0.0475503
ENSG00000112186	-1.17258	-0.81404	-1.13634	0.669901	0.399207	0.365886	1.41866	1.37975	1.11897	-0.602309	-0.620948	-1.00617
ENSG00000112208	-1.21683	-1.40512	-1.36142	0.984964	0.929986	0.8679	0.685971	0.992941	0.963438	-0.595245	-0.369151	-0.477441
ENSG00000112218	-1.01482	-0.79456	-0.85881	1.81814	1.519	1.31707	-0.0717259	-0.202231	0.0819856	-0.342026	-0.604213	-0.847807
ENSG00000112232	-0.911149	-1.40594	-1.48856	0.228309	0.411934	0.3772	1.29566	1.14409	1.46455	-0.580811	-0.272488	-0.262806
ENSG00000112238	-1.17441	-1.03026	-1.17896	1.48879	1.38387	1.43563	-0.581145	-0.496087	-0.494337	0.154752	0.204316	0.28784
ENSG00000112246	-0.723047	-0.712989	-0.886946	1.43807	1.73774	1.66947	-0.263166	-0.112126	-0.305776	-0.587547	-0.647343	-0.606343
ENSG00000112293	-1.4074	-1.20268	-1.18938	1.19375	1.10628	1.3277	0.597241	0.496991	0.581156	-0.686318	-0.410348	-0.406987
ENSG00000112294	-1.02128	-1.11754	-1.09758	0.554698	0.601889	0.539552	1.31123	1.27559	1.21217	-0.66643	-0.710459	-0.881838
ENSG00000112320	-1.48354	-1.07755	-0.762067	1.38169	1.29851	0.689699	0.847638	0.681209	0.521574	-0.678908	-0.889591	-0.528661
ENSG00000112333	-1.02405	-1.46848	-0.999867	0.501944	0.205481	0.640918	1.03274	1.42633	1.35961	-0.477384	-0.911735	-0.285517
ENSG00000112367	-1.16333	-1.07659	-1.09803	1.54711	1.47757	1.55954	-0.178395	-0.220056	-0.133619	-0.283728	-0.244901	-0.185568
ENSG00000112379	-1.34374	-1.36578	-1.57949	1.0746	0.630522	0.996819	0.645805	0.743671	0.934037	-0.659113	0.0258153	-0.10315
ENSG00000112394	-0.751252	-0.990102	-0.732166	-0.251768	0.0202406	-0.255852	1.58086	1.28299	1.85188	-0.745507	-0.230617	-0.778708
ENSG00000112511	-0.490466	-0.62317	-0.600682	0.0256368	-0.120352	-0.191421	1.53964	1.61098	1.58183	-0.870579	-0.920267	-0.941151
ENSG00000112559	-0.666528	-0.925459	-0.828334	-0.0906614	-0.507904	-0.30121	1.35775	1.73101	1.74458	-0.515885	-0.566767	-0.430593
ENSG00000112561	-1.95673	-1.0124	-1.40464	0.273889	0.544494	0.737685	0.70299	1.17415	1.14672	-0.201598	-0.122906	0.118351
ENSG00000112576	-1.24923	-0.699824	-1.40597	0.844895	1.79249	1.42205	0.00743256	-0.0149685	0.611384	-0.264971	-0.388784	-0.654497
ENSG00000112578	-0.858388	-1.22199	-0.931151	1.21364	0.762332	0.950832	0.725115	1.01407	0.965127	-0.872746	-1.16643	-0.580407
ENSG00000112655	-0.934609	-1.36137	-1.28623	0.928106	1.14358	0.886208	0.725498	0.822068	1.02785	-0.386795	-0.654629	-0.909676
ENSG00000112667	-1.43519	-1.44682	-1.50416	0.784472	0.960503	1.07509	0.658464	0.759828	0.770414	-0.510997	0.0413442	-0.152954
ENSG00000112699	-1.07802	-1.01656	-1.00614	1.52431	1.59838	1.52774	-0.449449	-0.412367	-0.422767	-0.0520753	-0.149299	-0.0637455
ENSG00000112769	-1.0256	-1.59421	-1.24662	1.42063	0.854737	0.525356	0.77523	0.66003	0.997391	-0.159477	-0.748611	-0.458858
ENSG00000112773	-1.19702	-0.982847	-1.02765	1.28391	1.32991	1.55216	0.458484	0.285169	0.299406	-0.680082	-0.692568	-0.62887
ENSG00000112782	-0.925146	-1.0213	-0.708696	-0.131331	-0.188216	-0.123783	1.8222	1.39372	1.51179	-0.325423	-0.536635	-0.767176
ENSG00000112796	-0.707928	-1.03493	-0.829397	0.0765662	0.278616	0.259122	1.55113	1.40758	1.46112	-0.697994	-0.771784	-0.992089
ENSG00000112851	-1.38824	-1.32443	-1.6089	0.780125	1.16747	0.890093	0.715372	0.587428	0.953279	-0.223383	-0.264665	-0.284141
ENSG00000112902	-0.918586	-1.14363	-0.788132	0.251039	0.128127	0.0431486	1.43394	1.49015	1.54813	-0.911654	-0.566171	-0.566362
ENSG00000112964	-1.23067	-1.85215	-1.14087	-0.0243942	-0.0200867	0.344794	1.1983	1.11026	1.39214	-0.00875892	0.11566	0.115774
ENSG00000112972	-0.882946	-1.22338	-1.28887	0.591273	-0.00823921	0.574226	1.35917	1.435	1.1982	-0.673669	-0.501381	-0.579386
ENSG00000113013	-1.26494	-0.931308	-0.759927	1.13187	1.16584	0.656343	0.790168	1.21499	0.63784	-0.90187	-1.02944	-0.709559
ENSG00000113070	-1.0792	-0.913657	-0.914397	0.346049	0.437149	0.483184	1.40133	1.32285	1.36767	-0.964296	-0.721264	-0.765419
ENSG00000113083	-1.00804	-1.22724	-1.05342	-0.000564632	0.132669	0.322289	1.5789	1.48664	1.29352	-0.545149	-0.273782	-0.705823
ENSG00000113108	-0.804192	-1.4529	-1.22225	0.37883	0.944605	0.898018	0.989423	0.891626	1.27596	-0.224785	-0.675982	-0.998355
ENSG00000113119	-1.54171	-1.0922	-1.08656	0.738521	0.932199	0.671139	0.716839	1.20081	1.17646	-0.453999	-0.483974	-0.777531
ENSG00000113161	-1.09452	-1.08687	-0.777222	0.375764	0.382995	0.106884	1.45487	1.35685	1.45076	-0.498327	-0.764063	-0.907111
ENSG00000113163	-0.76829	-1.0491	-0.853236	-0.0845302	-0.0459829	-0.357054	1.59232	1.51733	1.56332	-0.593108	-0.0214707	-0.900202
ENSG00000113231	-1.18272	-1.3091	-0.876957	0.0181771	0.737205	0.171162	1.17877	1.21712	1.67032	-0.481812	-0.570541	-0.571619
ENSG00000113269	-0.424727	-0.479331	-0.479213	1.54905	1.76154	1.60722	-0.506214	-0.424623	-0.389495	-0.921849	-0.671858	-0.620497
ENSG00000113296	-0.821461	-0.558829	-0.951606	0.0802782	0.226816	0.121101	1.55237	1.55538	1.38124	-0.819983	-0.69914	-1.06617
ENSG00000113327	-1.08157	-1.16889	-1.36761	0.468295	0.163787	0.175126	1.50506	1.0872	1.51319	-0.462826	-0.515118	-0.316651
ENSG00000113361	-1.27176	-1.01221	-1.30723	0.488013	0.398558	0.0663256	1.26848	1.35513	1.44807	-0.522043	-0.549794	-0.361538
ENSG00000113368	-1.02091	-1.13447	-1.00809	1.41401	1.38955	1.39507	0.388831	0.191319	0.414958	-0.841617	-0.634461	-0.554191
ENSG00000113389	-1.36084	-1.52263	-1.39086	0.52201	0.600168	0.30322	1.1853	1.02616	1.20693	0.114306	-0.409431	-0.274335
ENSG00000113396	-0.544128	-1.09477	-0.782291	-0.274577	-0.155769	0.107344	1.64252	1.50144	1.56909	-0.834819	-0.685432	-0.448609
ENSG00000113448	-0.932769	-0.971438	-0.605047	0.441047	0.17035	-0.0505903	1.46852	1.44335	1.49042	-0.883201	-0.540973	-1.02967
ENSG00000113494	-0.828309	-0.713055	-0.637411	-0.444944	-0.29568	-0.772789	1.72316	1.55442	1.58377	-0.232561	-0.213298	-0.723299
ENSG00000113504	-1.07571	-0.81665	-1.10981	0.921332	1.34737	0.997184	1.05688	0.610847	0.693283	-0.885432	-0.773965	-0.965316
ENSG00000113532	-0.904013	-1.05757	-0.944807	0.271592	0.286606	0.130072	1.52409	1.41666	1.41925	-0.433432	-0.792839	-0.915608
ENSG00000113555	-1.41667	-1.08454	-1.27536	0.734755	0.184737	0.376781	1.44017	1.05127	1.27551	-0.292852	-0.707321	-0.286497
ENSG00000113657	-1.11541	-0.674197	-1.05513	0.735304	0.424953	0.487206	1.20998	1.18381	1.36689	-0.545972	-1.29373	-0.723697
ENSG00000113716	-1.3111	-1.26456	-1.4082	0.371174	0.274177	0.259181	1.48656	1.26853	1.16448	-0.3102	-0.205694	-0.324345
ENSG00000113721	-0.612814	-0.573101	-0.655688	1.6393	1.68799	1.6346	-0.435837	-0.603374	-0.583489	-0.597792	-0.428681	-0.471116
ENSG00000113739	-1.15833	-1.05288	-1.37648	1.45199	1.36268	1.14294	0.490271	0.291183	0.439154	-0.556248	-0.4141	-0.620192
ENSG00000113742	-1.05198	-1.25023	-0.994598	0.342237	0.227083	0.311757	1.50469	1.4712	1.23529	-0.673915	-0.697932	-0.423601
ENSG00000113758	-1.36241	-1.2427	-1.21216	1.11221	1.03161	1.30992	0.572538	0.642592	0.731255	-0.551658	-0.544124	-0.487067
ENSG00000113916	-1.20049	-1.26203	-1.09299	1.22819	1.19009	0.787845	0.678383	0.718103	0.955248	-0.693868	-0.646225	-0.662269
ENSG00000113924	-1.05094	-1.59542	-1.1019	-0.0571459	1.03216	0.4985	1.11382	1.04197	1.39143	-0.319697	-0.490618	-0.462147
ENSG00000113946	-1.25453	-0.747632	-1.41949	0.840786	0.800291	0.467673	1.03488	1.12327	1.17861	-0.652908	-1.00033	-0.370607
ENSG00000114115	-1.29277	-1.65742	-1.5978	0.968171	0.605733	0.961501	0.944279	0.100152	0.633143	0.664745	-0.140543	-0.189192
ENSG00000114127	-1.0915	-1.21219	-1.12102	1.27798	1.05001	1.15548	0.779589	0.644948	0.637025	-0.672549	-0.521695	-0.926077
ENSG00000114200	-0.794202	-0.715437	-0.481537	1.59538	1.61458	1.71765	-0.259924	-0.634039	-0.524589	-0.515048	-0.430004	-0.572834
ENSG00000114251	-1.14713	-1.04446	-1.54348	1.4677	1.306	1.12758	0.513384	0.218234	0.315607	-0.506724	-0.638277	-0.0684245
ENSG00000114268	-1.05845	-1.44	-1.10352	1.01422	1.0927	0.730806	0.841026	0.984319	0.877636	-0.594279	-0.419049	-0.925406
ENSG00000114270	-0.791817	-1.07669	-0.994349	0.330975	0.213092	-0.284302	1.31726	1.79943	1.35426	-0.509805	-0.674435	-0.683627
ENSG00000114279	-1.57833	-1.37726	-1.17234	0.424964	0.522363	1.03982	0.812472	1.04339	1.24182	-0.504002	-0.0599161	-0.392984
ENSG00000114353	-1.419	-1.31475	-1.25439	0.909936	1.01218	1.1039	0.655374	0.735499	0.962173	-0.457416	-0.656582	-0.276924
ENSG00000114378	-0.700927	-0.954308	-1.13268	0.729315	0.565417	0.41891	1.20523	1.4452	1.11844	-0.722679	-0.86475	-1.10716
ENSG00000114405	-1.75094	-1.29547	-1.23355	1.01087	0.628104	1.1247	0.581291	0.306298	1.17808	-0.436049	-0.192377	0.0790507
ENSG00000114423	-1.18291	-1.15559	-1.45815	1.37019	1.09928	1.46272	0.40349	0.355319	0.222159	-0.177271	-0.242868	-0.696367
ENSG00000114446	-1.08743	-0.741357	-1.27382	0.542924	0.605172	0.189611	0.990177	1.49241	1.42076	-0.369176	-0.986099	-0.783171
ENSG00000114450	-1.11031	-1.20404	-1.18499	0.427879	0.385493	0.501341	1.34024	1.44013	1.18045	-0.571291	-0.517827	-0.687084
ENSG00000114480	-0.960707	-0.657026	-0.807567	-0.0547115	-0.108496	0.197737	1.47365	1.58124	1.54302	-0.393592	-0.698193	-1.11536
ENSG00000114541	-1.47473	-1.45352	-1.49352	0.563543	0.562817	0.759324	1.09895	1.03158	0.943377	-0.160345	-0.110667	-0.266804
ENSG00000114547	-0.993434	-1.1219	-0.969561	0.698852	0.58995	0.838772	1.19301	1.14951	1.16038	-0.940182	-0.875798	-0.729602
ENSG00000114554	-1.02695	-1.43454	-1.82953	1.19568	0.991558	1.15245	0.74992	0.371173	0.0504052	-0.0279971	0.100633	-0.292805
ENSG00000114626	-1.15478	-1.093	-1.39025	-0.380698	-0.464213	-0.295102	1.4278	1.51414	1.27841	0.0645039	0.236887	0.256308
ENSG00000114631	-0.597889	-0.700076	-0.675294	0.327856	-0.00355509	0.281832	1.43596	1.45095	1.48926	-1.08752	-0.742237	-1.17929
ENSG00000114638	-0.953413	-1.06107	-0.929097	1.18733	1.53409	1.43234	0.483955	0.16816	0.37006	-0.35564	-0.927841	-0.948868
ENSG00000114646	-1.37602	-0.971332	-1.14768	0.529112	1.01769	1.06883	1.22781	0.248316	1.24781	-0.362714	-0.867823	-0.61399
ENSG00000114654	-0.753656	-0.843387	-1.12377	-0.320707	-0.448286	-0.496779	1.82029	1.53185	1.39688	-0.119077	-0.128248	-0.515105
ENSG00000114656	-0.442926	-0.458438	-0.502113	-0.618504	-0.361749	-0.25734	1.54985	1.70058	1.62133	-1.07466	-0.488483	-0.667553
ENSG00000114670	-1.4611	-1.58083	-1.1597	0.468107	0.438337	0.795544	1.16441	1.05367	1.12788	-0.29146	-0.275646	-0.279213
ENSG00000114686	-1.68612	-1.67324	-1.50387	0.614387	0.571333	0.631129	0.783768	0.89847	0.451274	0.0805533	0.328381	0.503926
ENSG00000114698	-1.18859	-0.941946	-1.17846	0.969652	0.814068	0.295912	1.14216	1.08606	1.20856	-0.699533	-0.911847	-0.596027
ENSG00000114779	-0.560921	-1.15688	-0.775244	0.738945	0.228162	-0.171534	1.15217	1.24001	1.7876	-0.780175	-0.86784	-0.834294
ENSG00000114796	-1.53395	-1.32044	-1.31811	0.166585	-0.150522	0.407073	1.02994	1.23865	1.47686	-0.079532	0.32803	-0.24458
ENSG00000114805	-1.32715	-1.62864	-1.16457	0.424076	-0.0273644	0.288173	1.42645	0.975081	1.29913	0.274174	-0.0793799	-0.459983
ENSG00000114812	-1.72444	-1.56652	-1.57645	0.629154	0.475355	0.381373	0.84944	0.627426	0.86243	0.159189	0.592631	0.290411
ENSG00000114841	-0.861778	-1.43105	-0.986485	0.879634	0.0948183	0.688634	1.27413	0.990364	1.366	-0.695507	-0.380268	-0.9385
ENSG00000114854	-1.33989	-1.02476	-1.2988	0.373885	0.740503	0.762468	1.40151	1.09615	0.992813	-0.469711	-0.437483	-0.79668
ENSG00000114861	-1.10011	-1.43736	-1.15676	0.931796	1.59452	1.16842	0.241893	0.467588	0.753746	-0.448406	-0.662467	-0.352863
ENSG00000114923	-0.976064	-1.25932	-0.94069	-0.0270987	0.661875	0.460048	1.06872	1.17033	1.74593	-0.934252	-0.377067	-0.592405
ENSG00000114948	-1.10231	-1.12221	-1.23667	1.26216	1.36369	1.39746	0.427294	0.450224	0.350593	-0.544573	-0.552001	-0.693664
ENSG00000115009	-1.46798	-1.00144	-1.05651	0.765693	0.84205	0.952873	0.998048	1.16893	0.789314	-0.284585	-0.864528	-0.841859
ENSG00000115041	-1.35573	-1.35903	-0.971972	0.295159	0.524774	0.375454	1.20664	1.30751	1.35985	-0.446943	-0.140352	-0.795365
ENSG00000115042	-1.0795	-0.942636	-1.55755	0.272722	0.370479	0.1807	1.0834	1.45967	1.47993	-0.767924	-0.432609	-0.0666814
ENSG00000115053	-0.681679	-0.737597	-0.634006	-0.543237	-0.206607	-0.0289277	1.72448	1.33236	1.77536	-0.684778	-0.746496	-0.568864
ENSG00000115084	-1.1941	-1.38087	-1.46045	0.525569	0.486465	0.714911	0.890671	1.16131	1.36098	-0.135967	-0.604141	-0.364374
ENSG00000115091	-0.865568	-0.95696	-0.959841	0.600851	0.208799	0.295228	1.67614	1.45604	0.991962	-0.853541	-0.870561	-0.722544
ENSG00000115107	-0.85679	-0.829568	-0.885388	-0.0427406	-0.0360518	-0.304773	1.43438	1.78041	1.5295	-0.390286	-0.717063	-0.681631
ENSG00000115109	-0.775886	-0.962393	-1.07453	-0.416464	0.0972619	-0.482984	1.85852	1.29519	1.49922	-0.568227	-0.0244834	-0.445234
ENSG00000115112	-1.45884	-1.46985	-1.2892	0.773351	1.1093	1.00566	0.372964	1.06921	0.709411	-0.630613	-0.157965	-0.0334315
ENSG00000115159	-1.19529	-1.16502	-1.15886	0.435076	0.316145	-0.257746	1.48362	1.84142	0.724608	-0.236004	-0.52099	-0.266956
ENSG00000115183	-0.814287	-1.49108	-0.872968	0.683842	1.08536	1.50128	0.905419	0.438562	0.767379	-0.844678	-0.352015	-1.00681
ENSG00000115194	-1.3861	-1.56114	-1.31258	1.07402	0.845344	0.680714	0.423483	0.947138	1.05675	-0.0823107	-0.066549	-0.618761
ENSG00000115221	-1.099	-0.896144	-1.45226	1.44852	1.40105	1.54777	0.114387	-0.0976824	0.072633	-0.494553	-0.307492	-0.237242
ENSG00000115226	-1.25787	-1.33003	-1.48072	1.18599	1.13736	1.04832	0.666268	0.606895	0.608019	-0.325886	-0.447181	-0.411158
ENSG00000115232	-1.29054	-1.28946	-1.38486	0.577344	0.301317	0.335818	0.942888	1.25932	1.41167	-0.658857	0.281277	-0.485916
ENSG00000115255	-1.16419	-1.03599	-1.0621	0.0162188	0.338652	0.342702	1.14038	1.34737	1.72205	-0.73692	-0.158993	-0.749184
ENSG00000115267	-1.01158	-1.08002	-0.952377	0.2975	-0.0918853	-0.555591	1.55665	1.49972	1.51796	-0.561719	-0.225018	-0.39363
ENSG00000115282	-0.995485	-0.974734	-1.2826	0.972267	0.589868	1.08821	1.19511	0.769404	1.00096	-0.941271	-0.617107	-0.804614
ENSG00000115295	-1.06397	-1.00735	-1.29507	1.15171	0.232325	0.434992	1.23932	1.27955	1.01683	-0.748745	-0.807356	-0.432233
ENSG00000115318	-0.669679	-1.50452	-0.913434	-0.246624	-0.0622704	-0.132066	1.31057	1.61735	1.63554	-0.398474	-0.288504	-0.347887
ENSG00000115325	-1.8662	-1.73304	-1.1562	0.941557	0.462178	0.510408	0.712097	0.658924	0.837407	0.172239	0.092246	0.368391
ENSG00000115353	-1.07771	-0.935217	-1.16077	0.618781	0.373606	0.414415	1.28624	1.40749	1.25617	-0.80745	-0.452338	-0.923217
ENSG00000115355	-1.31482	-1.04271	-1.27771	1.07341	1.02361	1.45467	0.756132	0.581061	0.521069	-0.593826	-0.638629	-0.542254
ENSG00000115361	-1.46275	-1.28512	-1.09238	0.655547	0.720236	1.40229	0.135571	0.590894	1.4746	-0.262097	-0.66818	-0.208609
ENSG00000115363	-1.20031	-0.948077	-1.07432	0.489928	0.24502	0.405375	1.1885	1.43169	1.39894	-1.12573	-0.290606	-0.520408
ENSG00000115380	-1.08536	-0.910782	-1.09209	0.114443	-0.0976531	-0.204157	1.62104	1.19394	1.74939	-0.513257	-0.557614	-0.217906
ENSG00000115423	-0.836486	-0.730121	-0.786523	-0.151639	0.0668917	-0.0831491	1.88642	1.46888	1.34172	-0.834323	-0.641416	-0.700243
ENSG00000115457	-0.941555	-1.04763	-1.18596	0.400429	0.641525	0.422767	1.28423	1.38668	1.26414	-0.720118	-0.613852	-0.89066
ENSG00000115461	-0.889822	-1.13795	-1.22993	1.64457	1.1716	1.53266	-0.0739096	0.204032	0.294965	-0.361005	-0.723497	-0.43172
ENSG00000115468	-1.04369	-1.78373	-1.54918	0.528302	0.37434	0.151269	1.29349	0.923436	1.15258	-0.157943	0.0278082	0.083314
ENSG00000115507	-1.68076	-1.51327	-1.36001	0.929118	0.947436	0.974707	0.568255	0.589011	0.733361	-0.302025	-0.0406658	0.154834
ENSG00000115520	-1.01812	-1.157	-0.765874	0.0351598	0.564711	0.403008	1.43006	1.05412	1.63012	-1.0017	-0.743792	-0.430693
ENSG00000115525	-1.42597	-1.03743	-1.82229	0.631151	0.55766	0.46288	1.34272	0.960718	0.756938	-0.109252	0.218906	-0.536029
ENSG00000115541	-1.16159	-1.09951	-0.870717	0.553908	0.402209	0.255561	1.18914	1.30595	1.57625	-0.757751	-0.679631	-0.713819
ENSG00000115590	-1.04899	-0.391953	-1.53314	-0.0320608	-0.159761	-0.0918137	1.57435	1.53466	1.35497	-0.0365374	-0.53335	-0.636377
ENSG00000115594	-1.1938	-1.36222	-1.09213	0.460083	0.129849	0.116685	1.40631	1.14108	1.53998	-0.415808	-0.053848	-0.676169
ENSG00000115648	-1.01775	-0.740482	-1.18551	-0.14568	0.015795	-0.450438	1.38423	1.74325	1.49603	-0.103267	-0.290564	-0.705596
ENSG00000115756	-1.59621	-1.41057	-1.47347	1.06224	1.04373	1.16131	0.462423	0.415378	0.520319	-0.248714	-0.0125863	0.0761526
ENSG00000115844	-0.523658	-0.703612	-0.941996	-0.203069	-0.236084	-0.221771	1.72216	1.6096	1.5047	-0.654216	-0.544878	-0.807177
ENSG00000115884	-0.611426	-1.30092	-1.11296	0.00897724	0.895584	0.297106	1.40396	0.831151	1.52405	-0.261773	-0.418078	-1.25567
ENSG00000115902	-0.760141	-0.783001	-0.478329	0.0420588	-0.0921438	-0.088381	1.5116	1.47695	1.71319	-0.917026	-0.81457	-0.810207
ENSG00000115935	-0.964831	-0.971585	-0.981633	0.930966	0.983545	1.09419	0.914588	0.945018	0.865377	-1.01455	-0.884197	-0.916894
ENSG00000115946	-1.6893	-1.73242	-1.51247	0.637521	0.522346	0.645303	0.674685	0.709463	0.374032	0.475233	0.582678	0.312929
ENSG00000115963	-1.30074	-1.52218	-1.29753	0.651549	0.75207	0.856052	0.929711	1.07272	0.992756	-0.266592	-0.172929	-0.694874
ENSG00000116016	-0.947524	-1.43212	-0.925046	0.304763	0.440329	0.450948	1.18668	1.50486	1.33352	-0.778007	-0.546294	-0.592109
ENSG00000116017	-0.861304	-0.673317	-0.842595	1.5355	1.57342	1.5629	0.0657612	-0.106024	0.0587567	-0.825778	-0.820482	-0.666833
ENSG00000116032	-0.820272	-0.848642	-0.895442	0.800475	0.776072	0.709574	1.08228	1.22797	1.07144	-1.1256	-0.92394	-1.05392
ENSG00000116106	-1.73946	-1.33387	-1.34004	0.91554	0.984148	0.978835	0.645837	1.0257	0.155127	-0.306135	-0.146843	0.16116
ENSG00000116117	-1.56029	-1.11921	-1.62964	1.15181	0.701334	0.99301	0.737802	0.446007	0.911437	-0.521296	-0.0731574	-0.037808
ENSG00000116133	-1.0823	-1.07096	-0.912426	0.173592	0.219696	0.500973	1.4241	1.40541	1.43211	-0.751762	-0.717796	-0.620655
ENSG00000116141	-0.922874	-1.12677	-0.844976	0.270349	0.121034	0.0204155	1.34297	1.59292	1.5157	-0.838806	-0.784336	-0.345621
ENSG00000116151	-1.22001	-1.18557	-0.920547	1.22354	1.4412	1.47053	0.311427	0.3345	0.401848	-0.637457	-0.57998	-0.639482
ENSG00000116194	-1.24987	-1.61153	-1.02223	1.06089	0.405801	1.29215	0.881733	1.15398	0.389014	-0.401993	-0.375394	-0.52255
ENSG00000116260	-0.993784	-1.05986	-1.08856	1.59184	1.55127	1.5285	-0.108996	-0.257547	-0.232434	-0.276327	-0.376567	-0.277537
ENSG00000116285	-0.820819	-0.63558	-0.841269	-0.368792	-0.163442	-0.638769	1.50098	1.56139	1.8102	-0.364745	-0.559151	-0.480008
ENSG00000116299	-1.3763	-1.51309	-1.33314	0.999179	1.1542	0.891665	0.645722	0.430795	0.997928	-0.322319	-0.439096	-0.135541
ENSG00000116455	-0.42929	-1.1174	-0.878105	1.29709	1.05631	0.855157	0.683897	1.04383	0.633084	-1.13872	-1.00696	-0.998898
ENSG00000116514	-0.620194	-0.409005	-0.230134	2.97097	0.689912	-0.341884	-0.590903	-0.493434	-0.129861	-0.44491	0.00941479	-0.409968
ENSG00000116544	-0.642378	-1.25505	-1.10768	0.431705	0.829332	0.830497	1.4245	0.833044	1.15993	-0.670711	-0.810301	-1.02289
ENSG00000116574	-1.93043	-1.45244	-1.46759	0.588455	0.104027	0.498934	0.815326	0.703819	0.618837	0.662739	0.592414	0.265919
ENSG00000116584	-1.16832	-0.957186	-0.919298	0.134124	0.359287	0.190971	0.741737	1.23203	2.1422	-0.542217	-0.645407	-0.567919
ENSG00000116604	-0.814685	-0.918601	-0.317151	0.123625	-0.12571	-0.0704626	1.59413	1.76144	1.24575	-1.07183	-0.598285	-0.808229
ENSG00000116649	-0.619086	-0.833037	-1.00621	1.19155	1.37009	1.55592	0.379478	0.14082	0.560421	-0.625682	-1.26695	-0.847312
ENSG00000116661	-0.928598	-0.78174	-1.60201	0.399556	0.436793	0.51091	1.36501	1.47495	0.994636	-0.861089	-0.316144	-0.692275
ENSG00000116663	-1.50505	-1.48605	-1.58865	1.08512	1.15921	1.08612	0.288686	0.163851	0.140939	0.085092	0.256925	0.313798
ENSG00000116667	-1.53064	-1.59328	-1.66843	0.591641	0.36613	0.470423	0.804282	0.852553	1.05143	0.283971	0.201948	0.169972
ENSG00000116678	-1.17455	-0.741516	-1.11818	0.593211	0.641811	0.615344	1.27841	1.28758	1.09953	-0.584817	-1.08198	-0.814845
ENSG00000116679	-1.34629	-1.30682	-0.696129	0.950517	1.11836	1.52199	0.648518	0.537915	0.603878	-0.84728	-0.715385	-0.469269
ENSG00000116701	-0.875869	-1.2269	-1.0166	0.476166	0.0765538	0.377848	1.42697	1.43933	1.34804	-0.56596	-0.66627	-0.793314
ENSG00000116711	-0.351896	-0.543895	-0.822604	-0.313074	-0.229808	0.010143	1.69264	1.48357	1.59079	-0.789675	-1.00917	-0.717023
ENSG00000116717	-1.22439	-0.835799	-0.657336	-0.0715454	-0.318826	0.181713	1.38107	1.60297	1.64536	-0.339952	-0.709443	-0.65382
ENSG00000116741	-0.662691	-0.813248	-0.729175	1.70047	1.72824	1.44389	-0.498172	-0.280334	-0.109235	-0.565112	-0.673654	-0.540986
ENSG00000116750	-0.652705	-0.870273	-0.793815	0.182128	0.391278	0.359439	1.3887	1.41907	1.43862	-0.815914	-1.24602	-0.800514
ENSG00000116761	-1.10987	-1.13384	-1.21519	-0.0840413	-0.178126	-0.657335	1.73363	1.30199	1.35005	-0.0724713	-0.0141014	0.0793016
ENSG00000116774	-0.891442	-0.898736	-0.971733	0.792343	0.749983	0.988175	1.02169	1.13471	1.01138	-1.07433	-1.08015	-0.781889
ENSG00000116852	-0.801027	-1.03184	-0.93821	0.244693	0.20897	0.383843	1.39747	1.56747	1.35813	-0.85323	-0.772373	-0.763906
ENSG00000116871	-0.479213	-0.413607	-0.256946	0.0593204	-0.0866675	-0.231614	1.51745	1.60887	1.47269	-1.16649	-1.00421	-1.01958
ENSG00000116883	-0.568538	-0.771407	-0.607822	0.156027	-0.504417	-0.56804	1.60046	1.78529	1.43093	-0.617441	-0.522444	-0.812597
ENSG00000116962	-0.839583	-0.673159	-0.293247	0.0148572	-0.0387281	-0.0355898	1.55367	1.53509	1.54483	-0.875977	-1.08509	-0.807067
ENSG00000116977	-1.03355	-0.876699	-1.65407	0.520774	0.254065	0.360637	1.01757	1.00766	1.74391	-0.0267789	-0.711606	-0.601906
ENSG00000116981	-0.823356	-1.1042	-1.01723	0.640523	1.04651	0.917532	1.1641	0.68509	1.17524	-0.854764	-1.15034	-0.679102
ENSG00000116983	-0.534001	-0.747398	-0.820342	1.24272	1.99422	1.52186	-0.253825	0.0508616	-0.589492	-0.45633	-0.5785	-0.829775
ENSG00000116985	-0.764255	-0.76418	-0.741056	0.178092	-0.1215	-0.328957	1.71323	1.54302	1.48252	-0.789143	-0.688851	-0.718929
ENSG00000116990	-0.177183	-0.136398	-0.242137	1.53754	1.53639	1.36603	-0.126953	-0.190989	-0.00374147	-1.18216	-1.28388	-1.09652
ENSG00000116991	-1.83498	-1.32119	-1.35613	0.304649	0.605375	0.897903	0.856123	0.875188	1.04065	0.340385	-0.17414	-0.233832
ENSG00000117013	-0.719178	-0.668911	-0.526934	0.373209	0.470587	0.602521	1.27644	1.27118	1.34893	-1.31518	-0.994286	-1.11839
ENSG00000117016	-0.955646	-1.31074	-1.44267	0.309911	-0.602444	0.318221	1.34814	1.42559	1.32707	0.00907512	-0.100946	-0.325561
ENSG00000117020	-1.76655	-1.63358	-1.41171	0.140578	0.114893	0.422575	0.510325	0.491524	0.730737	0.684833	0.977042	0.739341
ENSG00000117069	-1.2603	-1.18106	-1.39455	0.548111	-0.573816	-0.113551	1.00088	0.931763	1.83144	0.424003	-0.143987	-0.0689317
ENSG00000117114	-0.799302	-0.968122	-0.95788	-0.42516	-0.337506	-0.578517	1.64127	1.5134	1.61217	-0.445981	0.0495946	-0.303961
ENSG00000117115	-0.802656	-0.928423	-0.968314	1.58062	1.59182	1.50334	0.0836199	-0.0921794	-0.0783013	-0.531131	-0.542204	-0.816188
ENSG00000117122	-0.873242	-0.612273	-0.995933	0.141688	-0.108392	0.82289	0.930682	1.73362	1.47382	-0.931077	-0.795169	-0.786613
ENSG00000117139	-0.193556	-0.195028	-0.206362	1.5652	1.63038	1.64749	-0.574023	-0.618956	-0.734131	-0.728575	-0.864874	-0.727557
ENSG00000117143	-1.36657	-1.06983	-1.58072	0.689299	0.67266	0.265743	1.14782	1.01192	1.15082	-0.0395295	0.0255579	-0.907168
ENSG00000117151	-0.80893	-0.655792	-0.737257	-0.263043	-0.209127	-0.0746705	1.4755	1.62989	1.72327	-0.64021	-0.674709	-0.764923
ENSG00000117174	-1.01884	-1.19919	-1.24321	1.03894	1.2117	0.892402	0.824756	0.797217	0.856132	-0.813569	-0.579923	-0.766413
ENSG00000117226	-1.26497	-0.840506	-1.5962	1.49867	1.32002	1.30541	-0.317452	-0.178403	-0.27966	0.483156	-0.0541827	-0.0758817
ENSG00000117245	-0.316138	-0.304608	-0.25177	1.53368	1.62408	1.63869	-0.9401	-0.978846	-0.904216	-0.41548	-0.372687	-0.312603
ENSG00000117308	-1.49749	-0.75836	-1.39321	1.42063	1.14584	1.16883	0.397671	0.28804	0.727691	-0.384982	-0.601876	-0.512782
ENSG00000117318	-1.331	-1.09935	-1.98407	0.682588	0.986647	1.42441	0.0757564	0.335492	0.148816	0.352898	-0.161374	0.569182
ENSG00000117322	-1.31769	-1.17144	-0.903169	0.490771	0.142916	-0.112114	1.37235	1.70255	1.16994	-0.36765	-0.434552	-0.571911
ENSG00000117394	-0.79235	-0.777507	-0.705947	1.58431	1.64521	1.62673	-0.279724	-0.266524	-0.139154	-0.795931	-0.557358	-0.541757
ENSG00000117448	-1.02215	-1.40201	-1.12554	0.273511	0.0256002	0.0233115	1.13707	1.63431	1.3432	-0.33457	0.277688	-0.83042
ENSG00000117472	-1.65337	-1.01763	-0.749975	1.30329	1.01757	1.75316	-0.0318016	-0.0590879	0.493925	-0.0681493	-0.738532	-0.249394
ENSG00000117477	-1.54104	-1.56023	-1.47948	0.343289	0.236514	0.128374	1.223	1.12182	0.967458	0.201931	0.270295	0.0880619
ENSG00000117480	-0.997335	-0.967528	-1.01734	1.0231	1.13479	1.0361	0.928842	0.742604	0.849473	-0.924158	-0.882408	-0.926132
ENSG00000117525	-1.31954	-1.13828	-1.47692	0.0138634	0.0797357	0.507196	1.54224	1.31395	1.07629	-0.245722	-0.433385	0.0805739
ENSG00000117592	-1.64992	-1.61549	-1.53068	0.800085	0.7813	0.716327	0.749082	0.736721	0.624067	0.112703	0.230694	0.045106
ENSG00000117600	-1.19855	-1.09388	-1.08828	0.401255	0.571204	0.713232	1.1282	1.26593	1.2607	-0.139178	-0.760182	-1.06045
ENSG00000117616	-0.970115	-1.09948	-1.20616	0.61514	0.995084	-0.433067	0.589504	1.60459	1.45358	-0.521721	-0.468929	-0.558421
ENSG00000117758	-1.0031	-1.00902	-1.31611	-0.102924	0.0386624	-0.254257	1.46691	1.69229	1.35818	-0.102415	-0.405571	-0.362653
ENSG00000118007	-0.354959	-1.38603	-0.906716	0.93208	0.802979	0.885397	0.678297	0.840394	1.32035	-0.550978	-1.3099	-0.950904
ENSG00000118058	-0.54685	-0.883488	-0.917151	0.39576	0.258004	0.78951	1.47139	1.36601	1.07889	-1.00581	-1.08543	-0.920827
ENSG00000118160	-0.703229	-1.63374	-1.15395	0.792782	0.893278	0.488598	1.18955	1.0234	1.04569	-0.561626	-0.603601	-0.777155
ENSG00000118162	-0.634811	-1.13207	-0.817701	0.851051	0.707613	0.396023	1.35138	0.376756	1.6368	-0.75765	-1.19919	-0.778201
ENSG00000118194	-1.21486	-0.753345	-1.52155	0.860491	0.419167	1.27708	0.822149	0.86014	1.09427	-0.49068	-0.273125	-1.07974
ENSG00000118200	-1.63796	-1.46489	-1.42593	0.646837	0.152209	-0.128231	0.9963	1.12	1.11146	0.393371	0.20428	0.0325491
ENSG00000118242	-1.37288	-0.827214	-1.55427	0.0153543	-0.166549	0.155259	1.14336	1.47577	1.54159	0.00864255	-0.127323	-0.291736
ENSG00000118257	-0.748746	-1.29131	-0.86405	1.27017	1.13727	1.11135	0.408211	0.233733	1.24597	-0.713339	-0.905763	-0.883491
ENSG00000118276	-1.17269	-0.961585	-1.43252	0.516713	0.417118	0.163056	1.71791	1.09054	1.07242	-0.629075	-0.697917	-0.0839605
ENSG00000118307	-0.892599	-0.892379	-0.775338	0.0731066	-0.500835	-0.44315	1.78076	1.66286	1.34006	-0.529518	-0.444673	-0.378297
ENSG00000118402	-1.63377	-1.38252	-0.655869	1.02381	1.02831	1.7339	0.0678415	0.452073	0.28831	0.0459769	-0.723294	-0.244769
ENSG00000118418	-1.16198	-1.16376	-1.14661	1.01591	1.10257	1.23989	0.830155	0.718672	0.686493	-0.815713	-0.675969	-0.629651
ENSG00000118432	-0.743595	-0.889787	-0.541267	-0.27446	-0.407824	-0.405307	1.63348	1.57345	1.6776	-0.767343	-0.279415	-0.575527
ENSG00000118473	-1.12308	-1.64521	-1.4744	0.842824	1.29617	0.577518	0.00602953	0.933238	0.928555	0.286503	-0.560706	-0.0674423
ENSG00000118495	-1.00535	-1.0798	-1.1235	1.29341	1.6236	1.54494	0.225762	0.016165	0.0535262	-0.430378	-0.575263	-0.54311
ENSG00000118503	-1.24248	-0.824035	-1.03226	1.28188	1.04678	0.656699	0.632054	0.72894	1.15234	-1.06782	-1.02329	-0.308808
ENSG00000118507	-0.672627	-0.805005	-0.754978	0.0241276	-0.423707	0.000338027	1.6488	1.21913	1.86048	-0.688199	-0.60958	-0.798775
ENSG00000118508	-0.912126	-0.846726	-0.618463	-0.17755	-0.695418	-0.166969	1.68068	1.47453	1.67532	-0.303747	-0.632799	-0.476728
ENSG00000118513	-1.61001	-0.990293	-1.3357	0.813143	0.997804	0.785133	1.07993	0.874436	0.787884	-0.173636	-0.743184	-0.485505
ENSG00000118515	-1.30725	-1.03301	-1.13943	0.0941292	0.224495	0.019229	1.37548	1.55775	1.40819	-0.562651	-0.468656	-0.168276
ENSG00000118523	-0.503967	-0.9289	-1.2102	1.31809	1.50158	0.889603	0.348988	0.790709	0.562371	-1.00819	-0.823471	-0.93661
ENSG00000118707	-0.719952	-0.805907	-0.252756	0.529758	-0.0138839	0.753509	1.05018	1.47078	1.35425	-0.964182	-1.14772	-1.25407
ENSG00000118777	-1.0271	-1.62235	-1.43484	0.525174	0.794758	0.615754	0.977997	0.793487	1.38748	-0.457241	-0.0592377	-0.49388
ENSG00000118849	-0.714875	-0.971089	-0.986212	1.28546	1.32276	1.16021	0.686262	0.538366	0.543261	-1.09445	-0.936971	-0.832736
ENSG00000118894	-1.05721	-1.08049	-0.979646	0.594268	0.779208	0.777189	1.27347	1.14815	1.04525	-0.641265	-0.831386	-1.02755
ENSG00000118898	-1.52273	-0.828496	-1.23186	0.703353	0.941059	0.255358	1.03228	1.53268	0.793853	-0.715458	-0.39549	-0.564535
ENSG00000118946	-1.16582	-1.24963	-1.26282	0.805711	1.10898	1.0975	0.997661	0.801343	0.748236	-0.560031	-0.75379	-0.56734
ENSG00000118960	-1.92149	-1.14173	-1.64646	0.837111	0.572886	0.417028	0.901326	0.756474	0.767172	-0.0167232	0.285412	0.188992
ENSG00000118985	-0.886044	-0.83614	-1.16222	1.15089	1.13568	0.960377	0.750268	0.898144	0.790188	-1.04343	-0.857386	-0.900324
ENSG00000118997	-0.850276	-1.02682	-1.28918	0.336925	-0.136836	0.0987354	1.6372	1.32282	1.46439	-0.364518	-0.587725	-0.604717
ENSG00000119042	-0.647054	-0.749663	-1.31404	0.21473	-0.34119	-0.305489	1.15507	1.5269	1.89662	-0.430775	-0.706619	-0.298489
ENSG00000119121	-1.41609	-0.917913	-1.25502	0.441878	0.46298	0.582026	0.987946	1.46243	1.26081	-0.130792	-0.824502	-0.653752
ENSG00000119125	-1.04417	-1.12552	-1.67216	1.49166	1.25083	1.18402	0.329187	0.125966	0.254049	-0.64614	0.0640989	-0.211831
ENSG00000119227	-0.727244	-1.07533	-1.21819	0.388007	0.536517	0.19566	1.36404	1.43064	1.32685	-0.775906	-0.864208	-0.58084
ENSG00000119242	-0.862885	-1.00483	-0.984046	0.679479	0.753108	0.38681	1.2637	1.23041	1.24276	-0.957766	-0.85392	-0.892815
ENSG00000119283	-0.881938	-1.0287	-1.02349	1.39876	1.29353	1.31243	0.50938	0.457014	0.445052	-0.867983	-0.951656	-0.662401
ENSG00000119285	-0.366677	-0.342796	-0.206499	1.17211	1.24021	1.22603	0.500038	0.373706	0.502373	-1.40871	-1.497	-1.19279
ENSG00000119326	-0.845512	-1.07993	-0.888159	0.272387	0.878267	0.0376851	1.30458	0.957076	1.70787	-0.992299	-0.833746	-0.51822
ENSG00000119335	-1.17983	-1.05828	-0.846406	1.44653	1.10615	0.845831	0.587881	0.825588	0.773352	-0.69207	-0.895718	-0.913035
ENSG00000119408	-1.14141	-1.43315	-1.21036	0.406571	0.669878	0.309105	1.09739	1.22229	1.44053	-0.291905	-0.673744	-0.395192
ENSG00000119508	-1.52516	-1.60368	-1.46107	1.15321	0.888675	0.990738	0.667269	0.481232	0.347219	-0.174836	0.0464019	0.189998
ENSG00000119514	-0.979258	-0.974288	-1.14842	0.829104	0.691914	0.737747	1.16233	1.14727	1.09643	-0.860376	-0.808368	-0.894095
ENSG00000119616	-0.582195	-1.04046	-1.09641	0.367415	0.448291	0.807328	1.46245	1.11527	1.21768	-0.962766	-0.657984	-1.07863
ENSG00000119630	-0.819135	-0.857232	-1.1086	1.54831	1.61923	1.49207	0.0176131	-0.132805	0.0438049	-0.570087	-0.701842	-0.531316
ENSG00000119632	-1.14693	-1.02435	-0.981709	1.32302	1.55654	1.72066	-0.0365718	-0.0512096	-0.116282	-0.430494	-0.454238	-0.358447
ENSG00000119669	-1.37201	-1.47069	-1.04909	0.919395	0.956387	1.02672	0.927711	0.733227	0.879915	-0.322263	-0.551498	-0.677801
ENSG00000119681	-0.902732	-0.707837	-0.764248	-0.029952	0.33262	0.863794	1.11386	1.52352	1.39077	-0.689256	-1.03709	-1.09345
ENSG00000119686	-1.06248	-1.33122	-1.18553	0.300128	0.309129	0.239058	1.42402	1.43216	1.29478	-0.406988	-0.41555	-0.597514
ENSG00000119698	-0.900309	-1.1712	-0.824629	0.902547	0.781937	0.954839	0.960786	1.05215	1.05643	-1.02039	-0.838184	-0.953978
ENSG00000119705	-1.5302	-0.906331	-0.70075	1.08869	1.07679	1.00983	0.771547	0.785521	0.846742	-0.691123	-0.730274	-1.02043
ENSG00000119711	-1.34599	-0.588173	-1.03058	0.487603	0.71917	0.978448	1.0067	1.03683	1.32168	-0.826405	-0.846617	-0.912659
ENSG00000119715	-1.67563	-1.48395	-1.40619	0.636997	0.625032	0.545455	0.401349	1.28406	0.869611	0.442712	0.133314	-0.372764
ENSG00000119737	-0.81036	-0.81036	-0.81036	0.307009	0.134445	-0.167782	1.33842	1.66316	1.55384	-0.777302	-0.81036	-0.81036
ENSG00000119782	-0.888614	-1.00447	-0.900637	-0.289484	-0.939345	-0.381764	1.46081	1.78341	1.35759	0.115111	0.0149459	-0.327558
ENSG00000119900	-1.6823	-0.641665	-1.43167	1.29574	0.801994	0.956689	0.662856	0.818209	0.3778	0.181808	-1.05008	-0.289378
ENSG00000119915	-1.09766	-1.23258	-1.28145	0.692443	0.812853	1.03321	1.08392	1.01881	0.95075	-0.688277	-0.624934	-0.66709
ENSG00000119938	-1.33639	-0.917882	-0.941676	0.26489	0.453149	0.541809	1.62445	1.05019	1.28498	-0.349972	-0.835722	-0.837816
ENSG00000119943	-1.40367	-1.03311	-0.904078	-0.0495332	-0.643363	-0.158554	1.36238	1.69075	1.30731	-0.0542731	0.310704	-0.424575
ENSG00000119950	-1.13809	-0.977568	-0.851098	0.0128582	-0.00941875	0.537546	1.846	1.37424	1.09494	-0.561286	-0.516771	-0.811349
ENSG00000120129	-1.0598	-1.12752	-1.17331	1.25785	1.41259	1.56897	0.268826	0.302041	0.221902	-0.639273	-0.383177	-0.649103
ENSG00000120137	-1.05575	-0.579912	-0.91999	-0.384266	-0.194359	-0.0323587	1.52809	1.75865	1.47352	-0.50929	-0.728993	-0.355332
ENSG00000120215	-0.957351	-0.905087	-0.896701	0.294196	0.287931	0.0448567	1.27455	1.77563	1.25799	-1.19795	-0.400989	-0.577066
ENSG00000120217	-1.14848	-0.682873	-0.814514	0.768869	0.561571	0.496527	1.19514	1.16798	1.34735	-0.972914	-0.998719	-0.919934
ENSG00000120254	-1.09078	-0.967576	-1.00765	-0.304642	-0.664697	-0.615299	1.53051	1.56801	1.45945	-0.0326432	0.114649	0.0106772
ENSG00000120278	-1.09783	-1.11434	-1.23449	1.26312	1.15501	1.30694	0.696754	0.527015	0.504016	-0.751361	-0.733076	-0.521763
ENSG00000120318	-0.460378	-0.65566	-0.621148	0.72086	1.51819	1.50552	0.543445	0.280203	0.564083	-0.653169	-1.4123	-1.32965
ENSG00000120327	-0.887708	-1.10771	-0.858286	1.35481	1.53396	1.48763	0.251634	0.0486551	0.376319	-0.629374	-0.858984	-0.710943
ENSG00000120437	-1.17505	-1.40809	-0.862079	0.684332	0.477331	0.335393	1.22358	1.26709	1.32743	-0.773384	-0.446617	-0.649934
ENSG00000120438	-1.37374	-1.38109	-1.22215	0.644699	0.765012	1.07822	1.01354	1.0642	0.813628	-0.680521	-0.322528	-0.399289
ENSG00000120457	-0.52745	-0.803913	-0.784023	-0.410391	-0.282748	-0.224518	1.57775	1.39243	1.88953	-0.485933	-0.550703	-0.790033
ENSG00000120549	-1.01328	-1.06781	-0.434	0.277485	0.396607	0.119827	1.00372	1.52776	1.69616	-0.664367	-0.780402	-1.06169
ENSG00000120594	-1.60136	-1.31168	-1.10011	-0.173555	-0.214606	-0.131777	1.36995	1.35747	1.25676	0.0936518	0.227633	0.227629
ENSG00000120645	-0.120106	-0.20356	-0.196992	-0.402264	-0.534603	-0.604438	1.63527	1.5665	1.57563	-0.828728	-0.85639	-1.03032
ENSG00000120658	-0.981071	-0.854368	-1.01359	-0.614635	0.105651	0.508571	1.95046	1.55477	0.802269	-0.563016	-0.605391	-0.289645
ENSG00000120675	-1.08176	-1.37904	-1.1244	1.10285	1.30386	1.16269	0.512565	0.747301	0.620104	-0.480685	-0.661608	-0.721882
ENSG00000120693	-0.69154	-1.0696	-0.749353	1.47998	1.41414	1.01722	0.706115	0.536516	0.225015	-0.953171	-0.882006	-1.03332
ENSG00000120694	-0.632023	-0.881518	-1.14926	-0.0931817	-0.205541	-0.0533071	1.51036	1.5019	1.69737	-0.344753	-0.655535	-0.69452
ENSG00000120696	-1.38857	-1.06988	-0.875869	1.65318	0.776305	0.866857	0.61166	0.74035	0.750785	-1.01474	-0.470057	-0.580022
ENSG00000120697	-1.53088	-1.05337	-0.960248	0.0929418	-0.0659117	0.0729233	1.41206	1.5955	1.33606	-0.325496	-0.211318	-0.362266
ENSG00000120699	-0.734798	-0.56646	-0.499993	0.689788	0.854572	1.06179	0.93094	0.95455	1.04012	-1.20804	-1.09502	-1.42745
ENSG00000120738	-0.967259	-1.51282	-1.22205	0.171018	0.372729	0.165602	1.59032	1.39194	1.1022	-0.366929	-0.425802	-0.298951
ENSG00000120784	-0.691451	-1.11419	-1.18282	-0.166961	-0.36865	-0.150051	1.21076	1.84344	1.58314	-0.391828	-0.223188	-0.348207
ENSG00000120800	-0.356077	-0.633514	-0.173544	2.95756	0.574261	0.279349	-0.305004	-0.425226	-0.550796	-0.654437	-0.23928	-0.473293
ENSG00000120802	-1.18001	-1.40151	-1.15057	1.16478	1.04316	1.51069	0.422343	0.478917	0.589243	-0.739689	-0.272355	-0.464982
ENSG00000120820	-1.91651	-0.910963	-1.1341	-0.22208	0.724399	0.547989	0.643537	1.29934	1.39243	-0.232634	0.23808	-0.429485
ENSG00000120833	-1.62491	-1.50082	-1.48093	0.580884	0.869192	0.354881	1.25619	0.627355	0.687088	-0.303832	0.177536	0.357358
ENSG00000120875	-1.40423	-0.596495	-1.11898	0.252355	0.393383	1.04088	1.19206	1.06292	1.34899	-0.836221	-0.948261	-0.3864
ENSG00000120885	-1.17032	-1.24118	-1.0803	0.640648	0.649123	0.626032	1.0289	1.24271	1.31839	-0.620559	-0.664814	-0.728626
ENSG00000120889	-0.887795	-0.748636	-1.54344	0.168622	0.327971	0.75835	1.86216	1.24804	0.62714	-0.443628	-0.629879	-0.738894
ENSG00000120896	-1.113	-1.59381	-1.23009	0.992139	1.04504	0.959418	1.05931	0.609976	0.655017	-0.605667	-0.14631	-0.63202
ENSG00000120915	-0.995256	-0.870181	-0.717211	-4.42217e-05	-0.325437	0.100646	1.606	1.54349	1.52638	-0.414069	-0.501937	-0.952374
ENSG00000121064	-0.738596	-1.23534	-0.862819	1.11449	1.32092	1.23856	0.686109	0.533343	0.632103	-0.934523	-0.657809	-1.09644
ENSG00000121068	-1.50977	-1.23261	-1.35704	1.56882	1.12466	1.2271	-0.0403619	0.0670379	-0.157078	0.196849	-0.105154	0.217545
ENSG00000121210	-1.68566	-0.320514	-1.2954	0.912055	0.212964	0.0729251	1.31197	1.45527	0.898598	-0.42288	-0.467544	-0.671772
ENSG00000121281	-0.928452	-1.0413	-1.11778	1.30047	1.38213	1.14382	0.592527	0.407863	0.659437	-0.728467	-0.744113	-0.926133
ENSG00000121316	-0.539042	-0.637969	-0.708742	-0.590297	-0.361306	-0.558381	1.74602	1.55961	1.61861	-0.268552	-0.484087	-0.775872
ENSG00000121454	-1.34843	-1.29936	-1.38902	0.77113	0.631555	0.736854	1.18918	1.08164	0.918152	-0.565901	-0.271256	-0.454548
ENSG00000121690	-1.22621	-1.36051	-1.43395	0.270224	0.386385	0.767603	1.42896	1.19067	0.93893	-0.0414844	-0.386263	-0.534366
ENSG00000121742	-1.05045	-1.01838	-1.05337	1.61526	1.36375	1.51253	0.234195	0.0271212	0.0211854	-0.680619	-0.451578	-0.519637
ENSG00000121743	-1.38933	-1.47525	-1.69766	1.06774	0.571987	0.565397	1.13319	0.198097	0.922357	0.168427	-0.132107	0.0671568
ENSG00000121753	-1.63982	-0.93144	-1.45426	0.524479	0.280094	0.852213	1.17242	1.14786	0.961369	-0.103722	-0.788146	-0.0210553
ENSG00000121769	-0.339563	-0.413555	-0.555534	1.59752	1.56621	1.56226	-0.474952	-0.147931	0.0560191	-0.963709	-0.940081	-0.946687
ENSG00000121851	-1.36223	-1.3403	-1.36648	0.740735	0.648673	0.680072	1.09831	1.08754	1.06412	-0.444177	-0.453096	-0.353171
ENSG00000121858	-1.18438	-0.885113	-1.16104	0.507771	0.547369	0.560342	1.61839	0.835174	1.28352	-0.929608	-0.430129	-0.762292
ENSG00000121871	-0.715035	-0.990363	-0.718315	0.30529	0.865981	-0.141969	1.57028	1.15314	1.3619	-0.69081	-0.978631	-1.02148
ENSG00000121966	-0.526186	-0.944659	-0.627137	0.0940303	-0.115985	-0.494221	1.54011	1.689	1.54021	-0.595254	-0.741215	-0.818694
ENSG00000122012	-0.935007	-0.737269	-0.899534	0.122192	-0.0046744	-0.0693054	1.43616	1.60368	1.57562	-0.471966	-0.584604	-1.0353
ENSG00000122025	-1.35934	-1.04474	-1.32052	1.42256	1.57904	1.28219	-0.282017	-0.0176255	-0.209546	-0.0102818	0.105108	-0.144824
ENSG00000122035	-1.30631	-1.20586	-1.27744	0.97121	0.54818	0.621678	1.2445	0.936621	0.934318	-0.80501	0.122544	-0.784422
ENSG00000122042	-1.01318	-1.34614	-1.07706	0.892267	1.0727	0.985757	0.87425	0.93122	0.892539	-0.7025	-0.651624	-0.85822
ENSG00000122367	-1.10594	-1.21117	-1.18961	1.51594	1.52454	1.33285	-0.0795958	0.101616	0.228526	-0.447529	-0.37092	-0.298715
ENSG00000122507	-0.828982	-1.03128	-1.22369	0.587483	0.305822	0.149998	1.32626	1.36254	1.44197	-0.405903	-0.92232	-0.761903
ENSG00000122512	-0.805487	-0.70496	-0.763008	-0.0379396	0.0170425	0.069178	1.40267	1.63921	1.61704	-0.698854	-0.905545	-0.829344
ENSG00000122547	-0.729656	-0.728021	-0.970161	-0.380384	-0.266749	-0.584791	1.76842	1.41818	1.6558	-0.146559	-0.511212	-0.524873
ENSG00000122591	-0.967221	-1.00369	-1.05442	1.04403	1.08917	1.37306	0.759992	0.711045	0.656443	-0.903065	-0.849751	-0.855583
ENSG00000122707	-0.770088	-1.08729	-0.767444	0.331148	0.104389	-0.320699	1.52291	1.13473	1.85617	-0.787763	-0.598202	-0.617863
ENSG00000122735	-1.20423	-1.2582	-1.53151	0.79391	0.969133	0.887428	0.993287	0.843918	0.927148	-0.337415	-0.591699	-0.491779
ENSG00000122756	-0.650694	-1.10033	-1.08526	0.321828	0.271922	0.416096	1.23672	1.56775	1.39909	-0.866515	-0.734482	-0.776126
ENSG00000122786	-1.57009	-1.93443	-1.13914	0.206028	0.441268	0.435649	0.894254	1.1982	0.807922	0.118654	0.36913	0.172547
ENSG00000122861	-1.13265	-0.776897	-0.664555	0.21748	0.0359168	0.341073	1.51377	1.38962	1.49873	-0.885222	-0.959716	-0.57755
ENSG00000122863	-0.874144	-1.26996	-0.596456	0.0333695	0.202523	0.725412	1.52277	1.23224	1.36888	-0.583964	-0.660249	-1.10042
ENSG00000122884	-1.15987	-1.09706	-0.976577	0.904053	0.872569	1.07413	1.08538	0.939064	0.823435	-0.84306	-0.791005	-0.83106
ENSG00000122971	-0.672248	-0.911454	-0.802972	-0.347797	-0.41933	-0.582728	1.6834	1.56182	1.6445	-0.333334	-0.333998	-0.485851
ENSG00000123064	-1.04687	-1.25017	-1.22587	1.57305	1.57068	1.2292	0.0177141	0.0801476	0.0806937	-0.455832	-0.30701	-0.265729
ENSG00000123080	-0.771414	-0.893147	-0.695961	0.117588	0.204478	0.0979324	1.23811	1.75469	1.50419	-0.885835	-0.873931	-0.796699
ENSG00000123094	-0.73662	-0.899692	-0.926728	1.61544	1.73923	1.27012	-0.063222	-0.677983	-0.120534	-0.319822	-0.975582	0.0953904
ENSG00000123095	-0.753612	-0.975472	-0.810874	0.888672	0.713767	1.1649	0.829511	1.13767	0.937675	-0.915751	-1.03678	-1.1797
ENSG00000123096	-0.986363	-1.04039	-0.913682	1.35422	1.58197	1.59427	-0.817937	0.244364	-0.591312	-0.369604	-0.114668	0.0591416
ENSG00000123104	-0.198559	-0.557989	-0.508589	0.073428	-0.27998	-0.520778	1.58232	1.60926	1.54589	-0.768626	-0.922785	-1.05359
ENSG00000123119	-1.08839	-1.07026	-1.04845	-0.388546	-0.25849	0.00437856	1.5625	1.5713	1.4951	-0.313228	-0.249606	-0.216304
ENSG00000123130	-0.912583	-0.937737	-1.0528	0.400033	0.352978	0.13688	1.30838	1.43911	1.53882	-0.752163	-0.798367	-0.722555
ENSG00000123136	-1.45858	-1.52245	-1.20738	0.556087	0.720814	1.21223	0.937812	0.925889	0.709234	-0.494773	0.158606	-0.537493
ENSG00000123146	-1.23014	-1.28289	-1.63923	0.819747	1.09057	0.494797	0.702763	0.919239	1.14587	-0.518878	-0.269315	-0.232529
ENSG00000123191	-0.462284	-0.47709	-0.576368	0.290275	0.486293	-0.0998669	1.46443	1.26758	1.49836	-1.05062	-1.00286	-1.33784
ENSG00000123213	-0.803366	-0.74258	-0.774249	-0.031229	-0.0811322	0.0155475	1.28018	1.6598	1.75251	-0.705566	-0.766553	-0.803366
ENSG00000123240	-0.816738	-0.977312	-1.06036	-0.136365	-0.120491	-0.171816	1.43664	1.53507	1.52857	0.3832	-0.74355	-0.856851
ENSG00000123329	-1.31883	-1.0175	-1.54802	0.499776	0.313165	0.337888	1.28373	1.25848	1.12404	0.268229	-0.402146	-0.798819
ENSG00000123358	-1.43494	-1.74824	-1.38084	0.993158	1.05535	1.08957	0.495617	0.437006	0.499123	0.0295821	0.023318	-0.0586937
ENSG00000123364	-0.979506	-0.792034	-0.850216	1.4284	1.51127	1.55452	0.138206	0.262747	0.0832325	-0.749251	-0.777789	-0.829576
ENSG00000123384	-1.37836	-1.45624	-1.38112	0.558312	0.626535	0.0806268	1.25907	1.19948	1.055	-0.178241	-0.435724	0.0506597
ENSG00000123405	-1.61972	-1.13706	-0.680037	0.950918	0.503073	0.817999	1.41447	0.639154	1.05101	-0.549553	-0.616292	-0.773964
ENSG00000123416	-1.3971	-1.33444	-1.02156	1.29314	1.4507	1.25333	0.245323	0.260475	0.432744	-0.344065	-0.632531	-0.206011
ENSG00000123453	-1.2905	-1.03316	-1.17432	1.28308	1.49795	1.57481	0.149858	0.10624	0.0561006	-0.267617	-0.484661	-0.417788
ENSG00000123454	-1.02418	-1.15797	-1.14075	0.380119	0.272004	-0.171087	1.40281	1.36603	1.57353	-0.51781	-0.480825	-0.501875
ENSG00000123505	-0.733524	-0.917256	-1.37702	1.59774	1.27861	1.00239	0.297411	0.704387	0.389721	-0.46781	-0.856005	-0.918651
ENSG00000123545	-0.575015	-1.01653	-0.986341	0.277622	0.952023	0.565304	1.3053	1.21589	1.15565	-1.08057	-0.782642	-1.03067
ENSG00000123570	-0.572203	-0.481413	-0.543903	1.5846	1.66141	1.60218	-0.306153	-0.23873	-0.184696	-0.874406	-0.850781	-0.795918
ENSG00000123572	-1.36364	-0.815709	-1.0319	0.0192377	0.0644038	0.52743	1.07824	1.61553	1.32404	0.0164582	-1.25247	-0.181629
ENSG00000123612	-1.36105	-1.5088	-1.5459	0.655558	0.918924	1.08549	0.959937	0.635754	0.411683	0.0668727	-0.648344	0.329876
ENSG00000123643	-1.35719	-1.1744	-1.22515	0.321816	-0.207579	-0.577178	1.42721	1.27869	1.39225	0.0652048	0.329692	-0.27337
ENSG00000123684	-0.417977	-0.817984	0.0831499	-0.0956745	-0.0870284	0.0047563	1.55063	1.57738	1.35692	-1.28557	-0.924463	-0.944141
ENSG00000123685	-0.365187	-0.25855	-0.277306	-0.168972	-0.338639	0.120886	1.4918	1.5034	1.56722	-0.991673	-1.01161	-1.27138
ENSG00000123700	-1.69811	-1.67094	-0.150644	0.267599	1.00661	1.20463	1.05483	0.591334	0.738106	-0.286264	-0.771281	-0.285874
ENSG00000123933	-0.614347	-0.595821	-0.688933	1.52548	1.44045	1.72263	0.1229	-0.238022	-0.0820951	-0.779614	-0.689032	-1.12359
ENSG00000124067	-1.39252	-1.56441	-1.3562	0.406934	0.827267	0.429607	0.974641	1.06507	1.20795	-0.425775	-0.0930045	-0.0795534
ENSG00000124102	-0.580242	-0.623327	-0.256039	-0.18084	-0.257514	0.320848	1.71727	1.33425	1.5147	-0.946234	-1.05023	-0.992645
ENSG00000124104	-1.28752	-1.58747	-1.0695	0.85578	1.0175	1.37474	0.447321	0.516217	0.936539	-0.14544	-0.748313	-0.309861
ENSG00000124107	-1.22221	-1.4715	-1.06055	1.07147	1.27914	1.48683	0.146622	0.448892	0.502711	0.0369965	-0.639524	-0.578885
ENSG00000124126	-1.21238	-1.46955	-1.7505	1.20056	0.925405	1.08605	0.505272	0.58983	0.390629	-0.23046	-0.116429	0.0815581
ENSG00000124140	-0.548733	-0.375762	-0.196644	0.540822	0.765415	0.037571	1.16409	1.0892	1.41814	-1.28852	-1.42898	-1.17661
ENSG00000124143	-1.48642	-1.14339	-1.50199	1.32899	1.22158	1.2327	0.244565	0.423265	0.197618	-0.22352	0.0510081	-0.344416
ENSG00000124145	-1.14248	-1.22175	-1.29639	0.132278	0.612306	0.544919	1.41225	1.2861	1.17849	-0.543721	-0.346148	-0.615852
ENSG00000124191	-1.14554	-0.809694	-1.45326	0.0657025	-0.521722	-0.418579	1.54017	1.48918	1.35576	0.070568	-0.188061	0.015485
ENSG00000124212	-1.26529	-1.74039	-0.861741	0.0486844	0.235958	0.198752	1.2169	1.29717	1.45669	-0.474481	0.0247535	-0.137006
ENSG00000124216	-0.84063	-0.431679	-1.36116	1.20793	1.07497	1.00623	0.739921	0.70699	0.661355	-0.30228	-1.33372	-1.12793
ENSG00000124243	-0.537785	-0.886357	-1.33642	0.644204	0.7549	0.298185	1.17006	1.12286	1.38628	-0.673859	-0.676234	-1.26584
ENSG00000124249	-1.64642	-1.09859	-0.779284	0.715852	-0.183085	0.0593527	0.846834	1.46642	1.62928	-0.133688	-0.411548	-0.465125
ENSG00000124253	-1.36094	-1.37103	-1.34662	0.899191	0.891367	1.09121	0.988349	0.665208	0.78112	-0.658616	-0.167352	-0.411886
ENSG00000124256	-1.00143	-1.19321	-1.16385	0.623373	0.964491	0.557521	1.23807	0.90157	1.27496	-0.696963	-0.766995	-0.737537
ENSG00000124313	-0.761784	-0.960413	-1.1109	1.25356	1.47215	1.5617	0.284951	0.364998	0.219567	-0.894819	-0.739922	-0.689089
ENSG00000124370	-1.27127	-1.34533	-1.62188	0.693877	1.12917	0.440833	1.27197	0.593881	0.635792	0.392752	-0.602243	-0.317546
ENSG00000124374	-1.18595	-1.10457	-1.03748	0.195846	-0.38144	0.103292	1.46592	1.69776	1.28451	-0.415528	-0.1454	-0.476964
ENSG00000124406	-1.107	-1.13904	-0.727275	1.62312	1.46938	1.32015	0.252076	0.113073	0.143356	-0.733651	-0.747825	-0.466347
ENSG00000124429	-1.16762	-0.494251	-0.678191	1.6981	1.38464	1.74096	-0.378617	-0.369855	-0.249098	-0.529474	-0.579966	-0.376619
ENSG00000124440	-1.31814	-1.39185	-0.531941	0.830888	0.11628	-0.169622	0.834378	1.47351	1.58673	-0.210242	-0.870851	-0.34915
ENSG00000124466	-1.24952	-1.19613	-1.17478	1.43523	1.44205	1.45606	0.148294	0.0551928	0.0418888	-0.202673	-0.291134	-0.46447
ENSG00000124479	-1.04157	-1.1264	-0.746284	0.233209	-0.143388	-0.251302	1.31816	1.59455	1.65783	-0.457975	-0.222128	-0.814699
ENSG00000124507	-0.831021	-0.614823	-0.79852	0.135037	0.0576412	0.0187654	1.58179	1.52135	1.47473	-0.84167	-0.605225	-1.09806
ENSG00000124508	-1.18806	-1.85258	-1.25463	0.0393185	0.915296	0.597008	0.931467	1.39335	0.65201	0.191655	-0.325298	-0.0995306
ENSG00000124549	-1.01437	-1.21619	-1.17376	0.32173	0.366438	0.437571	1.31577	1.46294	1.3049	-0.682689	-0.474906	-0.647428
ENSG00000124588	-0.624595	-0.977492	-1.19792	0.540394	0.285433	-0.0940769	1.44581	1.45678	1.34462	-0.61535	-0.453641	-1.10996
ENSG00000124602	-0.927937	-0.587418	-0.99682	-0.0355655	0.117522	-0.315649	1.67853	1.5363	1.47751	-0.816138	-0.465424	-0.664909
ENSG00000124615	-1.05676	-0.949615	-1.04819	1.24673	1.40914	1.21496	0.469617	0.511695	0.611165	-0.59933	-0.990008	-0.819407
ENSG00000124749	-0.636197	-0.814874	-0.496339	0.0272928	-0.201286	-0.231883	1.41841	1.65838	1.64677	-1.14686	-0.773265	-0.450148
ENSG00000124762	-1.31091	-1.07126	-0.74651	1.16546	0.921096	0.975113	0.614929	0.426323	1.33316	-0.578772	-0.508777	-1.21985
ENSG00000124766	-1.27213	-1.64092	-0.766818	0.462924	0.969298	0.487412	1.17241	0.714003	1.39193	-0.71281	-0.236095	-0.569201
ENSG00000124788	-1.56195	-1.57277	-1.72459	0.651542	0.418209	0.413596	0.793802	0.804054	0.889736	0.218569	0.364028	0.30577
ENSG00000124802	-0.874077	-0.494637	-0.589686	-0.33621	-0.38956	-0.755551	1.20429	1.69406	1.95115	-0.363573	-0.497191	-0.549015
ENSG00000124813	-0.510005	-0.763851	-0.441014	0.292239	0.223848	0.404011	1.19177	1.48984	1.48013	-1.30461	-0.987428	-1.07493
ENSG00000124920	-0.98099	-0.794199	-0.496269	-0.279493	0.301216	-0.0410368	1.35762	1.33335	1.87799	-0.7411	-0.532133	-1.00495
ENSG00000125046	-0.684689	-0.739565	-0.779382	0.0491351	-0.018799	-0.275974	1.54221	1.58706	1.62161	-0.808622	-0.783142	-0.709849
ENSG00000125124	-1.01505	-1.27205	-0.972479	0.349023	0.161899	0.693654	1.26805	1.43538	1.3046	-0.499427	-0.502686	-0.95093
ENSG00000125148	-1.28837	-0.949998	-1.24861	0.883168	0.727677	0.552816	1.16582	0.695662	1.35371	-0.354379	-0.394393	-1.14311
ENSG00000125170	-1.27408	-1.07807	-0.806766	1.13643	1.1152	1.3422	0.755248	0.664602	0.52033	-0.891896	-0.89769	-0.585512
ENSG00000125246	-1.16056	-1.31654	-2.01615	0.826771	0.777502	0.889231	0.363088	0.759226	0.989468	-0.0426128	0.171013	-0.240438
ENSG00000125247	-0.395096	-0.49999	-0.342005	-0.152265	-0.244587	-0.19563	1.57653	1.62654	1.53954	-1.09694	-0.939484	-0.876622
ENSG00000125266	-1.17893	-1.02893	-1.0677	0.261438	0.178709	-0.182521	1.65389	1.25105	1.44461	-0.0965863	-0.374095	-0.860931
ENSG00000125285	-0.428408	-0.181375	-0.486967	-0.765918	-0.972102	-0.870872	1.72723	1.63939	1.46833	-0.420526	-0.381201	-0.327586
ENSG00000125355	-1.25718	-1.20512	-1.04885	1.09476	1.08668	1.24352	0.646483	0.677565	0.800516	-0.82926	-0.653966	-0.55514
ENSG00000125378	-0.618026	-0.955812	-0.636657	1.44547	1.3368	1.14289	0.501186	0.475551	0.488524	-0.9478	-1.19019	-1.04194
ENSG00000125398	-0.839539	-0.921723	-0.714773	1.63772	1.68488	1.53725	-0.363811	-0.249277	-0.263341	-0.508927	-0.62027	-0.378188
ENSG00000125434	-1.57993	-1.43488	-1.13997	0.989246	1.2984	0.854191	0.864716	0.55754	0.592449	-0.37847	-0.265611	-0.357686
ENSG00000125503	-1.02739	-1.28752	-1.37529	1.01951	1.22517	1.03721	0.551191	0.681246	0.928615	-0.487734	-0.867943	-0.397078
ENSG00000125510	-0.487001	-0.817796	-0.510665	-0.639488	-0.743292	-0.438767	1.79061	1.59	1.54397	-0.372831	-0.500424	-0.414316
ENSG00000125618	-1.29364	-1.49968	-1.35084	0.535053	0.478541	0.178377	1.03971	1.29573	1.32232	-0.375514	-0.19403	-0.136034
ENSG00000125652	-2.05434	-0.830401	-1.57025	-0.173474	0.629198	0.533993	0.972887	1.02782	0.810347	-0.0513578	0.385624	0.319955
ENSG00000125730	-0.987321	-0.713699	-1.10815	-0.690542	-0.6425	-0.622121	1.30941	1.26135	1.89116	-0.085241	0.346644	0.041008
ENSG00000125740	-0.573536	-0.636789	-0.643529	1.59194	1.73521	1.6328	-0.533521	-0.515754	-0.40301	-0.478578	-0.648805	-0.526425
ENSG00000125744	-1.47301	-0.913037	-1.55635	0.734762	1.20004	0.939144	0.938927	0.9109	0.506914	-0.326651	-0.776684	-0.184966
ENSG00000125746	-0.963999	-0.834826	-1.0949	1.60823	1.70178	1.35536	-0.484499	-0.311371	-0.631946	0.0771259	-0.332762	-0.0881933
ENSG00000125848	-1.21995	-0.99194	-0.505534	1.11785	1.44697	1.78294	0.184792	0.0864838	0.257344	-0.962228	-0.58856	-0.608176
ENSG00000125850	-1.16	-0.650813	-1.00484	1.63998	1.5807	1.49733	-0.196379	-0.466561	-0.626049	-0.242349	-0.0981432	-0.272865
ENSG00000125864	-1.49224	-1.61402	-1.30248	0.259292	0.309849	0.568417	1.16025	1.19379	1.08035	-0.208069	-0.0136521	0.0585098
ENSG00000125872	-0.617464	-0.815117	-0.849887	1.06608	2.09476	1.50086	0.131228	-0.236975	-0.331906	-0.680603	-0.549493	-0.711477
ENSG00000125878	-0.735484	-0.796726	-0.603059	-0.153078	0.0484011	-0.544756	1.7623	1.33786	1.67956	-0.864174	-0.432341	-0.698496
ENSG00000125945	-1.1742	-1.16041	-0.985391	0.643139	0.944871	0.873382	0.749158	1.12917	1.23478	-0.978974	-0.863252	-0.412265
ENSG00000126005	-1.30403	-1.40995	-0.97158	0.136147	-0.111348	-0.336988	1.1303	1.40566	1.57018	-0.250005	-0.393732	0.535345
ENSG00000126091	-1.36641	-1.28485	-1.28368	1.37558	1.00932	1.01736	0.5774	1.00108	0.190884	-0.461629	-0.425224	-0.349831
ENSG00000126217	-0.982122	-1.28839	-1.53031	1.17657	1.1136	0.867961	1.15082	-0.598027	0.87129	-0.340142	-0.192092	-0.249165
ENSG00000126243	-1.2455	-0.942163	-1.56695	0.873252	0.904811	0.758924	0.932233	0.888029	1.05598	-0.421287	-0.277504	-0.959832
ENSG00000126259	-1.10323	-0.927299	-0.72146	-0.208169	-0.144544	-0.093581	1.51321	1.49713	1.70586	-0.428728	-0.308587	-0.7806
ENSG00000126351	-0.677893	-0.803054	-0.950847	-0.716214	-1.00742	-1.29308	1.34639	1.31327	1.16544	0.522405	0.642297	0.458703
ENSG00000126368	-1.3732	-2.02265	-1.05185	1.02982	0.805593	0.56534	-0.148497	-0.175055	0.235686	0.645177	1.10096	0.388683
ENSG00000126432	-1.00627	-1.36315	-1.55063	-0.132855	-0.449171	0.0947809	1.34944	1.59762	0.980376	0.0430509	0.398149	0.0386672
ENSG00000126458	-1.23991	-1.21778	-1.14374	1.12331	0.916048	0.972926	0.581052	0.942913	1.02144	-0.438393	-0.689236	-0.828638
ENSG00000126500	-1.11936	-0.666233	-1.21149	0.228393	0.724705	0.507782	1.62847	1.06541	1.15628	-0.559778	-0.766813	-0.987366
ENSG00000126561	-0.591937	-0.739009	-0.603044	0.915812	1.31422	1.22153	0.879775	0.586926	0.575456	-1.11746	-1.1973	-1.24497
ENSG00000126562	-0.370876	-0.823456	-0.704095	0.000338928	0.124301	-0.393778	1.34934	1.72495	1.60457	-0.66839	-0.956184	-0.886718
ENSG00000126583	-1.30111	-1.50073	-1.2029	-0.290374	0.11127	0.150962	1.05969	0.890269	1.5644	-0.628316	0.764712	0.382138
ENSG00000126709	-1.05404	-0.616875	-1.03153	-0.165694	0.524206	-0.260445	1.46175	1.37909	1.64994	-0.830822	-0.709491	-0.346099
ENSG00000126778	-1.05902	-1.21174	-1.59164	0.638758	0.835035	0.596128	0.982876	1.32663	0.93368	-0.657998	-0.585138	-0.207575
ENSG00000126803	-1.98018	-1.29361	-1.31828	0.75577	0.897806	0.34062	0.615972	0.899878	0.820514	-0.160259	0.52493	-0.103157
ENSG00000126821	-1.05403	-0.535856	-0.859613	0.118154	-0.419279	-0.02427	1.47439	1.79869	1.41927	-0.753887	-0.537711	-0.625855
ENSG00000126882	-0.9159	-1.13659	-0.849363	1.67329	1.529	1.49487	-0.18945	-0.29577	-0.0478516	-0.671383	-0.406098	-0.184767
ENSG00000126947	-0.807993	-1.46768	-1.33485	0.435356	0.789583	0.288364	1.79037	1.14811	0.446213	-0.156598	-0.311966	-0.818904
ENSG00000126953	-0.452323	-0.554709	-0.522266	1.36853	1.45452	1.41603	0.287738	0.193495	0.281885	-1.13003	-1.1657	-1.17719
ENSG00000127022	-0.48663	-0.932789	-0.81261	-0.0433051	-0.119017	-0.168954	1.7338	1.24801	1.74712	-0.740493	-0.648161	-0.776976
ENSG00000127084	-1.09644	-1.19248	-0.993301	1.05335	1.23088	1.39922	0.640728	0.776771	0.36722	-0.935749	-0.604009	-0.64617
ENSG00000127124	-0.711044	-0.762065	-0.421029	-0.195209	-0.219298	-0.48162	1.78215	1.52791	1.55434	-0.874779	-0.539437	-0.659916
ENSG00000127129	-0.974082	-1.22357	-0.760035	0.0591747	0.261059	0.287929	1.51362	1.47822	1.38167	-0.822054	-0.462107	-0.739818
ENSG00000127220	-1.03034	-0.562453	-0.745634	1.32166	1.23902	1.87187	0.276735	-0.431479	0.385035	-0.65051	-0.987116	-0.686784
ENSG00000127329	-1.31922	-1.18138	-0.964123	0.147158	-0.101389	0.261571	1.51542	1.19006	1.60213	-0.551875	-0.110764	-0.487584
ENSG00000127334	-0.822385	-0.764951	-0.80555	0.0864179	-0.413809	-0.324349	1.69976	1.42317	1.68027	-0.645952	-0.682	-0.430622
ENSG00000127415	-1.18376	-1.13243	-1.23233	1.54435	1.45195	1.29923	0.0520594	0.0970214	0.29753	-0.234264	-0.499895	-0.459456
ENSG00000127528	-1.66489	-1.03125	-1.47144	0.701207	1.34581	1.08579	0.560834	0.710919	-0.298224	-0.166306	-0.413134	0.640685
ENSG00000127561	-0.40613	-1.20414	-1.53486	0.448363	1.04108	0.5517	1.10937	0.981058	1.05471	-0.0339325	-0.759811	-1.24741
ENSG00000127585	-0.883807	-0.740197	-0.487177	1.24559	1.39548	1.39915	0.415371	0.538755	0.303051	-1.05738	-1.20313	-0.925712
ENSG00000127589	-1.09517	-0.993207	-0.850296	0.630825	0.695872	0.260685	1.24542	1.12608	1.37704	-1.25739	-0.882169	-0.257679
ENSG00000127666	-1.55687	-1.67292	-1.46543	0.435168	0.433665	0.730242	0.959631	0.953232	0.858247	0.385767	0.00514153	-0.0658718
ENSG00000127824	-0.385084	-0.807287	-0.745502	-0.169853	-0.00635111	-0.169328	1.5885	1.52623	1.58869	-0.659713	-0.5444	-1.2159
ENSG00000127838	-1.15226	-1.15913	-0.618184	-0.140815	0.0644164	-0.430869	1.19316	1.9647	1.41543	-0.459839	-0.407189	-0.269423
ENSG00000127863	-1.10794	-1.46775	-1.07609	0.687952	0.160255	0.56035	1.64333	1.33329	0.662155	-0.264122	-0.667583	-0.463849
ENSG00000127920	-1.56586	-1.17064	-1.11192	-0.0432612	0.0576995	0.255023	1.38834	1.35056	1.39762	-0.340744	0.0070024	-0.223814
ENSG00000127948	-0.922856	-1.78316	-1.25844	1.02405	1.12482	1.18107	0.880384	0.610107	0.147842	-0.471011	0.00118555	-0.533997
ENSG00000127954	-1.34518	-1.07975	-1.06854	1.42581	1.39392	0.727036	-0.0328742	0.776207	0.707806	0.00575771	-0.496863	-1.01334
ENSG00000127990	-0.556075	-0.133592	-0.302855	-0.280134	0.159174	-0.112526	1.44405	1.52249	1.55109	-0.928503	-1.20674	-1.15639
ENSG00000128016	-0.868015	-0.544956	-0.594338	-0.0667518	0.431627	0.179308	1.43884	1.43198	1.52454	-1.01353	-0.785581	-1.13313
ENSG00000128040	-0.954991	-0.992361	-0.953152	0.0103891	-0.120758	-0.101765	1.52679	1.51156	1.63038	-0.670119	-0.278564	-0.607414
ENSG00000128050	-1.172	-1.27667	-1.0917	0.0224789	0.143196	-0.480507	1.44289	1.54764	1.39972	-0.138958	-0.101319	-0.294764
ENSG00000128052	-1.07865	-1.12381	-1.33673	1.34909	1.40475	1.17211	0.500311	0.430642	0.409279	-0.692332	-0.545749	-0.488912
ENSG00000128165	-0.48486	-1.15124	-1.0238	-0.442202	-0.636542	-0.29126	1.45734	1.58545	1.66574	-0.421886	0.0750143	-0.331753
ENSG00000128203	-1.35289	-0.787716	-0.921835	0.0366099	-0.0301589	0.109512	1.79433	1.02664	1.59919	-0.419459	-0.279628	-0.774593
ENSG00000128242	-1.35444	-1.09941	-1.46389	0.28064	1.11497	0.650014	1.36075	0.498952	1.1825	-0.466889	-0.580981	-0.122215
ENSG00000128266	-0.656713	-0.642657	-0.783498	-0.402879	-0.692847	-0.725747	1.76906	1.44261	1.64345	-0.643144	-0.163688	-0.14395
ENSG00000128268	-1.07691	-0.80458	-0.780909	1.51973	1.74611	1.51733	-0.465464	-0.592503	-0.489249	-0.251303	-0.16963	-0.15263
ENSG00000128274	-1.76321	-1.13852	-1.39596	0.785779	0.350219	0.448171	1.36584	0.487199	1.23174	-0.23908	0.031952	-0.164124
ENSG00000128283	-1.28819	-1.33956	-0.331055	0.568247	0.225772	0.014959	1.396	1.47161	1.26358	-0.492649	-0.760206	-0.728514
ENSG00000128294	-0.503673	-0.682933	-0.659038	-0.210473	-0.391866	-0.491698	1.79011	1.46541	1.65927	-0.652479	-0.64577	-0.676855
ENSG00000128298	-1.26587	-1.92698	-0.998647	0.602155	-0.241179	-0.0343696	1.31611	0.787759	1.08899	0.196552	0.77384	-0.298364
ENSG00000128311	-1.18408	-1.07933	-1.07307	0.591836	0.514086	0.528993	1.33541	1.11749	1.34804	-0.503935	-0.872259	-0.723185
ENSG00000128335	-0.717559	-0.674651	-0.630233	1.56754	1.70869	1.61045	-0.647741	-0.778421	-0.639338	-0.258702	-0.357825	-0.182206
ENSG00000128340	-0.959385	-1.16562	-1.5607	1.26372	1.37003	1.0228	0.381888	-0.0375484	0.972058	-0.156545	-0.497531	-0.633157
ENSG00000128342	-1.00251	-1.39922	-0.883697	0.115847	-0.14712	0.411428	1.78189	1.34541	1.17626	-0.37875	-0.409974	-0.609558
ENSG00000128346	-1.29189	-0.878123	-0.951367	0.682897	0.256445	0.647192	1.46581	1.4029	0.833369	-0.570941	-1.18062	-0.415667
ENSG00000128394	-0.957258	-1.19531	-0.880435	0.938283	1.0537	1.23265	0.811378	0.794983	0.853078	-0.820614	-0.953284	-0.877168
ENSG00000128408	-0.722493	-0.354529	-0.347854	-0.119356	0.0867392	-0.371541	1.35489	1.51758	1.79368	-0.970763	-0.807831	-1.05852
ENSG00000128422	-1.60195	-1.03409	-0.662992	1.64012	1.07692	1.55702	-0.0792657	0.338921	-0.0732593	-0.309568	-0.607019	-0.244849
ENSG00000128482	-1.00372	-0.788163	-0.612384	1.43764	1.34553	1.55493	-0.303688	0.305203	0.577871	-1.05963	-0.690123	-0.763467
ENSG00000128510	-0.116759	-0.189151	-0.155425	-0.532179	-0.564981	-0.644706	1.62507	1.69687	1.46496	-0.96097	-0.780274	-0.842458
ENSG00000128567	-0.79965	-0.845757	-0.502137	0.209162	0.1582	-0.00444783	1.572	1.47163	1.46954	-1.08458	-0.809211	-0.834743
ENSG00000128573	-1.11373	-1.15779	-1.03638	1.25328	1.27291	1.52948	0.39952	0.440401	0.360786	-0.766978	-0.441164	-0.740333
ENSG00000128578	-1.40485	-1.61333	-0.898736	1.06145	0.0586352	-0.183772	0.200776	1.56332	1.179	-0.0439335	0.575676	-0.494236
ENSG00000128581	-1.91862	-1.569	-0.979373	0.651305	0.515992	0.0859117	0.524753	1.26106	1.01499	-0.268458	0.335719	0.345717
ENSG00000128591	-0.644812	-0.664173	-0.659039	1.59557	1.6577	1.6091	-0.24942	-0.16936	-0.23337	-0.740507	-0.703311	-0.798375
ENSG00000128596	-1.02327	-1.34564	-0.949678	1.00393	1.06331	1.02644	0.715689	0.682808	1.12664	-0.792791	-0.887433	-0.620005
ENSG00000128602	-0.943841	-0.353561	-1.29585	1.32956	1.51131	1.36211	0.202247	0.368116	0.271949	-0.525694	-1.05173	-0.874623
ENSG00000128604	-1.40792	-0.998593	-1.14531	0.628344	0.584473	0.853542	1.04758	1.25095	1.12352	-0.482018	-0.847854	-0.60671
ENSG00000128606	-0.670429	-0.611807	-0.746797	-0.0523137	-0.461387	0.309411	1.49294	1.43706	1.72362	-0.889694	-0.964464	-0.566146
ENSG00000128607	-1.21476	-1.20297	-0.763126	0.539144	0.70874	0.531337	0.419883	1.35543	1.68093	-1.00517	-0.623452	-0.42599
ENSG00000128626	-1.59306	-1.28994	-1.21501	-0.000469177	0.423156	0.267782	1.18164	1.2456	1.37737	-0.247928	-0.351762	0.202622
ENSG00000128655	-0.83328	-0.951738	-0.818163	1.20234	1.37825	1.81049	0.0957191	0.259791	0.244988	-0.78243	-0.988612	-0.617362
ENSG00000128656	-0.580986	-0.781612	-1.41038	0.722376	-0.0968173	0.186953	0.994957	1.69129	1.4267	-0.527766	-0.889697	-0.735018
ENSG00000128683	-0.434195	-1.26758	-1.14345	1.25857	1.42789	1.35308	0.376999	0.419219	0.290863	-0.710219	-1.17444	-0.396734
ENSG00000128714	-0.859818	-1.40112	-1.05276	0.0643976	-0.1462	0.268498	1.52688	0.720502	1.83716	-0.560439	0.287796	-0.684902
ENSG00000128849	-0.626294	-1.06666	-0.525832	-0.578489	-0.699993	-0.512037	1.65276	1.55891	1.6323	-0.234375	-0.149579	-0.45071
ENSG00000128881	-0.724808	-1.17275	-0.604293	0.474746	0.319284	0.118422	1.13875	1.77318	1.28344	-0.808193	-1.03206	-0.765719
ENSG00000128917	-1.6444	-1.02358	-1.05924	-0.352132	-0.0330818	-0.09578	1.68307	1.22637	1.2748	-0.123525	0.118549	0.0289525
ENSG00000128923	-1.41156	-1.43033	-1.60939	1.26606	1.19917	0.850924	0.226546	0.493251	0.549492	-0.0860012	0.00253738	-0.0506991
ENSG00000128965	-0.848072	-0.904465	-1.01733	-0.0413081	-0.661828	-0.459768	1.27838	1.82612	1.58763	-0.504123	-0.113329	-0.141906
ENSG00000129103	-0.936769	-1.4727	-1.37955	0.968289	1.2888	1.05908	0.769603	0.811117	0.373341	-0.147014	-0.546709	-0.787496
ENSG00000129151	-0.957465	-1.13603	-0.453209	0.0747794	0.841262	0.474668	1.48887	1.12068	1.26124	-0.96796	-0.625791	-1.12104
ENSG00000129167	-1.27542	-1.27362	-1.01594	0.562449	0.511526	-0.254824	1.30783	1.45251	1.21835	0.00885833	-0.6045	-0.637217
ENSG00000129173	-1.55278	-0.880716	-1.19449	0.705818	0.31899	1.0741	1.21286	0.402865	1.47075	-0.449522	-0.452513	-0.655362
ENSG00000129194	-0.955193	-0.756864	-1.3846	0.226225	1.07635	-0.370459	0.61345	1.41949	1.73275	-0.570613	-0.529078	-0.501465
ENSG00000129244	-1.49881	-1.39357	-1.04045	0.738471	0.668299	0.72946	0.983012	1.10367	1.13441	-0.669537	-0.391183	-0.36377
ENSG00000129355	-0.942958	-0.888378	-0.871265	1.49235	1.53444	1.7318	0.00248932	-0.194098	-0.229702	-0.540504	-0.529895	-0.564275
ENSG00000129455	-0.61142	-1.61731	-1.05281	1.50988	1.45049	1.28627	0.26388	0.1506	-0.122559	-0.345791	-0.788659	-0.122578
ENSG00000129467	-0.967166	-0.965602	-0.93204	-0.511157	-0.544342	-0.231399	1.20874	1.84158	1.63655	-0.0688525	-0.169344	-0.296968
ENSG00000129521	-0.226119	-0.461892	-0.496402	0.423539	0.516368	0.539806	1.30729	1.29381	1.05184	-1.21765	-1.526	-1.20459
ENSG00000129595	-0.946186	-1.18959	-1.38808	1.051	1.01163	0.846368	0.876488	0.844914	0.947058	-0.711708	-0.413489	-0.928414
ENSG00000129625	-0.834423	-0.99173	-1.19852	0.752793	0.853734	0.679773	1.22316	0.853089	1.2583	-0.728461	-1.08226	-0.785464
ENSG00000129675	-0.894618	-0.611239	-0.476144	0.705789	-0.124619	0.524185	1.02062	1.31557	1.66573	-1.0258	-0.987639	-1.11183
ENSG00000129682	-0.61385	-0.822367	-0.735083	-0.588369	-0.520037	-0.614811	1.57133	1.77382	1.55444	-0.165244	-0.430091	-0.409733
ENSG00000129757	-0.281546	-0.42197	-0.591041	1.65166	1.65671	1.62221	-0.491009	-0.407007	-0.631477	-0.659284	-0.694528	-0.752718
ENSG00000129910	-1.6502	-1.44161	-1.7532	0.574018	0.209714	0.808772	0.687132	0.0454341	0.552888	0.520894	0.736779	0.709381
ENSG00000129932	-0.804306	-1.24212	-1.70435	-0.656751	-0.0872364	-0.462698	0.979594	1.3638	1.33584	0.227242	0.376408	0.674578
ENSG00000129946	-1.09814	-1.81045	-1.25639	0.683372	0.477104	0.202589	1.20204	1.32734	0.902917	-0.352138	-0.0456939	-0.232564
ENSG00000129990	-1.13051	-1.30913	-1.13492	1.32304	1.45029	1.57078	0.147048	0.0506718	0.0330909	-0.49426	-0.278635	-0.227474
ENSG00000129991	-1.20356	-0.809739	-1.16776	0.189522	-0.307269	0.931046	1.40541	1.2529	1.21685	0.190459	-0.723139	-0.974724
ENSG00000130052	-0.919231	-1.20956	-1.04886	0.789846	0.681724	0.556533	1.49294	0.941467	1.03995	-0.529272	-0.668958	-1.12658
ENSG00000130066	-1.49966	-0.872949	-1.23016	0.771231	0.693659	0.878918	1.06074	0.911007	1.18354	-0.481775	-0.568017	-0.846527
ENSG00000130176	-0.779893	-0.83725	-0.870737	1.27143	1.09485	0.952866	0.722027	0.745181	0.869692	-1.06813	-0.926654	-1.17338
ENSG00000130193	-0.814632	-0.716355	-0.877468	1.53305	1.51077	1.43188	-1.03964	-0.725945	-0.734506	0.392281	0.205007	-0.164452
ENSG00000130202	-0.753115	-0.64019	-0.630663	1.6297	1.5484	1.54195	-1.16545	-0.830054	-0.232392	-0.103004	-0.270949	-0.0942346
ENSG00000130203	-1.13583	-0.413702	-1.56881	-0.318272	-0.155843	-0.436802	1.63417	1.62343	1.18119	-0.157651	-0.084929	-0.16696
ENSG00000130204	-0.789008	-0.759569	-0.664136	1.62233	1.50226	1.79171	-0.447191	-0.490902	-0.501474	-0.540495	-0.277686	-0.445844
ENSG00000130270	-0.981323	-1.72933	-1.6328	0.788477	1.08848	0.00497961	0.670408	0.88461	1.13315	0.0428705	-0.0355023	-0.234032
ENSG00000130294	-1.13069	-1.22816	-1.21822	0.928775	0.519801	0.167637	1.10026	1.05875	1.48626	-0.328544	-0.694829	-0.661044
ENSG00000130303	-1.05717	-1.04056	-1.08502	1.26756	1.48022	1.46036	0.402388	0.285043	0.299951	-0.715844	-0.596505	-0.700416
ENSG00000130304	-1.12866	-1.14626	-1.12067	0.954682	1.0108	1.50167	0.697692	0.703753	0.625227	-0.989963	-0.530942	-0.577333
ENSG00000130340	-1.27322	-1.24675	-1.11094	1.36701	1.39168	1.51671	0.176215	0.120579	0.159239	-0.4084	-0.405936	-0.286186
ENSG00000130349	-0.568266	-0.698166	-0.499959	1.3639	1.2369	1.68153	-0.0949736	0.569017	0.146432	-1.27814	-0.867978	-0.990308
ENSG00000130413	-1.24515	-0.868518	-0.943953	-0.446035	-0.630584	-0.588412	1.69758	1.17881	1.58484	0.0283413	0.275284	-0.0421961
ENSG00000130449	-1.42558	-1.15598	-1.03695	-0.349923	-0.024433	-0.0747843	1.49306	1.40154	1.47985	-0.150463	-0.145832	-0.0105071
ENSG00000130475	-0.769807	-0.858672	-0.869971	1.34547	1.29418	1.25222	0.479639	0.513031	0.610375	-1.02397	-0.997586	-0.974922
ENSG00000130508	-1.47953	-0.951717	-1.02816	0.770915	1.04416	1.1102	0.754273	0.863887	1.03548	-0.563347	-0.865733	-0.690432
ENSG00000130513	-0.84968	-1.43894	-0.651656	0.741453	0.605731	0.636696	1.05197	1.4817	0.973769	-0.739353	-1.01253	-0.79916
ENSG00000130518	-0.818821	-0.705151	-0.919357	0.0108604	-0.269523	-0.311853	1.85241	1.42713	1.49697	-0.560092	-0.790011	-0.412561
ENSG00000130520	-1.18593	-1.44667	-1.10795	0.891982	0.592596	0.712227	1.01181	1.17679	1.07287	-0.714048	-0.653366	-0.350307
ENSG00000130560	-1.07382	-1.03207	-1.3046	0.855499	0.958359	0.792624	0.721217	1.05686	1.19278	-1.06488	-0.561462	-0.540499
ENSG00000130584	-0.562172	-0.826733	-0.787277	-0.00182806	-0.286528	-0.766478	1.51775	1.68511	1.5464	-0.0217228	-0.580472	-0.916049
ENSG00000130589	-1.12315	-1.11024	-1.04592	1.50414	1.45759	1.42746	0.11818	0.242195	0.156234	-0.617225	-0.504673	-0.504583
ENSG00000130653	-0.696488	-1.50493	-1.23581	0.583271	0.638632	-0.453427	0.527071	1.75131	1.41374	-0.547482	-0.158189	-0.317688
ENSG00000130701	-1.20714	-1.51061	-1.21058	1.0012	0.930272	1.20318	0.625835	0.756561	0.851607	-0.590526	-0.223845	-0.625952
ENSG00000130707	-1.13001	-1.14514	-1.18287	1.15403	1.1034	0.94727	0.490263	0.915306	0.958302	-0.483979	-0.734707	-0.891874
ENSG00000130731	-0.335341	-0.338328	-0.434914	-0.1902	0.0321877	0.0530702	1.47558	1.37138	1.65856	-0.813062	-1.26632	-1.21262
ENSG00000130751	-1.04888	-1.2762	-0.914711	1.52429	1.32366	1.34542	-0.0365517	0.222117	0.538843	-0.608674	-0.899051	-0.170264
ENSG00000130755	-0.724235	-0.811999	-1.00576	0.56835	1.3534	0.846613	0.97677	0.542055	1.18688	-1.10015	-0.475356	-1.35655
ENSG00000130758	-0.873704	-0.929143	-0.679806	1.12496	1.49895	1.70625	0.545178	0.0657164	0.0604464	-1.01225	-0.64659	-0.860003
ENSG00000130766	-1.17605	-1.01879	-0.837296	0.291454	-0.331321	0.704146	1.37618	1.13569	1.59653	-1.0361	-0.0941867	-0.610262
ENSG00000130775	-1.42554	-1.09068	-0.803586	1.30706	0.892883	0.944821	0.69868	0.998547	0.189567	0.106701	-1.43279	-0.385665
ENSG00000130779	-0.262436	-0.268485	-0.379193	1.08596	1.29392	1.14514	0.597381	0.098216	0.729307	-1.71328	-1.2348	-1.09173
ENSG00000130813	-1.79936	-1.38471	-1.47926	0.837864	1.08975	0.930248	0.479958	-0.122083	0.647988	0.36285	0.287467	0.149292
ENSG00000130821	-1.50047	-0.961944	-1.94746	0.525957	0.864903	0.687149	0.933028	0.621034	0.744647	0.609064	0.0172253	-0.593131
ENSG00000130826	-0.965601	-1.65482	-1.18446	-0.00821072	0.19676	-0.0917555	1.18227	1.28103	1.62892	0.147252	-0.375252	-0.15613
ENSG00000130827	-1.48327	-1.33562	-0.704637	-0.633045	0.12687	0.302914	1.37441	1.38946	1.36585	-0.114626	0.223994	-0.51229
ENSG00000130829	-0.978517	-1.35248	-1.32365	-0.722694	0.335548	-0.388408	1.81307	1.31441	0.670944	0.119544	0.075924	0.436311
ENSG00000130830	-1.20518	-0.862207	-1.11855	0.395925	-0.366516	-0.506557	1.72892	1.26412	1.32164	-0.152553	-0.761188	0.262142
ENSG00000130876	-0.638091	-0.818795	-0.598915	0.744796	0.738504	0.918248	0.980227	1.24102	0.961454	-1.34051	-1.0463	-1.14164
ENSG00000130881	-1.36912	-1.38217	-1.3423	0.728504	0.81717	0.503149	1.0177	1.07033	1.14015	-0.383346	-0.317958	-0.482105
ENSG00000130940	-1.12266	-1.22718	-1.18565	0.940193	1.0747	1.12217	0.886701	0.831349	0.764568	-0.601481	-0.683203	-0.799497
ENSG00000130943	-1.2136	-1.08155	-1.14208	1.10095	0.986421	1.09627	0.811955	0.69783	0.934568	-0.867744	-0.757221	-0.565801
ENSG00000130956	-0.795389	-0.996513	-0.724035	-0.448367	-0.373133	-0.355559	1.44507	1.77433	1.59294	-0.43493	-0.0371811	-0.647237
ENSG00000130985	-1.4579	-1.09735	-1.73451	1.09401	0.136588	0.702629	1.11195	0.749537	1.02731	-0.217953	-0.189712	-0.124605
ENSG00000131015	-1.54325	-1.16372	-1.52027	1.21833	0.66933	0.789431	-0.602334	-0.139513	-0.0775286	0.96774	0.488682	0.913106
ENSG00000131016	-0.57335	-1.02372	-0.869424	0.113984	-0.465379	-0.180142	1.97512	1.12152	1.57576	-0.666416	-0.428859	-0.579098
ENSG00000131018	-0.658899	-0.742407	-0.718294	0.964585	1.13243	1.26302	0.760682	0.672365	0.763397	-1.3817	-1.19524	-0.859944
ENSG00000131019	-0.981337	-0.799416	-0.617234	1.30271	1.47756	1.62221	0.180758	0.21481	0.247964	-1.01756	-0.805866	-0.824603
ENSG00000131050	-0.507579	-1.45347	-0.671088	-0.412627	-0.223321	-0.570567	1.90112	1.42968	1.31644	-0.154541	-0.375477	-0.278569
ENSG00000131067	-1.20275	-1.17038	-1.12391	0.536973	0.56346	0.384724	1.38448	1.23635	1.24977	-0.674856	-0.631632	-0.552226
ENSG00000131069	-1.11581	-1.28659	-1.24527	-0.985178	-0.24706	-0.512679	1.23902	0.632803	0.901769	0.884749	1.1981	0.536156
ENSG00000131080	-1.36303	-1.3116	-1.51028	0.786899	1.06421	0.681326	0.934472	0.899628	0.820165	-0.476176	0.0572287	-0.582838
ENSG00000131094	-1.5838	-1.05863	-1.37413	1.10255	1.01103	0.598815	1.17811	0.73797	0.593311	-0.678699	-0.228007	-0.298525
ENSG00000131174	-1.7348	-1.50891	-1.37448	0.996418	0.987439	1.15122	0.191006	0.0299079	0.301731	0.0710841	0.410988	0.478403
ENSG00000131187	-0.520408	-1.08986	-1.14996	0.420487	0.170074	0.268556	1.04158	1.63524	1.535	-0.7609	-0.926649	-0.623153
ENSG00000131188	-1.38246	-1.4203	-1.12437	0.64917	0.534802	0.0633425	1.2408	1.2791	1.19912	-0.151935	-0.262487	-0.62477
ENSG00000131196	-1.60603	-1.49447	-1.52846	0.649162	0.276559	-0.499122	0.767266	0.919365	0.468829	0.499162	0.732649	0.815085
ENSG00000131242	-0.732978	-0.633645	-0.755908	1.30548	1.51201	1.44763	0.417768	0.208069	0.276366	-1.09654	-1.04216	-0.906098
ENSG00000131378	-0.72272	-0.883884	-0.622676	1.66976	1.65537	1.50027	-0.233349	-0.208188	-0.114984	-0.825456	-0.601697	-0.612452
ENSG00000131398	-1.64015	-1.31487	-0.95511	1.29601	1.23766	1.24748	0.448672	0.356347	0.242928	-0.296449	-0.651961	0.0294421
ENSG00000131459	-1.07448	-1.53542	-0.884223	0.218138	0.542193	0.700899	0.869824	1.25146	1.58424	-0.691723	-0.289003	-0.691912
ENSG00000131584	-1.12714	-1.3561	-1.26728	1.14299	1.16044	1.31019	0.705677	0.619254	0.382007	-0.662966	-0.318212	-0.588859
ENSG00000131650	-0.849562	-1.01844	-1.02704	1.49638	1.38454	1.45799	0.267219	0.164079	0.30401	-0.437688	-0.817545	-0.923947
ENSG00000131652	-0.485068	-0.654313	-0.445902	0.334199	0.406601	0.294804	1.22619	1.4137	1.44836	-1.16908	-1.18343	-1.18606
ENSG00000131669	-0.0243524	0.00369589	-0.140918	-0.0396014	-0.00296988	0.000549625	1.38533	1.33555	1.43369	-1.42073	-1.25749	-1.27275
ENSG00000131711	-1.01993	-0.432139	-0.519171	1.14643	1.36834	1.75972	0.0532075	0.403336	0.228011	-0.940063	-1.12963	-0.918102
ENSG00000131730	-0.565138	-0.78666	-0.532472	-0.35707	0.303607	0.133717	1.83074	0.817496	1.78594	-0.821335	-1.00603	-0.802804
ENSG00000131746	-0.3067	-0.536292	-0.898837	1.3863	1.47377	1.48184	0.400502	0.0990123	0.0222484	-0.795443	-1.23818	-1.08822
ENSG00000131831	-0.776572	-0.933304	-1.60421	1.03219	0.869679	0.717631	1.01008	1.1421	0.77067	-0.707742	-0.902	-0.618517
ENSG00000131899	-1.28573	-0.768052	-0.573133	0.39879	0.102367	-0.301442	1.65064	1.30933	1.42136	-0.546131	-1.16193	-0.246073
ENSG00000131941	-0.987738	-1.21646	-1.56527	0.280835	0.122527	-0.0646084	1.43873	0.98923	1.57748	-0.30921	-0.538117	0.272596
ENSG00000131979	-0.59707	-0.974843	-0.603209	0.253837	-0.158261	-0.06779	1.44488	1.77559	1.21355	-1.429	-0.665793	-0.191889
ENSG00000131981	-0.98338	-1.00959	-1.15418	0.370057	0.601165	0.496868	1.17594	1.40053	1.36735	-0.676727	-0.752425	-0.835613
ENSG00000132003	-1.44277	-1.55649	-1.69083	0.912114	0.194943	-0.245484	0.947512	0.804382	0.716306	0.568067	0.474233	0.318016
ENSG00000132026	-1.11094	-0.748988	-0.999894	-0.218239	-0.0530174	-0.335335	1.23224	1.66761	1.79884	-0.42016	-0.387861	-0.424254
ENSG00000132031	-1.04528	-0.938866	-0.792056	0.555713	0.421438	0.170293	1.26828	1.25394	1.56784	-0.685624	-0.57356	-1.20212
ENSG00000132122	-0.794003	-0.604714	-0.547874	1.83791	1.75379	1.28632	-0.53293	-0.52273	-0.504703	-0.704515	-0.513485	-0.153062
ENSG00000132164	-1.41207	-1.24954	-1.19966	1.18889	1.23538	1.36689	0.40563	0.489295	0.462494	-0.561336	-0.385808	-0.340171
ENSG00000132170	-0.851859	-0.9458	-0.934326	0.216157	0.225212	0.32154	1.36364	1.54	1.45895	-0.643343	-0.853251	-0.896911
ENSG00000132274	-0.618174	-1.00716	-1.09276	0.419494	-0.174242	0.397813	1.40806	1.62204	1.26937	-1.07254	-0.521044	-0.630868
ENSG00000132330	-1.01662	-1.15769	-1.49785	0.909941	0.929877	0.624828	-0.983547	-0.307895	-0.479565	0.854443	1.16573	0.958352
ENSG00000132341	-1.31194	-1.3551	-1.31696	-0.171353	0.0958767	-0.146148	1.17158	1.49147	1.40434	-0.0700293	-0.0576731	0.265942
ENSG00000132357	-0.728283	-0.827713	-0.941464	0.140735	0.344424	0.0474491	1.52073	1.38558	1.56028	-0.782267	-0.847402	-0.872067
ENSG00000132359	-0.444507	-0.661725	-0.902823	-0.113544	-0.42115	0.218166	1.44733	1.96583	1.22529	-0.600971	-0.966751	-0.745142
ENSG00000132386	-2.01667	-1.33358	-1.07214	1.1107	0.858146	0.549283	0.556741	0.48434	0.807404	-0.409667	-0.128352	0.593799
ENSG00000132470	-1.66027	-1.48936	-1.21933	0.915108	0.955697	1.14073	0.473448	0.961702	0.476055	-0.203394	-0.111512	-0.238885
ENSG00000132510	-1.16533	-0.953753	-1.53197	1.06326	1.18282	1.09779	0.662944	0.278988	0.612405	0.492559	-0.904435	-0.835288
ENSG00000132535	-1.34847	-1.42114	-1.3042	1.18434	1.09076	0.966528	0.659916	0.596825	0.80085	-0.38617	-0.426308	-0.412928
ENSG00000132561	-0.955423	-0.970083	-0.914558	-0.253353	-0.288459	0.0789621	1.45262	1.71615	1.48409	-0.0121506	-0.709432	-0.628359
ENSG00000132563	-1.12178	-0.871574	-0.822828	0.255095	-0.18162	0.00983044	1.5048	1.51505	1.55611	-0.852737	-0.432205	-0.558143
ENSG00000132603	-0.87522	-0.592547	-0.922664	-0.0394066	0.145356	-0.12813	1.77449	1.4769	1.36639	-0.44978	-1.03962	-0.715761
ENSG00000132635	-1.36363	-1.13131	-1.29261	1.24834	1.20015	1.16786	0.560469	0.621369	0.554068	-0.550663	-0.543038	-0.471015
ENSG00000132661	-1.47577	-1.21872	-1.13724	0.502241	0.0966598	0.314331	1.2672	1.42599	1.25929	-0.494668	-0.0853213	-0.453981
ENSG00000132670	-1.08508	-0.543589	-0.754578	1.62919	1.55255	1.61248	-0.114412	-0.219809	-0.257548	-0.809551	-0.495444	-0.514203
ENSG00000132688	-1.53755	-1.51785	-1.37738	1.07676	1.23815	1.0869	0.0519602	-0.13306	0.24334	0.505645	0.464298	-0.101212
ENSG00000132718	-1.00331	-1.09744	-0.902824	1.58485	1.52523	1.06466	0.344869	0.213982	0.453732	-0.794338	-0.828022	-0.561387
ENSG00000132746	-0.827115	-1.16013	-1.04113	0.600661	0.682854	1.36817	1.38261	1.15876	0.0784365	-1.11218	-0.723788	-0.407144
ENSG00000132749	-1.64717	-1.3544	-1.09353	0.838065	0.521394	0.161151	1.45412	0.889478	1.03967	-0.134434	-0.226583	-0.447766
ENSG00000132768	-0.831169	-0.478367	-0.978309	0.537904	0.510995	0.0624967	0.991327	1.53314	1.4457	-0.971705	-1.43135	-0.390658
ENSG00000132781	-0.973251	-1.0921	-0.947819	0.620736	0.0152296	-0.22194	1.33948	1.21359	1.76772	-0.292772	-0.594987	-0.833883
ENSG00000132793	-0.68653	-0.782421	-0.796754	1.49036	1.46453	1.48055	-0.145681	0.378237	0.308325	-0.903462	-0.990456	-0.816707
ENSG00000132837	-0.711005	-0.710962	-0.595448	-0.0359936	-0.601363	0.00734357	1.65692	1.69257	1.45325	-0.708512	-0.704517	-0.742289
ENSG00000132854	-0.811123	-1.10825	-0.913794	0.953401	1.86799	1.48763	0.40363	-0.0201522	0.0879266	-0.265187	-0.916546	-0.765523
ENSG00000132879	-0.861908	-0.721531	-1.24814	0.125607	0.0422682	-0.636896	1.4272	1.59859	1.47608	0.0411436	-0.296592	-0.945831
ENSG00000132881	-1.0729	-0.732395	-0.955884	0.715163	0.707654	1.08626	0.98012	0.969549	1.09729	-1.46356	-0.47369	-0.857609
ENSG00000132906	-1.47873	-1.24297	-1.63692	1.14915	1.19061	1.11884	-0.118658	-0.234823	0.165059	0.145104	0.336528	0.606805
ENSG00000132970	-0.599511	-0.730442	-0.740159	-0.279496	-0.357346	-0.392713	1.63244	1.64381	1.64708	-0.528079	-0.623365	-0.672217
ENSG00000133065	-0.836146	-0.982286	-0.675732	0.0251352	-0.436844	-0.259514	1.30554	1.37237	2.03158	-0.49058	-0.292498	-0.761027
ENSG00000133069	-1.13521	-0.892354	-1.09289	0.514136	-0.177496	-0.0793723	2.05657	1.51765	0.44228	0.0196204	-0.61662	-0.556317
ENSG00000133101	-1.34049	-1.29817	-1.10362	0.475686	0.161233	0.112027	1.1571	1.62385	1.22253	-0.0574277	-0.244466	-0.70826
ENSG00000133106	-0.720627	-0.709845	-0.622746	0.330202	0.0680164	-0.108347	1.49156	1.29936	1.70136	-0.649542	-1.22948	-0.849918
ENSG00000133110	-1.1864	-0.788041	-0.771439	1.66901	1.20199	1.04033	0.284454	0.523012	0.608243	-0.651504	-0.801954	-1.12769
ENSG00000133119	-1.68629	-1.48989	-1.34539	0.292397	0.479351	0.858885	0.763153	0.954963	1.05569	-0.00341202	0.538549	-0.418
ENSG00000133121	-0.571106	-1.0491	-0.69926	-0.495973	0.039112	0.021155	1.46741	1.42398	1.83005	-0.722791	-0.548719	-0.694751
ENSG00000133131	-0.892347	-0.679487	-0.868961	-0.0490958	0.0751983	0.293192	1.87491	1.58726	0.966579	-1.07491	-0.683825	-0.54851
ENSG00000133135	-0.724814	-0.902066	-0.966585	0.0146161	0.140232	-0.620991	0.961869	1.45482	2.10584	-0.193649	-0.664893	-0.604381
ENSG00000133138	-1.07005	-1.3688	-1.22607	0.273273	0.413939	0.0433285	1.69353	1.22919	1.17375	-0.265615	-0.423708	-0.472763
ENSG00000133169	-1.04191	-1.30842	-0.888481	0.650999	0.327818	-0.0931821	1.84636	1.04753	1.1404	-0.416973	-0.416056	-0.848086
ENSG00000133247	-0.556484	-0.779949	-0.818534	-0.503962	-0.490664	-0.161904	1.60946	1.58164	1.70067	-0.361954	-0.479457	-0.738869
ENSG00000133256	-0.75347	-0.406854	-0.796911	-0.292675	-0.314088	0.0383012	1.41033	1.48787	1.86548	-0.577802	-0.989983	-0.670202
ENSG00000133313	-1.18096	-0.709333	-0.75604	0.793388	0.716304	1.06638	1.14816	0.825036	1.10003	-0.87159	-0.992172	-1.1392
ENSG00000133315	-0.797509	-0.826321	-0.532549	1.17879	0.935219	1.14391	0.785851	0.455014	1.0534	-1.30452	-1.01352	-1.07777
ENSG00000133321	-1.46922	-1.4068	-0.767875	0.783144	1.11108	1.33122	0.643584	0.721907	0.802909	-0.767998	-0.471306	-0.510644
ENSG00000133466	-0.641183	-0.175472	-1.19087	0.289029	0.15153	-0.429684	1.72187	1.49916	1.2531	-0.770866	-0.942038	-0.764573
ENSG00000133477	-1.09967	-1.30088	-1.10192	1.16656	1.28485	1.20152	0.64514	0.543855	0.628888	-0.529352	-0.773297	-0.665701
ENSG00000133519	-0.709513	-0.295455	-1.27012	0.134636	0.109254	0.108208	1.32078	1.48077	1.54887	-0.744301	-1.31473	-0.368391
ENSG00000133639	-1.05719	-0.73357	-1.02631	1.38858	1.66539	1.1313	0.283583	0.139202	0.334769	-0.0844276	-1.07939	-0.961925
ENSG00000133687	-1.2064	-1.77832	-1.35902	-0.186343	0.288445	0.446021	0.886062	0.588664	1.69269	0.444111	0.0313274	0.152754
ENSG00000133805	-0.816021	-0.846624	-0.752147	1.70267	1.61518	1.57541	-0.402855	-0.260364	-0.380537	-0.496712	-0.480075	-0.457931
ENSG00000133816	-1.70235	-1.21234	-1.25252	1.17303	0.929811	1.04164	0.903241	0.601463	0.461179	-0.49685	-0.199232	-0.247076
ENSG00000133874	-1.26457	-1.11997	-1.24598	1.29498	0.928835	0.930998	0.574863	0.78741	0.93525	-0.197951	-0.860671	-0.763192
ENSG00000134013	-0.827488	-1.00436	-1.19392	0.528779	0.771265	0.527344	1.29582	1.36496	1.03546	-0.718512	-0.803827	-0.97554
ENSG00000134030	-1.10316	-1.47019	-1.20177	1.1785	1.29631	1.44768	0.515951	0.335484	0.285407	-0.394896	-0.462459	-0.426862
ENSG00000134046	-0.892593	-1.07577	-1.07167	0.440601	0.478612	0.459567	1.42845	1.37133	1.21786	-0.775328	-0.727625	-0.853441
ENSG00000134049	-1.24867	-1.09641	-1.1317	0.638508	0.635695	0.580929	1.3372	1.15812	1.14772	-0.67679	-0.66759	-0.67701
ENSG00000134072	-1.72098	-1.42148	-1.25726	0.991835	0.74507	0.473897	0.388401	-0.698479	0.150483	0.456663	0.862136	1.02971
ENSG00000134107	-1.43904	-0.930838	-0.712096	0.131801	0.0307347	0.543583	2.0361	0.432126	1.41452	-0.213961	-0.530539	-0.7624
ENSG00000134198	-0.0923832	-0.374365	-0.744596	-0.0894097	-0.57964	0.372313	1.73952	1.24557	1.49339	-1.08504	-1.10405	-0.781313
ENSG00000134202	-0.618777	-0.647863	-0.592549	-0.214634	-0.360276	-0.577818	1.69775	1.73573	1.49062	-0.616459	-0.647863	-0.647863
ENSG00000134215	-0.359049	-0.146856	-0.48877	1.64394	1.48287	1.46658	-0.111232	-0.242325	-0.0299445	-0.946363	-1.04264	-1.22622
ENSG00000134245	-0.940603	-0.873483	-1.05165	0.565821	0.600588	1.01905	1.33749	0.89799	1.18731	-0.936793	-0.986928	-0.818794
ENSG00000134253	-1.02979	-0.89442	-1.28071	1.42871	1.28803	0.875094	0.239212	0.738347	0.851932	-0.617121	-0.950362	-0.648934
ENSG00000134258	-0.36751	-0.748263	-0.682286	-0.0260389	0.208832	-1.11562	1.31634	1.72799	1.57925	-0.39161	-0.920712	-0.580371
ENSG00000134262	-1.62908	-1.27869	-1.34787	0.808873	0.3145	0.622353	0.829088	0.711263	1.55731	-0.307987	-0.114484	-0.165279
ENSG00000134265	-0.640911	-1.1694	-1.04941	0.355733	0.314521	0.673621	1.30942	1.21522	1.47415	-0.925759	-0.839253	-0.717923
ENSG00000134278	-1.87387	-1.40637	-1.01133	0.672783	-0.0448919	1.03175	0.952875	0.733705	0.936537	-0.465342	-0.160686	0.634838
ENSG00000134294	-1.3968	-1.27899	-1.34103	-0.452133	0.26118	0.0367444	1.59996	1.04601	1.20669	0.333195	0.237071	-0.251894
ENSG00000134321	-0.989158	-1.47431	-1.50521	0.595472	1.07626	0.659359	0.803579	1.05036	1.11599	-0.396168	-0.618157	-0.318022
ENSG00000134333	-0.316682	-0.931488	-0.468216	0.103312	-0.04026	-0.0241839	1.43437	1.55079	1.53477	-0.526473	-1.05051	-1.26543
ENSG00000134363	-0.505576	-0.852982	-1.02292	0.946906	0.831587	1.11343	0.661361	0.807214	1.24103	-0.878278	-1.16439	-1.17738
ENSG00000134369	-1.46888	-0.720317	-0.569583	1.80816	1.06337	1.25762	-0.00284768	0.434623	0.307091	-0.705946	-1.05598	-0.347312
ENSG00000134375	-0.133679	-0.200234	-0.224413	1.39934	1.45041	1.50878	-0.0712063	-0.0421169	0.00374358	-1.22512	-1.28879	-1.17672
ENSG00000134470	-1.20017	-1.3508	-1.18184	1.52219	1.63282	1.12217	0.00452661	-0.094525	0.0103622	-0.249817	-0.0830962	-0.131826
ENSG00000134508	-1.19572	-1.15524	-1.06099	0.96511	0.851372	0.911177	-0.808223	-0.599261	-0.850295	0.982928	0.941692	1.01745
ENSG00000134531	-1.40604	-1.62961	-1.48507	0.777721	0.666047	0.733692	1.30687	0.738894	0.389765	-0.332095	0.243138	-0.00331426
ENSG00000134532	-0.582638	-0.381594	-0.562886	0.228901	-0.73538	-0.596964	1.61206	1.44146	1.73359	-0.669916	-0.663175	-0.823454
ENSG00000134595	-0.93517	-0.811014	-0.659788	0.161545	0.0919778	-0.207195	1.6623	1.61213	1.35507	-0.608625	-0.774799	-0.886429
ENSG00000134668	-1.24339	-1.10575	-0.984236	0.702433	0.692569	0.0786957	1.33877	1.30404	1.1997	-0.500549	-0.708842	-0.773444
ENSG00000134755	-1.4715	-0.478051	-0.835282	0.550981	-0.339937	-0.229825	1.70865	1.58599	1.02028	-0.834139	-0.205085	-0.472077
ENSG00000134758	-1.14307	-1.3344	-1.15518	-0.100405	-0.0730406	0.534539	1.51227	1.54192	1.03827	-0.232345	0.0978449	-0.686398
ENSG00000134809	-0.794767	-0.935212	-1.09579	0.309958	0.498788	0.324326	1.52976	1.29936	1.32472	-0.983077	-0.758269	-0.719797
ENSG00000134815	-0.940875	-1.21747	-1.26579	1.4502	1.36232	1.54139	0.0992581	0.233206	0.0955938	-0.516149	-0.447359	-0.394337
ENSG00000134824	-0.920044	-1.17588	-1.38138	1.19511	1.44538	1.51011	-0.0500749	0.245368	0.541188	-0.498331	-0.60659	-0.30485
ENSG00000134852	-1.53013	-1.37544	-1.41426	0.865862	0.443133	0.805248	1.09948	0.866435	0.95648	-0.528973	-0.107126	-0.0807024
ENSG00000134864	-0.863796	-0.766627	-0.823855	0.140567	0.179576	-0.142914	1.51631	1.77724	1.28544	-0.70488	-0.926383	-0.670674
ENSG00000134873	-1.08747	-1.14808	-1.1575	1.38255	1.3336	1.47149	0.692496	-0.0708957	0.0951282	-0.646102	-0.335298	-0.52992
ENSG00000134874	-0.883851	-1.39481	-1.22999	-0.102404	0.110127	-0.12294	1.13899	1.7027	1.51869	-0.17352	-0.156596	-0.406389
ENSG00000134899	-1.09298	-1.21727	-2.09059	0.058261	0.0809198	-0.137483	1.31186	0.762163	0.846001	0.301878	0.341053	0.836188
ENSG00000134917	-1.34917	-1.23265	-0.830565	0.586037	-0.24182	-0.422384	1.05139	1.69089	1.4927	-0.263009	-0.31948	-0.161932
ENSG00000134954	-1.56577	-1.60818	-1.35194	1.09049	0.895817	0.939393	0.593746	0.67317	0.642284	-0.185207	-0.0673155	-0.0564849
ENSG00000135002	-0.98305	-1.01738	-1.05365	1.62784	1.64077	1.43851	-0.388845	-0.235138	-0.207294	-0.23936	-0.310092	-0.272314
ENSG00000135046	-0.676271	-0.818883	-1.32796	1.83795	1.37705	1.03979	-0.177863	0.434261	0.131738	-1.11371	-0.466836	-0.239271
ENSG00000135048	-0.998293	-1.16211	-1.19413	1.53372	1.30262	1.22663	0.523858	0.164691	0.455267	-0.540976	-0.733085	-0.578196
ENSG00000135052	-1.12045	-1.37579	-0.881726	-0.273353	0.190273	-0.374246	1.39151	1.33952	1.6898	0.0143199	-0.130796	-0.46905
ENSG00000135069	-1.59124	-1.3721	-0.885384	0.856658	0.849966	1.28328	0.94028	0.720106	0.715066	-0.562472	-0.397365	-0.556799
ENSG00000135114	-1.725	-1.54819	-1.41407	0.113106	-0.0810252	0.214857	0.858613	0.900212	0.315708	0.964252	0.740615	0.66092
ENSG00000135116	-1.03339	-1.27199	-0.687842	1.37326	0.948956	1.39795	-0.889477	0.546939	0.48411	-0.339366	0.607366	-1.13651
ENSG00000135124	-1.28367	-1.97051	-1.30669	0.499826	0.687172	1.03837	0.639185	0.820805	0.870274	-0.262541	0.0412731	0.226501
ENSG00000135127	-0.670791	-0.736221	-0.841748	0.223469	0.504677	0.199112	1.36663	1.08992	1.75952	-0.880039	-1.00087	-1.01365
ENSG00000135144	-1.1643	-1.05646	-1.16332	0.747014	0.443874	0.49374	1.39348	1.19239	1.1744	-0.767047	-0.710553	-0.583212
ENSG00000135205	-1.31105	-1.50863	-1.29248	0.561738	0.44942	0.359291	1.13522	1.25705	1.23592	-0.283972	-0.179759	-0.422741
ENSG00000135253	-0.682738	-1.0325	-1.45105	0.162747	0.0376835	0.39456	1.48182	1.32031	1.37454	0.0189066	-0.688053	-0.936229
ENSG00000135269	-0.998164	-0.996308	-1.2061	-0.182931	-0.16636	0.0884297	1.68466	1.61104	1.1769	-0.191503	-0.794673	-0.0249829
ENSG00000135298	-0.882478	-0.910061	-0.76021	1.50803	1.48939	1.53368	0.261989	0.145775	-0.0185862	-0.844732	-0.821699	-0.701087
ENSG00000135318	-1.0723	-1.07191	-0.398584	-0.109889	-0.331185	0.377128	1.26787	1.64815	1.62561	-0.448334	-0.688867	-0.797691
ENSG00000135362	-1.15449	-1.32657	-0.808764	0.337162	0.0703876	0.165354	1.6195	0.974824	1.58257	-0.698524	-0.025868	-0.735588
ENSG00000135363	-1.14243	-1.01765	-1.57871	0.817211	1.52594	1.43791	0.67569	0.205358	0.290919	-0.488378	-0.456994	-0.268866
ENSG00000135365	-0.964319	-0.599694	-1.12102	1.18956	1.70071	1.80403	-0.457058	-0.412531	-0.615371	-0.268015	-0.00703044	-0.249265
ENSG00000135373	-1.49502	-1.08532	-1.5587	1.21224	0.716717	0.911412	1.11227	0.485068	0.716306	-0.428183	-0.329073	-0.25772
ENSG00000135378	-1.01725	-1.16561	-1.37465	0.206509	0.297007	0.0442752	1.27482	1.38878	1.57307	-0.315395	-0.313152	-0.598409
ENSG00000135404	-1.4461	-0.693123	-0.784841	0.560552	0.209825	0.228938	1.18087	1.0956	1.7604	-0.552033	-1.08522	-0.474866
ENSG00000135424	-1.60416	-0.602137	-1.45508	-0.331853	-0.0783973	0.989033	1.06193	1.05654	1.38177	0.502145	-0.569369	-0.350439
ENSG00000135439	-1.10091	-1.85041	-1.33538	0.988266	0.46041	-0.575206	0.720624	0.192025	1.32274	0.831358	0.127013	0.219457
ENSG00000135454	-0.985773	-0.546415	-0.883313	0.257934	-0.392294	0.326101	1.99028	0.871807	1.52428	-0.672928	-0.656508	-0.833165
ENSG00000135469	-1.39073	-0.994502	-1.6665	1.13689	1.29695	1.00929	0.366757	0.685345	0.562949	-0.175108	-0.482812	-0.348534
ENSG00000135473	-1.3807	-1.36938	-1.48766	1.24291	1.14823	1.28533	0.219451	0.429319	0.303839	-0.136006	-0.366517	0.111177
ENSG00000135477	-0.364488	-0.430072	-0.520063	-0.459985	-0.29583	-0.586014	1.8274	1.74042	1.31509	-0.630284	-0.789008	-0.807163
ENSG00000135480	-1.16839	-1.14066	-1.37264	0.799498	0.963612	0.818934	0.910457	1.01368	1.05897	-0.451093	-0.760939	-0.671437
ENSG00000135519	-1.15957	-1.1356	-1.00009	1.16603	1.41143	1.36847	0.335056	0.57687	0.491257	-0.832062	-0.521117	-0.700672
ENSG00000135521	-1.48496	-1.15321	-1.96716	-0.150361	0.548462	0.311524	0.441239	0.258496	0.480904	0.596605	1.26191	0.856549
ENSG00000135547	-0.725368	-0.94134	-1.07148	0.322906	0.402471	0.597599	1.58857	1.41821	0.994955	-0.942843	-0.6611	-0.982583
ENSG00000135549	-0.394814	-0.588396	-0.579984	-0.332083	-0.705944	-0.526694	1.74498	1.6061	1.58153	-0.624887	-0.41196	-0.767839
ENSG00000135596	-1.2257	-0.669278	-1.14788	0.366684	0.818606	0.692949	1.60526	0.564241	1.30916	-0.765559	-0.937389	-0.611089
ENSG00000135604	-1.11106	-1.31319	-1.85802	0.854003	0.85184	1.37789	0.577336	0.244955	0.220877	-0.148696	-0.450006	0.754062
ENSG00000135622	-1.31949	-0.405786	-1.49708	-0.0443471	0.330672	0.277514	1.33371	1.34536	1.4987	-0.355682	-0.467032	-0.696553
ENSG00000135631	-0.951882	-1.42804	-1.18659	0.168993	-0.224532	-0.257497	1.85851	1.23583	1.1565	-0.325355	-0.217425	0.171491
ENSG00000135643	-0.378923	-0.765391	-1.1763	1.24479	0.939321	0.955513	0.648149	0.737767	1.01783	-1.21667	-0.846144	-1.15994
ENSG00000135677	-0.984599	-1.12622	-1.05165	-0.16435	-0.139692	-0.0590581	1.63285	1.50066	1.50385	-0.468662	-0.320434	-0.322704
ENSG00000135678	-1.83551	-1.39364	-1.28173	0.533814	0.123752	0.461343	1.18328	0.794979	1.0342	0.580168	-0.293042	0.0923804
ENSG00000135698	-0.531654	-0.449803	-0.81693	1.56409	1.65037	1.64926	-0.483136	-0.795003	-0.00516874	-0.446589	-0.688527	-0.646913
ENSG00000135709	-0.986616	-0.947885	-0.805547	1.67044	1.62767	1.49526	-0.341445	-0.284967	-0.132129	-0.512156	-0.491061	-0.291567
ENSG00000135740	-0.31856	-0.390223	-0.322914	-0.376691	-0.591591	-0.0363807	1.53497	1.63986	1.5495	-0.906562	-0.507321	-1.27409
ENSG00000135778	-1.21987	-0.826659	-0.997308	0.875664	0.881603	0.889857	0.980809	0.985361	1.0692	-1.0011	-1.01747	-0.620095
ENSG00000135828	-0.877903	-0.977529	-0.939672	1.5808	1.52092	1.69599	-0.366166	-0.370277	-0.460968	-0.289369	-0.288086	-0.227731
ENSG00000135838	-1.08898	-1.5011	-1.09698	0.222255	0.433341	0.402043	1.47317	1.19921	1.28576	-0.680592	-0.43338	-0.214754
ENSG00000135842	-0.673578	-0.869327	-0.652486	1.43384	1.36424	1.18593	0.34922	0.643631	0.161915	-0.375053	-1.42572	-1.14261
ENSG00000135845	-1.22187	-0.594406	-0.587621	1.60372	1.37729	1.64136	-0.515836	0.299349	-0.0976517	-0.853029	-0.521588	-0.529708
ENSG00000135916	-1.20489	-1.65805	-1.4293	1.08109	0.426862	1.08403	1.12731	-0.17019	0.952611	-0.0443513	-0.142828	-0.022301
ENSG00000135917	-1.04717	-1.21665	-1.25193	0.432587	-0.0449296	-0.204494	1.50302	1.35739	1.47331	-0.230312	-0.42119	-0.349624
ENSG00000135919	-0.594344	-0.72944	-0.543497	0.327916	0.621387	0.752394	1.31213	1.17897	1.21085	-1.24533	-1.20232	-1.08872
ENSG00000135940	-1.71272	-1.28275	-1.51216	0.360846	0.2582	-0.149108	1.14921	1.2047	0.856323	-0.0699667	0.412979	0.484446
ENSG00000136002	-1.09321	-1.43092	-1.09833	0.780198	0.816835	1.12366	0.692902	1.55276	0.097102	-0.983828	-0.369061	-0.0881142
ENSG00000136014	-1.31026	-1.18262	-1.06812	0.180045	0.0870256	0.557488	1.46331	1.4081	1.24555	-0.691195	-0.377877	-0.311449
ENSG00000136040	-1.24898	-1.54443	-0.956135	-0.0707606	0.210988	0.186852	1.2904	1.46523	1.42054	-0.406773	-0.190411	-0.156525
ENSG00000136059	-0.890327	-1.21732	-0.940116	0.00570822	0.470607	0.18442	1.89229	1.03623	1.31532	-0.432302	-0.712517	-0.712002
ENSG00000136114	-1.3785	-1.41786	-1.48059	1.20815	1.05736	0.873507	0.804073	0.296738	0.761205	-0.447968	-0.0943984	-0.181723
ENSG00000136156	-0.863966	-1.10342	-0.49539	0.544749	0.325946	0.956988	0.662396	1.21999	1.60373	-0.612678	-1.33395	-0.904388
ENSG00000136158	-0.529683	-0.435935	-0.394327	-0.763469	-1.18334	-1.0149	1.67119	1.49425	1.50522	-0.182424	0.022101	-0.188681
ENSG00000136167	-1.13156	-1.10688	-0.932381	0.323615	0.251001	0.220756	1.36552	1.45549	1.47735	-0.695498	-0.559262	-0.668154
ENSG00000136205	-0.805711	-0.562086	-1.26055	0.272502	0.315263	-0.273763	1.1949	1.72189	1.47306	-0.468055	-1.05241	-0.555039
ENSG00000136235	-0.668904	-0.607699	-0.616155	-0.0777926	-0.28597	-0.462779	1.69342	1.55933	1.62687	-0.725937	-0.717916	-0.716473
ENSG00000136237	-1.51408	-1.27132	-1.21499	1.37149	1.33236	1.30597	-0.022924	-0.357224	-0.0765266	-0.0383974	0.242208	0.243424
ENSG00000136244	-1.11255	-1.30144	-1.1069	1.47869	1.57955	1.33959	-0.398807	-0.293772	-0.287814	-0.0732838	-0.006654	0.183405
ENSG00000136327	-1.1823	-1.57633	-0.885219	-0.278912	-0.257455	0.708284	1.40094	1.26941	1.34603	-0.157521	-0.511654	0.124739
ENSG00000136367	-1.43282	-1.18524	-1.36845	0.440875	0.863215	0.60461	1.14806	0.96991	1.19564	-0.156559	-0.725747	-0.353504
ENSG00000136378	-1.08087	-0.89233	-1.05017	1.3777	1.408	1.49718	0.42779	0.130512	0.026922	-0.7031	-1.05235	-0.0892933
ENSG00000136425	-1.4257	-0.389761	-1.24872	1.73026	1.06947	1.31995	-0.400618	-0.540691	0.725705	-0.221539	-0.0293759	-0.588989
ENSG00000136450	-1.10836	-0.949449	-0.935355	0.669538	0.336133	0.450916	1.39474	1.15904	1.40751	-0.818925	-0.781316	-0.824477
ENSG00000136490	-1.03271	-1.07672	-1.03726	0.181864	0.327939	0.069519	1.35961	1.43809	1.52476	-0.223222	-0.555986	-0.975885
ENSG00000136521	-0.412776	-0.908048	-0.467629	0.558441	-0.281564	0.733721	1.26142	0.998072	1.62082	-0.879871	-1.55762	-0.664964
ENSG00000136522	-1.08828	-1.07354	-0.645307	-0.267829	-0.542648	0.0704428	1.81526	1.23921	1.61331	-0.497912	-0.321543	-0.301168
ENSG00000136531	-0.845674	-1.635	-0.768909	0.396527	-0.0652994	0.474278	1.28208	1.0605	1.69422	-0.841252	-0.325285	-0.426197
ENSG00000136542	-1.07213	-0.983344	-0.983593	1.34552	1.50646	1.73315	0.149631	-0.0389318	-0.140006	-0.527574	-0.391251	-0.597934
ENSG00000136603	0.0313612	-0.315849	-0.353105	-0.0542903	-0.308346	-0.13585	1.45258	1.52474	1.52713	-0.931647	-1.05354	-1.38319
ENSG00000136689	-1.26211	-1.37159	-0.958992	0.976018	0.665223	0.723286	1.21065	0.99287	0.958813	-0.836803	-0.634559	-0.462809
ENSG00000136695	-1.04493	-0.818085	-1.44616	0.631964	0.324454	0.615742	1.39042	0.987509	1.31007	-0.878898	-0.154046	-0.918043
ENSG00000136710	-1.14509	-1.28163	-0.82391	0.0745349	-0.604859	-0.0559012	1.27642	1.39697	1.79591	-0.368661	-0.221505	-0.0422674
ENSG00000136717	-0.907351	-0.419166	-1.28668	0.796126	0.237183	0.177878	1.34946	0.752055	1.48745	0.145856	-0.790673	-1.54214
ENSG00000136718	-1.10656	-1.49382	-1.69576	1.12378	0.713089	0.068133	0.166271	0.472657	1.45053	0.611128	-0.395485	0.0860395
ENSG00000136720	-1.04358	-1.07069	-1.02719	0.192823	-0.00950304	0.0297261	1.44126	1.52549	1.54694	-0.670785	-0.511349	-0.40313
ENSG00000136810	-1.10188	-0.818676	-1.05889	1.13609	1.24322	1.42038	0.800389	0.18546	0.634995	-0.591138	-0.954614	-0.895337
ENSG00000136826	-0.26188	-0.455116	-0.308125	0.285692	0.48449	0.471217	1.26219	1.22737	1.2882	-1.30334	-1.26377	-1.42693
ENSG00000136828	-0.622931	-1.15561	-0.79276	0.0290644	-0.0410854	-0.528308	1.67258	1.7194	1.32125	-0.546194	-0.451521	-0.603874
ENSG00000136830	-1.09152	-1.19763	-1.21864	0.381607	0.591851	0.845582	1.23423	1.32926	1.05249	-0.691523	-0.478872	-0.756819
ENSG00000136842	-0.777731	-0.51932	-0.717471	-0.218933	-0.315864	-0.544949	1.84642	1.39708	1.63883	-0.7837	-0.485397	-0.51897
ENSG00000136854	-0.653978	-1.08256	-1.10841	0.514381	0.0887946	-0.184751	1.09308	1.41874	1.83669	-0.560536	-0.533798	-0.827643
ENSG00000136856	-0.72101	-0.777892	-1.10349	0.321191	-0.0179029	0.0868944	1.73206	1.39017	1.30222	-0.317376	-1.05208	-0.842794
ENSG00000136859	-1.60363	-0.537785	-1.18437	0.998561	1.31499	1.05468	0.685981	0.674829	0.694575	-0.632418	-0.644125	-0.821291
ENSG00000136883	-1.25106	-1.09673	-1.05057	0.157502	0.632936	0.644218	1.77616	0.967774	1.02806	-0.684553	-0.702652	-0.421089
ENSG00000136895	-1.36526	-1.59487	-1.2445	0.465863	0.6273	0.56537	1.33923	1.13569	0.848352	-0.280707	-0.0153732	-0.481084
ENSG00000136928	-1.4581	-1.35511	-1.22406	1.25276	1.39765	1.38565	-0.0210431	-0.0719975	-0.207368	0.012601	0.090291	0.198723
ENSG00000136933	-0.881659	-1.64106	-1.31668	2.06342	0.410246	0.861685	0.238476	-0.423319	-0.163491	0.346177	0.0115111	0.494689
ENSG00000136944	-0.849315	-1.26245	-0.272197	0.119663	0.0390878	0.864076	1.64291	1.00482	1.26936	-1.07727	-0.368895	-1.10979
ENSG00000136960	-0.974188	-0.78944	-0.831019	0.248438	0.096761	0.0141836	1.46888	1.65115	1.41831	-0.7661	-0.802287	-0.734692
ENSG00000136997	-1.25618	-1.59435	-1.29273	0.720064	0.572004	0.0281753	1.20262	1.16236	1.15743	-0.434358	-0.160954	-0.104085
ENSG00000136999	-0.892294	-0.726683	-0.729352	0.303785	0.43183	0.323471	1.404	1.32937	1.47415	-0.962609	-0.907407	-1.04826
ENSG00000137038	-1.35743	-1.39203	-1.14057	1.09386	1.55433	1.32552	0.158977	0.023623	0.202858	0.175146	0.0271977	-0.671477
ENSG00000137070	-1.317	-1.08154	-1.66496	1.53044	1.04155	0.986676	0.0549529	0.57379	0.594584	-0.0693033	-0.428896	-0.220297
ENSG00000137094	-0.922408	-1.35265	-1.1836	1.2556	1.15921	0.920315	0.848951	0.588741	0.782636	-0.668887	-0.761819	-0.666097
ENSG00000137103	-1.15666	-0.791594	-1.02995	0.148309	0.0442329	-0.251399	1.77705	1.89205	0.463751	-0.477635	0.198637	-0.816787
ENSG00000137171	-0.950263	-0.884898	-1.32171	0.0581211	-0.0922468	-0.150985	1.39241	1.47246	1.68755	-0.647272	-0.278562	-0.284615
ENSG00000137177	-0.37858	-1.27042	-0.83257	0.226449	-0.0143483	0.0761726	1.39104	1.38102	1.55374	-0.0464442	-0.87274	-1.21332
ENSG00000137193	-1.57987	-0.971326	-1.24867	-0.11074	0.786455	0.163425	0.918127	1.24144	1.64121	-0.22716	-0.422053	-0.19084
ENSG00000137198	-1.56249	-1.59304	-1.5916	0.67742	0.84921	1.0188	0.395989	0.107654	-0.107771	0.564967	0.637429	0.603435
ENSG00000137216	-0.341046	-1.00658	-0.650177	0.0897976	0.455785	0.003249	1.40199	1.50073	1.36445	-1.43701	-0.949049	-0.432136
ENSG00000137261	-1.1513	-1.07326	-0.946956	1.14566	1.15019	0.885195	0.767523	0.743817	0.745975	-0.169146	-1.42251	-0.675187
ENSG00000137273	-1.18485	-1.31985	-1.69636	0.172213	-0.070991	0.00969428	0.424784	1.83861	0.47203	-0.106397	0.929564	0.531549
ENSG00000137285	-1.24605	-0.735508	-1.05814	1.17312	-0.207926	0.60186	0.891929	1.33503	1.1495	-1.09207	-0.946142	0.134404
ENSG00000137310	-0.868335	-0.390897	-0.634898	-0.270067	-0.267841	-0.486136	1.41765	1.87162	1.53025	-0.314764	-1.01354	-0.573049
ENSG00000137331	-1.21393	-1.31178	-1.37194	0.453759	0.780149	0.633529	1.29984	0.874803	1.21279	-0.492322	-0.720005	-0.144897
ENSG00000137393	-0.988848	-0.529854	-1.28518	0.0317323	-0.0756207	-0.409686	1.2974	1.6851	1.65139	-0.308825	-0.537871	-0.529733
ENSG00000137440	-0.496747	-0.593918	-0.458217	-0.17114	-0.409667	-0.428092	1.45074	1.6729	1.73927	-0.99922	-0.528998	-0.776909
ENSG00000137460	-0.71245	-0.689931	-0.804999	-0.134198	-0.295561	-0.245895	1.63945	1.54078	1.66853	-0.537621	-0.559153	-0.868951
ENSG00000137462	-0.950754	-0.885448	-0.472546	1.58285	1.73729	1.47458	-0.364426	-0.247455	-0.0314353	-0.580229	-0.454807	-0.807616
ENSG00000137474	-1.26268	-1.35444	-0.977538	0.00940858	0.0673403	0.375478	1.2562	1.58318	1.38973	-0.206227	-0.330726	-0.549728
ENSG00000137486	-0.21896	-0.20357	-0.101786	1.53638	1.50882	1.58094	-0.201099	-0.340831	-0.354507	-1.03398	-1.25141	-0.92001
ENSG00000137496	-1.40848	-0.746579	-1.30551	-0.023872	-0.0405358	0.995982	1.14463	1.69676	0.953087	-0.562238	-0.128768	-0.574475
ENSG00000137502	-0.650215	-0.826104	-0.84102	0.632899	0.844222	0.785141	1.1286	0.904379	1.28308	-0.777269	-1.36677	-1.11695
ENSG00000137507	-1.61818	-0.829108	-1.40363	1.11513	0.884218	0.803394	1.1933	0.411324	0.828286	-0.345583	-0.758895	-0.280257
ENSG00000137509	-1.06017	-1.31599	-1.55187	0.999505	0.456157	1.41467	0.933203	0.339722	0.823726	0.0948826	-0.891661	-0.242178
ENSG00000137547	-0.309428	-1.36913	-1.68953	0.884862	0.490129	0.428766	0.631192	1.43175	1.19207	-0.502586	-0.859033	-0.32907
ENSG00000137558	-0.745648	-0.75804	-0.861799	1.57592	1.69168	1.50589	-0.160384	-0.169984	0.0120875	-0.698481	-0.655538	-0.735712
ENSG00000137571	-1.35942	-1.35702	-1.11429	1.4754	1.19398	1.23773	0.449424	0.178298	0.456367	-0.488411	-0.217564	-0.45448
ENSG00000137573	-1.01497	-1.17124	-1.53619	0.647019	1.21397	0.471514	1.16823	1.09343	0.790766	-0.551021	-0.465069	-0.646448
ENSG00000137575	-1.01811	-1.32878	-0.832063	1.00314	1.23135	1.16411	0.845283	0.529156	0.800707	-0.925845	-0.901919	-0.567034
ENSG00000137628	-1.16113	-1.18656	-0.936529	1.51552	1.42369	1.36307	0.163275	0.186179	0.359354	-0.577883	-0.556553	-0.592433
ENSG00000137642	-0.998478	-0.781799	-0.480519	0.306998	-0.287385	0.310604	1.24878	1.8315	1.34703	-1.03823	-0.635071	-0.823437
ENSG00000137648	-1.65015	-1.18353	-1.20358	0.661731	0.974611	0.375225	1.35084	0.658602	0.932939	-0.876198	0.00849091	-0.0489782
ENSG00000137673	-1.25238	-1.24723	-1.24579	0.930508	0.927307	0.750523	-0.585923	-0.602644	-0.630066	0.990667	1.08099	0.884039
ENSG00000137699	-0.93149	-0.850009	-0.851401	0.785642	0.984944	0.217838	1.65782	1.17268	0.538647	-0.655181	-0.853373	-1.21612
ENSG00000137720	-1.98464	-0.885583	-1.10816	0.586844	-0.0491104	0.509818	1.07844	0.88677	1.41849	0.284602	-0.11597	-0.621497
ENSG00000137726	-0.989734	-1.06661	-1.31303	1.37636	1.07704	0.937344	0.517557	1.14899	0.40377	-0.639735	-0.801245	-0.650702
ENSG00000137747	-1.05911	-0.879869	-1.05891	0.118004	-0.0316079	-0.416025	1.70041	1.56363	1.29611	-0.591093	-0.65499	0.0134469
ENSG00000137767	-1.40964	-1.43718	-1.11954	1.1916	1.30265	1.54172	0.104663	0.0234186	0.206632	-0.157633	-0.336507	0.089818
ENSG00000137801	-0.924056	-0.937886	-0.854247	1.51476	1.21858	1.25812	0.427209	0.242951	0.697788	-0.613237	-0.945879	-1.0841
ENSG00000137802	-1.35521	-1.13484	-1.23864	1.35155	1.26106	1.61294	0.235995	0.141065	-0.0262493	-0.347388	-0.268546	-0.231738
ENSG00000137819	-0.799158	-0.902884	-1.10581	0.298457	0.227879	0.17477	1.00945	1.34969	1.83999	-0.199065	-0.730295	-1.16302
ENSG00000137825	-1.02164	-0.800641	-0.895489	1.31341	1.42032	1.48362	0.287445	0.421051	0.342234	-0.951994	-0.866997	-0.731319
ENSG00000137834	-0.922852	-0.934044	-0.70979	0.405774	0.388789	0.257209	1.24423	1.43635	1.52606	-1.04974	-0.826632	-0.815352
ENSG00000137857	-0.536189	-0.701524	-0.611804	0.624203	0.906311	0.767255	1.15189	0.910489	1.16783	-1.2869	-1.12233	-1.26924
ENSG00000137872	-1.65791	-1.3933	-1.3879	0.64706	1.12885	1.24438	0.90682	0.42043	-0.128574	0.334137	-0.122399	0.00839809
ENSG00000137877	-0.977631	-1.04388	-1.15162	0.516202	0.906562	0.56471	0.612634	1.28892	1.30411	-1.49558	-0.028245	-0.49619
ENSG00000137878	-1.18297	-0.483995	-1.23297	1.29772	1.68757	1.19866	0.186377	0.2681	0.347121	-0.476593	-0.550911	-1.05811
ENSG00000137936	-0.696607	-1.23382	-0.783745	-0.989681	-0.958538	-0.510014	1.63587	1.39821	1.02644	0.265287	0.653968	0.192643
ENSG00000137941	-1.14522	-1.16057	-1.2413	-0.590863	0.0169979	0.308919	1.31948	1.2811	1.64344	0.014189	0.0710305	-0.517201
ENSG00000137959	-0.604711	-0.309306	-1.23923	0.977861	1.26201	0.606201	0.890148	0.49999	0.883232	-0.102895	-1.70943	-1.15387
ENSG00000137965	-1.51664	-1.43236	-1.48503	-0.0408713	0.614691	1.5397	0.69026	0.877257	0.275276	0.285545	0.464068	-0.271882
ENSG00000137968	-0.706152	-0.653954	-0.727119	-0.281926	-0.987483	-0.356282	1.69952	1.73185	1.39517	-0.123321	-0.604056	-0.386247
ENSG00000138002	-1.60019	-1.40757	-1.33238	0.852998	0.586231	0.368255	0.292109	1.3844	1.17955	-0.261909	-0.109274	0.0477786
ENSG00000138028	-1.14933	-1.2695	-0.987065	1.47227	1.46324	1.50383	0.0569222	-0.0512317	0.15578	-0.493363	-0.391419	-0.310141
ENSG00000138030	-0.992032	-0.761521	-0.979586	-0.125334	0.138385	0.552551	1.37541	1.18737	1.69656	-1.27029	-0.461676	-0.359841
ENSG00000138083	-1.33141	-1.32741	-1.41164	1.19998	1.16517	1.48303	0.0422304	-0.182872	-0.441477	0.40917	0.199684	0.195538
ENSG00000138119	-1.20158	-0.904769	-1.22367	0.356373	0.842049	0.34275	0.259546	1.52028	1.65945	-0.145251	-0.767916	-0.737257
ENSG00000138131	-0.864694	-1.28546	-0.950018	0.236189	0.141058	0.259713	1.28744	1.51787	1.53584	-0.555738	-0.501297	-0.820897
ENSG00000138166	-0.173687	-0.950751	-1.32758	0.146843	-0.361765	0.0782996	1.45334	1.54494	1.52787	-0.505418	-0.592377	-0.839708
ENSG00000138207	-0.870148	-1.39953	-0.84124	1.34069	1.22636	0.984658	0.127037	0.484805	1.08603	-0.340634	-0.632187	-1.16584
ENSG00000138271	-0.952067	-1.17362	-1.23429	-0.413573	-0.12333	-0.0550754	1.40878	1.48389	1.62879	-0.11795	-0.0708094	-0.380734
ENSG00000138311	-0.696895	-0.237382	-0.323917	-0.268934	-0.580762	-0.458461	1.3258	1.53812	1.9537	-0.491976	-0.839653	-0.919636
ENSG00000138316	-1.40548	-1.18732	-1.29488	0.160131	0.308542	0.181117	1.40133	1.34906	1.32246	-0.372659	-0.175453	-0.286844
ENSG00000138336	-0.439007	-0.414016	-0.332078	-0.144608	-0.191291	-0.171554	1.68128	1.57134	1.45151	-0.927958	-0.996548	-1.08708
ENSG00000138356	-1.54574	-1.45839	-1.69822	0.927416	0.154317	0.0800765	0.997385	0.509469	0.992335	0.160755	0.608973	0.271617
ENSG00000138376	-0.990285	-1.89227	-1.45063	0.850912	1.18793	0.971599	0.779612	0.45255	0.543089	-0.233807	-0.295054	0.0763461
ENSG00000138380	-0.600488	-0.714119	-0.685372	1.17125	1.70065	1.85427	-0.125121	0.0141431	-0.343998	-0.499525	-0.931654	-0.840038
ENSG00000138386	-1.30068	-1.19414	-1.35594	1.51616	1.26837	1.33696	0.379302	0.0327476	0.0291058	-0.328345	-0.295593	-0.0879456
ENSG00000138400	-1.17355	-1.35131	-1.35017	0.384915	0.267606	0.351556	1.36072	1.35243	1.22471	-0.381619	-0.156343	-0.528943
ENSG00000138411	-1.41788	-1.48861	-1.19341	1.00583	1.18623	1.40354	0.498935	0.473512	0.452023	-0.284607	-0.328469	-0.307079
ENSG00000138413	-1.003	-0.614672	-1.02718	1.7676	1.73784	1.17058	-0.617356	-0.31646	-0.4605	0.0956008	-0.560633	-0.171819
ENSG00000138449	-1.15404	-1.02505	-1.74969	0.531114	-0.14638	-0.106185	0.961126	1.0491	1.51135	-0.672571	0.682905	0.118325
ENSG00000138496	-0.716199	-0.972596	-0.770066	0.754666	0.672854	0.646421	1.24119	1.13943	1.15995	-1.08261	-0.998727	-1.07432
ENSG00000138587	-1.17588	-0.872167	-0.863277	1.43443	1.13223	1.28054	-0.70553	-1.15111	-0.665106	0.533441	0.64563	0.406808
ENSG00000138593	-0.828265	-1.14237	-0.939261	0.976085	0.6534	1.3432	0.659437	0.736359	1.2216	-0.860579	-0.713001	-1.1066
ENSG00000138604	-1.27143	-0.969329	-1.22714	-0.00396378	0.43676	-0.216085	1.1581	1.29429	1.81877	-0.270665	-0.480162	-0.269142
ENSG00000138606	-1.15907	-1.0975	-1.6184	0.185559	0.374212	-0.292628	1.07864	1.52316	1.39599	0.0804846	-0.343261	-0.127189
ENSG00000138613	-1.76108	-1.47351	-0.92556	0.707085	1.1195	0.458224	0.990026	0.747459	0.961402	0.0342522	-0.622872	-0.234931
ENSG00000138615	-0.916818	-1.51495	-1.11866	0.124287	-0.0139053	-0.0579681	1.32338	1.51794	1.48585	-0.403776	-0.0161764	-0.409196
ENSG00000138623	-1.07802	-0.930684	-0.68189	-0.0652706	0.19049	-0.0963164	1.80441	1.1234	1.58997	-0.994878	-0.58923	-0.271989
ENSG00000138639	-1.19108	-1.2585	-1.3416	1.21778	1.07171	1.50769	0.642119	0.245008	0.441135	-0.533744	-0.298524	-0.501988
ENSG00000138641	-1.36257	-1.47794	-1.31054	0.717676	0.345196	0.347927	1.21926	1.10341	1.24121	-0.342396	-0.175247	-0.305997
ENSG00000138642	-1.26068	-0.529323	-0.405841	-0.905562	-0.954665	-0.0913318	1.68673	1.54265	1.37145	-0.0591244	-0.057367	-0.336942
ENSG00000138646	-0.861069	-0.806905	-1.1886	0.970827	1.45999	1.42539	0.666457	0.394766	0.506172	-0.791025	-1.01022	-0.765778
ENSG00000138650	-0.825598	-0.628402	-1.1696	-0.177911	-0.428246	-0.888242	1.49976	1.4662	1.61958	0.390832	-0.493656	-0.36471
ENSG00000138669	-0.354402	-1.10883	-0.822066	-0.524094	0.0967768	-0.0368775	1.42628	1.49419	1.7448	-0.651613	-0.359273	-0.904887
ENSG00000138670	-1.01669	-1.03217	-0.602749	-0.0313363	0.350034	-0.178371	1.70774	1.22898	1.58644	-0.905651	-0.49508	-0.611143
ENSG00000138675	-1.12047	-1.02103	-1.03644	1.43097	1.16611	1.7773	-0.545682	-0.564546	-0.587781	0.0652094	0.20969	0.226672
ENSG00000138678	-0.833264	-0.853906	-1.31041	1.32298	1.65516	1.65156	-0.387038	-0.281138	-0.329231	-0.510354	-0.197164	0.0728064
ENSG00000138685	-0.508043	-0.904485	-0.537572	0.313197	-0.731394	-0.29512	1.72774	1.99468	0.842988	-0.539038	-0.783506	-0.579451
ENSG00000138709	-1.02514	-1.16919	-1.03547	0.401427	0.350354	0.0540335	1.39905	1.45624	1.41309	-0.57048	-0.712458	-0.561454
ENSG00000138758	-1.63068	-1.34952	-1.43555	1.21808	1.20576	0.712918	0.211964	0.482761	0.674412	0.360177	-0.0684308	-0.381881
ENSG00000138760	-0.684091	-0.338956	-0.634482	0.116879	-0.206295	-0.655285	1.60856	1.68495	1.48641	-0.717225	-0.829175	-0.831295
ENSG00000138764	-1.37845	-1.40559	-1.40369	0.762144	1.21114	1.31275	0.342548	0.667005	0.752088	-0.310545	-0.21324	-0.336163
ENSG00000138769	-1.09403	-1.5518	-1.58175	1.1622	1.10164	1.28132	0.631353	0.397913	0.0141641	-0.239493	0.11966	-0.241194
ENSG00000138771	-1.44279	-0.763314	-0.985137	-0.0976161	0.267994	0.235263	0.456644	2.08718	1.40098	0.0120453	-0.671827	-0.499425
ENSG00000138772	-0.963139	-0.784295	-0.832316	1.26894	1.12792	1.38922	0.487762	0.500039	0.743255	-0.825094	-1.06224	-1.05006
ENSG00000138795	-1.43374	-1.26501	-1.12906	0.23654	0.0144637	-0.0305214	1.16054	1.53465	1.46215	-0.312093	0.0338337	-0.271745
ENSG00000138798	-1.53251	-0.66707	-0.954764	1.1696	0.330003	0.851717	0.461918	0.85625	1.06671	0.676304	-1.15273	-1.10543
ENSG00000138829	-0.484956	-1.28559	-0.708369	0.264446	0.737454	1.14697	1.02163	0.95727	1.28914	-0.990442	-0.672476	-1.27507
ENSG00000138834	-1.57113	-0.793991	-1.29556	0.108388	-0.423618	0.331075	1.53733	1.50649	0.997926	-0.408962	-0.244728	0.256781
ENSG00000138892	-0.705772	-0.861548	-0.584922	-0.45446	-0.220181	-0.137204	1.4666	1.70789	1.6913	-0.702759	-0.636477	-0.562469
ENSG00000139044	-1.08367	-1.00834	-1.13725	-0.139763	-0.335669	-0.056699	1.68033	1.78656	1.07269	-0.180548	-0.337414	-0.260224
ENSG00000139055	-0.460057	-0.388076	-0.543056	1.77724	1.53606	1.58328	-0.505455	-0.335493	-0.503301	-0.793932	-0.940226	-0.426979
ENSG00000139112	-1.11026	-1.40509	-1.11971	0.396894	0.0652459	0.269998	0.807112	1.51632	1.61413	-0.162929	-0.0222909	-0.849409
ENSG00000139117	-1.32653	-1.40929	-1.39451	1.3519	1.3336	1.20945	0.287685	0.297348	0.0720333	-0.154465	-0.0848738	-0.182335
ENSG00000139160	-1.53358	-1.55478	-1.51969	0.367961	0.383697	0.763976	0.497403	1.09042	1.10336	0.536618	-0.295827	0.160442
ENSG00000139174	-1.09139	-0.931495	-0.974246	0.190207	0.541049	0.344953	1.33224	1.63044	1.13473	-0.332417	-1.00131	-0.842743
ENSG00000139178	-1.39902	-1.39688	-0.673595	1.29843	1.22132	1.00665	0.322544	1.23747	-0.298559	-0.151548	-0.486749	-0.680057
ENSG00000139182	-1.48106	-0.810141	-1.43252	0.383147	0.581114	1.39628	0.753867	0.912132	1.11016	-0.875261	-0.0233839	-0.514336
ENSG00000139190	-0.711819	-0.496534	-0.355677	-0.224487	-0.851332	-0.151147	1.65308	1.70792	1.45325	-0.696147	-0.350974	-0.976136
ENSG00000139194	-0.839445	-1.07334	-0.569072	-0.442262	-0.0858519	-0.679156	1.60239	1.45472	1.72521	-0.460694	-0.112882	-0.519615
ENSG00000139200	-1.57003	-0.537369	-0.753569	-0.436126	0.110862	-0.147121	1.39095	1.76068	1.32751	-0.345287	-0.0704127	-0.730089
ENSG00000139209	-0.736146	-1.58669	-0.984229	-0.16001	-0.445191	0.989877	0.831381	1.99011	0.937086	-0.329692	-0.227404	-0.279093
ENSG00000139211	-0.926738	-1.28729	-1.42874	1.45782	1.26696	1.01874	0.419172	0.337518	0.593771	-0.580266	-0.833169	-0.0377741
ENSG00000139263	-0.374525	-0.608623	-0.561645	1.65089	1.71547	1.5915	-0.506922	-0.68488	-0.634471	-0.541492	-0.570753	-0.474541
ENSG00000139269	-0.599464	-0.636733	-0.544788	-0.352385	-0.891342	-0.393563	1.69725	1.81728	1.39249	-0.44949	-0.537291	-0.501958
ENSG00000139278	-0.814286	-0.781371	-0.775425	1.6068	1.66793	1.54993	-0.483849	-0.82812	-0.560199	-0.183451	-0.277999	-0.119958
ENSG00000139289	-1.25863	-1.09018	-0.869635	1.32703	1.52835	1.72117	-0.10533	-0.272635	-0.0164722	-0.373199	-0.374416	-0.216039
ENSG00000139292	-1.18429	-0.569176	-1.84159	0.861854	1.54784	0.859025	0.0691701	0.463882	1.07137	-0.584407	-0.180119	-0.513545
ENSG00000139318	-0.588968	-0.483842	-0.434075	1.3798	1.70902	1.66644	-0.195772	-0.175807	-0.212139	-0.96766	-1.11163	-0.585366
ENSG00000139329	-0.500481	-0.610985	-0.681797	0.179092	0.678444	-0.0334149	1.30621	0.690037	1.9925	-0.766597	-1.39088	-0.862132
ENSG00000139405	-1.65728	-0.767227	-1.26364	0.282985	0.487823	0.607457	1.17213	0.964779	1.48353	-0.132435	-0.875328	-0.302794
ENSG00000139410	-0.641762	-1.19067	-0.918359	1.36115	1.49925	0.90905	0.441881	0.68397	0.525086	-1.04093	-0.653651	-0.975011
ENSG00000139428	-1.21163	-1.26188	-1.22399	0.369171	0.172866	-0.350709	1.20245	1.37751	1.56363	-0.144989	0.086702	-0.579131
ENSG00000139438	-1.10925	-0.779772	-0.43282	1.22046	0.552911	0.418753	1.16194	1.19389	0.910532	-1.31699	-0.842509	-0.977144
ENSG00000139508	-0.951255	-0.883462	-0.890985	0.142141	0.3615	0.288999	1.5176	1.26934	1.55573	-0.74776	-0.75454	-0.907315
ENSG00000139567	-1.04615	-0.462737	-1.60821	1.12459	1.48717	1.16663	0.343281	-0.531526	0.797563	-0.429207	-1.00935	0.167957
ENSG00000139597	-0.625071	-0.713024	-0.477969	-0.982675	-1.17572	-0.755777	1.65656	1.45673	1.43096	-0.0740438	0.136062	0.12396
ENSG00000139625	-1.23114	-1.9584	-1.12884	0.912307	1.0615	1.06897	0.654504	0.599433	0.560923	0.00390829	-0.164247	-0.378915
ENSG00000139629	-1.12339	-0.541068	-1.55476	0.620497	1.00342	1.2684	0.839445	0.72058	0.956764	-0.99306	-0.293821	-0.903019
ENSG00000139631	-1.10447	-1.26569	-0.952285	0.263698	-0.0316393	0.247334	1.4679	1.28906	1.57971	-0.699542	-0.289633	-0.504437
ENSG00000139636	-1.54868	-0.719658	-1.37456	-0.433707	-0.409064	-0.627	1.21131	1.33257	1.23273	0.205573	0.535459	0.595031
ENSG00000139641	-1.43444	-1.50366	-1.50624	0.624049	0.383106	0.013879	0.821698	1.32529	1.03444	-0.177267	0.566855	-0.147705
ENSG00000139668	-1.35402	-0.928887	-1.02159	0.259757	-0.135905	-0.250732	1.38278	1.53385	1.57087	-0.420966	-0.314818	-0.320345
ENSG00000139679	-1.13275	-1.37966	-0.945538	-0.380349	-0.459658	-0.0231836	1.26468	1.71561	1.37073	-0.026268	0.263279	-0.266899
ENSG00000139734	-0.529341	-0.429334	-0.639158	1.49285	1.58743	1.71943	-0.17841	-0.178244	-0.23632	-0.895512	-0.984669	-0.728715
ENSG00000139880	-1.21983	-1.74535	-1.38761	1.28876	1.42376	0.529004	0.183552	0.452109	0.196517	0.257929	-0.32781	0.348967
ENSG00000139890	-1.34106	-1.14386	-0.915829	0.904645	1.01064	0.555386	0.458049	0.606176	1.48208	0.332686	-0.726928	-1.22199
ENSG00000139926	-1.04723	-1.16738	-1.15063	-0.0695873	0.304597	0.755066	1.51087	1.15649	1.40098	-0.600795	-0.481805	-0.610568
ENSG00000139970	-0.533221	-0.594224	-0.614529	-0.141685	0.139035	0.0110713	1.73672	0.79421	1.94108	-0.835746	-1.0563	-0.84641
ENSG00000139971	-1.362	-1.46719	-1.53637	0.214125	0.252306	0.441277	1.47367	0.742167	1.03105	0.170362	0.526377	-0.48576
ENSG00000139973	-0.834655	-1.03453	-1.1789	1.03065	1.3389	1.00017	-0.701956	-1.12561	-0.7297	0.861782	0.75565	0.618196
ENSG00000139985	-0.672517	-1.06836	-1.34254	1.24109	1.3421	1.16015	0.597952	0.316946	0.764475	-0.59768	-0.860361	-0.88124
ENSG00000139988	-1.02259	-1.30933	-0.940138	0.741157	0.69016	0.532734	1.61014	1.03574	0.865825	-0.827116	-0.681022	-0.695567
ENSG00000139998	-0.633775	-0.762008	-0.5688	-0.498651	-0.775255	-0.755672	1.63368	1.63297	1.63235	-0.296263	-0.289739	-0.318834
ENSG00000140022	-0.899913	-0.92576	-0.800634	-0.601486	-0.326498	-0.447351	1.50447	1.557	1.76063	-0.215581	-0.360218	-0.244661
ENSG00000140044	-1.61686	-0.71112	-1.77095	0.540517	0.595947	0.240479	0.410657	1.13555	1.42626	-0.438838	0.504067	-0.315713
ENSG00000140057	-1.24591	-1.40712	-1.30844	1.33746	1.0609	1.09376	0.516803	0.730194	0.519769	-0.372781	-0.398178	-0.526461
ENSG00000140092	-1.14441	-0.869312	-1.17172	1.11361	1.02429	1.38548	0.405832	0.620814	0.853141	-1.00364	-0.200471	-1.01361
ENSG00000140157	-0.706205	-1.01741	-0.708977	1.4589	2.16356	1.00038	-0.259952	-0.524772	-0.26777	-0.0406743	-0.808624	-0.28845
ENSG00000140199	-0.384794	-0.434066	-0.768937	0.0600714	0.149344	0.562943	1.33079	1.34675	1.51271	-1.32287	-1.05048	-1.00146
ENSG00000140262	-1.3083	-1.45865	-1.3518	0.471866	0.360138	0.198863	1.57936	1.16578	0.87894	0.189633	-0.273226	-0.452602
ENSG00000140284	-0.924856	-1.39827	-0.779516	1.29752	1.34783	1.02286	0.663323	0.571042	0.569255	-0.815998	-0.585285	-0.967909
ENSG00000140297	-0.443609	-0.219499	-0.299681	1.66506	1.56508	1.64101	-0.565784	-0.52838	-0.953859	-0.845294	-0.583651	-0.431392
ENSG00000140323	-0.630283	-0.63647	-0.5131	0.544759	1.08773	1.50457	0.559251	1.00829	0.634766	-1.08266	-1.5692	-0.907663
ENSG00000140386	-0.296642	-0.65116	-0.422783	0.598443	-0.0956311	-0.634943	1.55264	1.44154	1.46239	-1.00151	-1.0126	-0.939745
ENSG00000140398	-0.909413	-1.09816	-1.51118	0.859272	0.114681	0.0172702	1.71361	0.674362	1.26007	-0.0460456	-0.105283	-0.969188
ENSG00000140406	-0.984221	-1.36381	-0.892041	0.485699	0.60029	0.42718	1.23641	1.21006	1.42696	-0.613729	-0.856652	-0.67614
ENSG00000140416	-1.53759	-1.13394	-1.14646	1.17596	-0.066046	0.26618	1.11589	1.43131	0.767573	-0.0070371	-0.832697	-0.0331388
ENSG00000140443	-0.466082	-0.691481	-0.32811	1.3138	1.43501	1.4234	0.0541106	0.351656	0.380986	-1.40306	-1.0013	-1.06894
ENSG00000140450	-1.03801	-1.30062	-1.71742	0.632514	0.841081	0.35745	1.20322	1.05547	1.04169	-0.431776	-0.375271	-0.268323
ENSG00000140464	-0.68254	-0.712376	-1.32148	0.6201	1.28828	0.731294	0.799686	1.05243	0.988794	-1.42405	-0.51088	-0.829246
ENSG00000140511	-1.90086	-0.993081	-1.56401	0.763953	0.637991	0.931753	0.262508	-0.0506572	-0.370489	0.599367	0.606751	1.07677
ENSG00000140519	-1.08639	-1.32456	-0.633449	1.7751	0.623994	1.26144	-0.341778	0.767531	0.454673	-0.933371	0.261561	-0.824755
ENSG00000140577	-0.66863	-2.18415	-1.59276	0.414948	0.145326	-0.104305	0.502633	0.713513	0.437893	0.60943	1.19976	0.526335
ENSG00000140678	-0.564342	-1.34241	-0.901116	1.41425	1.55458	1.55736	-0.329463	0.182512	0.100256	-0.381745	-0.863732	-0.426147
ENSG00000140682	-1.80179	-1.76805	-0.828107	1.03634	0.923459	0.949735	0.771612	0.621641	0.27296	0.0377916	0.0186905	-0.23428
ENSG00000140795	-0.569691	-0.443896	-0.34266	1.60921	1.49839	1.77689	-0.630932	-0.81401	-0.892149	-0.522204	-0.423536	-0.245413
ENSG00000140848	-1.23471	-0.957979	-1.12961	-0.553957	-0.772902	-0.83281	1.22311	0.917751	1.41437	0.892536	0.600187	0.434022
ENSG00000140853	-1.57849	-1.35181	-1.47259	0.591566	1.44145	0.900145	-0.274686	-0.250538	0.209293	0.728626	0.490652	0.566382
ENSG00000140859	-0.627596	-0.767431	-0.66783	1.26699	1.18621	1.13737	0.721463	0.711002	0.497137	-1.21953	-1.1404	-1.09739
ENSG00000140905	-0.804368	-0.972262	-1.31972	0.189654	0.0627131	-0.100957	1.39123	1.44397	1.66342	-0.600215	-0.559162	-0.394301
ENSG00000140931	-1.24583	-1.20259	-1.15905	0.902135	0.584302	0.785225	0.910303	1.3415	0.852991	-0.278219	-0.331887	-1.15889
ENSG00000140941	-0.97581	-1.12467	-1.26575	-0.368376	-0.948466	0.298344	1.45951	0.970869	1.69569	-0.152626	0.18997	0.221321
ENSG00000140961	-0.531541	-0.933941	-0.749874	1.3553	1.84663	1.07987	0.320597	-0.00315222	0.341007	-0.614947	-1.20781	-0.902141
ENSG00000140968	-1.57031	-1.13419	-1.83568	1.29712	0.826871	0.814066	-0.141374	0.585273	0.504659	0.301457	-0.0227179	0.374814
ENSG00000140988	-0.989473	-1.27444	-0.833828	0.0412146	0.0775555	0.0705964	1.71564	1.50731	1.27278	-0.445705	-0.609947	-0.531707
ENSG00000141012	-1.33404	-1.29868	-1.45575	1.3119	1.37382	1.28942	0.123308	-0.0702202	0.209675	-0.265387	0.024366	0.0915909
ENSG00000141179	-0.960299	-0.660348	-0.844842	0.570575	-0.176054	0.019201	1.47922	1.1568	1.75761	-0.495341	-0.871178	-0.975345
ENSG00000141232	-1.05937	-1.02395	-1.76247	0.589539	0.247653	0.492608	1.65877	0.282704	1.30075	0.207651	-0.281419	-0.652451
ENSG00000141298	-1.37613	-1.08315	-1.4508	0.567754	0.409942	0.684969	1.39684	1.14381	1.0103	-0.444498	-0.324826	-0.53421
ENSG00000141337	-0.96743	-0.591803	-0.755894	0.0217815	-0.131833	-0.31733	1.51317	1.17735	1.98175	-0.360347	-0.956988	-0.612429
ENSG00000141376	-1.08315	-0.676727	-1.10693	-0.286364	1.04741	-0.0481924	1.70772	0.780341	1.35224	-0.79155	-0.986581	0.0917848
ENSG00000141391	-0.477357	-0.45706	-0.590236	-0.0612591	-0.266391	-0.222102	1.53664	1.53027	1.71334	-0.924124	-0.816716	-0.965006
ENSG00000141401	-0.840407	-1.1193	-0.613775	0.804066	-0.533905	-0.585355	1.50635	1.26688	1.65067	-0.554702	-0.453167	-0.527349
ENSG00000141404	-0.582467	-1.17404	-0.478693	0.0364196	-0.214354	-0.314145	1.67327	1.53557	1.4857	-0.803964	-0.250633	-0.912672
ENSG00000141441	-0.879864	-1.22423	-1.17723	1.3048	1.35243	1.07565	0.392928	0.512368	0.77417	-0.991503	-0.524576	-0.614936
ENSG00000141448	-0.723902	-0.855227	-0.211715	-0.819299	-0.737543	-0.676291	1.68183	1.75489	1.35886	-0.283514	-0.0530136	-0.435067
ENSG00000141449	-1.65373	-1.61402	-1.10843	0.63542	0.721237	0.241422	1.29892	0.542107	1.02872	0.275145	0.181967	-0.54875
ENSG00000141458	-1.11973	-1.18922	-1.44746	1.50636	1.30386	1.42738	-0.0482662	-0.0847415	-0.0753182	-0.141903	-0.370711	0.239749
ENSG00000141497	-1.36624	-1.17094	-1.3281	0.111456	0.564568	-0.18247	0.880855	0.888043	1.95237	-0.481157	-0.0278767	0.15949
ENSG00000141504	-0.66017	-0.51564	-0.785892	1.17119	1.35894	1.33709	0.709307	0.423338	0.333027	-1.2742	-0.876833	-1.22016
ENSG00000141505	-0.528165	-0.820822	-1.00179	-0.345951	-0.213966	-0.785432	2.08763	1.31547	1.28643	-0.35877	-0.623673	-0.0109591
ENSG00000141506	-0.610404	-0.442319	-0.206683	1.61908	1.6635	1.6299	-0.709748	-0.76918	-0.729643	-0.471319	-0.587505	-0.385681
ENSG00000141519	-0.989614	-0.46907	-0.87298	-0.843291	-0.242505	-0.537438	1.56671	1.68039	1.54059	-0.426234	-0.381786	-0.0247712
ENSG00000141527	-0.883463	-0.952367	-1.53949	-0.10504	0.321031	0.397619	1.8985	1.28281	0.794036	0.0194065	-0.737594	-0.49545
ENSG00000141540	-1.2096	-1.39005	-1.14427	1.04998	1.16899	1.74497	0.388842	0.346984	0.13348	-0.532106	-0.442226	-0.115003
[truncated: 3,141 more rows]

## Sheet: 2_Z log2 CMP DLD-1 p300 sg
2_Z-score log2 CPM of DEGs in DLD-1 p300 TAZ2-sg cells (data used in Extended Data Fig. 4c).
gene	DLD1_GFP_sg1_rep1	DLD1_GFP_sg1_rep2	DLD1_p300_TAZ2_sg1_rep1	DLD1_p300_TAZ2_sg1_rep2	DLD1_p300_TAZ2_sg2_rep2	DLD1_p300_TAZ2_sg2_rep3	DLD1_p300_HAT_sg1_rep2	DLD1_p300_HAT_sg1_rep3
ENSG00000001617	-0.985691	-1.06957	1.01235	1.06569	0.797324	0.841316	-0.820646	-0.840772
ENSG00000001626	-1.04976	-0.828321	0.714289	0.801541	1.08243	1.10522	-0.914806	-0.910593
ENSG00000002726	-0.985824	-0.733348	0.938933	1.01257	0.821177	0.941277	-1.12689	-0.867897
ENSG00000002746	-1.01951	-1.10726	0.948403	1.0218	0.900536	0.833302	-0.933157	-0.644115
ENSG00000003393	-1.21023	-0.959401	0.61776	0.63417	1.17361	1.18789	-0.735613	-0.708182
ENSG00000003436	-0.867201	-0.955759	0.690398	0.615009	1.12848	1.22968	-0.926436	-0.914179
ENSG00000003989	-0.948269	-0.943444	1.00453	1.18146	0.73439	0.783667	-0.976949	-0.835388
ENSG00000004399	-1.27757	-1.20807	0.661311	0.8613	1.07262	0.984542	-0.473564	-0.620572
ENSG00000004838	-1.10171	-1.12038	0.754698	0.845374	1.01711	1.06804	-0.707686	-0.755454
ENSG00000005020	-1.13886	-1.11943	1.06763	1.1476	0.66611	0.76503	-0.712479	-0.675606
ENSG00000005238	-0.933712	-0.991487	0.797973	0.828384	1.03186	1.0656	-0.946213	-0.852406
ENSG00000005243	-0.997946	-0.881251	0.731579	0.665491	1.06532	1.21437	-0.788812	-1.00875
ENSG00000005379	-0.997971	-0.929802	0.907438	0.680838	1.05027	1.0744	-0.863162	-0.922006
ENSG00000006025	-1.38839	-1.54721	0.755483	0.71997	0.859439	0.89711	-0.18	-0.116397
ENSG00000006210	-1.20429	-1.29078	1.11635	0.909336	0.891991	0.617907	-0.734346	-0.306176
ENSG00000006283	-0.988473	-1.09444	0.737982	0.578669	1.1062	1.2238	-0.810643	-0.753094
ENSG00000006327	-0.873215	-1.18077	0.844978	0.658501	1.1046	1.07202	-0.767391	-0.858722
ENSG00000006611	-1.04397	-1.06308	0.319404	0.892314	1.15595	1.20972	-0.759007	-0.711341
ENSG00000006652	-0.96654	-0.991828	0.636417	0.736939	1.17265	1.13158	-0.843589	-0.875635
ENSG00000006712	-1.23975	-1.46163	0.771925	0.923977	0.82699	0.936181	-0.257069	-0.500624
ENSG00000006756	-1.34729	-1.58418	0.791922	0.700871	0.871501	0.848405	-0.00280444	-0.278426
ENSG00000007171	-1.58683	-1.10004	1.16912	1.17771	0.386164	0.470311	-0.342979	-0.17346
ENSG00000007237	-0.919582	-1.09391	0.588282	0.549441	1.29284	1.17242	-0.778344	-0.811139
ENSG00000007402	-1.00742	-1.13672	0.82139	0.760111	1.01873	1.09405	-0.821426	-0.728718
ENSG00000007516	-1.00466	-1.05609	0.627176	0.572633	1.22326	1.19886	-0.810732	-0.750443
ENSG00000007952	-1.2987	-1.03601	0.827441	0.619722	1.17709	0.977986	-0.747889	-0.519636
ENSG00000008086	-0.893687	-0.91308	0.608645	0.794136	1.17455	1.10614	-0.903702	-0.972999
ENSG00000008513	-1.09414	-0.902936	0.893529	0.883695	0.884071	1.06032	-0.774586	-0.949951
ENSG00000008517	-0.814719	-1.06154	0.338505	0.320062	1.47613	1.26251	-0.937649	-0.583302
ENSG00000008735	-1.18734	-1.0674	0.655757	0.685804	1.09302	1.18288	-0.799921	-0.562801
ENSG00000010319	-0.839458	-0.932334	0.507382	0.586661	1.08817	1.40892	-0.898139	-0.921207
ENSG00000010361	-1.38184	-1.19315	0.613587	0.830614	1.04812	1.0256	-0.418796	-0.524136
ENSG00000010404	-0.935412	-0.984272	0.522713	0.773751	1.06313	1.28221	-0.977558	-0.744561
ENSG00000010438	-0.743166	-1.02067	0.751345	0.696009	1.23883	0.964203	-1.18104	-0.705516
ENSG00000010704	-0.982324	-1.17755	0.530964	0.634576	1.16068	1.26295	-0.721954	-0.707355
ENSG00000011028	-0.978653	-1.01972	1.38084	1.16361	0.444062	0.567705	-0.712664	-0.845182
ENSG00000011295	-0.984312	-1.08358	0.843153	0.875293	0.942543	1.05623	-0.913463	-0.735864
ENSG00000011332	-0.899353	-1.46475	0.646672	0.917721	1.01873	0.991749	-0.729754	-0.481016
ENSG00000011422	-0.733357	-0.762161	0.447323	0.549415	1.33277	1.21837	-1.10541	-0.946949
ENSG00000011590	-1.01891	-1.13074	0.934714	0.999647	0.890118	0.889018	-0.733011	-0.830831
ENSG00000012171	-1.40072	-1.1561	0.815341	0.98512	0.872847	0.882098	-0.381776	-0.616804
ENSG00000012223	-1.08071	-0.938798	0.7715	0.69741	1.1648	1.05108	-0.935176	-0.730108
ENSG00000012232	-1.30425	-1.31525	1.04317	1.11216	0.614206	0.704362	-0.48	-0.374391
ENSG00000012822	-1.04185	-0.98227	0.847309	0.868486	0.983763	1.0273	-0.80288	-0.899861
ENSG00000013619	-1.09518	-0.880724	0.823258	0.713531	1.05555	1.10254	-0.735416	-0.983565
ENSG00000014257	-1.17004	-1.34457	0.902647	0.850426	0.81501	1.01254	-0.4158	-0.650214
ENSG00000014914	-0.982305	-1.05643	0.493045	1.00609	1.12697	1.01877	-0.62157	-0.984575
ENSG00000015285	-1.03347	-1.32218	0.986111	0.823311	0.815856	0.983945	-0.388004	-0.865577
ENSG00000016402	-1.09623	-1.06506	0.94425	1.0606	0.842901	0.859049	-0.724204	-0.821302
ENSG00000018280	-1.24786	-1.00072	0.379137	0.327706	1.28043	1.38067	-0.464798	-0.654567
ENSG00000018408	-1.30996	-1.00986	0.891983	0.950956	0.826838	0.98652	-0.583781	-0.752694
ENSG00000019505	-1.05971	-1.00802	0.879478	0.934417	0.906988	1.00619	-0.794065	-0.865286
ENSG00000020181	-1.16194	-0.97657	0.559371	0.525169	1.17363	1.30776	-0.737387	-0.690032
ENSG00000021300	-1.11195	-1.16559	0.718999	0.768989	0.998611	1.16265	-0.744593	-0.627112
ENSG00000021645	-0.814083	-1.15022	0.6805	0.783466	0.953466	1.24478	-0.712321	-0.985585
ENSG00000021826	-1.36962	-1.22423	0.869609	0.337925	0.905529	1.19224	-0.716625	0.00517436
ENSG00000023171	-1.51177	-1.26579	1.00802	0.86598	0.588881	0.907387	-0.312743	-0.279966
ENSG00000023902	-1.04128	-1.10504	0.670091	1.15824	0.801274	1.04485	-0.801074	-0.727062
ENSG00000024422	-0.876587	-1.84397	0.909565	0.388884	0.826804	1.03553	-0.219652	-0.220574
ENSG00000025039	-1.07857	-1.07972	0.692708	0.836236	1.10804	1.04437	-0.84345	-0.679614
ENSG00000025423	-1.15461	-0.85321	0.556623	0.777087	1.18598	1.12837	-0.831497	-0.808745
ENSG00000027001	-1.22492	-0.863464	0.931498	0.634016	1.06002	1.04958	-0.782874	-0.803854
ENSG00000030419	-1.24807	-0.888771	0.626195	0.847407	0.879962	1.28204	-0.726199	-0.772566
ENSG00000033627	-1.03938	-1.51174	0.798576	0.684348	1.07119	0.949438	-0.589899	-0.362533
ENSG00000036672	-1.47075	-1.03058	0.613957	0.78526	0.985691	1.13332	-0.444422	-0.572472
ENSG00000038532	-1.05879	-1.04778	0.476313	0.832559	1.0943	1.22148	-0.857226	-0.660861
ENSG00000039139	-0.89244	-0.891083	0.400251	0.445485	1.17586	1.47973	-0.898913	-0.818888
ENSG00000041353	-0.907706	-0.846356	0.386114	0.288668	1.47346	1.28308	-0.879406	-0.797861
ENSG00000041982	-1.09109	-1.16979	0.888497	0.86934	0.995965	0.935825	-0.775855	-0.652889
ENSG00000043039	-1.1936	-1.04195	0.58054	0.894945	1.03199	1.09123	-0.970382	-0.392772
ENSG00000043591	-0.901708	-1.11333	0.834964	0.70432	1.09084	1.06936	-0.810185	-0.874264
ENSG00000044574	-1.40943	-0.927481	0.647154	0.802645	1.08506	1.01279	-0.883034	-0.327708
ENSG00000047617	-1.01743	-0.804836	0.443888	0.709831	1.17943	1.27583	-0.868738	-0.917975
ENSG00000047634	-1.20136	-1.08151	0.633872	0.746852	0.948335	1.26491	-0.840834	-0.470274
ENSG00000048052	-1.00396	-1.09386	0.328645	0.603098	1.34423	1.22734	-0.596004	-0.809486
ENSG00000049249	-1.08176	-0.97904	0.91108	0.537653	1.32445	0.866295	-0.815856	-0.762814
ENSG00000049283	-0.935938	-0.709875	0.33786	0.51136	1.39165	1.25913	-0.885942	-0.968238
ENSG00000049769	-0.987048	-0.829742	0.870719	0.937391	0.82945	1.05116	-0.657182	-1.21475
ENSG00000049883	-1.21698	-1.03045	0.859662	1.08566	0.874153	0.858968	-0.633106	-0.797916
ENSG00000050426	-1.06678	-1.1145	1.32607	0.993991	0.663993	0.625457	-0.817455	-0.610772
ENSG00000054179	-1.11878	-1.19694	0.853144	0.921173	0.989932	0.904901	-0.787509	-0.565919
ENSG00000054965	-0.961632	-1.11119	0.804333	0.582413	1.24658	1.02297	-0.802843	-0.780627
ENSG00000054967	-1.04559	-0.927999	0.952335	0.870435	1.05758	0.848996	-0.864622	-0.891138
ENSG00000055118	-0.808572	-0.870866	0.778794	0.747749	1.09498	1.08283	-0.996469	-1.02845
ENSG00000057657	-0.96645	-0.961366	1.16955	1.4636	0.313335	0.521346	-0.964882	-0.575138
ENSG00000057704	-1.12279	-0.865174	0.678089	0.859111	1.02527	1.13014	-0.776118	-0.928533
ENSG00000058404	-1.05624	-1.07707	0.440017	0.254934	1.39684	1.30816	-0.610759	-0.655887
ENSG00000058668	-1.16176	-1.09486	0.440822	0.481629	1.30592	1.24561	-0.725675	-0.491682
ENSG00000058866	-1.2641	-1.4819	0.783563	0.697998	1.04997	0.882514	-0.349207	-0.318842
ENSG00000059728	-1.11166	-1.28256	0.968817	0.945031	0.840981	0.887883	-0.70364	-0.54485
ENSG00000060140	-0.758025	-1.65206	1.0619	0.859488	0.839881	0.660534	-0.80271	-0.209006
ENSG00000060656	-1.45698	-1.20527	0.573044	0.591831	1.23417	0.981997	-0.365798	-0.352993
ENSG00000060971	-0.950554	-0.816932	0.787511	0.476114	1.20574	1.16425	-0.807153	-1.05898
ENSG00000061337	-1.02447	-1.33739	0.475833	0.91026	1.09235	1.08844	-0.56443	-0.640588
ENSG00000063127	-1.08233	-0.813302	0.624939	0.31229	1.14547	1.4264	-0.930537	-0.68293
ENSG00000063438	-0.939788	-1.03017	0.834481	0.834067	0.98631	1.07025	-0.827578	-0.927573
ENSG00000064195	-1.41017	-1.24965	0.636732	0.607589	1.07367	1.09932	-0.262495	-0.495001
ENSG00000064199	-0.721111	-1.13486	1.08889	0.501743	1.11938	0.938506	-0.980663	-0.811887
ENSG00000064270	-1.06906	-0.771279	0.725483	0.793147	1.06603	1.11438	-0.905291	-0.953418
ENSG00000064309	-0.987075	-1.25858	0.572602	0.647846	1.09483	1.21329	-0.324894	-0.958016
ENSG00000064651	-1.02926	-0.924746	0.867644	1.18605	0.934137	0.715579	-0.80021	-0.949184
ENSG00000064787	-0.977531	-0.870558	0.860627	0.979834	0.864136	1.02878	-0.900673	-0.984618
ENSG00000065057	-1.54902	-1.20794	0.158893	0.69933	0.910871	1.27225	-0.405218	0.12084
ENSG00000065320	-0.881576	-0.889227	0.820513	0.868158	1.12644	0.909213	-1.00419	-0.949333
ENSG00000065413	-1.03718	-1.36308	0.482959	0.64499	1.17977	1.19092	-0.506494	-0.591884
ENSG00000065618	-0.93051	-1.18628	0.474947	0.959854	0.967171	1.22588	-0.763631	-0.747434
ENSG00000065717	-1.30383	-1.00415	0.927576	0.943468	0.884501	0.819387	-1.01087	-0.256078
ENSG00000065833	-1.18482	-0.962015	0.708422	0.868319	0.863325	1.22823	-0.803078	-0.718378
ENSG00000065911	-0.928883	-1.00525	0.431419	0.631896	1.16752	1.34955	-0.852773	-0.793478
ENSG00000065989	-0.467859	-0.702756	0.972583	1.08201	0.696165	0.851918	-1.17935	-1.25272
ENSG00000066468	-1.01505	-1.28306	0.703215	0.687522	1.10618	1.11006	-0.50647	-0.802394
ENSG00000066629	-1.07959	-0.844558	0.82224	0.897309	0.91844	1.08184	-0.980991	-0.814685
ENSG00000066735	-1.29009	-1.42798	0.667396	0.446309	1.15361	1.00892	-0.550577	-0.00758254
ENSG00000067141	-1.34692	-1.07614	0.412518	0.784747	1.12932	1.17593	-0.518235	-0.561213
ENSG00000068615	-0.889111	-0.822437	0.802503	0.86289	0.932471	1.11276	-0.860572	-1.1385
ENSG00000068831	-0.944601	-1.04601	0.641454	0.551848	1.21184	1.20436	-0.99401	-0.62489
ENSG00000068903	-1.76425	-1.27964	0.692483	0.755993	0.747731	0.794643	-0.0322763	0.0853177
ENSG00000068971	-0.985173	-1.05178	0.666794	0.685532	1.20556	1.10822	-0.811524	-0.817638
ENSG00000068976	-1.05673	-1.34016	0.918722	0.389239	1.08908	1.10866	-0.730165	-0.37866
ENSG00000069535	-1.39879	-1.42691	0.604444	1.00337	0.669323	1.03049	-0.173332	-0.308594
ENSG00000069702	-0.980669	-0.943098	0.568202	0.223129	1.45567	1.2068	-0.641794	-0.888241
ENSG00000070182	-0.840117	-1.00214	0.740923	0.604257	1.17354	1.13697	-0.73112	-1.08231
ENSG00000070404	-0.952257	-1.00235	1.14012	1.17431	0.518233	0.827924	-0.838287	-0.867693
ENSG00000070495	-1.22926	-1.23171	0.977366	0.849479	0.897943	0.851982	-0.293072	-0.822725
ENSG00000070526	-0.99826	-1.10979	0.928957	0.712593	1.08932	0.96649	-0.888004	-0.701298
ENSG00000070601	-1.57074	-1.19332	0.3641	0.914577	1.05293	0.916818	-0.433519	-0.0508449
ENSG00000070759	-0.961051	-0.874852	0.750775	0.773397	0.971544	1.20822	-0.914557	-0.953472
ENSG00000070778	-0.932844	-1.04438	1.04103	1.03949	0.624427	0.995505	-0.79427	-0.92896
ENSG00000072062	-1.3226	-0.780045	0.56401	0.713557	1.1826	1.11243	-0.956978	-0.512977
ENSG00000072858	-0.999255	-1.41178	0.84997	0.527363	1.04696	1.08204	-0.813224	-0.28207
ENSG00000073150	-0.607202	-0.681124	0.670175	0.996018	1.00405	0.972392	-1.15315	-1.20115
ENSG00000073605	-1.16423	-1.33177	0.646597	0.922725	1.03078	0.976989	-0.545029	-0.536055
ENSG00000073670	-0.844296	-0.976947	0.833172	0.887522	1.03432	0.969778	-0.831698	-1.07185
ENSG00000073711	-0.881288	-1.2467	0.764166	0.933524	1.00879	0.985745	-0.803262	-0.760972
ENSG00000073756	-1.48898	-0.877494	1.0799	1.36298	0.586322	0.35284	-0.457306	-0.55826
ENSG00000073910	-1.25593	-1.12101	0.930617	1.01061	0.794787	0.913402	-0.597402	-0.675082
ENSG00000074047	-0.960428	-0.775517	0.385362	0.735686	1.15215	1.29705	-0.700011	-1.13429
ENSG00000074276	-0.81956	-0.864889	0.919349	0.237478	1.27539	1.12947	-1.0234	-0.853836
ENSG00000074370	-0.879077	-0.904129	0.836447	0.397857	1.22144	1.14574	-1.12611	-0.692167
ENSG00000074410	-1.20758	-1.57857	0.556271	0.755668	0.986735	1.02356	-0.221208	-0.314872
ENSG00000074416	-0.785857	-0.832502	0.225139	0.931585	1.04983	1.33817	-0.856976	-1.06939
ENSG00000074527	-1.21826	-1.27193	0.840848	0.7532	1.25919	0.6877	-0.606491	-0.444264
ENSG00000074935	-0.996655	-1.42758	0.784743	0.75494	1.04721	1.00242	-0.545516	-0.619559
ENSG00000075234	-1.07988	-0.824019	0.755624	0.624624	1.16616	1.12609	-0.913923	-0.854675
ENSG00000075461	-1.15833	-0.989826	-0.222805	0.609761	1.48467	1.25417	-0.520428	-0.457207
ENSG00000075643	-1.0693	-0.815624	0.803723	0.433584	1.17446	1.19431	-1.04828	-0.672869
ENSG00000075651	-1.3712	-1.68677	1.07568	0.708536	0.470071	0.576392	-0.0214534	0.248743
ENSG00000075673	-0.967348	-1.27958	0.283222	0.912446	1.16062	1.11697	-0.902613	-0.323711
ENSG00000075826	-1.25535	-1.26029	1.15351	1.16429	0.518019	0.643924	-0.451557	-0.512561
ENSG00000076258	-1.00562	-0.99271	1.10916	0.652367	0.80993	1.12094	-0.84437	-0.849694
ENSG00000076356	-1.07233	-0.616411	0.60788	0.310606	1.36769	1.20879	-1.04656	-0.759675
ENSG00000076716	-1.03169	-1.03041	0.986165	0.346358	1.12749	1.11626	-0.514437	-0.999726
ENSG00000076770	-1.28229	-1.15707	0.716423	0.633746	1.19417	1.02087	-0.558674	-0.567173
ENSG00000077063	-1.02542	-0.953656	1.33721	0.845723	0.472997	0.97385	-0.84945	-0.801247
ENSG00000077150	-0.741024	-0.994705	0.581664	0.353826	1.42109	1.17111	-0.869953	-0.92201
ENSG00000077984	-1.02151	-1.13386	0.553729	0.640909	1.18759	1.21385	-0.846598	-0.594109
ENSG00000078081	-1.10836	-0.964446	1.15448	1.25637	0.468857	0.728621	-0.782698	-0.752833
ENSG00000078114	-1.31504	-1.0992	0.481287	0.533496	1.03118	1.3974	-0.49743	-0.531693
ENSG00000078399	-0.901823	-0.730429	0.619625	0.569903	1.17975	1.22709	-1.22498	-0.73914
ENSG00000078401	-0.816159	-0.85226	-0.103597	0.110969	1.56197	1.4802	-0.690125	-0.690998
ENSG00000078487	-1.2323	-1.67385	1.00476	0.777126	0.845422	0.52023	-0.281439	0.0400522
ENSG00000078804	-1.37966	-1.52942	0.655771	0.937166	0.837717	0.803793	-0.00726209	-0.318103
ENSG00000079112	-1.14994	-0.852188	0.908796	0.636345	1.00329	1.10482	-1.08076	-0.570359
ENSG00000079156	-0.548086	-0.663705	0.851288	0.868602	0.874677	1.03947	-1.19181	-1.23044
ENSG00000079308	-1.57549	-0.952943	0.727041	0.998661	0.798757	0.974668	-0.59651	-0.374189
ENSG00000079385	-1.40555	-1.17611	1.2053	0.938954	0.657671	0.675879	-0.358796	-0.537346
ENSG00000080709	-0.937384	-0.9792	0.925066	0.574271	1.11282	1.07726	-0.828891	-0.943942
ENSG00000080824	-1.07485	-1.25271	0.722388	0.916339	1.09669	0.906973	-0.547445	-0.767379
ENSG00000081059	-0.987552	-0.859942	1.02536	0.94934	0.881264	0.871712	-1.05961	-0.820572
ENSG00000081087	-1.082	-1.28039	0.77004	0.818415	0.996015	1.04301	-0.785759	-0.479331
ENSG00000081721	-1.14475	-0.670846	0.466374	0.690945	1.29399	1.12745	-0.732092	-1.03107
ENSG00000081923	-0.67714	-1.43937	0.527929	1.09307	0.876995	1.02437	-1.01074	-0.395128
ENSG00000082014	-1.18961	-1.54655	0.629631	1.4	0.19932	0.85637	-0.210305	-0.138857
ENSG00000082805	-0.877604	-1.19712	0.84596	0.919435	0.751029	1.17089	-0.821303	-0.791293
ENSG00000083814	-0.590127	-1.04403	0.706107	0.173785	1.27305	1.31172	-1.00549	-0.82502
ENSG00000084444	-0.945207	-1.09681	0.678928	0.876767	1.1112	1.02927	-0.9035	-0.750648
ENSG00000084710	-1.10163	-1.09525	0.953259	0.725417	1.07064	0.928257	-0.894846	-0.585844
ENSG00000084731	-0.873946	-0.906369	0.421418	0.916211	1.15236	1.15324	-0.883714	-0.979199
ENSG00000084764	-0.725481	-0.823276	0.553176	0.658221	1.15624	1.2525	-0.982293	-1.08908
ENSG00000085063	-1.52823	-0.787105	0.511243	0.506418	1.04554	1.29271	-0.853067	-0.187511
ENSG00000085117	-1.2954	-0.641043	1.15533	0.781669	0.845238	0.87333	-0.787575	-0.931552
ENSG00000085185	-0.737221	-0.96114	0.558529	0.302808	1.15445	1.46172	-0.693385	-1.08577
ENSG00000085276	-1.05036	-0.895928	0.549992	1.02267	0.902756	1.19375	-0.757603	-0.965269
ENSG00000085563	-1.37138	-1.35945	0.269409	0.477602	1.23807	1.15386	-0.311413	-0.096701
ENSG00000085741	-0.884315	-1.09215	1.00123	0.797647	0.903787	1.01322	-0.992716	-0.746702
ENSG00000086061	-0.742858	-0.788226	0.49922	0.644965	1.23877	1.21802	-1.00927	-1.06062
ENSG00000086570	-0.860605	-1.21624	0.337867	0.248676	0.993396	1.69903	-0.537701	-0.664429
ENSG00000086730	-0.632441	-1.08951	0.799629	0.869278	1.13721	0.884171	-1.03777	-0.930569
ENSG00000086967	-1.04044	-1.11966	0.621533	-0.1324	1.27199	1.44234	-0.428392	-0.614982
ENSG00000087074	-0.998394	-1.07968	0.786633	0.76728	0.979954	1.16466	-0.823014	-0.797439
ENSG00000087085	-1.46084	-0.825936	0.605774	0.273531	1.2624	1.22675	-0.369925	-0.711745
ENSG00000087086	-0.81243	-1.21971	0.402045	0.422482	1.37297	1.21269	-1.01072	-0.367312
ENSG00000087266	-1.0724	-0.955759	0.86358	1.06777	0.719188	1.05581	-0.911343	-0.766847
ENSG00000087510	-1.59586	-1.56063	0.699813	0.69497	0.203823	0.473148	0.23315	0.85158
ENSG00000088002	-1.36257	-0.872309	0.941348	0.523021	1.11237	1.02081	-0.59485	-0.76781
ENSG00000088538	-1.65838	-1.32893	0.398094	0.589335	0.832923	1.12151	-0.0899115	0.135356
ENSG00000088726	-1.26967	-1.27432	0.919647	0.873398	0.826093	0.958524	-0.616923	-0.416748
ENSG00000088727	-1.11732	-1.03111	0.467938	1.21053	1.01548	0.924145	-0.874191	-0.595475
ENSG00000088756	-1.06061	-1.45722	0.873935	1.34695	0.263888	0.864852	-0.486747	-0.345041
ENSG00000088826	-0.926093	-0.884257	0.868844	0.897906	0.976165	0.993369	-0.912847	-1.01309
ENSG00000088827	-1.39641	-1.1095	0.943013	0.463651	0.703825	1.32302	-0.32446	-0.603138
ENSG00000088881	-1.50107	-0.983072	0.750912	0.748868	0.780065	1.23083	-0.461496	-0.565037
ENSG00000088899	-0.838405	-0.816005	0.936701	1.1195	0.778884	0.878621	-1.00195	-1.05734
ENSG00000088992	-1.19766	-1.50339	0.711613	1.14454	0.667607	0.86517	-0.173259	-0.514623
ENSG00000089116	-1.06525	-1.29895	0.594405	0.832363	1.26332	0.846186	-0.32822	-0.843854
ENSG00000089127	-1.16027	-1.44388	0.989677	0.691077	0.798249	1.01513	-0.600252	-0.289728
ENSG00000089163	-0.755236	-0.943226	0.852297	0.814078	1.03772	0.998569	-1.18701	-0.817195
ENSG00000089351	-0.881495	-0.831907	0.865864	0.990381	0.905121	0.970632	-0.981126	-1.03747
ENSG00000089820	-0.844558	-1.27986	0.648623	-0.164205	1.41689	1.25183	-0.734853	-0.293867
ENSG00000090339	-1.41062	-1.22624	0.428608	1.00907	1.09251	0.825646	-0.0672224	-0.651748
ENSG00000090530	-0.789698	-0.86825	0.752042	1.03392	0.93638	0.988246	-1.14432	-0.908324
ENSG00000090534	-1.29617	-1.06399	0.549946	0.612644	1.13055	1.24151	-0.608029	-0.566459
ENSG00000090539	-1.04574	-0.539394	0.65069	0.57586	1.13644	1.23435	-1.10828	-0.903929
ENSG00000090776	-0.738218	-0.920843	0.405009	0.913902	1.18766	1.11922	-1.05637	-0.910358
ENSG00000091106	-1.11228	-1.2071	0.942687	0.76442	0.751506	1.17976	-0.603455	-0.715546
ENSG00000091137	-1.35321	-1.32418	0.860315	1.06706	0.461091	1.02556	-0.389872	-0.346761
ENSG00000091592	-0.866791	-0.670754	0.385326	0.395255	1.38179	1.29563	-1.13627	-0.784185
ENSG00000091986	-1.07612	-0.787389	0.559875	0.339487	1.35347	1.25938	-0.914483	-0.734223
ENSG00000092421	-1.25443	-1.82456	0.656685	0.736147	0.438718	0.600095	-0.101845	0.749189
ENSG00000092621	-1.17065	-1.07852	0.64512	1.24161	1.19086	0.446621	-0.439869	-0.83516
ENSG00000092841	-0.948131	-1.39873	0.779727	0.6794	1.15095	0.971407	-0.468035	-0.766594
ENSG00000092964	-0.985144	-0.959681	1.03741	1.03492	0.784924	0.866763	-0.815087	-0.964099
ENSG00000092969	-0.717555	-0.712867	1.23758	1.46601	0.674284	-0.0291231	-0.941249	-0.977081
ENSG00000095059	-0.506591	-0.909293	0.806379	0.734728	0.947898	1.15686	-1.07468	-1.1553
ENSG00000095203	-1.23388	-1.12415	0.462384	1.13684	0.846901	1.09069	-0.359169	-0.819613
ENSG00000095303	-1.11695	-1.25468	0.562609	0.701597	0.717681	1.49414	-0.474567	-0.629835
ENSG00000095370	-0.927026	-0.885547	0.586435	0.665803	1.23732	1.16129	-0.914231	-0.924043
ENSG00000095383	-1.19638	-0.975463	0.670564	0.673373	0.875975	1.36124	-0.929	-0.480311
ENSG00000095539	-1.422	-1.51608	0.823117	0.985721	0.29882	0.784804	-0.379693	0.425307
ENSG00000095587	-1.18444	-0.780331	0.579	0.656035	0.998914	1.32827	-1.10247	-0.494978
ENSG00000095627	-1.06104	-1.10696	0.211432	0.72497	0.967295	1.4842	-0.296923	-0.922972
ENSG00000095637	-0.987485	-0.983354	0.716729	0.89797	1.19902	0.888724	-0.940396	-0.791209
ENSG00000095752	-1.33035	-1.25891	0.806322	1.00676	0.832742	0.906416	-0.519408	-0.443574
ENSG00000096060	-1.07079	-0.767931	0.0439676	0.653372	1.3558	1.33824	-0.790572	-0.762087
ENSG00000099139	-1.07978	-1.69712	0.660462	0.439804	0.971135	1.11029	-0.384655	-0.02014
ENSG00000099194	-1.45045	-1.24806	1.0897	0.730726	1.02374	0.561476	-0.397209	-0.309921
ENSG00000099219	-1.09322	-1.09578	0.7298	0.933105	0.898701	1.12598	-0.784415	-0.714171
ENSG00000099338	-1.15429	-1.72876	0.977038	0.299097	0.761094	0.972074	0.163555	-0.289806
ENSG00000099625	-1.06077	-0.790396	1.09376	0.967033	0.796308	0.83996	-1.11695	-0.728947
ENSG00000099864	-1.04085	-1.03672	0.102917	1.1306	1.08922	1.16823	-0.668165	-0.745227
ENSG00000099953	-1.44048	-1.43951	0.498718	0.956864	0.781899	1.00343	-0.231267	-0.129656
ENSG00000099984	-1.40633	-1.50377	0.619785	0.94399	0.75711	0.916888	-0.258902	-0.0687692
ENSG00000099994	-1.15009	-1.13766	0.860653	0.841313	0.986351	0.993748	-0.728849	-0.665463
ENSG00000100027	-1.01978	-1.06668	0.387671	0.564939	1.42376	1.14078	-0.694312	-0.736386
ENSG00000100036	-1.36286	-1.41785	0.878071	0.964091	0.928145	0.56341	-0.500163	-0.0528469
ENSG00000100055	-0.534911	-0.986996	0.486691	0.0881548	1.33112	1.4357	-0.854236	-0.965523
ENSG00000100060	-1.52648	-1.44842	0.635822	0.920615	0.941452	0.636745	0.00844429	-0.168177
ENSG00000100097	-1.31571	-1.58354	0.457479	0.608723	1.17177	0.884423	-0.137507	-0.0856377
ENSG00000100154	-1.39863	-1.66999	0.762109	0.571676	0.989402	0.597133	0.0951246	0.053171
ENSG00000100156	-0.879685	-1.02214	0.96595	0.780184	1.06317	0.914525	-0.991973	-0.830023
ENSG00000100167	-0.877499	-0.609162	1.04199	0.430261	0.992216	1.15381	-1.05239	-1.07923
ENSG00000100170	-0.586881	-0.563775	0.731583	0.692967	1.02963	1.13515	-1.22266	-1.21601
ENSG00000100219	-1.05891	-1.23469	0.864893	0.968679	0.89527	0.948142	-0.764164	-0.619214
ENSG00000100234	-1.19228	-1.02464	0.762777	0.755641	1.15916	0.986412	-0.645783	-0.801292
ENSG00000100302	-1.51023	-0.806917	0.764485	0.171085	1.19491	1.2208	-0.489702	-0.544436
ENSG00000100307	-1.50419	-1.61887	0.640088	0.582956	0.741587	0.870468	0.0491168	0.238843
ENSG00000100342	-1.43461	-0.830644	1.42927	0.474926	1.16349	0.240496	-0.640121	-0.402804
ENSG00000100373	-0.717751	-0.953544	0.888345	0.760662	1.15455	0.894342	-1.11676	-0.909851
ENSG00000100505	-0.920776	-1.20046	0.696292	0.882912	1.07751	0.987995	-0.488717	-1.03475
ENSG00000100739	-0.866426	-0.413503	0.431541	0.621625	1.16526	1.28249	-0.975113	-1.24588
ENSG00000100814	-0.947154	-0.769044	0.497717	0.415718	1.53757	1.05272	-0.791301	-0.996218
ENSG00000100889	-1.07305	-0.944405	0.959733	0.677585	1.00165	1.06665	-0.771765	-0.916399
ENSG00000100968	-0.771707	-1.07763	0.336144	0.508087	1.13294	1.46657	-1.08582	-0.508572
ENSG00000100994	-1.06292	-1.11944	0.0927744	0.42996	1.25289	1.47315	-0.773046	-0.293368
ENSG00000101004	-1.43837	-1.4851	0.900209	0.705664	0.892406	0.749861	-0.108295	-0.216374
ENSG00000101049	-0.767636	-0.693056	0.666869	0.468189	1.16673	1.248	-0.756823	-1.33227
ENSG00000101188	-1.21412	-0.880302	0.665595	0.337598	1.04715	1.45016	-0.757611	-0.64847
ENSG00000101210	-0.715985	-0.95897	0.91826	1.18585	0.585701	0.986323	-1.00569	-0.995489
ENSG00000101213	-1.46835	-1.26742	0.48094	0.421895	0.950959	1.323	-0.415953	-0.0250714
ENSG00000101230	-0.939851	-0.889357	0.894231	1.30989	0.870968	0.595713	-0.897899	-0.9437
ENSG00000101255	-1.08667	-0.91345	0.379782	1.08451	1.04286	1.11732	-0.744501	-0.879842
ENSG00000101298	-0.909318	-1.48492	0.617056	0.869591	0.83464	1.20547	-0.707885	-0.424638
ENSG00000101311	-0.993765	-0.861106	0.318088	0.00342668	1.23315	1.64445	-0.528314	-0.81593
ENSG00000101331	-1.31803	-1.102	0.776735	1.23023	0.61534	0.943942	-0.623329	-0.522889
ENSG00000101335	-0.98195	-1.3501	0.649438	0.404515	1.05022	1.3481	-0.360365	-0.759859
ENSG00000101346	-1.50501	-1.21323	0.718038	1.04747	0.543316	1.06017	-0.227016	-0.423739
ENSG00000101680	-1.05243	-1.37724	0.545261	0.415972	1.16594	1.29134	-0.425971	-0.562875
ENSG00000101695	-1.06741	-0.949692	1.31987	0.740672	0.730722	0.877465	-0.836951	-0.814669
ENSG00000102003	-0.966489	-0.86927	0.92063	0.604688	1.27762	0.873413	-0.983583	-0.857009
ENSG00000102057	-1.4925	-1.03758	0.987578	1.47962	0.331012	0.422781	-0.299072	-0.391836
ENSG00000102098	-0.848401	-0.848958	0.939146	1.01542	0.88958	0.886985	-1.02748	-1.00629
ENSG00000102265	-1.62894	-0.968528	1.06227	1.05764	0.721533	0.561903	-0.388416	-0.417465
ENSG00000102287	-0.985817	-1.05585	1.00352	0.913708	1.16439	0.60221	-0.773055	-0.869107
ENSG00000102359	-1.20943	-0.948634	0.78646	0.981362	0.893982	1.02972	-0.665449	-0.868007
ENSG00000102385	-0.90001	-1.09647	1.07715	1.36931	0.543687	0.599075	-0.917996	-0.674748
ENSG00000102445	-0.342873	-0.391017	0.897123	0.805543	0.843425	0.912044	-1.25756	-1.46669
ENSG00000102554	-0.793016	-0.565455	0.718515	0.575398	0.869484	1.36523	-0.746389	-1.42376
ENSG00000102755	-1.15993	-0.818827	0.666801	0.418975	1.1919	1.28942	-0.892331	-0.696013
ENSG00000102760	-0.933512	-0.743259	0.53259	0.417714	0.952692	1.59638	-0.933512	-0.889093
ENSG00000102781	-0.912476	-0.867245	0.790728	0.670017	1.02958	1.11536	-1.34307	-0.482899
ENSG00000102804	-1.31547	-0.836598	0.562649	0.926844	1.33826	0.753419	-0.630058	-0.799044
ENSG00000102854	-0.682457	-0.819164	1.08267	0.565309	1.08607	0.92725	-1.07704	-1.08264
ENSG00000102878	-0.747003	-0.290272	0.419283	0.554114	1.22757	1.20835	-1.4035	-0.968537
ENSG00000102886	-1.00864	-1.1043	1.22397	1.39845	0.461291	0.258598	-0.98486	-0.244505
ENSG00000102897	-1.38024	-0.285071	0.466565	0.21481	1.14776	1.45415	-0.876114	-0.741866
ENSG00000102962	-1.03827	-1.08827	0.802921	0.820152	1.18361	0.887059	-0.736449	-0.830758
ENSG00000103021	-1.49625	-1.26608	0.260809	0.327014	1.04947	1.32981	0.112774	-0.317545
ENSG00000103034	-1.21097	-1.47729	0.641477	1.17224	0.741724	0.853159	-0.241761	-0.478589
ENSG00000103257	-1.3619	-1.00926	0.581708	1.05922	1.00073	0.95283	-0.67757	-0.54576
ENSG00000103260	-0.865927	-0.729775	0.908101	1.01025	0.771532	1.02043	-1.05706	-1.05756
ENSG00000103269	-0.840304	-1.41226	0.373754	0.718467	0.951479	1.3283	-0.143029	-0.976408
ENSG00000103316	-1.36318	-1.33257	0.976583	0.997655	0.558889	0.906182	-0.312574	-0.430987
ENSG00000103534	-0.961368	-0.995885	1.34672	0.605282	0.555054	1.06551	-1.0869	-0.528412
ENSG00000103647	-0.87053	-0.942578	0.95813	0.596319	1.02845	1.11423	-0.997371	-0.886651
ENSG00000103723	-0.498698	-1.20264	1.57058	1.02031	0.125773	0.596486	-0.554274	-1.05753
ENSG00000103888	-1.00978	-0.968729	0.71961	0.72034	1.07123	1.16882	-0.999023	-0.702472
ENSG00000103966	-1.16102	-0.860909	0.493922	0.945292	1.21368	0.891842	-0.345785	-1.17702
ENSG00000104043	-0.862388	-1.4606	0.314161	0.462393	1.49193	1.02668	-0.656287	-0.315882
ENSG00000104081	-0.796385	-0.847419	0.851437	0.198528	1.04937	1.3226	-0.413692	-1.36444
ENSG00000104140	-1.18819	-1.13313	0.51732	0.57889	1.01496	1.40086	-0.592663	-0.598054
ENSG00000104154	-1.56802	-1.462	0.656888	0.905611	0.647046	0.855839	-0.0332701	-0.00209434
ENSG00000104290	-1.65282	-1.45281	0.748547	0.483102	0.574345	0.792445	-0.1188	0.62599
ENSG00000104368	-1.36735	-0.871586	0.642333	1.14279	1.02137	0.748584	-0.960088	-0.356053
ENSG00000104432	-0.99828	-0.534621	0.923807	0.688001	1.09557	0.941753	-0.878597	-1.23764
ENSG00000104497	-0.843752	-1.78327	0.652096	0.678113	0.776515	1.1544	-0.52477	-0.10933
ENSG00000104856	-1.34179	-0.955575	1.38179	0.822729	0.757667	0.584988	-0.663378	-0.586427
ENSG00000104870	-1.19156	-0.821614	1.21467	0.608651	1.13741	0.645317	-0.99707	-0.595795
ENSG00000104892	-1.06356	-1.60997	0.6443	1.03992	1.12576	0.517804	-0.202964	-0.451295
ENSG00000104894	-1.03784	-1.15823	1.16722	1.20653	0.557968	0.663899	-0.573609	-0.825931
ENSG00000104899	-0.880613	-0.778686	1.01469	0.829572	1.03872	0.836103	-1.05233	-1.00746
ENSG00000105048	-0.933392	-1.14175	1.36231	0.815783	0.853398	0.476683	-0.315592	-1.11744
ENSG00000105204	-1.40634	-0.691764	0.57815	0.568253	1.19689	1.15997	-0.948723	-0.456442
ENSG00000105246	-1.25917	-1.60118	1.24424	0.670146	0.100617	-0.311443	0.774973	0.381812
ENSG00000105270	-0.845175	-1.60412	0.761819	0.445055	1.49223	0.585455	-0.506242	-0.329018
ENSG00000105290	-1.42596	-1.57045	1.24551	0.680673	0.563897	0.0809431	0.400738	0.0246497
ENSG00000105327	-0.849034	-0.656022	0.7116	0.74529	0.895612	1.29487	-1.15296	-0.989352
ENSG00000105329	-0.717265	-1.51615	0.341086	0.538667	1.25773	1.23863	-0.495989	-0.646703
ENSG00000105376	-1.00983	-1.00901	0.0631447	0.461903	1.55697	1.21834	-0.727711	-0.553808
ENSG00000105388	-1.40084	-1.1714	0.633825	0.693638	0.909603	1.21877	-0.24249	-0.641116
ENSG00000105409	-1.50884	-1.35286	0.745509	0.377492	1.03278	0.822896	-0.529796	0.412813
ENSG00000105419	-0.88848	-1.17164	1.09401	0.458974	1.06707	0.881945	-1.20795	-0.23394
ENSG00000105426	-0.72632	-0.775256	0.684871	0.605912	1.12931	1.21036	-0.944193	-1.18468
ENSG00000105427	-1.0424	-0.832495	0.554489	0.0931976	1.3617	1.35234	-0.502744	-0.984079
ENSG00000105464	-0.88555	-1.05914	0.473032	0.74419	1.135	1.27174	-0.818154	-0.861118
ENSG00000105472	-1.548	-1.28902	0.955459	1.26062	0.38935	0.482301	-0.0148303	-0.235877
ENSG00000105492	-1.31626	-0.988325	0.677956	0.846501	0.895661	1.02319	-1.12479	-0.0139251
ENSG00000105514	-0.844512	-0.622445	1.04653	0.726264	1.04353	0.861875	-1.11356	-1.09768
ENSG00000105516	-0.645421	-0.495618	1.21501	1.47673	0.241372	0.41384	-1.0075	-1.19842
ENSG00000105520	-0.618895	-1.23419	0.926181	1.0999	0.769332	0.840751	-0.629114	-1.15396
ENSG00000105523	-1.11771	-0.665585	1.15241	0.0138605	0.936638	1.23271	-0.341553	-1.21077
ENSG00000105612	-1.39453	-1.01844	0.770478	0.81932	1.22202	0.751263	-0.705511	-0.444591
ENSG00000105613	-0.904858	-1.57155	0.231387	0.207136	1.4205	1.16779	-0.0727236	-0.477674
ENSG00000105639	-1.57016	-1.1218	1.04081	0.909361	0.730144	0.708826	-0.139573	-0.557609
ENSG00000105649	-1.44135	-1.38787	1.17295	1.04074	0.570719	0.356967	-0.0228362	-0.289316
ENSG00000105655	-1.00599	-0.947925	0.891883	0.71572	1.36665	0.68031	-0.9007	-0.799938
ENSG00000105737	-1.12131	-1.20622	0.664307	0.932201	1.05727	0.981379	-0.509718	-0.79791
ENSG00000105767	-0.657144	-0.895769	0.469948	0.262226	0.917893	1.72443	-0.889952	-0.931633
ENSG00000105784	-1.04538	-1.17884	0.76336	0.587337	0.867324	1.26191	-1.10575	-0.149974
ENSG00000105792	-1.64424	-1.26956	0.832532	1.05617	0.60959	0.668245	-0.240369	-0.0123592
ENSG00000105808	-0.916202	-1.20769	1.09637	0.745221	0.730337	1.09999	-0.813493	-0.734534
ENSG00000105852	-1.3938	-0.959894	1.097	1.11775	0.474352	0.854361	-0.695998	-0.493767
ENSG00000105865	-0.940584	-1.13074	1.10203	1.01378	0.889995	0.679741	-0.944052	-0.670172
ENSG00000105928	-1.44618	-0.679875	0.577961	0.903969	0.942855	1.14847	-0.864979	-0.582224
ENSG00000105929	-0.0812205	-0.357232	0.360082	0.554303	1.08464	1.1858	-1.17955	-1.56683
ENSG00000105963	-1.23331	-1.21446	1.08831	0.930578	1.00532	0.551467	-0.526603	-0.601299
ENSG00000105991	-1.00125	-1.22858	1.18387	1.1251	0.566895	0.709927	-0.483025	-0.872934
ENSG00000106003	-1.44268	-1.07655	0.971162	0.93049	0.683866	0.971584	-0.534741	-0.503122
ENSG00000106070	-0.646145	-0.899478	1.31096	1.22523	0.444806	0.574465	-0.950072	-1.05977
ENSG00000106080	-0.780607	-1.25953	0.883564	1.00123	0.370993	1.30626	-0.663438	-0.858478
ENSG00000106236	-1.59919	-1.42671	0.813315	0.701226	0.891543	0.671052	0.0353339	-0.0865737
ENSG00000106258	-1.20401	-1.17571	1.44922	1.00558	0.588564	0.385849	-0.597676	-0.451813
ENSG00000106538	-1.47527	-1.34051	0.852391	1.20493	0.478795	0.718032	-0.158854	-0.279513
ENSG00000106541	-1.31554	-1.5985	0.320785	0.394455	1.16627	1.01671	-0.167675	0.183495
ENSG00000106546	-1.01825	-0.873028	0.0683938	0.738819	1.37174	1.25594	-0.769708	-0.773909
ENSG00000106560	-1.03471	-1.12631	1.20833	1.20274	0.687175	0.457502	-0.920963	-0.473766
ENSG00000106617	-1.21724	-0.974435	0.550052	1.09956	0.867451	1.11436	-0.604786	-0.834962
ENSG00000106665	-0.981777	-0.827193	0.0393926	0.781101	1.44702	1.13745	-0.996641	-0.599357
ENSG00000106714	-1.21553	-1.29012	0.912819	0.918075	0.658634	1.06417	-0.341669	-0.706377
ENSG00000106772	-0.314426	-0.424968	0.649281	0.537915	1.16247	1.05355	-1.31899	-1.34484
ENSG00000106789	-1.45258	-1.51184	0.965979	1.16459	0.264634	0.442524	0.206637	-0.0799476
ENSG00000106852	-0.960945	-1.01155	0.933395	0.666105	1.12737	0.980571	-0.845887	-0.889061
ENSG00000106976	-1.68377	-1.3906	0.452633	0.86091	0.428969	0.826224	-0.128389	0.634017
ENSG00000106991	-1.0453	-0.697309	0.596627	0.643994	1.02807	1.35177	-0.978098	-0.899748
ENSG00000106992	-0.857609	-1.08725	1.16956	1.28755	0.583627	0.537856	-0.602056	-1.03168
ENSG00000107014	-1.42582	-1.40315	0.872426	1.36678	0.551081	0.108335	-0.194768	0.125115
ENSG00000107282	-1.30531	-1.36007	1.08043	1.29063	0.411946	0.501474	-0.293788	-0.325316
ENSG00000107551	-1.08668	-0.99124	-0.0519268	0.287609	1.20632	1.63137	-0.233977	-0.761469
ENSG00000107796	-1.08875	-1.13132	0.87957	0.849746	0.98403	0.980078	-0.625393	-0.847959
ENSG00000107954	-1.25359	-0.972732	0.740433	1.22832	1.10923	0.40257	-0.276214	-0.978019
ENSG00000107957	-0.822116	-1.21592	0.471243	0.430169	1.09904	1.47556	-0.620354	-0.817635
ENSG00000108091	-0.732817	-1.06757	0.714997	0.619095	0.828754	1.44084	-0.760228	-1.04307
ENSG00000108309	-0.840941	-1.16838	0.598242	0.693622	1.0246	1.30873	-0.909428	-0.706439
ENSG00000108352	-0.370584	-1.75913	0.49966	0.815226	0.712727	1.27199	-0.732616	-0.437265
ENSG00000108370	-0.975951	-1.13762	0.983243	0.802422	0.926693	1.00163	-0.799523	-0.800899
ENSG00000108602	-1.03296	-1.08583	0.778698	1.05901	1.11416	0.730404	-0.902198	-0.661288
ENSG00000108797	-0.95474	-0.797696	0.374107	0.416168	1.52379	1.14877	-0.986831	-0.723569
ENSG00000108821	-0.60908	-0.643196	0.757881	0.739571	0.982496	1.1429	-1.10574	-1.26483
ENSG00000108839	-1.60444	-1.40212	0.76021	0.747007	0.410317	1.07349	0.0467981	-0.03126
ENSG00000108852	-1.18059	-0.875696	0.616615	1.18309	0.885599	0.977428	-0.681855	-0.924596
ENSG00000108924	-1.15512	-0.972884	0.652968	0.500571	0.951685	1.35882	-1.11391	-0.222129
ENSG00000108950	-0.539236	-0.894715	0.468104	0.894166	1.47685	0.695877	-1.14409	-0.956958
ENSG00000109101	-1.57129	-1.46929	1.0388	0.843955	0.637699	0.38433	0.160835	-0.025042
ENSG00000109107	-1.36832	-0.993718	0.939568	-0.0477589	1.18777	1.02722	-0.878266	0.133499
ENSG00000109265	-0.816956	-0.724278	1.0409	1.36126	0.397153	0.71817	-1.33828	-0.637966
ENSG00000109339	-1.13148	-1.25638	0.909785	0.873741	1.01194	0.852245	-0.685518	-0.574332
ENSG00000109436	-0.76166	-0.672455	0.870625	0.835467	0.983113	0.990894	-1.2663	-0.979684
ENSG00000109472	-0.925708	-1.35472	1.2243	0.284728	1.30692	0.568337	-0.342758	-0.761099
ENSG00000109610	-1.32	-1.13832	0.580347	1.02794	0.71614	1.2133	-0.519017	-0.560381
ENSG00000109654	-0.594179	-0.581515	0.637957	0.654105	1.15843	1.12209	-1.18491	-1.21198
ENSG00000109787	-0.812759	-1.13657	0.992609	0.658162	0.985174	0.948041	-0.357014	-1.27764
ENSG00000109927	-0.728188	-0.637212	0.368227	0.869519	1.13223	1.20428	-1.11671	-1.09215
ENSG00000109943	-1.62265	-1.35692	0.829744	1.08761	0.451807	0.630067	0.153126	-0.172788
ENSG00000109944	-1.06328	-1.31998	0.620852	1.08945	1.17186	0.673612	-0.728271	-0.444232
ENSG00000109971	-1.5	-1.38029	1.0445	0.956306	0.678716	0.506032	0.0422821	-0.347551
ENSG00000110002	-1.26697	-0.484986	-0.115124	0.181321	1.50395	1.42969	-0.744297	-0.503582
ENSG00000110031	-0.679188	-1.46942	0.499103	0.388775	1.00755	1.4223	-0.225554	-0.943558
ENSG00000110042	-0.658425	-0.827276	1.03041	1.05197	0.814808	0.781804	-1.22572	-0.967575
ENSG00000110076	-0.316063	-1.00305	0.516791	0.641378	1.3157	1.01195	-1.3212	-0.845504
ENSG00000110080	-1.3436	-0.925824	1.01309	0.416434	1.05566	1.08399	-0.606982	-0.692766
ENSG00000110171	-0.959497	-0.900107	0.825777	0.906828	1.49612	0.318386	-0.817766	-0.86974
ENSG00000110172	-1.27003	-1.40401	0.612744	0.970113	0.608864	1.17581	-0.117054	-0.57644
ENSG00000110195	-1.03036	-0.931043	0.555444	0.757037	1.01929	1.283	-1.0894	-0.563977
ENSG00000110324	-0.905544	-0.850923	0.642139	-0.346087	1.15237	1.64049	-0.758196	-0.574253
ENSG00000110328	-1.32495	-1.34237	1.12765	0.836178	0.608048	0.880309	-0.490109	-0.294754
ENSG00000110375	-0.627042	-0.712831	-0.214743	0.258472	1.3809	1.62028	-0.852518	-0.852518
ENSG00000110400	-1.31982	-0.355444	0.198411	0.50713	1.45696	1.16224	-0.849971	-0.799501
ENSG00000110427	-1.50737	-1.40293	0.989696	0.927123	0.776952	0.519765	-0.131731	-0.171507
ENSG00000110492	-1.4774	-0.932255	0.235774	0.711831	0.865915	1.49397	-0.472123	-0.42571
ENSG00000110693	-0.832827	-1.00505	0.441307	0.65372	1.13474	1.36021	-0.84919	-0.902906
ENSG00000110721	-0.629227	-1.45805	1.03369	0.54598	0.997457	0.969767	-0.965325	-0.494291
ENSG00000110799	-1.20566	-0.84699	0.455304	1.29494	0.777872	1.05354	-0.93895	-0.590056
ENSG00000110811	-1.36624	-1.34834	0.736624	0.974456	0.909382	0.843855	-0.335614	-0.414128
ENSG00000110876	-1.16413	-1.16673	0.955227	0.829217	1.08629	0.78123	-0.559375	-0.761725
ENSG00000110880	-1.1107	-1.17067	0.277108	0.273105	0.965184	1.68004	-0.266441	-0.647623
ENSG00000111077	-0.979809	-0.746047	0.813567	0.921853	1.14455	0.828551	-1.06106	-0.921597
ENSG00000111203	-0.827638	-1.38631	0.921092	0.67166	0.786667	1.21814	-0.561991	-0.821619
ENSG00000111275	-0.977242	-0.96811	0.365448	0.335755	1.10183	1.60521	-0.750665	-0.712221
ENSG00000111319	-1.14309	-0.990818	0.851532	0.718955	1.11879	0.994888	-0.660024	-0.89023
ENSG00000111344	-1.23521	-1.2273	1.04831	0.800229	0.852538	0.898616	-0.414079	-0.723114
ENSG00000111452	-0.562247	-1.06187	0.589859	0.731911	1.10098	1.20508	-1.02283	-0.980874
ENSG00000111674	-1.43588	-1.62112	0.467706	0.678598	0.925982	0.862564	0.166083	-0.0439327
ENSG00000111727	-0.610805	-1.08426	0.972902	0.57596	0.917395	1.18797	-0.957507	-1.00165
ENSG00000111817	-0.966748	-1.63294	0.0555398	1.13765	0.473156	1.27141	-0.488464	0.150391
ENSG00000111837	-0.668218	-1.00879	0.0180349	1.09449	0.887041	1.42331	-0.894578	-0.851288
ENSG00000111860	-1.35544	-1.58514	1.01674	0.581118	0.157446	-0.314542	0.872751	0.627072
ENSG00000111907	-0.542275	-0.874576	0.346209	0.510269	0.913979	1.64789	-1.05952	-0.941979
ENSG00000111981	-1.22514	-1.09729	0.515659	1.03274	1.27363	0.60462	-0.124806	-0.979416
ENSG00000112137	-1.35304	-1.40675	1.12958	1.18816	0.364176	0.386232	-0.448574	0.140206
ENSG00000112139	-0.897679	-1.20279	1.09897	0.752192	1.04786	0.785682	-0.835473	-0.748756
ENSG00000112149	-1.10163	-1.44785	0.666005	1.05491	0.746564	1.03476	-0.315468	-0.637292
ENSG00000112182	-1.04461	-0.981262	0.542606	0.363824	1.28648	1.32356	-0.719273	-0.771323
ENSG00000112183	-0.890729	-0.834409	0.121918	0.372659	1.59238	1.23188	-0.926251	-0.667447
ENSG00000112394	-1.05702	-0.877538	0.300547	0.189814	1.51054	1.3191	-0.74156	-0.643892
ENSG00000112561	-1.78548	-1.14527	0.10671	0.89015	0.907982	0.919274	-0.0502684	0.156909
ENSG00000112576	-1.04382	-1.77015	0.0269356	0.308317	0.960281	1.23122	-0.174139	0.461354
ENSG00000112715	-1.12731	-1.61029	0.475105	1.05243	0.832537	0.967264	-0.304918	-0.284818
ENSG00000112782	-1.17205	-1.98644	0.592238	0.539209	0.437476	0.548372	0.569104	0.472095
ENSG00000112796	-1.14586	-1.2019	0.854187	1.04094	0.87854	0.857171	-0.41848	-0.864598
ENSG00000112902	-1.36985	-1.3524	1.04369	1.06423	0.43678	0.818894	-0.267677	-0.373659
ENSG00000113083	-1.02138	-1.53206	0.335551	0.664327	1.00367	1.27013	-0.656536	-0.0636985
ENSG00000113369	-1.69163	-0.836407	1.19907	0.431237	1.16017	0.402504	-0.125094	-0.539849
ENSG00000113448	-0.5899	-1.34637	0.881065	0.589485	1.07373	1.07114	-0.89197	-0.787185
ENSG00000113494	-0.528155	-1.44726	0.562628	0.872338	0.835929	1.26137	-0.62472	-0.93213
ENSG00000113555	-0.671019	-0.70975	0.780141	0.759956	1.01387	0.972216	-1.61368	-0.531728
ENSG00000113721	-1.05607	-0.933481	0.537758	0.0612036	1.77056	0.866241	-0.794314	-0.451895
ENSG00000113742	-0.906944	-1.0926	0.544438	0.847699	1.14859	1.1214	-0.761268	-0.90131
ENSG00000113758	-0.412095	-0.516293	0.863116	0.854561	0.802356	1.01685	-1.23916	-1.36934
ENSG00000113763	-0.734052	-0.709896	0.991699	1.09981	0.750299	0.831912	-1.00714	-1.22263
ENSG00000113924	-1.12211	-1.24785	0.126691	0.870263	1.16004	1.0861	-0.93849	0.0653527
ENSG00000113971	-1.2093	-0.710358	1.02028	1.14723	0.712236	0.764424	-0.641676	-1.08283
ENSG00000114480	-1.53091	-1.42585	0.791889	0.97418	0.615023	0.738689	-0.315986	0.152963
ENSG00000114547	-0.887045	-0.911467	0.917533	1.05682	0.825244	0.932401	-0.921668	-1.01182
ENSG00000114646	-1.18392	-1.42715	0.798645	0.510719	0.742436	1.34062	-0.458312	-0.323034
ENSG00000114656	-0.985488	-1.10614	-0.061359	0.0845586	1.3955	1.51222	-0.0971949	-0.742096
ENSG00000114670	-1.2122	-0.599146	0.840834	0.291523	0.569215	1.66838	-0.609731	-0.948875
ENSG00000114812	-0.98075	-1.13397	0.475657	0.790845	0.990026	1.34586	-0.708428	-0.779241
ENSG00000114841	-0.856475	-0.573975	0.349266	0.156639	1.29751	1.51556	-0.828533	-1.05999
ENSG00000114948	-1.09049	-0.368085	0.0474335	0.764949	1.19976	1.35309	-0.952663	-0.953992
ENSG00000115107	-0.949481	-0.852988	0.673002	0.935353	1.15405	0.945294	-0.989473	-0.915757
ENSG00000115271	-1.13905	-1.63753	1.16873	0.900791	0.671411	0.514934	-0.159306	-0.319977
ENSG00000115318	-0.570545	-0.800864	0.209478	0.828445	0.955556	1.47654	-1.11069	-0.987928
ENSG00000115355	-0.845362	-0.63798	0.409694	0.591851	1.0134	1.50004	-0.917481	-1.11416
ENSG00000115423	-0.736963	-1.53927	0.640246	0.384261	1.20057	1.18606	-0.705009	-0.429891
ENSG00000115594	-1.22598	-1.33063	0.821899	1.22723	0.738847	0.730208	-0.521781	-0.439798
ENSG00000115604	-0.714124	-1.12349	1.05692	0.532889	0.986317	1.08202	-0.796269	-1.02426
ENSG00000115652	-1.06716	-0.850185	0.408154	0.628084	1.51968	0.884801	-1.16458	-0.358796
ENSG00000115705	-1.24839	-0.903524	0.496378	1.23102	0.90684	0.976254	-0.619304	-0.839274
ENSG00000115827	-1.1274	-0.988748	0.762159	0.412866	0.697975	1.60364	-0.768853	-0.591643
ENSG00000115844	-0.668288	-0.559014	0.796517	0.859781	1.06458	0.913286	-1.24411	-1.16275
ENSG00000115902	-1.07815	-0.822117	0.731071	0.604871	0.964399	1.32804	-1.05697	-0.671146
ENSG00000116285	-0.865245	-1.46823	0.0432561	0.469895	1.22973	1.30469	-0.806249	0.0921496
ENSG00000116396	-1.31432	-1.14419	0.936675	1.02164	0.980008	0.49623	-0.911865	-0.0641723
ENSG00000116574	-0.863142	-1.42508	0.263794	1.17207	0.725555	1.0467	-1.06645	0.146555
ENSG00000116584	-1.24085	-1.57198	0.907132	1.13565	0.523848	0.626509	0.071889	-0.45219
ENSG00000116661	-1.27023	-0.660813	0.893383	0.704373	1.01847	0.994557	-0.509429	-1.17031
ENSG00000116667	-1.19211	-0.400019	0.985018	0.670231	1.0865	0.860426	-1.17593	-0.834121
ENSG00000116675	-1.07736	-0.636165	0.303547	0.718544	0.754136	1.62765	-0.545546	-1.1448
ENSG00000116711	-1.36232	-0.853449	0.877704	0.493243	0.845152	1.33729	-0.619669	-0.717944
ENSG00000116717	-0.451401	-1.70244	1.06503	0.595984	0.79097	0.958185	-0.822494	-0.433836
ENSG00000116741	-1.1736	-1.1369	0.430932	0.777243	0.954645	1.36829	-0.533518	-0.6871
ENSG00000116774	-1.19312	-0.90356	0.889265	1.05746	0.983774	0.765217	-0.701543	-0.8975
ENSG00000116852	-0.703354	-0.560882	0.488821	0.806442	1.14482	1.12793	-0.971786	-1.33199
ENSG00000116885	-0.786022	-1.00502	0.83307	0.379354	1.26477	1.12124	-0.755315	-1.05208
ENSG00000116983	-1.08145	-1.62001	1.27056	0.973592	0.337669	0.617464	-0.359958	-0.137869
ENSG00000116991	-0.946851	-1.14236	0.966398	0.795132	0.487617	1.35224	-0.862585	-0.649586
ENSG00000117016	-1.22928	-1.04722	0.407607	0.609339	1.16449	1.31592	-0.714938	-0.505916
ENSG00000117020	-1.60897	-0.772367	0.910536	1.17278	0.983591	0.220035	-0.756323	-0.14929
ENSG00000117114	-0.776352	-0.501215	0.830735	0.549582	1.29495	0.904774	-1.21318	-1.08929
ENSG00000117226	-0.928933	-0.55325	0.964879	1.51638	0.375278	0.546406	-0.562559	-1.35821
ENSG00000117228	-1.84291	-0.304669	0.610691	1.06144	0.580516	1.00996	-0.685195	-0.429834
ENSG00000117245	-0.942602	-1.11929	1.00503	0.797615	1.13132	0.767152	-0.804141	-0.835083
ENSG00000117266	-0.795914	-0.821742	1.25421	0.928182	0.750098	0.732649	-1.19865	-0.848828
ENSG00000117322	-0.64825	-1.03443	0.720618	0.704195	0.987121	1.24663	-0.90435	-1.07154
ENSG00000117472	-0.974647	-0.980099	0.891536	1.02954	0.767382	1.0375	-0.905822	-0.865386
ENSG00000117616	-1.52855	-1.35956	0.656931	0.563326	0.839575	1.04106	0.250617	-0.463404
ENSG00000117643	-1.44486	-0.98037	0.615301	0.962812	1.21348	0.728279	-0.694999	-0.399638
ENSG00000117971	-1.30783	-1.51871	0.454393	0.648568	0.889639	1.19795	-0.359716	-0.00429139
ENSG00000118257	-1.59871	-1.38122	1.0061	1.01373	0.55034	0.398906	0.136595	-0.125743
ENSG00000118263	-0.627415	-0.848124	1.11119	0.43909	0.994212	1.06516	-1.23917	-0.894947
ENSG00000118298	-1.56789	-1.48437	0.611676	0.494529	0.843722	1.0011	0.0660896	0.0351342
ENSG00000118503	-1.04637	-1.66581	0.377763	0.719962	0.867912	1.25062	-0.140723	-0.363349
ENSG00000118513	-1.45418	-1.38601	1.17324	0.839072	0.831223	0.0378627	-0.329297	0.288085
ENSG00000118523	-0.829182	-1.01319	0.643964	0.793235	0.983389	1.25807	-0.974016	-0.862271
ENSG00000118689	-1.02506	-1.73004	1.24183	0.600413	0.348081	0.853437	-0.429305	0.140639
ENSG00000118690	-0.50552	-0.353804	0.657469	0.258762	1.39031	1.04223	-1.27758	-1.21187
ENSG00000118849	-1.17061	-0.96903	0.11678	1.04413	1.30446	0.962556	-0.897939	-0.390352
ENSG00000118971	-1.64221	-1.49715	0.795588	0.802738	0.413557	0.577854	0.0214848	0.528139
ENSG00000119121	-1.7069	-1.17089	0.154513	0.900348	0.674956	0.940742	-0.405782	0.613013
ENSG00000119328	-1.32928	-1.24357	0.659654	0.43533	1.46571	0.766634	-0.520817	-0.233652
ENSG00000119508	-1.66313	-0.986547	0.943486	0.723193	1.17136	0.493164	-0.337971	-0.343556
ENSG00000119514	-1.82287	-1.02455	0.517269	1.41729	-0.0063236	0.302048	0.494936	0.122204
ENSG00000119630	-1.14184	-0.831465	0.742695	-0.333829	1.78624	0.74247	-0.222345	-0.741925
ENSG00000119632	-0.777462	-0.435513	0.480899	0.460168	1.42667	1.08735	-1.24685	-0.995255
ENSG00000119681	-1.019	-1.31587	1.23092	0.915455	1.10355	0.175623	-0.415997	-0.674681
ENSG00000119699	-0.980542	-0.846811	0.675139	0.65427	1.18407	1.15619	-0.891764	-0.950547
ENSG00000119703	-0.950763	-1.32159	0.397684	0.194891	1.64695	0.966609	-0.654744	-0.279029
ENSG00000119725	-1.32639	-1.345	0.716484	0.500759	0.530491	1.42455	-0.590543	0.0896499
ENSG00000119771	-1.49304	-1.12371	1.11099	0.0666811	1.16554	0.662192	-0.639776	0.251129
ENSG00000120129	-0.879819	-1.2089	0.370451	0.922169	1.33116	0.933455	-0.900449	-0.568074
ENSG00000120254	-0.672177	-0.852786	-0.272106	-0.0637122	1.44152	1.67563	-0.812389	-0.443985
ENSG00000120318	-0.708959	-0.871745	0.895065	0.358562	0.988799	1.34479	-0.938072	-1.06844
ENSG00000120685	-1.58191	-1.20739	0.975591	0.386468	0.117463	0.716264	-0.489273	1.08278
ENSG00000120693	-0.715866	-1.49941	1.11174	0.969012	0.7005	0.749002	-0.929583	-0.385388
ENSG00000120738	-0.747058	-0.755112	1.1024	0.348132	0.827616	1.2466	-0.657127	-1.36545
ENSG00000120784	-0.680103	-1.46617	1.19208	1.23546	0.691007	0.297086	-0.820426	-0.448927
ENSG00000120833	-0.924448	-1.24148	0.84151	1.17184	-0.0940487	1.37017	-0.509832	-0.613712
ENSG00000120875	-1.37394	-1.80029	0.636098	0.58826	0.349106	0.224838	0.660122	0.715807
ENSG00000120885	-0.823939	-0.855357	0.367078	0.702224	1.40664	1.06427	-0.686736	-1.17418
ENSG00000120899	-1.0239	-1.40032	0.640053	0.767937	1.22009	0.880977	-0.279572	-0.805255
ENSG00000120937	-0.896947	-1.04311	0.392972	0.816765	1.05087	1.27677	-0.427393	-1.16993
ENSG00000121039	-1.83333	-0.662292	0.572066	0.613285	0.621478	1.36832	-0.278548	-0.400973
ENSG00000121064	-1.19001	-1.22303	0.903833	0.90284	0.876182	0.95624	-0.507319	-0.718742
ENSG00000121236	-0.703269	-0.619187	0.479579	0.935117	1.39308	0.742559	-0.965947	-1.26193
ENSG00000121350	-1.32484	-0.736158	0.430121	0.344997	1.45463	1.17481	-0.664358	-0.679208
ENSG00000121380	-1.21702	-1.68559	0.881768	0.398905	1.07439	0.59797	0.31232	-0.362748
ENSG00000121653	-1.02928	-1.51167	1.50047	0.859073	0.0985656	0.647616	-0.0856465	-0.479127
ENSG00000121716	-1.139	-1.32204	0.969834	1.04963	0.722377	0.839194	-0.387766	-0.732221
ENSG00000121742	-1.17558	-0.515473	1.16288	1.05753	0.501262	0.872675	-0.782013	-1.12128
ENSG00000121743	-0.762573	-1.10689	0.373132	0.419399	1.2132	1.42513	-1.0603	-0.501096
ENSG00000121753	-1.42795	-0.944792	0.364614	1.00849	0.999103	1.08044	-0.8312	-0.248707
ENSG00000121897	-0.936064	-0.592927	0.558901	0.469277	1.1751	1.32636	-1.22196	-0.778684
ENSG00000122035	-1.03474	-0.721993	1.06041	0.851675	0.755407	1.04048	-1.00119	-0.950055
ENSG00000122547	-1.55428	-1.08499	0.880266	0.964028	0.8627	0.776173	-0.424349	-0.419547
ENSG00000122574	-1.16728	-1.58499	1.04175	0.888807	0.856268	0.517721	-0.495579	-0.0566905
ENSG00000122591	-1.0205	-1.07175	0.55987	-0.119939	1.44857	1.24365	-0.134976	-0.90492
ENSG00000122694	-1.19338	-1.57142	0.849964	0.56695	0.255931	0.570665	-0.615599	1.13688
ENSG00000122707	-0.991489	-0.920168	0.796955	0.995613	1.14743	0.766864	-1.01549	-0.779713
ENSG00000122786	-1.78836	-1.06592	0.166708	0.75339	1.07482	0.930508	-0.18817	0.117019
ENSG00000122861	-1.2139	-1.37995	-0.00695636	0.360224	1.27275	1.29191	-0.436747	0.112671
ENSG00000122877	-0.819746	-0.845221	0.697537	1.48592	0.424748	0.956591	-0.852585	-1.04724
ENSG00000123104	-1.33381	-1.32456	0.135112	0.519319	1.0929	1.36996	-0.197717	-0.26119
ENSG00000123358	-1.06255	-1.12518	0.716664	0.731748	0.93485	1.26879	-0.730022	-0.7343
ENSG00000123384	-0.896588	-1.16225	0.969199	0.546839	1.05021	1.0734	-1.01656	-0.564259
ENSG00000123427	-1.39922	-0.84628	1.12635	0.994381	0.933468	0.537585	-0.64212	-0.704162
ENSG00000123453	-1.64911	-0.959	1.1659	1.07695	0.49001	0.585529	-0.411716	-0.298558
ENSG00000123570	-1.47781	-1.65345	0.412327	0.661304	0.378611	0.806001	0.04873	0.824295
ENSG00000123609	-1.07393	-1.28576	0.0825945	-0.0521721	1.44424	1.39243	-0.37726	-0.13014
ENSG00000123612	-0.59572	-1.07946	0.359518	0.705409	1.22386	1.26019	-1.01294	-0.860853
ENSG00000123843	-1.5369	-1.14029	1.41146	0.487423	0.842077	0.362733	0.0836089	-0.510107
ENSG00000123975	-2.02786	-0.761477	0.940798	0.769302	0.0983283	0.404535	-0.207601	0.783971
ENSG00000124067	-1.00373	-1.07576	-0.015355	0.825895	0.960677	1.53084	-0.875103	-0.347463
ENSG00000124074	-1.03041	-1.72587	0.709899	0.811766	0.809427	0.990624	-0.295583	-0.269852
ENSG00000124102	-0.464614	-0.691177	0.902956	0.704966	1.05194	0.943807	-1.2424	-1.20548
ENSG00000124126	-0.713139	-0.714223	1.70981	0.585693	0.911597	0.118709	-0.765289	-1.13316
ENSG00000124216	-0.789512	-1.1336	0.71327	0.39708	1.31795	1.08866	-0.455694	-1.13815
ENSG00000124243	-1.07592	-0.865204	0.686069	0.873367	1.01446	1.12944	-0.842897	-0.919313
ENSG00000124313	-1.20383	-1.80126	1.11728	0.790372	0.48996	0.036624	0.165204	0.405657
ENSG00000124406	-1.34495	-1.65166	0.711034	0.847167	0.393431	1.03198	0.106569	-0.093575
ENSG00000124429	-1.06961	-0.923337	0.636924	0.554851	1.44944	0.951763	-0.839125	-0.760906
ENSG00000124466	-0.820597	-0.708153	1.00603	1.28117	0.425412	0.896098	-1.1508	-0.929164
ENSG00000124479	-1.02782	-1.3942	0.63654	0.979196	0.774764	1.17363	-0.62532	-0.516789
ENSG00000124508	-1.45771	-0.859978	1.45917	1.35182	-0.273803	-0.184363	-0.203787	0.168644
ENSG00000124523	-1.30386	-1.49419	1.24101	1.13884	0.443455	-0.140769	0.117432	-0.00191787
ENSG00000124602	-0.177797	-1.85008	1.1119	0.62531	0.733784	0.556904	-1.03369	0.0336775
ENSG00000124613	-1.34532	-1.50697	0.461248	1.11889	0.489476	0.862186	-0.523674	0.444168
ENSG00000124635	-0.34155	-1.50433	0.797191	0.858884	0.99288	0.829196	-1.1637	-0.468565
ENSG00000124743	-1.34031	-0.903073	0.721507	0.973609	0.891774	1.05954	-0.608236	-0.794806
ENSG00000124762	-0.56026	-0.945898	0.570879	0.822168	1.19198	1.01235	-1.32602	-0.765196
ENSG00000124766	-1.41082	-1.46675	1.05018	1.19576	0.399067	0.388648	-0.0390461	-0.117033
ENSG00000124813	-0.907186	-1.2525	0.516346	0.900363	0.577418	1.2239	-1.28403	0.225684
ENSG00000124882	-1.46915	-1.31062	0.582555	0.833066	0.978772	0.978074	-0.307597	-0.285107
ENSG00000124920	-1.09408	-1.34691	0.719021	0.444542	0.832552	1.43976	-0.415956	-0.578924
ENSG00000125148	-0.799134	-1.09461	1.02017	0.790133	1.25046	0.603413	-0.845435	-0.925001
ENSG00000125246	-0.941926	-0.933423	0.831042	0.562923	0.48779	1.62517	-0.924965	-0.706613
ENSG00000125266	-1.54854	-1.13696	0.489398	0.875648	-0.678988	0.118219	1.11175	0.769471
ENSG00000125351	-1.00634	-1.2931	1.44521	0.719114	0.0377688	-0.52971	-0.470952	1.09801
ENSG00000125378	-0.879296	-1.85045	1.03306	0.979923	0.119999	0.297465	-0.410507	0.709807
ENSG00000125384	-1.56097	-0.860017	0.846176	-0.526789	1.13634	1.15588	-0.399242	0.208621
ENSG00000125388	-1.39324	-1.50397	0.875919	-0.206004	1.02532	0.947291	0.0715854	0.183092
ENSG00000125398	-1.25517	-1.80117	0.729361	0.6663	0.343323	0.85787	-0.120292	0.579775
ENSG00000125510	-1.25203	-1.20963	1.04517	0.810125	1.19473	0.440453	-0.327436	-0.70139
ENSG00000125657	-1.24804	-0.815574	0.76885	0.643847	1.14678	1.0065	-1.14797	-0.354377
ENSG00000125740	-1.28673	-0.82394	0.731335	0.514597	0.554076	1.59814	-0.940326	-0.347158
ENSG00000125775	-0.628565	-1.38963	0.297113	0.934963	0.916073	1.33739	-0.674395	-0.792951
ENSG00000125798	-1.2673	-0.846319	1.60994	1.26503	0.225896	-0.0761847	-0.372969	-0.538098
ENSG00000125826	-1.0212	-1.28804	0.781769	-0.408111	1.31246	1.26083	-0.36795	-0.269745
ENSG00000125845	-1.62593	-1.53951	0.607857	0.89568	0.507959	0.508961	0.110969	0.53401
ENSG00000125848	-1.1678	-1.19999	0.949095	1.10547	0.822664	0.761506	-0.567954	-0.702995
ENSG00000125850	-1.45385	-0.637908	1.21819	1.12665	0.392908	0.51864	-1.14112	-0.0235055
ENSG00000125872	-1.04968	-0.536972	0.809161	0.984696	0.911815	0.977534	-1.06722	-1.02934
ENSG00000126091	-1.30086	-0.818939	0.563226	0.517161	1.19997	1.25335	-0.56195	-0.851959
ENSG00000126217	-1.07816	-0.953154	0.63142	0.0371145	1.21785	1.46767	-0.569263	-0.753482
ENSG00000126218	-0.7052	-0.719455	0.865718	1.38595	0.75484	0.573173	-1.29472	-0.860314
ENSG00000126368	-1.18384	-1.58918	0.804536	-0.358699	0.998872	0.9813	-0.198105	0.545115
ENSG00000126458	-0.818988	-0.672512	-0.232075	0.550017	1.37079	1.47527	-1.01861	-0.653882
ENSG00000126583	-1.27862	-1.00354	0.80635	0.447161	1.2949	0.96423	-0.883895	-0.346586
ENSG00000126709	-1.42704	-0.459652	0.203586	-0.302655	1.82926	0.969178	-0.448268	-0.364411
ENSG00000126767	-0.578	-1.09445	1.05725	1.1838	0.948323	0.412008	-0.865703	-1.06322
ENSG00000126790	-0.717446	-1.24859	1.07661	1.44501	0.385451	0.528143	-0.440979	-1.02819
ENSG00000126803	-1.39914	-1.46983	1.2483	1.07541	-0.00540307	0.385961	0.033914	0.130784
ENSG00000126882	-1.15344	-1.36233	1.39009	0.818761	0.750176	0.299656	-0.747226	0.00431576
ENSG00000127252	-1.54109	-0.48095	0.161605	0.318415	0.738532	1.72157	-0.868656	-0.049423
ENSG00000127415	-0.957762	-0.779049	0.767747	0.396364	1.08799	1.34065	-1.04179	-0.814149
ENSG00000127561	-0.978823	-1.66325	0.697017	0.686838	0.743295	1.16415	-0.640409	-0.00882436
ENSG00000127831	-1.10327	-1.02347	0.72913	0.763015	0.94371	1.23517	-0.85224	-0.692049
ENSG00000127954	-0.751486	-1.71717	0.343271	1.09305	1.0613	0.820902	-0.345502	-0.50436
ENSG00000128011	-0.604048	-1.51983	0.633546	0.115845	0.627893	1.72881	-0.341012	-0.641202
ENSG00000128016	-1.09247	-1.32737	1.09053	1.01248	0.650203	0.811087	-0.354602	-0.78985
ENSG00000128040	-0.789653	-1.25523	0.179068	0.54827	1.32879	1.28046	-0.307728	-0.983983
ENSG00000128165	-1.31785	-1.32747	1.22664	1.12369	0.605539	0.254389	-0.0152705	-0.549663
ENSG00000128254	-1.03298	-0.866175	0.686638	1.87216	0.332181	0.367926	-0.545627	-0.814127
ENSG00000128266	-1.13207	-1.12992	0.551526	0.857403	1.12489	1.09532	-0.720473	-0.646671
ENSG00000128272	-1.06721	-1.24337	0.356129	0.717296	1.39754	0.9867	-0.784672	-0.362411
ENSG00000128283	-1.40968	-1.4552	1.53049	0.587293	0.158196	0.407455	0.0771785	0.104275
ENSG00000128284	-0.952894	-1.45232	0.949798	1.03782	0.826694	0.780554	-0.554614	-0.635041
ENSG00000128298	-0.633734	-0.458184	0.599953	0.330847	1.27506	1.22331	-0.987814	-1.34944
ENSG00000128335	-0.992991	-0.464057	0.607183	0.311054	1.26699	1.2902	-1.12403	-0.894348
ENSG00000128394	-1.14795	-0.296942	0.567214	0.396056	1.29213	1.19291	-1.0911	-0.912317
ENSG00000128510	-1.1403	-0.681573	0.880134	0.938099	1.2152	0.625971	-1.02764	-0.809882
ENSG00000128536	-0.676164	-0.754292	0.533853	0.972511	1.44356	0.614385	-1.01665	-1.11721
ENSG00000128564	-1.12847	-0.739114	-0.268601	0.468531	1.44877	1.42452	-0.732487	-0.473145
ENSG00000128594	-1.0109	-0.635098	0.680965	0.816151	1.09131	1.08354	-0.895534	-1.13044
ENSG00000128617	-0.960419	-0.46919	0.70997	0.477272	1.013	1.20611	-1.57616	-0.400583
ENSG00000128655	-0.715326	-0.585335	1.25165	1.24289	0.58227	0.452128	-1.17824	-1.05004
ENSG00000128805	-0.516499	-0.596519	1.09803	1.08953	0.602316	0.778035	-1.18709	-1.26781
ENSG00000128849	-0.209594	-1.15845	0.0584562	-0.00772838	1.45925	1.43865	-1.07518	-0.50541
ENSG00000128872	-1.21437	-0.753096	0.69331	0.154302	1.29838	1.21391	-1.09924	-0.293188
ENSG00000128917	-0.803125	-0.929932	1.24036	0.247099	1.14769	0.93719	-0.876842	-0.962441
ENSG00000128965	-0.77658	-0.612891	0.809842	0.494708	0.891694	1.36385	-0.851079	-1.31954
ENSG00000129038	-0.813992	-0.941171	1.05352	0.737303	0.981404	0.949285	-0.967037	-0.999315
ENSG00000129116	-1.52866	-1.36605	1.04032	1.12596	0.371541	0.535695	-0.0343785	-0.144427
ENSG00000129474	-0.728767	-1.48419	-0.193073	0.85212	1.31236	1.06375	-0.805335	-0.0168521
ENSG00000129538	-1.19176	-1.38947	0.394624	0.500104	1.32481	1.10032	-0.321218	-0.417415
ENSG00000129595	-0.90066	-1.39127	1.47619	0.446241	0.178718	1.13157	-0.715348	-0.22544
ENSG00000129749	-0.338358	-1.31922	0.842297	0.294556	1.35831	0.950815	-0.912638	-0.875764
ENSG00000129757	-0.950632	-1.14132	0.911355	0.934352	1.16067	0.682739	-0.77266	-0.824509
ENSG00000129910	-0.765371	-0.648341	0.675878	0.500506	0.950167	1.40715	-0.780282	-1.33971
ENSG00000130005	-1.64027	-1.42473	0.942041	0.983004	0.497669	0.346066	0.233536	0.0626887
ENSG00000130052	-1.18208	-1.12163	1.13835	1.27751	0.450544	0.627306	-0.831829	-0.358169
ENSG00000130203	-0.598804	-0.596771	1.11419	1.01456	0.829714	0.647891	-1.19141	-1.21938
ENSG00000130270	-1.42134	-1.29747	1.04946	1.10836	0.648597	0.5592	-0.213939	-0.432869
ENSG00000130294	-1.69212	-0.975886	0.455966	1.23115	0.646543	0.929967	-0.28187	-0.313742
ENSG00000130311	-0.780462	-0.685354	1.25044	1.1535	0.739204	0.442796	-0.923963	-1.19616
ENSG00000130449	-0.90974	-1.10646	1.1603	1.09386	0.77458	0.603053	-1.06912	-0.546469
ENSG00000130475	-1.06695	-1.53426	0.684548	0.92001	0.800801	1.01938	-0.705989	-0.117544
ENSG00000130477	-0.45161	-0.855765	0.411188	0.434987	0.966411	1.50018	-1.50773	-0.497662
ENSG00000130508	-1.007	-0.951643	0.809559	1.03002	0.922628	0.945355	-0.662672	-1.08625
ENSG00000130584	-2.03426	-0.032076	0.0536304	0.283828	0.928453	1.3	-0.0256355	-0.473937
ENSG00000130590	-1.48362	-1.39264	0.630535	0.670808	1.22039	0.666668	-0.27721	-0.0349359
ENSG00000130600	-0.994666	-1.07026	0.987243	0.449174	1.08816	1.12009	-0.756206	-0.823543
ENSG00000130653	-1.57801	-1.284	0.357743	0.285351	0.867759	1.3354	-0.232313	0.248069
ENSG00000130701	-1.04791	-0.841072	0.123369	0.00227646	1.60153	1.34139	-0.834068	-0.345505
ENSG00000130707	-1.04585	-0.878252	1.03392	1.0904	0.678253	0.907028	-0.883397	-0.902105
ENSG00000130720	-1.36413	-0.91036	1.22781	0.516294	1.09566	0.569556	-0.138741	-0.996097
ENSG00000130766	-1.45635	-0.774	0.927121	0.38966	0.554529	1.50605	-0.705957	-0.44105
ENSG00000130775	-0.905171	-2.03698	0.495926	0.828176	-0.0402724	0.863412	0.262298	0.532608
ENSG00000130821	-0.561193	-1.83644	0.358954	0.923014	0.718715	1.21633	-0.40454	-0.414838
ENSG00000130827	-1.51898	-1.5357	0.818276	-0.238268	0.718141	0.767384	0.410462	0.57869
ENSG00000131015	-0.747813	-0.746845	0.251137	-0.207204	1.44989	1.56511	-0.752422	-0.811853
ENSG00000131016	-1.59221	-1.02999	0.50905	1.14311	0.398352	1.20053	-0.172162	-0.456684
ENSG00000131018	-1.36946	-1.64856	1.03635	1.02727	0.0668674	0.371422	0.227133	0.288982
ENSG00000131094	-0.958545	-1.19119	0.221088	1.5499	0.628388	1.00408	-0.732284	-0.521436
ENSG00000131398	-0.759707	-0.925595	0.726109	0.749484	0.663437	1.47493	-0.934802	-0.993853
ENSG00000131409	-0.698998	-0.690155	1.02653	1.05671	0.803448	0.783502	-1.09737	-1.18367
ENSG00000131471	-1.09277	-0.517481	0.639209	1.0037	0.9036	1.10135	-1.11014	-0.927474
ENSG00000131620	-0.544749	-0.563191	0.88732	1.02933	0.784206	0.901042	-1.21192	-1.28203
ENSG00000131652	-1.15342	-1.35119	0.30254	0.041375	0.876016	1.69811	-0.122387	-0.291053
ENSG00000131711	-1.02838	-0.956512	1.10907	1.10047	0.821979	0.623131	-0.581408	-1.08834
ENSG00000131848	-1.34618	-1.32192	-0.149442	0.404087	0.774786	1.62354	-0.0883639	0.103487
ENSG00000131981	-0.396469	-0.31277	0.72639	0.388799	1.16548	1.07207	-1.50127	-1.14223
ENSG00000132002	-1.18068	-0.923724	0.0848793	-0.171555	1.58518	1.34933	-0.141246	-0.602195
ENSG00000132026	-0.309932	-1.37086	0.673339	0.651754	1.05022	1.15306	-0.983907	-0.863679
ENSG00000132031	-0.70637	-0.865951	1.17502	0.824415	0.567924	1.03286	-1.36416	-0.663748
ENSG00000132170	-1.97514	-1.0206	0.127731	0.653856	0.603668	0.37802	0.19994	1.03252
ENSG00000132334	-1.37684	-1.35501	1.02229	1.08247	0.419543	0.8079	-0.154386	-0.445959
ENSG00000132429	-1.21586	-1.25167	1.40855	0.28869	0.754816	0.644235	-0.908179	0.279422
ENSG00000132535	-1.738	-1.35702	0.711127	0.691688	0.335117	0.686032	-0.0801625	0.751224
ENSG00000132554	-0.961123	-1.0387	1.24348	1.15937	0.711453	0.432035	-1.10362	-0.442896
ENSG00000132561	-1.41522	-0.113601	0.661307	0.810193	0.649726	1.19674	-1.36129	-0.427853
ENSG00000132563	-1.06125	-0.291021	0.893356	1.04493	0.860801	0.792138	-1.2294	-1.00956
ENSG00000132677	-1.40121	-0.544621	1.49059	0.637409	0.638424	0.680652	-0.51174	-0.989498
ENSG00000132688	-1.03572	-0.955947	0.471785	0.407757	1.67707	0.863047	-0.868259	-0.559739
ENSG00000132718	-0.969667	-0.909222	0.968979	0.670046	0.899449	1.16639	-0.978684	-0.847286
ENSG00000132744	-1.03582	-1.23729	0.580198	0.908931	1.02752	1.11822	-0.682663	-0.679098
ENSG00000132746	-0.867554	-0.928862	0.696714	0.769701	1.29713	0.918763	-0.97246	-0.913433
ENSG00000132846	-0.715282	-0.834458	0.83921	0.910399	0.863918	1.09007	-1.02806	-1.1258
ENSG00000132932	-1.29103	-1.55492	0.922021	0.596057	0.919816	0.869781	-0.251875	-0.20985
ENSG00000132938	-1.18013	-0.890244	0.181965	0.526311	0.942467	1.67958	-0.601143	-0.658813
ENSG00000133026	-1.60337	-1.05691	1.23278	1.16777	0.407425	0.329865	-0.0975817	-0.379979
ENSG00000133056	-0.773174	-0.868328	1.13847	0.954352	0.792626	0.820218	-1.10249	-0.961672
ENSG00000133065	-1.61123	-1.3732	0.95876	1.17678	0.086828	0.165917	0.325221	0.270927
ENSG00000133069	-0.453503	-0.739978	1.04191	0.635592	1.13358	0.770942	-1.08183	-1.30672
ENSG00000133315	-1.20679	-1.46707	0.0709576	0.0617596	0.313862	1.70571	-0.0845715	0.606148
ENSG00000133328	-1.60613	-1.24755	1.00954	0.918261	0.744721	0.581036	-0.321252	-0.0786353
ENSG00000133392	-1.05676	-1.61486	1.0473	0.840906	0.156823	0.99921	0.249063	-0.621685
ENSG00000133401	-1.00876	-0.791069	0.118416	1.24386	1.31186	0.807404	-0.775822	-0.905887
ENSG00000133433	-1.07151	-0.673477	0.855793	0.243106	0.466768	1.76475	-0.887125	-0.698303
ENSG00000133475	-0.98948	-0.84723	0.663206	0.773306	1.36481	0.854912	-0.819285	-1.00024
ENSG00000133519	-1.2125	-1.13621	0.698269	0.792713	1.07929	1.05941	-0.727759	-0.553212
ENSG00000133816	-0.732626	-1.77761	-0.16506	0.730066	1.42656	0.591671	0.384998	-0.458004
ENSG00000133983	-1.094	-1.3132	1.13655	0.664631	1.12146	0.54106	-0.872245	-0.184258
ENSG00000134070	-0.820245	-0.545101	0.199737	0.594232	1.09048	1.51586	-1.21693	-0.818031
ENSG00000134198	-1.02139	-1.44877	0.322835	0.529981	0.812514	1.43944	-0.836538	0.201926
ENSG00000134245	-0.122471	-1.68161	0.620001	1.04435	0.595062	1.02852	-0.451021	-1.03283
ENSG00000134258	-0.950501	-1.38695	1.05264	0.509139	0.80731	1.08778	-0.974484	-0.144935
ENSG00000134294	-0.952785	-0.980082	0.772957	1.15528	0.755505	1.02531	-0.891478	-0.884712
ENSG00000134321	-1.17339	-0.840259	0.876734	-0.755007	0.991405	1.39501	-0.760686	0.266192
ENSG00000134323	-1.71218	-1.20092	0.603847	0.621895	0.983794	0.935245	-0.0635223	-0.168157
ENSG00000134369	-0.97723	-1.39324	0.870087	1.23999	0.545162	0.884992	-0.435387	-0.734374
ENSG00000134398	-1.12544	-0.639893	0.693062	0.621399	1.16356	1.1378	-0.705209	-1.14528
ENSG00000134508	-0.829772	-2.04978	0.601593	0.504938	0.373058	1.10573	0.356765	-0.0625344
ENSG00000134531	-1.37044	-1.24482	0.498402	1.55904	0.690983	-0.548501	0.0878069	0.327533
ENSG00000134569	-1.19833	-1.70176	0.058405	0.703878	1.07156	0.925331	0.348617	-0.207696
ENSG00000134716	-1.27954	-1.42624	1.19378	1.29628	0.263506	0.291889	-0.243455	-0.0962243
ENSG00000134824	-0.967139	-0.168132	0.862929	0.900115	0.2843	1.28628	-1.50525	-0.6931
ENSG00000134871	-0.822267	-0.743113	0.817053	0.930982	0.904144	1.05795	-1.09059	-1.05415
ENSG00000134909	-1.15984	-0.554727	0.926374	0.746464	1.1143	0.757514	-1.38492	-0.445171
ENSG00000134954	-0.90862	-0.894175	0.978104	1.17307	0.725816	0.768504	-0.584537	-1.25817
ENSG00000134955	-1.16642	-1.22495	1.06151	0.931912	0.807705	0.84156	-0.634916	-0.616402
ENSG00000135046	-1.47759	-1.57862	0.628511	0.980254	0.732382	0.589561	0.25887	-0.133369
ENSG00000135063	-1.30894	-0.721752	1.00387	-0.51476	1.63948	0.600522	-0.665931	-0.032487
ENSG00000135069	-1.01523	-1.47564	0.997987	0.954818	0.957619	0.635572	-0.58463	-0.470497
ENSG00000135097	-1.57313	-0.888373	0.870364	0.785341	0.703026	1.06451	-0.112169	-0.849563
ENSG00000135253	-1.17964	-1.25044	0.854787	-0.494145	0.343985	1.71052	-0.105841	0.120778
ENSG00000135297	-0.39501	-0.493224	1.21024	0.895659	0.868339	0.436008	-1.5846	-0.937407
ENSG00000135299	-0.276221	-0.852499	0.624058	0.347469	1.04016	1.23313	-1.70816	-0.407939
ENSG00000135318	-1.27636	-1.4675	1.19289	1.31252	0.188796	0.101	0.0849803	-0.136318
ENSG00000135362	-1.60176	-0.951335	0.696787	1.46882	0.230752	0.775349	-0.166804	-0.451807
ENSG00000135373	-1.47401	-1.19893	0.107218	1.71646	0.284716	0.447651	0.326616	-0.209728
ENSG00000135406	-1.51927	-1.52029	0.946067	0.518182	0.832735	-0.108585	0.152175	0.698988
ENSG00000135414	-0.936554	-1.18322	0.0636801	-0.358557	1.64533	1.28799	-0.471095	-0.0475809
ENSG00000135424	-1.23466	-0.796346	0.595853	0.923478	0.9344	1.19657	-0.715677	-0.903616
ENSG00000135439	-1.22011	-0.761879	1.0743	1.36073	0.737514	0.371029	-0.670556	-0.891032
ENSG00000135477	-1.24653	-1.76506	0.538604	0.280751	0.894067	0.261156	-0.00902434	1.04603
ENSG00000135480	-1.33886	-1.00028	0.751042	1.43243	0.874799	0.294768	-0.171675	-0.842226
ENSG00000135540	-1.96451	-0.405916	0.174332	1.46718	0.272963	0.77758	0.0153426	-0.336974
ENSG00000135604	-1.05207	-0.916813	0.760374	1.09263	0.732018	1.10868	-0.980916	-0.743903
ENSG00000135622	-0.788357	-0.609536	0.520154	0.61619	1.14194	1.24619	-1.40866	-0.717914
ENSG00000135625	-0.354281	-0.657934	-0.46532	0.321725	1.84252	1.05339	-0.643037	-1.09707
ENSG00000135636	-1.60638	-1.19074	0.422504	1.09428	0.374854	0.324144	-0.487529	1.06887
ENSG00000135678	-1.63372	-0.916545	1.0339	0.850444	0.789769	0.796851	-0.370492	-0.550201
ENSG00000135697	-1.33866	-1.13853	1.09858	0.916966	0.598793	0.755938	-0.963856	0.0707726
ENSG00000135709	-0.666416	-2.04769	0.929618	-0.129514	0.98588	0.278864	-0.00810334	0.657357
ENSG00000135821	-1.31416	-1.74584	0.904368	1.01407	0.42946	0.285592	0.108775	0.31774
ENSG00000135828	-1.42893	-1.4663	0.948739	0.914989	0.733485	0.655707	-0.0393853	-0.318308
ENSG00000135838	-1.8037	-0.858511	1.52018	0.200776	0.660291	0.403349	-0.222754	0.100363
ENSG00000135917	-0.928574	-1.54653	0.415909	0.831565	0.760483	1.37462	-0.423209	-0.484259
ENSG00000135919	-1.57801	-1.17495	1.10449	0.972569	0.0737408	-0.545845	0.549002	0.599007
ENSG00000135925	-1.75245	-1.3018	1.03454	0.830196	0.263918	0.57591	0.0965097	0.253183
ENSG00000135960	-1.44883	-1.193	0.962818	-0.415556	-0.11978	0.168707	0.674408	1.37124
ENSG00000135968	-0.826669	-1.49886	1.38084	1.27972	0.367541	-0.40824	0.153327	-0.447659
ENSG00000136002	-0.360913	-0.57091	0.704997	0.631401	1.08075	1.07049	-1.09351	-1.46231
ENSG00000136010	-1.14874	-1.74163	0.415098	0.628476	1.09775	0.906091	0.065429	-0.222476
ENSG00000136040	-1.43439	-1.65397	0.895555	0.622738	0.301791	-0.0662653	0.791975	0.54257
ENSG00000136052	-1.82061	-1.08086	0.822028	0.785284	0.263203	0.0557576	-0.0941471	1.06934
ENSG00000136059	-1.16566	-0.191892	0.602307	0.272987	1.31205	1.17805	-0.858823	-1.14902
ENSG00000136068	-1.05004	-1.01972	0.698824	0.988698	1.11916	0.894357	-0.749432	-0.881857
ENSG00000136114	-1.19593	-1.55455	0.0542407	0.542533	1.48685	0.793982	-0.121237	-0.00588786
ENSG00000136155	-0.461066	-0.875949	0.396914	-0.241487	1.79507	1.04046	-0.570384	-1.08356
ENSG00000136167	-1.02034	-0.524903	0.883963	0.243042	1.32094	1.05677	-1.15508	-0.804397
ENSG00000136169	-0.980743	-0.623745	0.379389	0.0502505	1.16834	1.65223	-0.659279	-0.986447
ENSG00000136206	-0.380982	-0.934706	0.467217	0.106322	1.63998	1.04987	-0.796259	-1.15144
ENSG00000136213	-1.38631	-0.842521	0.883119	1.61732	0.551088	0.269417	-0.542561	-0.549549
ENSG00000136250	-1.44875	-0.916777	-0.140026	0.668799	1.14645	1.41561	-0.283854	-0.441448
ENSG00000136352	-0.74546	-1.68271	0.590781	-0.211434	1.54344	0.862759	-0.298338	-0.0590304
ENSG00000136378	-1.66729	-0.755453	0.0665266	0.199577	1.54307	1.06024	-0.211902	-0.234768
ENSG00000136425	-1.2174	-1.09996	1.17843	1.05441	0.761684	0.618563	-0.596234	-0.699489
ENSG00000136695	-1.55201	-1.62999	0.587866	0.687447	0.675135	0.721752	0.185865	0.323938
ENSG00000136720	-1.60502	-1.5483	1.05108	0.313557	0.350982	0.52749	0.39227	0.517949
ENSG00000136826	-2.00794	-0.910827	-0.136487	0.291615	0.588408	0.994246	0.553128	0.627857
ENSG00000136842	-1.16599	-1.02161	0.913326	1.14651	0.73475	0.887761	-0.786142	-0.708609
ENSG00000136848	-0.732845	-1.26396	0.44605	-0.555323	1.08823	1.71091	-0.290174	-0.402899
ENSG00000136854	-0.545353	-0.857934	1.35223	0.375534	1.20918	0.484236	-1.37255	-0.645349
ENSG00000136943	-0.853893	-0.840519	1.03587	-0.155811	1.26123	1.21935	-0.859466	-0.806768
ENSG00000136997	-0.453748	-0.783588	-0.77044	0.0210583	0.955158	1.99162	-0.830997	-0.129062
ENSG00000136999	-1.29187	-1.00144	0.985553	0.701767	0.908715	1.05469	-0.728585	-0.628828
ENSG00000137033	-0.895717	-0.622379	0.891607	1.05514	0.662543	1.04231	-0.842331	-1.29118
ENSG00000137070	-1.68739	-1.27338	1.02919	0.731688	0.23122	0.939329	0.000813737	0.0285265
ENSG00000137090	-1.29742	-1.52346	0.783859	1.4334	0.410549	0.367691	-0.025232	-0.149385
ENSG00000137094	-0.970904	-1.10884	1.03053	1.01669	0.658044	0.993742	-0.827416	-0.791841
ENSG00000137198	-1.51729	-1.41981	0.896604	0.608144	0.971982	0.720285	-0.0561855	-0.203724
ENSG00000137261	-0.707886	-0.605436	0.204865	0.475225	1.31489	1.36753	-0.73659	-1.31259
ENSG00000137267	-1.18122	-0.60081	1.24194	1.12797	0.879026	0.293333	-0.777527	-0.982714
ENSG00000137285	-1.87026	-1.08932	0.822579	0.770015	-0.0257036	0.110209	0.316646	0.965844
ENSG00000137364	-1.22369	-1.78148	1.07778	0.664681	0.282617	-0.129887	0.475304	0.634678
ENSG00000137491	-1.44013	-1.07307	0.688288	1.51453	0.0333666	0.333987	-0.696586	0.639621
ENSG00000137494	-1.05762	-0.727594	1.63145	0.430012	0.805537	0.628165	-0.849812	-0.860141
ENSG00000137501	-1.63726	-1.09742	0.544851	1.00173	0.996819	0.798061	-0.296558	-0.310219
ENSG00000137648	-1.25851	-1.13013	0.579529	0.793151	1.16034	1.03849	-0.433985	-0.748883
ENSG00000137699	-1.58959	-1.24086	1.02843	0.265193	0.687285	1.13044	-0.229206	-0.051692
ENSG00000137801	-1.13948	-1.42406	0.973391	0.880754	0.942726	0.756118	-0.509918	-0.47953
ENSG00000137802	-0.435831	-0.117849	0.878198	1.21921	0.525571	0.638573	-1.66068	-1.04719
ENSG00000137809	-0.657033	-0.439096	-0.442949	0.540036	1.3944	1.47409	-1.04184	-0.827612
ENSG00000137842	-1.40529	-1.63786	0.332857	0.737425	0.47861	0.0646127	0.249626	1.18002
ENSG00000137877	-0.62264	-0.722163	0.319667	0.42167	1.32981	1.36289	-1.00937	-1.07987
ENSG00000137941	-1.40105	-0.665248	0.454912	0.857967	1.06481	1.17323	-0.882136	-0.602481
ENSG00000137968	-1.05277	-0.716725	1.00677	0.132065	0.908187	1.43307	-0.907134	-0.803462
ENSG00000138002	-1.43863	-1.62906	0.345001	0.689685	-0.124834	0.452156	0.793178	0.912503
ENSG00000138028	-1.75338	-0.320171	0.956796	0.166622	1.24138	0.81094	-0.743297	-0.358888
ENSG00000138030	-0.602306	-2.12655	1.20567	0.136723	0.397381	0.586029	0.37488	0.0281732
ENSG00000138061	-1.44573	-1.72929	0.840631	0.283574	0.309909	0.689577	0.461963	0.589371
ENSG00000138080	-1.68306	-0.933696	0.413352	-0.421794	1.25141	1.15263	-0.00717798	0.228335
ENSG00000138119	-2.03102	-0.850191	0.9254	0.656786	0.663391	0.213563	-0.169499	0.591574
ENSG00000138162	-0.530825	-0.423729	0.534455	0.626891	1.17674	1.13432	-1.35598	-1.16187
ENSG00000138172	-0.989668	-0.580067	0.715713	1.19186	0.907363	0.852717	-1.0604	-1.03751
ENSG00000138207	-0.96334	-1.39556	1.16265	1.35087	0.534029	0.197822	-0.782768	-0.10369
ENSG00000138378	-0.814517	-0.710568	0.752809	1.40349	1.10266	0.246224	-1.16072	-0.81938
ENSG00000138411	-1.38451	-1.28341	0.150965	0.445215	1.48008	0.952157	-0.342667	-0.0178331
ENSG00000138435	-0.850709	-1.5292	1.12735	0.810964	0.736906	0.870823	-0.464846	-0.701289
ENSG00000138449	-1.50681	-1.45998	0.590414	-0.138577	0.789368	-0.0290471	0.694437	1.06019
ENSG00000138604	-0.586666	-0.792075	-0.144807	0.118651	1.55012	1.47911	-1.01656	-0.607767
ENSG00000138606	-0.323616	-0.408389	1.12184	1.02731	0.444873	0.805384	-1.40622	-1.26118
ENSG00000138617	-1.42453	-1.22224	0.946586	1.15147	0.762482	0.579958	-0.291484	-0.502233
ENSG00000138622	-1.12098	-0.878899	1.0196	1.27551	0.498007	0.841031	-0.734458	-0.899809
ENSG00000138623	-0.773516	-1.20192	0.423279	1.0366	0.865934	1.16977	-0.296525	-1.22361
ENSG00000138685	-1.64946	-1.41571	1.07061	0.737776	0.372206	-0.041581	0.375428	0.550731
ENSG00000138735	-1.41455	-0.878376	0.906881	-0.178963	1.55616	0.79244	-0.482501	-0.301086
ENSG00000138744	-1.40161	-1.58193	0.905345	1.10256	-0.132454	0.212704	0.578165	0.317218
ENSG00000138769	-0.965665	-1.27626	0.295469	0.588653	1.02851	1.35531	-1.05328	0.0272605
ENSG00000138771	-0.123154	-1.08282	0.726393	0.805624	0.39937	1.42848	-0.836112	-1.31777
ENSG00000138772	-1.11375	-1.45663	0.70064	0.266398	1.4369	0.801938	-0.0294762	-0.606018
ENSG00000138798	-0.996541	-0.533212	0.863289	0.763334	1.03976	1.00079	-0.951064	-1.18636
ENSG00000139044	-0.461543	-0.526505	0.385787	0.564521	1.3317	1.11787	-0.970636	-1.4412
ENSG00000139055	-1.34494	-1.49688	1.02893	1.12859	0.765166	0.0747353	-0.164215	0.00861209
ENSG00000139083	-0.612143	-1.50905	0.188755	0.582667	1.28791	0.746345	-1.21486	0.530377
ENSG00000139174	-0.853327	-0.931807	0.130761	0.913074	1.15234	1.31054	-0.973563	-0.748019
ENSG00000139182	-1.21456	-0.909998	1.48107	-0.132227	0.642063	1.21792	-0.508326	-0.575946
ENSG00000139190	-1.1242	-1.09258	1.3025	1.26959	0.362488	0.524048	-0.789675	-0.452174
ENSG00000139211	-0.911977	-0.72813	1.02024	0.252766	1.13021	1.15596	-1.15737	-0.761713
ENSG00000139292	-1.32083	-1.14423	0.458074	1.03106	0.743003	1.25319	-0.633042	-0.387231
ENSG00000139364	-1.86663	-1.0118	1.04426	0.834104	0.668055	0.43626	0.126341	-0.230587
ENSG00000139438	-1.47136	-0.578223	0.935953	1.09674	0.805692	0.754382	-0.691101	-0.852091
ENSG00000139537	-0.402818	-0.561042	0.855148	0.41575	1.10074	1.11018	-1.21067	-1.30728
ENSG00000139625	-0.315711	-0.54412	0.741952	0.541947	1.15614	1.01254	-1.16045	-1.43231
ENSG00000139648	-0.70971	-0.363734	1.01405	0.257392	0.713891	1.25374	-1.73204	-0.433581
ENSG00000139668	-1.41211	-0.384033	0.486058	-0.497199	1.04715	1.39358	-1.07031	0.43686
ENSG00000139737	-1.02707	-0.907804	0.17925	1.26144	1.13775	0.954078	-0.890186	-0.707457
ENSG00000139874	-1.23365	-1.27262	-0.131058	0.839735	1.28277	1.12124	-0.145596	-0.460822
ENSG00000139880	-0.959289	-1.01611	0.43663	1.04902	0.867975	1.27516	-0.756113	-0.897265
ENSG00000139946	-1.66349	-1.11892	0.651402	0.471192	1.07963	0.966907	-0.47548	0.0887552
ENSG00000139970	-0.944111	-1.18479	-0.164993	0.451517	1.51465	1.29876	-0.381981	-0.589048
ENSG00000139971	-1.35109	-1.32597	1.09323	1.16704	0.533577	0.560844	-0.462066	-0.215564
ENSG00000140022	-0.556656	-0.675112	1.05241	0.986514	0.311664	1.11629	-1.51282	-0.722293
ENSG00000140057	-1.0735	-1.30177	1.09331	1.15123	0.584431	0.683739	-0.865722	-0.271719
ENSG00000140323	-1.34842	-1.45379	0.603068	0.1609	1.01872	0.805652	-0.589102	0.802971
ENSG00000140465	-1.12762	-1.12331	1.21878	0.393072	1.21227	0.519203	-1.04163	-0.0507688
ENSG00000140511	-0.901787	-0.617366	0.435632	0.760657	1.46442	0.836302	-0.644423	-1.33344
ENSG00000140545	-1.25547	-0.46578	0.521363	0.755298	0.0775067	1.77569	-0.37767	-1.03094
ENSG00000140678	-1.51807	-1.08399	1.26652	0.915273	0.215157	0.790681	-0.636107	0.0505347
ENSG00000140807	-0.787688	-0.469543	0.999738	1.05762	0.88949	0.673009	-1.23556	-1.12707
ENSG00000140839	-0.588099	-0.986163	0.754776	0.0315711	1.42827	1.1397	-1.19643	-0.583628
ENSG00000140853	-0.613246	-0.590043	0.405602	-0.0446519	1.8986	0.838464	-1.00459	-0.890135
ENSG00000140945	-0.611254	-1.06212	0.0836316	0.528815	1.61001	1.08514	-1.04803	-0.586186
ENSG00000140961	-1.12817	-1.14305	0.658973	0.522981	1.17793	1.21013	-0.743067	-0.555729
ENSG00000140968	-0.976117	-1.3834	0.735413	0.0641613	1.29799	1.18101	-0.667548	-0.251508
ENSG00000141012	-1.6295	-1.14829	0.14287	0.229886	0.192621	-0.182744	1.11386	1.28129
ENSG00000141068	-0.472069	-1.34074	0.306734	0.950896	1.05952	1.16124	-1.08092	-0.584662
ENSG00000141101	-1.03426	-1.11749	0.639869	1.51162	0.695395	0.677569	-0.460251	-0.912453
ENSG00000141258	-1.03714	-1.16402	-0.759654	0.162749	1.11431	1.62351	0.238155	-0.177913
ENSG00000141293	-1.25558	-0.487125	1.15692	0.402998	1.22462	0.692091	-0.548041	-1.18588
ENSG00000141298	-1.00919	-1.34876	1.18249	1.05145	0.689578	0.65567	-0.671586	-0.549654
ENSG00000141314	-1.43067	-1.15101	0.48778	0.815855	1.0796	1.07685	-0.522499	-0.355896
ENSG00000141384	-1.50677	-0.937844	0.778811	0.585634	1.14075	1.01087	-0.494464	-0.576987
ENSG00000141391	-1.52108	-1.24528	1.03851	-0.148913	0.790738	1.07509	-0.35075	0.361678
ENSG00000141404	-1.4101	-1.07784	0.168797	-0.370455	0.428972	1.51513	-0.307922	1.05342
ENSG00000141497	-1.01334	-1.45478	1.11651	1.00119	0.252666	1.03524	-0.34072	-0.596779
ENSG00000141505	-1.09939	-1.48361	0.545643	1.44561	0.429294	0.620666	0.284813	-0.743019
ENSG00000141526	-2.00184	-0.825661	0.169836	0.677844	0.00249351	1.14967	0.695203	0.132454
ENSG00000141540	-1.08942	-1.11321	0.37195	-0.212948	1.52764	1.3007	-0.560946	-0.223752
ENSG00000141582	-0.704567	-1.24804	0.346021	0.0288746	1.91222	0.636228	-0.86805	-0.10268
ENSG00000141655	-1.53173	-1.04161	1.19094	1.08194	0.730499	0.321681	-0.549493	-0.202221
ENSG00000142156	-1.41322	-0.964535	1.31119	0.858382	0.811975	0.522007	-0.403293	-0.722503
ENSG00000142233	-1.26617	-0.728887	1.16628	1.25301	0.59451	0.526107	-1.00886	-0.535994
ENSG00000142347	-1.19553	-1.43565	0.302462	1.35825	0.618429	0.913148	0.035332	-0.596452
ENSG00000142408	-1.0505	-1.54809	0.610065	1.76259	0.110489	0.0915492	0.0190878	0.00480639
ENSG00000142611	-0.625096	-0.679581	0.422902	0.451434	1.07588	1.49069	-0.840734	-1.29549
ENSG00000142623	-1.13202	-0.933434	1.39902	1.52214	-0.00717735	0.176619	-0.422095	-0.603049
ENSG00000142871	-0.737118	-1.82632	0.99342	-0.181437	0.848611	1.14553	-0.261999	0.0193152
ENSG00000143147	-0.272903	-0.583251	0.889871	0.686511	0.803248	1.07173	-1.01402	-1.58118
ENSG00000143167	-1.63132	-1.34296	-0.198199	0.580127	0.362624	0.739432	0.314647	1.17565
ENSG00000143178	-1.71729	-1.25821	0.926686	0.991049	0.205157	-0.166771	0.646446	0.37294
ENSG00000143217	-0.9888	-0.8955	0.25055	0.983246	1.16712	1.17419	-0.744217	-0.946595
ENSG00000143226	-0.97393	-0.828176	0.739134	-0.0382536	1.13771	1.49188	-0.509429	-1.01893
ENSG00000143320	-0.670019	-0.771386	0.9942	1.35468	0.303969	0.872734	-1.27285	-0.811325
ENSG00000143341	-1.19338	-1.197	1.41919	0.698568	0.559628	0.170566	-1.00144	0.543868
ENSG00000143353	-1.25561	-0.983699	1.09139	1.31386	0.122391	0.902148	-0.573494	-0.616987
ENSG00000143369	-1.23326	-1.29333	1.17863	0.533789	0.664848	1.10053	-0.360141	-0.591075
ENSG00000143382	-1.40205	-1.4625	1.19925	1.13313	0.236579	0.19948	0.238848	-0.14273
ENSG00000143387	-1.59524	-1.4677	0.949691	0.490691	0.665864	0.0811666	0.0345459	0.840975
ENSG00000143412	-1.22743	-1.8861	0.510503	0.835521	0.445336	0.0850528	0.561404	0.675715
ENSG00000143434	-1.40332	-1.62401	1.19069	0.766597	0.250067	0.520918	0.0814286	0.217628
ENSG00000143443	-0.389984	-1.00995	0.437395	0.989672	0.970279	1.15306	-0.883043	-1.26743
ENSG00000143479	-1.40175	-1.64446	0.903074	0.843878	0.261027	-0.143048	0.6824	0.498886
ENSG00000143515	-0.671481	-1.55777	0.749105	-0.194563	0.615693	1.68338	-0.552716	-0.0716453
ENSG00000143590	-1.1384	-0.787712	0.89217	1.56015	0.117673	0.409436	-1.27409	0.220769
ENSG00000143631	-1.14966	-1.02616	0.741347	0.445252	1.39429	0.675797	-1.20847	0.127601
ENSG00000143641	-1.07831	-1.6648	0.739687	0.474987	-0.0153545	0.281676	-0.210626	1.47275
ENSG00000143842	-1.65409	-1.27632	0.817917	1.10932	-0.204269	0.0643487	0.706105	0.436995
ENSG00000143845	-0.804158	-1.29273	0.322077	1.78297	0.687584	0.389417	-0.237425	-0.847742
ENSG00000143847	-1.07978	-0.838214	0.434547	0.807094	1.10232	1.24705	-0.590013	-1.083
ENSG00000143851	-1.50008	-1.62823	0.453633	0.0793951	0.762966	0.88326	0.282276	0.66678
ENSG00000143867	-0.775113	-1.3634	1.07572	0.939	0.805224	0.346591	-1.29007	0.262051
ENSG00000144040	-1.23752	-1.74953	-0.144896	0.985213	0.518426	0.961342	0.352199	0.314761
ENSG00000144063	-1.12251	-0.577924	0.686991	0.475482	1.2868	1.12471	-0.810258	-1.06329
ENSG00000144152	-1.3378	-1.67112	0.482466	-0.331232	0.638465	0.736696	0.627558	0.854968
ENSG00000144354	-1.26136	-1.6267	1.27452	0.794106	0.0832785	-0.208262	0.548151	0.396274
ENSG00000144452	-1.65474	-0.474446	0.553741	0.605268	1.01768	1.12181	-1.02396	-0.14536
ENSG00000144468	-1.56669	-1.54452	0.518494	0.759906	-0.0354785	0.929932	0.529788	0.408572
ENSG00000144583	-0.907866	-0.82245	0.754289	0.198944	1.15611	1.20906	-1.43879	-0.149289
ENSG00000144647	-0.77739	-0.821411	1.10417	0.499674	1.33738	0.657458	-0.874486	-1.1254
ENSG00000144655	-0.948787	-0.98604	0.2345	0.515302	1.25769	1.41708	-0.976641	-0.513105
ENSG00000144821	-0.409507	-0.0502646	0.504392	0.334607	1.21627	1.1275	-1.30911	-1.41389
ENSG00000144857	-1.87254	-1.0076	0.75747	-0.0880217	0.621534	0.774254	-0.130597	0.945506
ENSG00000144935	-0.392712	-0.866071	0.692012	1.28022	0.471582	1.002	-1.51771	-0.669323
ENSG00000145002	-0.542688	-1.17666	0.731236	0.933489	0.798603	1.07471	-0.425467	-1.39322
ENSG00000145050	-1.1527	-0.871644	0.56381	0.695303	1.59541	0.652073	-0.597751	-0.884509
ENSG00000145087	-1.19479	-0.970732	0.921409	1.32091	0.73626	0.634983	-0.577931	-0.870102
ENSG00000145198	-0.607255	-1.26391	0.421508	0.383826	0.96827	1.56509	-1.08369	-0.383839
ENSG00000145246	-1.37753	-0.952424	1.31223	0.857525	0.75115	0.550511	-0.239622	-0.90184
ENSG00000145284	-0.997691	-0.697703	0.952913	1.24978	0.867098	0.57754	-0.806561	-1.14537
ENSG00000145287	-1.52364	-1.13437	0.221683	0.988683	1.22771	0.561607	0.321123	-0.662796
ENSG00000145569	-1.29579	-1.48354	1.28672	1.19083	0.0952969	0.124582	0.136872	-0.05497
ENSG00000145687	-0.89956	-0.60871	1.37919	-0.228409	1.12069	1.01465	-0.883188	-0.894668
ENSG00000145703	-0.787836	-1.19796	1.07689	0.27043	1.61567	0.156791	-1.03253	-0.101462
ENSG00000145808	-1.05594	-0.423382	0.832106	-0.341096	0.975091	1.61218	-0.984889	-0.614069
ENSG00000145832	-0.641899	-1.77529	0.69573	0.693129	0.913967	0.948345	-0.85824	0.0242532
ENSG00000145861	-0.97769	-0.71627	1.1024	1.26988	0.515428	0.744424	-0.918543	-1.01963
ENSG00000145990	-1.36021	-0.828009	1.55021	0.764937	0.32838	0.777479	-0.573159	-0.65963
ENSG00000146006	-0.738397	-1.30023	0.841578	1.11183	0.451057	0.920577	0.0428737	-1.32928
ENSG00000146021	-0.447384	-0.749533	1.5059	1.10668	0.241401	0.531915	-1.02899	-1.15998
ENSG00000146070	-0.887815	-0.804096	0.920825	0.258928	1.77412	0.301682	-1.08942	-0.474225
ENSG00000146090	-1.46284	-1.31699	1.23561	0.643469	0.543472	-0.080606	-0.408398	0.846288
ENSG00000146192	-1.78129	-1.22623	1.08379	0.356009	0.586552	0.254962	-0.0548106	0.781008
ENSG00000146197	-0.479463	-0.972822	0.189019	-0.0465977	0.941504	1.90894	-0.584992	-0.955586
ENSG00000146232	-1.87817	-0.570745	0.651557	0.0573827	0.836127	1.36854	-0.371907	-0.092787
ENSG00000146267	-1.53637	-0.679906	1.73349	0.604595	0.716253	-0.21625	-0.474706	-0.147098
ENSG00000146411	-1.42973	-1.53296	1.014	0.49699	0.1066	1.11045	0.288653	-0.0539987
ENSG00000146592	-1.6652	-1.3309	0.765206	0.868749	0.460559	0.668554	-0.346815	0.579839
ENSG00000146674	-1.01815	-1.38805	0.560123	0.38101	1.22652	1.24659	-0.579441	-0.428598
ENSG00000146733	-0.81099	-1.67905	1.51127	0.418854	0.114073	0.593243	-0.660169	0.512768
ENSG00000146856	-0.757385	-0.517587	0.424404	0.547529	0.961496	1.51222	-1.3213	-0.849382
ENSG00000146966	-1.62447	-1.13434	0.496779	0.83133	1.35984	0.421885	-0.329924	-0.0210969
ENSG00000147027	-1.64705	-0.762227	0.301532	0.587185	1.26281	1.12922	-0.538184	-0.333276
ENSG00000147036	-0.769466	-1.14806	0.0700885	0.933636	1.41607	1.02192	-0.72935	-0.794832
ENSG00000147041	-0.886953	-1.29991	0.940977	1.08138	0.708599	0.917307	-0.900004	-0.561388
ENSG00000147065	0.0708078	-0.981421	0.972801	0.0121133	1.09188	1.11951	-1.02532	-1.26037
ENSG00000147082	-1.04205	-1.30598	1.12032	1.24098	0.708866	0.347455	-0.865081	-0.204504
ENSG00000147119	-0.421916	-0.635282	0.110847	0.76355	1.23347	1.26592	-1.06934	-1.24725
ENSG00000147168	-0.953662	-1.42132	0.0205203	0.199939	1.38466	1.36667	-0.115618	-0.481195
ENSG00000147174	-1.63837	-1.39208	0.506422	0.207421	0.242852	0.929314	0.0717918	1.07266
ENSG00000147251	-0.934145	-1.19984	1.47823	0.582106	0.985563	0.330144	-0.226021	-1.01604
ENSG00000147257	0.0473074	-1.3214	0.892864	0.847817	0.775154	0.883492	-0.843606	-1.28163
ENSG00000147642	-1.28524	-1.71584	0.802858	0.511066	0.43836	-0.307733	0.776425	0.78011
ENSG00000147650	-0.658097	-0.508017	0.049815	0.456815	1.28203	1.46752	-1.28612	-0.803955
ENSG00000147852	-1.26833	-1.85314	0.780501	0.817278	0.187728	0.348054	0.360281	0.627623
ENSG00000148053	-0.54778	-1.07462	0.441891	0.743529	1.1255	1.25012	-0.759131	-1.1795
ENSG00000148204	-1.23545	-0.910012	-0.398081	0.559688	1.45478	1.16611	-0.815874	0.178835
ENSG00000148346	-0.825068	-1.33948	0.798711	0.194473	1.56763	0.774866	-0.355713	-0.815419
ENSG00000148357	-1.42552	-1.19369	1.21822	1.15345	0.295748	0.554213	-0.025144	-0.577273
ENSG00000148400	-0.629584	-1.06647	0.187115	0.404699	1.44524	1.32696	-0.950005	-0.71795
ENSG00000148672	-0.969425	-1.82136	0.409713	1.16487	0.587752	0.901244	-0.244058	-0.028731
ENSG00000148677	-1.43429	-0.288395	0.91222	0.643562	1.26688	0.555633	-1.23345	-0.422155
ENSG00000148803	-1.27817	-1.47356	1.14545	0.277526	0.618927	-0.482603	0.106882	1.08555
ENSG00000148832	-1.01661	-1.66005	0.952075	0.894053	0.704881	0.157644	-0.716978	0.684984
ENSG00000149043	-0.771133	-1.59045	0.273102	-0.242043	0.738518	0.132534	-0.298533	1.758
ENSG00000149150	-1.29962	-1.15425	1.22752	1.06339	0.316439	0.833603	-0.665177	-0.321905
ENSG00000149212	-1.0639	-0.863632	1.75683	0.816404	0.503751	0.0382818	-1.04592	-0.141812
ENSG00000149243	-0.938664	-1.30908	0.782712	0.0689475	1.75658	0.457322	-0.690604	-0.127212
ENSG00000149380	-0.969979	-0.422426	1.28643	-0.0504054	1.07979	1.01567	-0.69965	-1.23943
ENSG00000149403	-1.80539	-0.855654	0.450949	0.777777	0.636396	1.10732	0.354434	-0.665831
ENSG00000149527	-1.32184	-0.441292	0.690518	0.51635	1.30256	1.01131	-0.719788	-1.03782
ENSG00000149564	-1.37137	-1.07124	0.570351	0.196819	0.102319	0.530339	-0.655963	1.69874
ENSG00000149591	-0.753516	-0.0578383	0.645406	0.802066	1.17953	0.754152	-1.05358	-1.51622
ENSG00000149609	-0.774832	-1.74368	1.26427	0.389911	0.24264	0.327067	-0.689218	0.983842
ENSG00000149639	-0.752379	0.0482476	0.592922	0.776413	1.31082	0.456146	-0.671489	-1.76068
ENSG00000149926	-0.0270839	-1.1355	0.604247	1.20841	0.65499	0.913312	-1.39271	-0.825665
ENSG00000150051	-1.01872	-1.09163	0.640771	0.522429	0.840789	1.40982	-0.130667	-1.17279
ENSG00000150347	-1.80251	-1.06661	0.671419	0.223593	0.305233	-0.139244	0.47668	1.33144
ENSG00000150457	-0.334902	-0.609708	0.0926959	0.374985	1.34303	1.40452	-1.21482	-1.0558
ENSG00000150510	-1.33201	-1.59698	0.637894	0.825244	-0.204118	0.991612	-0.0685179	0.746873
ENSG00000150527	-1.57704	-1.39108	0.637612	0.96844	0.0330046	1.09278	0.189767	0.0465198
ENSG00000150687	-0.977	-1.26109	0.94812	0.474617	0.145845	1.67313	-0.559579	-0.444046
ENSG00000150764	-1.09797	-0.958591	1.21405	1.4328	0.403408	0.403401	-0.544721	-0.852378
ENSG00000150995	-0.891158	-1.10517	0.245558	1.187	1.58914	0.229088	-0.901527	-0.35293
ENSG00000151006	-0.601852	-0.568332	1.20809	1.25196	0.479514	0.544099	-0.949626	-1.36386
ENSG00000151014	-1.19779	-0.882286	0.0900438	0.429561	1.06313	1.66321	-0.678051	-0.487814
ENSG00000151117	-1.33431	-0.835205	1.61089	1.3239	-0.122166	-0.323993	-0.117382	-0.201733
ENSG00000151136	-1.18198	-1.23311	1.05689	1.3398	0.535375	0.484827	-0.771825	-0.229979
ENSG00000151151	-0.24087	-0.622565	0.309708	0.204285	0.978691	1.66534	-1.31009	-0.984495
ENSG00000151164	-0.509532	-1.10028	0.79783	0.964548	1.20555	0.659581	-0.869295	-1.14839
ENSG00000151224	-1.0771	-1.27896	0.583779	0.380792	0.553942	1.72711	-0.316509	-0.573054
ENSG00000151376	-1.2978	-1.75991	0.863296	0.965123	0.111234	0.101662	0.543112	0.473286
ENSG00000151575	-1.47162	-1.05826	0.145967	0.509915	1.01339	1.48175	-0.404555	-0.216575
ENSG00000151655	-0.743331	-1.83424	0.855603	0.181109	0.750652	1.27798	-0.208565	-0.279207
ENSG00000151715	-1.57194	-1.49466	0.726441	0.421396	0.374404	1.03536	-0.0976537	0.606654
ENSG00000151917	-1.66936	-1.31225	1.09457	0.844863	-0.0876518	0.548046	0.0649751	0.51681
ENSG00000152284	-0.770739	-1.18397	0.162979	1.59189	0.53757	1.07525	-0.700424	-0.71256
ENSG00000152377	-0.572749	-1.49119	0.0723634	-0.504672	1.56887	1.12304	0.374749	-0.570406
ENSG00000152527	-1.29729	-1.30084	0.0328439	0.546796	0.52652	1.68166	-0.412317	0.222626
ENSG00000152580	-1.29631	-1.09006	-0.533481	-0.10489	1.16822	1.54749	0.273974	0.0350476
ENSG00000152582	-1.11994	-0.953113	-0.373735	0.686569	1.91608	0.440156	0.00490328	-0.600922
ENSG00000152669	-0.961002	-0.872327	0.867775	1.46109	0.34301	0.80084	-1.22274	-0.416642
ENSG00000152689	-0.232737	-0.716691	1.01994	1.1958	0.843728	0.377666	-1.3248	-1.16291
ENSG00000152766	-0.96413	-0.748844	1.4257	-0.181941	0.53633	1.42784	-0.740036	-0.754925
ENSG00000152784	-1.68971	-1.03156	0.867284	0.13916	0.177163	-0.158049	0.209467	1.48625
ENSG00000152952	-0.734494	-1.31468	0.579871	0.336357	1.08323	1.43429	-0.908685	-0.475887
ENSG00000153012	-1.63872	-1.35877	1.12551	0.977321	0.0718925	0.324669	0.172297	0.325808
ENSG00000153071	-1.20533	-1.35021	1.24046	1.09119	0.763551	0.275902	-0.369206	-0.446348
ENSG00000153132	-1.24283	-1.67541	0.113738	0.831813	1.14003	0.778485	0.16194	-0.107765
ENSG00000153233	-1.12269	-1.47488	0.850559	1.34015	-0.409953	-0.333322	0.803388	0.346745
ENSG00000153237	-1.66571	-1.2673	1.036	0.520378	0.670061	0.820835	-0.327311	0.213053
ENSG00000153246	-1.73454	-1.02426	0.669526	0.360625	-0.0650988	-0.274483	0.764353	1.30388
ENSG00000153292	-0.781816	-1.4901	0.774688	-0.415669	1.26913	1.24784	-0.452352	-0.151728
ENSG00000153294	-1.12733	-0.833547	0.381079	0.285761	1.64481	1.05314	-0.763113	-0.640799
ENSG00000153563	-1.22321	-1.08717	1.31888	1.27751	0.495842	0.280706	-0.706194	-0.356356
ENSG00000153714	-0.68462	-1.47736	1.62216	0.639202	0.807081	0.0160245	-0.801547	-0.120942
ENSG00000153790	-0.417402	-1.90564	0.734671	0.385383	1.08764	-0.137323	-0.671255	0.923924
ENSG00000153814	-1.67075	-0.541225	0.743849	-0.332749	1.462	0.959792	-0.3211	-0.299815
ENSG00000153823	-0.507175	-0.877258	0.671022	-0.798543	1.41909	0.991581	-1.31085	0.412134
ENSG00000153956	-0.495343	-0.159879	0.654298	0.895996	1.16458	0.628752	-1.08651	-1.60189
ENSG00000154134	-1.45041	-1.22469	0.252691	1.45306	0.187166	1.05176	-0.282503	0.0129338
ENSG00000154146	-0.800795	-0.971176	0.443995	0.64384	0.975076	1.25346	-1.51022	-0.034175
ENSG00000154229	-0.570126	-1.73425	1.21355	0.826768	0.74478	0.5602	-0.295941	-0.744974
ENSG00000154265	-1.49617	-1.05818	1.42479	1.21766	0.0706186	-0.107138	0.210002	-0.261593
ENSG00000154319	-1.2871	-1.04588	1.68844	0.854158	0.48281	0.186844	-0.524856	-0.354412
ENSG00000154511	-1.43848	-1.13816	1.20296	1.45084	0.224933	-0.0645938	-0.105663	-0.131841
ENSG00000154556	-0.732425	-1.42509	0.3291	0.078799	1.35877	1.37885	-0.697237	-0.290767
ENSG00000154655	-1.01356	-1.59727	0.469348	0.212205	1.01162	1.32276	-0.59048	0.185378
ENSG00000154822	-1.41061	-0.101901	0.631165	-0.0787093	1.66356	0.800322	-0.920039	-0.583791
ENSG00000154856	-1.88671	-0.91243	0.707088	-0.211202	1.19407	0.752598	0.23932	0.117269
ENSG00000154917	-0.42527	-0.348902	0.383647	0.543649	1.02561	1.3827	-1.35304	-1.2084
ENSG00000155085	-1.14301	-1.44965	0.885439	1.08068	-0.263727	0.0453061	-0.355839	1.20081
ENSG00000155093	-0.456888	-1.73518	1.2665	0.838619	0.739686	0.345943	-0.107156	-0.891526
ENSG00000155465	-1.75122	-0.26247	0.572821	0.248742	1.35528	0.633242	-1.07623	0.279828
ENSG00000155792	-0.783558	-1.01036	1.31928	0.644714	0.51575	1.08032	-0.554211	-1.21194
ENSG00000155850	-0.52669	-1.58499	0.248761	0.946395	0.966896	1.1991	-0.847828	-0.401643
ENSG00000155893	-1.28008	-1.65371	0.735376	0.0420815	0.300625	-0.0555703	1.24213	0.669143
ENSG00000155918	-2.088	-0.0688034	0.0839645	0.820109	1.32521	0.186077	-0.385837	0.12728
ENSG00000156042	-1.42221	-0.224877	0.542384	0.308957	0.718346	1.66065	-0.720877	-0.862365
ENSG00000156049	-1.50011	-0.968195	1.23745	0.906966	0.74211	0.153377	-0.886125	0.314533
ENSG00000156127	-1.0267	-1.44746	1.89127	0.25258	0.00668828	0.0104393	-0.127001	0.440175
ENSG00000156172	-1.60547	-0.876043	1.4605	-0.569917	0.370501	0.991412	0.273826	-0.0448044
ENSG00000156265	-0.944136	-1.55615	0.773954	-0.551129	0.136914	0.278992	0.239761	1.62179
ENSG00000156298	-1.7205	-1.29379	0.490667	0.747967	-0.0041902	1.03	0.0404481	0.709399
ENSG00000156299	-1.33904	-0.449302	0.535797	0.833629	1.68698	0.0151196	-0.221069	-1.06211
ENSG00000156413	-0.651827	-1.22216	0.197064	0.991667	0.664922	1.55686	-0.688145	-0.848382
ENSG00000156463	-1.12193	-1.74396	1.02198	0.854665	0.333355	0.799028	0.215799	-0.358938
ENSG00000156535	-0.870729	-0.995231	1.37059	0.697477	0.402285	1.0669	-0.52772	-1.14357
ENSG00000156804	-0.491607	-0.770361	1.21165	0.503235	1.13171	0.544999	-1.61166	-0.51796
ENSG00000156869	-1.32177	-1.00417	0.948004	0.865869	0.838579	0.776948	-1.13502	0.0315589
ENSG00000157303	-1.54404	-0.876442	0.253133	0.146709	1.33506	1.28199	-0.579679	-0.0167282
ENSG00000157388	-0.744962	0.0752377	1.34773	0.430198	0.744518	0.733815	-1.29829	-1.28824
ENSG00000157404	-1.79158	-0.912898	-0.164199	0.770536	0.716973	0.296807	-0.214821	1.29918
ENSG00000157470	-0.792018	-1.40577	1.07916	0.748181	1.23685	-0.956417	-0.289338	0.379355
ENSG00000157514	-1.11169	-1.01441	1.92865	0.515661	0.36576	0.236213	-0.19876	-0.721426
ENSG00000157657	-1.65246	-1.3549	1.17735	0.478334	0.0731087	0.740736	0.0239474	0.51388
ENSG00000157693	-1.67992	-1.2549	1.25297	0.799692	-0.107318	0.20908	0.259994	0.520409
ENSG00000157833	-0.889605	-1.37074	1.34377	0.3519	1.15038	0.0450533	-0.977109	0.346346
ENSG00000157890	-0.458954	-0.426344	0.811285	0.525482	0.89752	1.17682	-1.64565	-0.88016
ENSG00000158050	-0.786209	-0.122024	0.604528	0.313581	1.34374	1.02392	-1.52254	-0.854998
ENSG00000158055	-1.3596	-1.62888	0.926233	1.10175	0.0365703	0.0641261	0.269552	0.590248
ENSG00000158163	-1.34028	-0.902537	0.376422	0.409124	0.629818	1.75331	-0.763452	-0.162402
ENSG00000158186	-1.18963	-1.68134	0.740163	0.888001	-0.242477	-0.151293	0.800664	0.835911
ENSG00000158246	-1.36661	-1.03181	0.442483	-0.804497	0.778668	1.59483	0.199342	0.1876
ENSG00000158286	-1.20061	-1.50259	1.15416	1.20276	-0.403553	-0.0345113	0.550903	0.233439
ENSG00000158292	-0.366879	-0.77306	0.581672	0.587322	0.142417	1.80132	-1.41855	-0.554245
ENSG00000158457	-1.27985	-1.07484	1.09604	1.71072	-0.0805409	-0.250098	-0.0259545	-0.0954761
ENSG00000158555	-0.89752	-1.24319	0.0251754	-0.251438	0.0283983	2.13349	0.178255	0.026835
ENSG00000158806	-2.06069	-0.447961	0.506208	0.410195	0.852477	1.14093	-0.299266	-0.1019
ENSG00000158813	-0.401383	-0.629454	1.20617	1.47352	0.123991	0.489947	-1.10897	-1.15383
ENSG00000158825	-1.32446	-0.814294	1.5023	0.825549	-0.278885	0.0930665	-0.884207	0.880926
ENSG00000159217	-1.33065	-0.610493	0.909974	0.325696	1.38785	0.615649	-1.27149	-0.0265458
ENSG00000159314	-1.32158	-1.49327	0.599212	0.447255	0.232705	-0.10852	0.0986297	1.54558
ENSG00000159335	-1.29796	-0.314929	0.278541	0.170411	0.196805	1.99822	-1.03818	0.00708866
ENSG00000159388	-0.90831	-0.74529	0.443942	0.206888	1.2125	1.53029	-0.7059	-1.03412
ENSG00000159403	-0.753975	-0.93084	-1.04464	0.681855	0.729524	1.79635	0.0210831	-0.499356
ENSG00000159433	-0.931949	-0.641907	0.0331548	0.0921811	1.26797	1.70713	-0.869495	-0.657087
ENSG00000159496	-1.20708	-1.44258	1.52425	-0.0283695	-0.189167	0.906146	-0.0861327	0.52293
ENSG00000159588	-2.23284	-0.645793	0.650147	0.238289	0.303436	0.52108	0.389355	0.776331
ENSG00000159618	-1.11883	-0.882001	0.780939	0.00905846	1.28951	0.541005	-1.3617	0.742015
ENSG00000159674	-0.868115	-1.36085	1.54739	0.965083	-0.481265	0.658275	-0.61605	0.155536
ENSG00000159784	-1.2644	-1.11005	-0.710515	1.31327	0.801354	1.1328	-0.0594598	-0.103001
ENSG00000159917	-0.525018	-1.92637	1.05619	0.0238864	0.8523	0.14694	-0.548845	0.920925
ENSG00000159921	-1.81022	-0.852757	1.19491	0.774646	-0.20801	0.955193	-0.100694	0.0469349
ENSG00000160050	-0.884124	-1.99569	0.55415	-0.040358	0.917901	0.97811	0.1424	0.327608
ENSG00000160145	-1.60103	-0.865102	1.50169	0.756322	0.807001	0.0455046	-0.310795	-0.333587
ENSG00000160180	-1.29161	-1.69845	1.14299	0.137554	0.0253778	0.444844	0.341062	0.89823
ENSG00000160182	-1.08755	-1.2392	-0.27646	-0.413397	1.08204	1.14199	1.18536	-0.392783
ENSG00000160183	-1.17198	-0.330951	-0.0257073	-0.362991	1.36543	1.6165	-0.149777	-0.940531
ENSG00000160188	-1.31398	-0.365673	1.60546	-0.240608	0.880488	0.851439	-0.704429	-0.7127
ENSG00000160190	-1.61925	-0.71243	1.27375	0.609673	-0.371173	-0.022687	-0.410648	1.25277
ENSG00000160207	-1.45683	-1.0288	1.3301	1.37683	0.194382	0.0255325	-0.124096	-0.317114
ENSG00000160255	-0.649137	-1.02757	1.55335	0.911527	-0.105631	0.955996	-0.743596	-0.894939
ENSG00000160360	-0.820792	-0.15966	0.399739	0.497099	1.36823	1.058	-1.4529	-0.889718
ENSG00000160460	-1.8106	-0.861515	0.147244	0.456469	1.45737	0.450209	0.533139	-0.37231
ENSG00000160469	-0.433573	-0.661175	1.40375	1.09156	0.408846	0.537723	-1.14179	-1.20535
ENSG00000160602	-1.34961	-0.495935	0.795369	0.618735	0.564886	1.50147	-0.757533	-0.877383
ENSG00000160781	-0.846002	-0.947023	1.25406	1.52026	0.37106	0.237685	-0.64454	-0.945499
ENSG00000160801	-1.16376	-0.647132	1.85198	0.217396	0.382585	0.766087	-0.818687	-0.588462
ENSG00000160867	-0.891666	-1.11442	0.958754	1.03943	0.411898	0.511999	-1.48563	0.569638
ENSG00000161011	-0.596382	-1.20685	0.692036	0.361666	0.948745	0.941508	-1.605	0.464275
ENSG00000161082	-0.481532	-2.1546	0.235387	0.328864	1.23531	0.442911	-0.088311	0.481977
ENSG00000161249	-1.28206	-1.80879	0.202448	0.8994	0.541572	0.247321	0.317111	0.882994
ENSG00000161381	-0.78393	-0.77494	0.650027	0.108897	1.00597	1.61138	-1.12148	-0.69592
ENSG00000161405	-1.55447	-0.790211	0.246181	0.424669	1.2793	1.21595	-0.775209	-0.0462103
ENSG00000161509	-0.893888	-0.934731	1.73177	0.84601	0.384979	0.452649	-0.778826	-0.807965
ENSG00000161638	-1.13305	-1.01656	1.26623	1.55243	-0.0344166	0.37977	-0.576221	-0.43818
ENSG00000161642	-1.51123	-0.082463	-0.00566776	0.490036	1.91878	0.329425	-0.692891	-0.445987
ENSG00000161653	-1.57788	-0.654901	0.138429	-0.487052	1.01804	0.574817	-0.498099	1.48664
ENSG00000161664	-1.86025	-0.720188	0.950782	1.31316	-0.180407	0.233427	-0.236162	0.499634
ENSG00000161681	-1.0953	-1.12962	0.171304	0.724968	1.09182	1.26999	-1.07814	0.0449822
ENSG00000161682	-1.40343	-0.620688	0.981025	-0.0952082	0.733533	1.52453	-0.863578	-0.256177
ENSG00000161905	-0.492494	-1.03882	0.413856	0.505338	1.30794	0.907455	-1.64787	0.0446027
ENSG00000162009	-0.157196	-1.18488	-0.00671422	-0.382539	1.53098	1.4886	-0.511166	-0.777087
ENSG00000162086	-1.33567	-1.40541	0.811288	1.4189	0.143326	-0.453591	0.356313	0.464847
ENSG00000162104	-1.88616	-0.828016	-0.165255	0.446341	-0.0584277	0.698821	0.431784	1.36091
ENSG00000162174	-0.492533	-1.02184	0.856999	0.379488	0.943442	1.29017	-0.549069	-1.40666
ENSG00000162415	-1.59146	-0.833466	0.928442	0.184466	1.03259	1.1508	-0.666264	-0.205101
ENSG00000162426	-1.37654	-1.35245	-0.00632243	0.705235	-0.307328	1.5172	0.561641	0.258567
ENSG00000162444	-1.77927	-0.784741	-0.160404	0.44115	1.15465	1.14927	0.404277	-0.424937
ENSG00000162496	-0.186595	-0.901242	-0.356232	0.53214	1.66905	1.03903	-0.534439	-1.26172
ENSG00000162512	-0.432321	-0.220955	0.32621	0.276781	1.48831	1.07591	-1.10097	-1.41297
ENSG00000162545	-1.41364	-1.45224	0.120526	0.140527	0.81957	1.34877	-0.150683	0.587168
ENSG00000162552	-1.29615	-1.14737	1.09282	0.876449	-0.0743942	1.25675	-0.0335334	-0.674569
ENSG00000162576	-1.1942	-0.599156	0.780199	0.434821	0.194609	1.785	-1.02562	-0.375653
ENSG00000162616	-0.880206	-1.40107	1.05306	-0.939503	1.21259	0.399427	-0.215259	0.770961
ENSG00000162645	-0.944611	-0.620659	-0.00698555	0.223367	1.44652	1.49026	-1.0159	-0.571994
ENSG00000162676	-1.09482	-0.579264	0.0333521	1.35896	1.00426	0.636335	-1.47981	0.120992
ENSG00000162733	-0.891391	-1.38497	1.63596	0.718195	0.141983	0.335009	-0.91333	0.35854
ENSG00000162734	-1.27529	-1.36761	1.09914	0.915056	0.738706	0.710915	-0.223658	-0.597257
ENSG00000162739	-1.37508	-1.2184	0.617498	1.23997	0.0789975	1.21033	-0.0746647	-0.478655
ENSG00000162745	-0.924309	-1.74452	0.00862876	-0.308171	0.838559	1.40148	0.55745	0.170882
ENSG00000162755	-0.320955	-1.24035	0.0170155	0.654012	0.518035	1.78592	-1.19335	-0.220325
ENSG00000162804	-0.569659	-1.25985	2.08402	0.0432854	0.473624	-0.205495	-0.680819	0.114893
ENSG00000162946	-1.13767	-1.37039	-0.0734778	0.179142	1.30569	1.26708	0.397209	-0.567584
ENSG00000162949	-1.42106	-1.37686	0.378777	1.62617	0.416548	0.00634353	0.350732	0.0193581
ENSG00000162981	-1.49575	-1.2992	0.279317	0.49857	0.559645	1.17827	-0.570262	0.849411
ENSG00000163032	-1.17958	-0.228088	-0.0634905	0.0236868	0.741213	1.53761	-1.48637	0.655014
ENSG00000163040	-0.962055	-0.65863	0.711106	1.80321	0.411117	0.431725	-0.767375	-0.969097
ENSG00000163083	-1.0439	-0.740172	0.130862	0.501193	1.20138	1.54321	-0.820339	-0.772237
ENSG00000163121	-1.92686	-0.740857	0.5248	0.897621	0.824721	0.847147	-0.503463	0.0768882
ENSG00000163283	-0.896756	-0.970535	0.625061	-0.625933	1.2101	1.59495	-0.578706	-0.35818
ENSG00000163297	-0.811346	-0.81646	0.41031	0.268855	1.57034	1.13186	-0.602992	-1.15057
ENSG00000163328	-1.05291	-1.43843	1.37671	1.09955	-0.0518531	-0.547727	-0.0291157	0.643771
ENSG00000163393	-1.38293	-0.894796	1.52419	-0.0127242	-0.660382	1.16157	0.399968	-0.134893
ENSG00000163435	-1.71877	-0.677174	0.514947	0.659076	1.31709	-0.0843754	-0.762303	0.751512
ENSG00000163453	0.17474	-1.86313	0.54259	-0.0109141	0.437885	1.0965	-1.12112	0.74345
ENSG00000163485	-0.440705	-0.532362	0.335917	0.721327	1.5696	0.66301	-1.54715	-0.769633
ENSG00000163536	-0.871578	-1.11972	0.176941	1.55629	0.897715	0.74863	-0.375367	-1.01291
ENSG00000163618	-0.738762	-0.287213	0.671745	0.370654	1.26315	1.02672	-1.63994	-0.666345
ENSG00000163623	-0.75217	-1.91218	1.19829	0.959429	-0.045717	0.0864561	-0.156469	0.622364
ENSG00000163626	-0.866132	-0.300485	0.395654	0.702875	1.3061	1.06827	-1.18748	-1.1188
ENSG00000163629	-1.19282	-1.61414	-0.593129	0.496493	0.854497	0.813021	0.287682	0.948404
ENSG00000163635	-0.885272	-0.596719	1.02116	1.79654	0.419312	-0.0816966	-0.897499	-0.775823
ENSG00000163734	-0.583363	-1.23384	-0.0192888	-0.150834	1.68838	1.29854	-0.696961	-0.302635
ENSG00000163735	-1.25919	-1.54189	-0.198251	0.550281	1.21872	0.136431	0.00256962	1.09133
ENSG00000163737	-0.910448	-0.726916	1.33893	1.54978	-0.909969	-0.714227	0.0442116	0.328637
ENSG00000163803	-1.40509	-1.23328	0.865606	-0.571249	0.684815	1.27936	-0.164519	0.54436
ENSG00000163817	-0.724558	-0.286275	0.442511	0.119727	1.08904	1.58655	-1.1112	-1.1158
ENSG00000163823	-0.883054	-0.789099	-0.120398	0.477363	0.810569	1.92121	-0.751424	-0.665169
ENSG00000163884	-0.73103	-0.635925	1.01532	1.02724	0.631469	0.960214	-0.92864	-1.33864
ENSG00000163898	-0.845607	-1.38148	0.852607	-0.212396	0.525266	0.83856	-1.02874	1.2518
ENSG00000163909	-1.059	-0.381806	0.916121	1.36347	0.922975	0.273124	-1.15447	-0.880419
ENSG00000163935	-2.00156	-0.764516	1.11006	0.10746	0.0129705	0.460962	0.970577	0.104046
ENSG00000163959	-0.753759	-0.649968	0.779793	-0.0368491	0.845236	1.70216	-1.00862	-0.877993
ENSG00000163975	-1.3587	-1.02353	0.892598	-0.496553	0.580066	1.03892	-0.705156	1.07236
ENSG00000163993	-0.475126	-1.76993	-0.419486	1.16625	0.854236	0.998682	0.219885	-0.574505
ENSG00000163995	-0.834199	-0.286785	0.14594	0.975228	0.862113	1.38058	-0.915281	-1.3276
ENSG00000164056	-0.968201	-0.911225	0.391166	0.367344	1.55782	1.07245	-0.416844	-1.09251
ENSG00000164061	-1.03531	-1.36864	-0.750978	0.180281	1.35377	1.24318	0.121944	0.255756
ENSG00000164086	-1.3102	-1.65272	1.31983	0.626943	-0.0171159	0.532679	0.311704	0.188884
ENSG00000164099	-0.798775	-0.95719	0.132215	0.833762	1.13561	1.30919	-0.402967	-1.25185
ENSG00000164120	-1.46192	-1.5261	0.303491	0.275121	-0.111725	0.447877	0.993393	1.07986
ENSG00000164124	-0.665267	-0.940961	0.275737	1.08667	1.42473	0.635792	-0.501621	-1.31508
ENSG00000164125	-0.806962	-1.36881	1.07762	0.781032	0.566767	1.16536	-0.815872	-0.599134
ENSG00000164136	-1.54501	-0.819043	0.236861	-0.06297	1.23043	1.3342	-0.696093	0.321632
ENSG00000164199	-1.26735	-1.82836	0.520147	0.168128	0.892173	0.150171	0.652191	0.7129
ENSG00000164236	-0.946992	-0.576873	0.689825	0.0687985	0.596638	1.741	-0.208896	-1.3635
ENSG00000164300	-1.07012	-0.530319	0.518682	-0.15036	1.44518	1.32026	-0.395981	-1.13734
ENSG00000164379	-1.20048	-0.755598	0.058524	0.111316	1.26712	1.65093	-0.58105	-0.550764
ENSG00000164398	-0.922076	-1.23562	1.39711	1.54044	-0.519285	-0.0284341	-0.0967133	-0.135418
ENSG00000164483	-0.946537	-0.836334	0.202664	0.838063	1.16738	1.31066	-1.06018	-0.675714
ENSG00000164484	-0.461185	-1.04427	2.02449	0.632162	0.386518	-0.201219	-0.4278	-0.908696
ENSG00000164542	-1.21327	-1.68322	0.751778	1.08808	0.02994	0.508657	-0.266265	0.784296
ENSG00000164638	-1.22002	-1.04171	0.603125	0.511149	1.28668	0.733835	-1.21952	0.346468
ENSG00000164647	-0.685199	-1.86771	1.08785	-0.617813	0.32113	0.992359	0.168877	0.600512
ENSG00000164659	-1.15524	-0.259951	0.487839	0.167252	1.51155	1.12813	-1.00315	-0.876421
ENSG00000164663	-0.776594	-1.23462	1.65641	1.01579	0.519827	0.0415218	-0.808771	-0.41357
ENSG00000164690	-1.47225	-1.29742	0.231879	-0.0445906	-0.0444436	0.560804	0.466134	1.59989
ENSG00000164764	-0.552107	-0.797907	1.42268	1.6171	-0.512906	0.286543	-0.77384	-0.68956
ENSG00000164850	-1.92779	-0.867989	0.105606	1.15536	0.140802	0.47636	-0.049329	0.966978
ENSG00000164867	-0.945541	-0.460206	0.558971	-0.69737	1.15634	1.70153	-0.665149	-0.648572
ENSG00000164920	-0.260027	-0.131461	0.0954043	0.471923	1.16553	1.32749	-1.31007	-1.35879
ENSG00000164938	-0.495226	-2.01412	1.28396	0.915736	-0.120415	0.319079	0.265834	-0.154851
ENSG00000165023	-2.00957	-0.511542	0.817184	-0.0524735	0.659747	0.857597	0.763772	-0.524716
ENSG00000165118	-0.800178	-0.340793	-0.0395396	-0.205962	1.34386	1.6878	-1.13214	-0.513048
ENSG00000165125	-0.832502	-1.07682	-0.602972	0.781419	0.459895	1.91047	-0.0880559	-0.551436
ENSG00000165181	-1.3594	-1.56799	0.747425	-0.457199	0.374613	0.608768	0.98073	0.673053
ENSG00000165186	-0.964741	-0.858041	-0.282223	0.5545	1.92529	0.698816	-0.241385	-0.832213
ENSG00000165238	-1.64917	-1.28147	0.793942	0.264685	1.20309	0.346137	-0.237548	0.560339
ENSG00000165272	-1.3159	-1.25231	0.190205	0.336484	1.31114	1.23525	-0.551051	0.0461791
ENSG00000165338	-1.20041	-1.09154	0.757242	1.131	1.15154	-0.586668	-0.725485	0.564313
ENSG00000165410	-1.28286	-1.05906	0.678383	-0.490755	1.2746	1.19984	0.296077	-0.616223
ENSG00000165424	-0.720615	-0.754193	0.34566	0.310631	0.754271	1.82226	-1.24031	-0.517706
ENSG00000165449	-0.50085	-1.94349	-0.0779966	-0.309026	0.392754	1.09849	0.117115	1.22301
ENSG00000165507	-0.187783	-1.90793	0.713182	-0.559541	1.22387	0.856677	0.292338	-0.430819
ENSG00000165516	-1.30368	-0.535106	0.316327	-0.108244	1.16958	1.30269	-1.28196	0.440393
ENSG00000165527	-0.9167	-0.832612	-0.0603368	-0.279032	1.72276	1.3744	-0.603098	-0.405375
ENSG00000165548	-0.262045	-0.757366	0.14984	0.327036	0.867191	1.79607	-1.03119	-1.08954
ENSG00000165556	-1.60692	-0.781497	0.724172	-0.296189	0.927993	1.37685	0.262964	-0.607371
ENSG00000165617	-1.11502	-1.87421	1.03049	0.831599	0.0452332	0.302242	0.173898	0.605774
ENSG00000165685	-0.242472	-1.36605	0.546167	-0.122144	1.20166	1.14513	-1.39697	0.234683
ENSG00000165716	-0.911325	-1.4178	0.97193	0.0603809	0.844926	1.40977	-0.319375	-0.638511
ENSG00000165775	-0.399757	-0.621373	0.182328	-0.38682	1.32615	1.55805	-0.233635	-1.42494
ENSG00000165795	-0.940362	-1.09862	1.47885	0.216846	0.844538	0.73624	-0.0470187	-1.19048
ENSG00000165801	-0.991499	-1.1225	1.73104	-0.0505857	0.16092	-0.751325	-0.0551524	1.0791
ENSG00000165810	-1.0526	-0.772958	-0.155342	-0.476898	1.20585	1.66902	0.389926	-0.807002
ENSG00000165868	-0.588328	-1.37578	0.785792	0.151435	1.35187	-0.482477	-0.933177	1.09067
ENSG00000165879	-0.657838	-1.79803	1.27235	0.990483	-0.187858	0.783441	-0.154806	-0.247737
ENSG00000165886	-1.09734	-1.74473	-0.178843	0.602622	0.687729	0.864849	-0.183973	1.04969
ENSG00000165914	-0.651068	-1.57394	1.14123	0.969452	0.321725	0.760967	-1.07795	0.109597
ENSG00000165949	-1.16169	-1.63579	1.03292	-0.547871	0.525083	0.30844	0.47193	1.00698
ENSG00000165959	-0.998958	-1.29745	0.799195	-1.07038	1.33311	0.378428	0.779798	0.0762517
ENSG00000165985	-0.738347	-0.514322	-0.0984009	1.04901	1.00863	1.3759	-1.06849	-1.01397
ENSG00000166025	-1.13255	-0.894247	-0.990578	0.272938	0.970824	1.56616	-0.368	0.575456
ENSG00000166046	-1.31854	-0.529543	0.355722	-0.187438	0.696065	0.849402	-1.27529	1.40962
ENSG00000166086	-0.894471	-1.53355	1.76244	0.818978	0.106796	0.0131815	-0.242254	-0.0311209
ENSG00000166106	-1.01583	-1.24075	0.732611	1.61967	-0.310056	0.578984	0.438463	-0.803088
ENSG00000166123	-0.903494	-1.03853	1.14758	1.249	0.180103	0.462234	-1.37927	0.282377
ENSG00000166143	-0.0678808	-0.390804	0.353895	0.123291	1.27393	1.30432	-1.24125	-1.3555
ENSG00000166183	-0.325916	-0.150347	0.24701	0.725892	1.25162	0.724724	-0.483615	-1.98937
ENSG00000166311	-1.41004	-0.912965	1.42805	-0.250232	0.0715382	0.250509	-0.502133	1.32527
ENSG00000166313	-1.08087	-1.35452	1.73432	-0.240503	0.891939	0.134766	0.196129	-0.281269
ENSG00000166317	-0.816048	-1.15224	1.49505	0.785549	0.479242	0.533869	-0.0458392	-1.27959
ENSG00000166341	-1.93983	-0.767394	0.79271	-0.0174262	1.03396	-0.370305	0.567035	0.701251
ENSG00000166343	-1.15623	-1.67469	0.97482	-0.347287	0.673205	0.0820923	1.09769	0.350401
ENSG00000166348	-1.40742	-0.528826	1.08764	-0.0714108	1.02758	0.923516	-1.26089	0.229814
ENSG00000166349	-1.25792	-0.877539	1.34072	-0.53504	-0.0378751	1.22376	-0.654129	0.798029
ENSG00000166446	-0.932565	-1.62361	1.00355	0.4218	1.32593	0.46172	-0.0812462	-0.575577
ENSG00000166473	-2.10718	-0.310059	0.740399	0.652108	-0.601039	0.947632	0.316183	0.361953
ENSG00000166478	-0.675153	-0.858932	0.197884	0.503816	1.33627	1.30873	-1.33772	-0.474894
ENSG00000166532	-2.119	-0.532891	0.463302	0.293674	0.638544	-0.26109	1.14457	0.372893
ENSG00000166546	-0.912402	-1.04766	-0.967636	0.259351	1.53627	0.974049	-0.531301	0.689326
ENSG00000166578	-1.88783	-0.890541	0.156171	0.166197	0.946452	0.0711796	1.29178	0.14659
ENSG00000166582	-1.88626	-0.23336	0.773108	1.26393	0.0219426	-0.35247	-0.494265	0.907373
ENSG00000166741	-0.592672	-1.15092	1.72464	0.659246	-0.117422	0.846691	-1.03593	-0.333634
ENSG00000166762	-1.66223	-0.982562	0.0320856	-0.498528	0.861603	1.20345	0.899977	0.146204
ENSG00000166793	-1.20057	-0.286893	-0.0786783	0.270579	0.850383	1.89263	-0.575087	-0.872359
ENSG00000166816	-0.993795	-0.889876	1.67694	-0.707971	0.269467	1.18972	-0.640262	0.0957793
ENSG00000166833	-0.752857	-0.545447	1.16255	1.42181	-0.202738	0.637038	-1.50666	-0.213703
ENSG00000166839	-0.0738612	-0.905549	1.07196	0.353345	0.667278	1.2449	-1.42935	-0.928718
ENSG00000166886	-1.94043	-0.287152	0.488893	0.745841	0.814735	1.04586	-0.767697	-0.100053
ENSG00000166924	-0.144175	-1.06059	0.268408	-0.110574	1.0958	1.64023	-1.32017	-0.368926
ENSG00000166938	-0.958159	-0.665388	1.4375	0.763856	0.107996	1.14269	-0.90517	-0.923335
ENSG00000166963	-1.19665	-1.86106	0.749581	0.373212	0.229954	1.03063	0.16268	0.511646
ENSG00000166986	-0.920364	-0.897782	0.402567	1.72463	0.514329	0.715701	-1.12263	-0.416455
ENSG00000166997	-1.23291	-0.373906	0.661188	0.824242	1.20136	0.762017	-0.419421	-1.42257
ENSG00000167034	-2.05399	-0.368128	0.824588	0.184025	-0.598781	0.864041	0.284787	0.863462
ENSG00000167037	-1.67396	-0.609409	-0.048589	0.0899373	0.90699	-0.0152707	-0.345021	1.69532
ENSG00000167081	-1.67472	-1.15164	0.687397	0.210836	1.22632	0.216113	0.827468	-0.341778
ENSG00000167103	-0.804981	-1.53127	-0.570869	0.6389	1.41682	0.77192	0.617117	-0.53764
ENSG00000167105	-0.707716	-1.89085	0.710954	-0.0927755	0.484385	1.33367	-0.356598	0.518927
ENSG00000167123	-0.561331	-0.469299	0.51181	1.35175	0.773077	0.814906	-0.907688	-1.51323
ENSG00000167165	0.0650348	-1.36915	0.798998	-0.393235	1.53535	0.557384	-1.28527	0.0908901
ENSG00000167183	-0.530344	0.0626584	0.923009	0.872974	0.542553	0.85339	-1.79072	-0.933521
ENSG00000167191	-0.257866	-1.4347	0.644745	1.28355	0.939963	0.58695	-1.00472	-0.757917
ENSG00000167202	-0.415913	-1.35397	0.831703	1.0243	-1.00535	1.44036	-0.386469	-0.134663
ENSG00000167371	-0.658724	-0.753935	-0.142078	-0.128484	1.01436	1.9511	-0.251772	-1.03047
ENSG00000167377	-0.877455	-0.400146	0.52571	0.687598	1.02942	1.15	-0.465228	-1.6499
ENSG00000167588	-0.693716	-1.19912	1.03226	0.893126	1.13404	-0.931611	-0.837236	0.602263
ENSG00000167600	-0.946269	-0.879856	0.253953	0.943726	1.32137	1.01377	-1.12274	-0.583955
ENSG00000167601	-0.0171375	-0.243102	0.251551	0.438555	1.08683	1.27114	-1.36246	-1.42537
ENSG00000167619	-1.21039	-0.132108	-0.262463	0.811744	0.918006	1.36014	-1.4476	-0.0373242
ENSG00000167646	-0.123302	-1.84816	1.05191	0.64253	0.53301	-1.1145	0.150833	0.707676
ENSG00000167676	-1.78361	-0.521953	0.300653	-0.703385	-0.0521317	1.18938	0.391981	1.17906
ENSG00000167701	-0.879431	-0.871037	0.661922	-0.245059	1.3683	1.01538	-1.39542	0.345354
ENSG00000167723	-0.827303	-0.788344	0.539249	0.769389	0.787953	1.4898	-0.864857	-1.10589
ENSG00000167747	-1.4936	-1.11692	-0.473628	0.440844	1.63518	0.580441	0.193746	0.233929
ENSG00000167754	-1.62588	-0.778039	0.832697	0.494502	-0.249138	1.64332	-0.146744	-0.17072
ENSG00000167767	-1.39244	-1.50064	-0.0795569	0.266877	0.887816	1.30373	0.020997	0.493218
ENSG00000167772	-0.160641	-0.538102	-0.0874123	-0.0783312	1.12739	1.80476	-1.08431	-0.983355
ENSG00000167779	-0.937817	-1.3341	1.54866	-0.453021	1.07663	0.377349	-0.584402	0.3067
ENSG00000167971	-0.360221	-1.50139	1.7366	0.0254342	-0.0276766	1.05158	-0.643641	-0.280692
ENSG00000167972	-1.12755	-0.721353	0.566283	1.76954	0.227362	0.0781725	-1.22826	0.435805
ENSG00000168004	-0.142412	-1.62738	1.01153	1.64387	-0.298569	-0.70936	0.00635047	0.115971
ENSG00000168032	-1.54399	-0.89087	0.73085	-0.805071	1.24227	0.00645446	0.241179	1.01918
ENSG00000168062	-2.06779	-0.287181	0.915441	1.06907	-0.186254	-0.274121	0.0946048	0.736235
ENSG00000168209	-0.245042	-0.407667	0.163947	0.100397	1.25932	1.51093	-1.06584	-1.31605
ENSG00000168264	-1.5123	-1.12742	1.36236	0.661474	-0.561198	0.43981	-0.0603937	0.797669
ENSG00000168298	-0.633823	-1.67322	0.433939	-0.0203976	1.23643	1.08348	-0.852059	0.425659
ENSG00000168389	-0.726885	-0.883909	1.32058	-0.983275	0.171947	1.33509	-0.871852	0.638309
ENSG00000168412	-0.332927	-0.653941	1.02574	0.911943	0.207934	1.12023	-0.555245	-1.72374
ENSG00000168453	-0.24985	-1.29166	0.487163	0.423153	0.237956	1.8947	-0.949622	-0.55183
ENSG00000168481	-1.14433	-0.762127	1.13853	-0.548305	1.64242	0.0971903	-0.810088	0.386715
ENSG00000168487	-0.546816	-1.49438	1.77249	-0.426401	0.655652	0.601614	0.0307387	-0.592897
ENSG00000168491	-1.60716	-1.08305	0.824827	-0.0305103	-0.0544222	-0.0159072	1.54281	0.423417
ENSG00000168539	0.109273	-1.36388	0.767731	0.9216	1.31191	0.134674	-0.640445	-1.24086
ENSG00000168631	-1.94011	-0.127216	1.49073	0.451424	0.787257	-0.205135	-0.345717	-0.111234
ENSG00000168679	-1.08223	-1.19838	-0.264989	-0.385374	0.357617	1.34089	1.47895	-0.246492
ENSG00000168874	-1.95025	-0.755135	0.862599	-0.559702	0.680371	0.31079	0.623365	0.787961
ENSG00000168913	-1.34844	-1.39301	-0.335611	0.698703	1.16101	0.652848	-0.312276	0.876774
ENSG00000168970	-1.58565	-0.617717	-0.0711749	-0.428996	1.81685	-0.0473274	0.170659	0.763356
ENSG00000168993	-0.40025	-1.53494	0.338625	-0.0210281	2.03722	-0.283475	0.18564	-0.321798
ENSG00000169035	-0.81972	-0.507072	1.45576	0.389654	0.350532	1.02261	-1.59469	-0.297072
ENSG00000169047	-0.138416	-2.26307	0.562247	0.689311	0.642395	0.52735	-0.444139	0.424324
ENSG00000169071	-1.76518	-0.491121	0.172136	0.691976	-0.217191	1.66425	0.370101	-0.424969
ENSG00000169116	-1.09041	-0.831293	1.21234	-0.799717	1.43381	0.816577	-0.452089	-0.289223
ENSG00000169129	-0.801976	-1.05021	0.935859	1.3886	1.10188	-0.542417	-0.968231	-0.0635074
ENSG00000169174	-0.487632	-0.975529	-0.325131	1.81035	0.288706	1.03832	-0.252642	-1.09644
ENSG00000169193	-0.929587	-1.42277	1.39065	-0.291268	-0.544735	0.279392	0.227456	1.29086
ENSG00000169220	-1.44639	-1.07928	0.08601	0.923635	0.853963	1.37677	-0.392326	-0.322377
ENSG00000169239	-0.579628	0.0566033	0.675184	1.52669	0.490568	0.37843	-0.924238	-1.62361
ENSG00000169242	-0.285347	-0.529002	0.615379	0.102532	0.629329	1.76018	-1.39767	-0.895403
ENSG00000169247	-0.241412	-1.55752	1.29067	0.267351	-0.133488	-0.0875796	-0.919298	1.38128
ENSG00000169258	-0.424399	-1.31517	1.47245	-0.773214	1.21467	0.408473	-0.797439	0.21463
ENSG00000169429	-0.92411	-1.23502	0.639547	1.1846	0.379323	1.3117	-0.567169	-0.78887
ENSG00000169435	-0.826099	-1.28166	1.1746	0.443265	0.345071	1.19158	-1.23469	0.187938
ENSG00000169499	-0.147043	-0.051731	-0.155809	0.394356	1.03126	1.49497	-0.962603	-1.6034
ENSG00000169583	-0.745258	-0.332214	-0.214123	0.292126	1.31484	1.5478	-0.517564	-1.34561
ENSG00000169715	-0.763204	-2.04518	0.125762	1.06813	0.528747	0.786557	-0.110237	0.409427
ENSG00000169758	-1.11317	-1.43852	0.0105553	1.06608	-0.558787	0.0902292	0.556058	1.38755
ENSG00000169814	-0.583091	-0.528633	0.852133	0.200378	0.91544	1.44411	-1.30015	-1.00019
ENSG00000169851	-1.6003	-1.06362	-0.472042	0.782834	0.914022	-0.0280446	0.204616	1.26254
ENSG00000169860	-0.405366	-0.509595	0.955285	1.75665	0.0870362	0.310343	-0.915371	-1.27899
ENSG00000169891	-1.11514	0.201941	-0.072885	0.665347	1.7227	0.514041	-0.641597	-1.2744
ENSG00000169894	-0.4659	-0.468489	0.84841	1.06038	1.30293	0.134192	-1.4247	-0.986833
ENSG00000169992	-1.55552	-1.06976	1.08544	0.743748	-0.330257	-0.0548801	-0.0783036	1.25953
ENSG00000170006	-0.355311	-0.624826	0.976388	0.0222738	0.659783	1.58002	-0.974736	-1.2836
ENSG00000170049	-1.17298	-0.378076	-0.689161	-0.0261797	1.17701	1.65497	-0.883347	0.317765
ENSG00000170092	-1.28336	-0.420958	0.889601	1.22318	0.615591	0.382883	0.125072	-1.532
ENSG00000170175	-0.666434	-1.61709	0.919752	-0.165378	1.48233	0.74202	-0.545125	-0.15007
ENSG00000170190	-0.240495	-1.18995	0.165106	0.278244	1.95242	0.514039	-0.385372	-1.09399
ENSG00000170345	-0.883486	-1.35894	0.505403	0.415407	1.3533	0.947766	-1.09611	0.116666
ENSG00000170379	-1.33856	-0.598347	0.416711	-0.428375	0.331423	2.0139	0.154273	-0.551027
ENSG00000170390	-1.31773	-1.11984	-0.845735	0.54264	1.41135	0.880032	0.482045	-0.0327592
ENSG00000170425	-1.13002	-0.0847101	-0.0738793	1.13393	0.88624	1.22171	-0.630951	-1.32232
ENSG00000170439	-0.671319	-0.290145	-0.74647	0.640222	1.54492	1.26125	-0.800579	-0.937873
ENSG00000170442	-1.05241	-0.644957	1.19891	-0.248532	0.34784	1.69918	-0.899102	-0.400916
ENSG00000170456	-0.881203	-0.365586	-0.161527	0.150542	1.19445	1.70068	-1.25548	-0.381878
ENSG00000170464	-0.875951	-0.594759	0.535871	-0.596073	1.87924	0.335178	0.482568	-1.16608
ENSG00000170523	-0.964245	-0.710768	0.0772616	0.50043	1.57526	1.13793	-1.14466	-0.471215
ENSG00000170542	-1.45771	-1.00706	0.332756	-0.227354	1.35371	0.889643	-0.672669	0.788688
ENSG00000170579	-1.44664	-1.40831	1.23535	-0.122999	1.07861	0.357136	0.302872	0.00398574
ENSG00000170667	-1.57039	-0.957572	0.930627	0.471179	1.40325	-0.677025	0.30347	0.0964571
ENSG00000170835	-1.82121	0.0737156	0.876769	-0.457324	0.520147	1.42387	-0.633718	0.0177548
ENSG00000170899	-0.201932	-1.09604	-0.108495	-0.109235	1.77356	1.2176	-0.831657	-0.643809
ENSG00000170909	-1.83579	-0.926198	-0.0974673	0.0429163	0.627216	0.360291	0.383097	1.44593
ENSG00000170917	-0.586714	-1.52974	-0.54858	-0.181394	1.81124	0.801671	0.241868	-0.00835232
ENSG00000170921	-1.10645	-1.48154	-0.716348	0.300072	0.393892	0.516776	0.620281	1.47332
ENSG00000170961	-1.24991	-1.09298	1.38359	0.195783	0.169807	1.37677	-0.564066	-0.218996
ENSG00000171017	-1.40707	-0.6899	1.11187	0.55629	1.2643	-1.01708	-0.326989	0.508582
ENSG00000171060	-0.485325	-1.57792	1.42789	-0.548465	1.36001	-0.243126	-0.0760784	0.143017
ENSG00000171119	-0.638411	-0.2253	0.352186	0.903029	-0.179174	1.82835	-0.751069	-1.28961
ENSG00000171124	-0.866281	-0.204524	-0.453146	-0.687817	1.39526	1.61994	-0.965452	0.162024
ENSG00000171160	-1.62409	0.539492	0.220837	-0.423671	0.386297	1.77352	-0.725925	-0.146454
ENSG00000171174	-1.60798	-1.08178	0.276742	0.163308	0.219194	0.0654141	0.221712	1.74339
ENSG00000171206	-1.51242	-1.53188	0.807681	0.618385	0.227359	-0.0585085	0.388749	1.06063
ENSG00000171227	-1.94727	-0.722219	0.11229	0.237522	0.610292	1.15858	0.888203	-0.337391
ENSG00000171236	-1.6684	-0.692336	0.709677	-0.289001	1.07143	-0.584501	0.176763	1.27636
ENSG00000171360	-0.55586	-1.19436	-0.611742	1.18699	0.577362	1.56512	-0.144382	-0.823134
ENSG00000171368	-1.79377	-0.737723	-0.784229	0.321704	0.527778	0.612455	0.655099	1.19869
ENSG00000171444	-0.809818	-0.404375	0.669209	0.668291	1.81264	-0.0483301	-0.614662	-1.27296
ENSG00000171462	-0.30548	-0.693847	-0.17125	0.684829	1.08859	1.55356	-1.11912	-1.03728
ENSG00000171488	-0.584425	-1.06027	1.40612	1.34933	-0.789902	-0.755497	-0.255562	0.690211
ENSG00000171492	-1.25536	-0.0771981	1.13802	1.09079	0.928214	0.167733	-1.16794	-0.824261
ENSG00000171608	-0.127364	-1.36865	1.0619	-0.323391	0.88493	1.22457	-0.0921606	-1.25984
ENSG00000171747	-0.729447	-1.02683	1.25717	-0.3253	-0.272229	1.82495	-0.533658	-0.194651
ENSG00000171759	-1.32126	-0.609974	1.48712	1.21385	0.424596	-0.230959	0.0181019	-0.981473
ENSG00000171766	-1.05648	-1.66421	0.602965	1.24179	-0.343597	0.146338	0.0399621	1.03323
ENSG00000171791	-1.34184	-1.03502	0.58327	0.687906	0.670063	-0.810336	-0.223472	1.46943
ENSG00000171798	-1.10471	-1.37731	0.466214	0.203306	0.182292	1.8104	0.295229	-0.475425
ENSG00000171889	-0.898831	-0.418854	-0.0512599	-0.620253	1.14187	1.93213	-0.497914	-0.586883
ENSG00000171903	-0.787242	-0.842225	0.46308	1.58604	1.16725	-0.722785	-1.01632	0.152204
ENSG00000171992	-1.57423	-0.80103	1.74931	0.664474	-0.513625	-0.00301686	0.224282	0.253831
ENSG00000172059	-1.26417	-0.276675	0.173228	0.148302	0.798933	1.88293	-0.831462	-0.631084
ENSG00000172061	-0.493336	-1.5949	1.25871	-0.639156	0.402705	1.33589	0.209165	-0.479074
ENSG00000172137	-1.1784	-0.494784	1.01679	0.278852	0.72218	0.436171	-1.66287	0.882055
ENSG00000172159	-1.25233	-0.497233	1.28006	-0.901155	1.5035	-0.0420984	-0.528793	0.438045
ENSG00000172164	-0.542831	-1.18169	1.09579	1.44011	0.457546	-0.664237	-1.07723	0.472549
ENSG00000172197	0.43429	-0.527851	0.382709	0.055042	1.16429	1.15509	-1.60209	-1.06149
ENSG00000172216	-0.718139	-1.28949	0.780164	1.05964	-1.10987	-0.493937	1.03561	0.736014
ENSG00000172296	-0.423128	-2.05385	0.63821	0.243428	0.482856	1.36329	-0.205891	-0.0449177
ENSG00000172301	-1.75897	-0.797895	-0.105372	-0.420641	0.878996	1.34891	0.676144	0.178837
ENSG00000172348	-1.38078	-1.02676	1.26182	0.253239	0.424712	0.535625	-1.01202	0.944155
ENSG00000172350	-0.700946	-0.286166	0.622171	-0.22599	1.04715	1.37702	-1.72765	-0.105591
ENSG00000172382	-0.36828	-0.619778	-0.0161659	0.214485	1.0689	1.75846	-1.26711	-0.770509
ENSG00000172508	-0.0174487	-1.45592	1.13411	1.47519	-0.693918	0.60556	-0.422177	-0.625409
ENSG00000172594	-0.924874	-1.35584	-0.221628	-0.14596	1.07691	-0.475616	0.409173	1.63783
ENSG00000172602	-0.840493	-1.62957	0.857748	0.818562	-0.159413	1.09292	-0.777918	0.63817
ENSG00000172638	-1.0048	-0.614399	0.785602	-0.863921	0.998886	1.66544	-0.556055	-0.410751
ENSG00000172671	-0.656438	-1.29443	0.984882	0.123148	-0.239966	1.85653	-0.158009	-0.61572
ENSG00000172794	-1.13399	-1.13622	-1.11332	0.472811	0.752204	0.872617	0.00811699	1.27778
ENSG00000172818	-0.634955	-1.34568	0.971287	-0.743928	0.899235	1.16172	-0.889905	0.582223
ENSG00000172828	-0.750749	-1.11275	-1.27138	0.312829	0.221423	1.51313	1.07005	0.0174554
ENSG00000172888	-0.754742	-1.58726	-0.18415	-0.707448	0.389965	1.10934	1.36211	0.372193
ENSG00000172889	-0.775623	-0.310826	0.847661	1.45508	0.500705	0.647441	-1.20299	-1.16145
ENSG00000172985	-1.22983	-0.151634	1.84329	-0.358205	0.957444	0.282305	-0.812721	-0.530654
ENSG00000173110	-0.792134	0.251297	-0.597199	0.262782	0.885449	1.8025	-1.22861	-0.584092
ENSG00000173210	-0.777353	-1.42279	0.795357	0.787961	0.741142	-0.707366	-0.682715	1.26576
ENSG00000173295	-1.96776	-0.853946	1.0955	0.805407	0.364309	-0.267001	0.353445	0.470044
ENSG00000173320	-1.02126	-0.505448	1.27319	1.09044	1.20875	-0.805699	-0.540971	-0.699003
ENSG00000173517	-0.509082	-0.61937	0.378358	0.414447	1.7358	0.780297	-0.943216	-1.23724
ENSG00000173598	-0.764985	-1.02264	0.442122	-0.233531	0.433578	2.09851	-0.667719	-0.285327
ENSG00000173702	-0.635859	-2.00023	-0.180146	0.169748	0.751789	0.251374	1.34838	0.294937
ENSG00000173805	-0.492633	-0.789432	0.291783	0.567245	1.71077	0.5232	-1.57142	-0.239507
ENSG00000173848	-0.339312	-1.65478	-0.389924	-0.149134	0.302521	1.93294	0.372674	-0.0749883
ENSG00000173868	-0.287641	-1.41491	0.242852	0.383423	-0.709307	2.03567	-0.249474	-0.000606008
ENSG00000173917	-1.34576	-0.715621	-0.367425	1.40341	-0.640521	-0.334118	0.841471	1.15857
ENSG00000173918	-1.19301	-0.9859	-0.85352	-0.288257	1.1697	1.21391	-0.0375743	0.974655
ENSG00000173926	-1.35356	-1.43562	1.07425	0.105622	0.553464	0.258305	1.18953	-0.391983
ENSG00000174028	-1.45368	-0.716731	0.67319	1.46236	-0.738657	-0.561451	0.788968	0.546003
ENSG00000174080	-0.888985	-0.666217	0.640666	-0.619925	1.75597	0.998414	-0.339112	-0.880814
ENSG00000174306	-0.706521	-1.59133	0.702446	1.05602	0.259073	0.026713	-0.936192	1.18979
ENSG00000174365	-0.382823	-0.357752	0.297025	-0.166385	1.66968	1.13491	-1.34775	-0.846906
ENSG00000174460	-1.20568	-0.696641	-0.329893	0.622228	0.0967466	2.01036	0.193329	-0.69045
ENSG00000174469	-0.480314	-1.88422	0.784736	1.12936	0.766561	0.0472744	0.397898	-0.761302
ENSG00000174500	-0.810897	-1.37542	1.80233	0.649505	0.472547	0.254229	-0.48735	-0.504947
ENSG00000174529	-1.12161	-1.19823	0.0828342	-0.641792	1.57644	-0.309583	0.866403	0.745539
ENSG00000174640	-0.274861	-0.614594	-0.634087	-0.0815184	0.462113	2.23781	-0.149133	-0.945734
ENSG00000174672	-1.24825	-0.102239	0.676676	0.0439072	1.8404	0.429409	-0.653392	-0.986516
ENSG00000174808	-0.44417	-1.75987	1.1653	0.613559	-0.302001	-0.0132057	1.26622	-0.52583
ENSG00000174871	-1.09452	-0.247084	-0.681642	0.811079	1.37905	1.28506	-0.801036	-0.650903
ENSG00000174938	-1.34603	-0.600483	0.453524	1.33794	-0.597709	0.0570625	-0.707929	1.40363
ENSG00000174939	-1.43124	-1.1419	-0.722402	0.421927	1.08126	1.28029	0.191441	0.320629
ENSG00000174951	-0.682336	-0.30945	1.42934	0.996237	-0.401288	0.918164	-1.4736	-0.477073
ENSG00000175147	-0.898131	-0.524089	0.496102	-1.06504	1.96179	0.539786	-0.621276	0.11085
ENSG00000175164	-1.27335	-1.22287	-0.529744	-0.247607	1.05304	1.41588	0.630254	0.174401
ENSG00000175182	-1.57646	-0.485128	1.2362	-0.370607	0.14089	-0.662308	0.275338	1.44207
ENSG00000175183	-1.49799	0.360638	1.03889	1.27782	0.107752	0.393422	-1.24976	-0.430767
ENSG00000175198	-0.313651	-0.276388	-0.0740606	-0.411912	1.14571	1.83364	-1.23787	-0.665475
ENSG00000175274	-1.01836	-1.43522	0.699681	-0.460581	0.758609	1.37776	-0.562873	0.640978
ENSG00000175287	-1.74612	-0.650697	0.855594	-0.924043	1.01236	0.110179	0.711846	0.630888
ENSG00000175315	-1.1822	-1.45112	0.479136	0.0434311	1.77925	0.277347	0.129695	-0.0755367
ENSG00000175329	-0.197618	-1.29362	2.18292	0.360531	-0.00711401	-0.46415	-0.226711	-0.354236
ENSG00000175344	-0.811527	-0.858215	1.13974	1.07609	-0.985754	-1.03978	0.721442	0.758002
ENSG00000175352	-0.861324	-1.24395	-0.486072	-0.427953	1.71544	1.14579	-0.0288133	0.186886
ENSG00000175463	-1.23183	-0.421916	-1.20686	0.77011	0.658307	1.66287	-0.237549	0.00687031
ENSG00000175471	-0.80425	-0.498663	-0.329791	-0.71693	1.60528	1.51122	-0.787786	0.0209161
ENSG00000175505	-0.584572	-0.683362	1.3116	-0.127847	1.34637	0.74057	-1.21112	-0.791636
ENSG00000175536	-0.784267	-0.323597	-0.607859	1.47241	1.4859	0.310698	-0.436117	-1.11717
ENSG00000175538	-0.964912	-0.150225	-0.742271	0.444991	1.02449	1.04122	-1.5412	0.887901
ENSG00000175591	-1.2548	-1.65067	1.06461	1.05435	0.398474	0.506884	-0.187743	0.0689007
ENSG00000175662	-1.81332	-0.657035	0.529151	-0.28019	0.933916	1.1439	0.676208	-0.532625
ENSG00000175745	-1.60622	-0.221	0.295733	-0.962445	0.348025	1.19122	-0.34776	1.30245
ENSG00000175787	-0.72032	-1.63455	1.20614	1.27989	0.385301	0.235175	-0.715093	-0.0365468
ENSG00000175879	-0.744069	-0.690258	1.99607	0.828073	-0.831216	0.273199	-0.722821	-0.108978
ENSG00000175906	-0.677414	-1.42349	1.36476	0.763924	-1.17452	0.673306	-0.0120146	0.485442
ENSG00000175984	-1.11976	-1.45512	1.48257	0.578778	-0.53955	-0.092328	0.837408	0.308
ENSG00000175985	-1.05531	-1.13385	0.387109	1.85228	0.135348	-0.752983	0.653593	-0.0861865
ENSG00000176014	-0.265143	-1.8132	0.821069	-0.83416	-0.00185105	1.43318	0.338565	0.321539
ENSG00000176046	-1.3979	-1.04382	1.40898	-0.027771	-0.650407	0.961708	-0.0387509	0.787965
ENSG00000176055	-1.46449	-0.476952	-0.401537	0.761998	1.05593	1.44085	-0.0867286	-0.829066
ENSG00000176170	-2.01412	-0.586147	1.32421	0.751421	0.06813	0.509847	-0.114949	0.0616049
ENSG00000176244	-1.53959	-0.779484	0.667227	0.805608	-0.517606	-0.567402	0.479242	1.45201
ENSG00000176387	-1.04124	-0.843997	-0.539385	1.61012	-0.515232	0.688663	1.14965	-0.508576
ENSG00000176485	-0.187673	-1.95879	0.519041	-0.667451	1.15526	0.509814	-0.24195	0.871751
ENSG00000176532	-1.38424	-0.839496	0.0852116	-0.111288	2.03211	0.0530151	0.409186	-0.244497
ENSG00000176595	-1.05152	-0.297732	-0.720776	0.0450345	1.03444	1.85859	0.00356981	-0.871602
ENSG00000176641	-1.03098	0.136791	1.59233	0.894049	0.168228	0.41432	-1.18435	-0.990392
ENSG00000176678	-0.714867	-1.27821	0.824709	1.41884	-0.342511	0.952365	-1.04964	0.189305
ENSG00000176945	-1.22177	-0.0710632	-0.462504	0.151913	1.27223	1.58765	-0.217932	-1.03853
ENSG00000177076	-0.811383	-0.677496	1.67472	0.752245	0.168966	0.172101	-1.54396	0.264807
ENSG00000177144	-0.889012	-0.831696	-0.498922	0.35438	1.86339	0.765949	-1.01157	0.24748
ENSG00000177283	-0.884661	-1.13487	-0.787497	-0.621615	0.416917	1.55382	0.360201	1.09771
ENSG00000177337	-1.14521	-0.700044	0.849042	1.17993	0.574521	0.496705	0.300187	-1.55513
ENSG00000177380	-1.36175	-0.984472	0.24151	1.35058	0.790281	-0.836349	0.97013	-0.169936
ENSG00000177409	0.0803979	-0.29229	-0.10288	-0.387576	1.45885	1.46563	-1.07916	-1.14297
ENSG00000177410	-0.504764	-1.81749	-0.446986	-0.237089	0.791742	0.252727	0.446731	1.51513
ENSG00000177432	-1.33098	-0.537989	1.23087	1.23887	-0.0607217	0.00300747	0.660692	-1.20375
ENSG00000177469	-0.652532	-0.898473	0.175373	-0.820108	1.49982	1.4864	-0.0129444	-0.777545
ENSG00000177606	-0.946088	-0.0320797	0.525836	-0.560569	1.43856	1.23014	-1.35686	-0.298945
ENSG00000177679	0.241649	-0.77618	-0.359594	0.220288	0.752462	1.88963	-0.775104	-1.19315
ENSG00000177685	-1.85822	0.527102	0.075631	-0.014583	1.25609	0.812975	-0.993361	0.194369
ENSG00000177694	0.0771205	-0.904794	0.987264	-1.19741	1.2024	1.17696	-0.80502	-0.536522
ENSG00000177700	-0.727642	-1.29738	1.16393	1.49129	0.135282	0.108442	-1.06812	0.194208
ENSG00000177706	-1.03755	-1.08255	0.583109	0.751881	-0.825539	-0.35753	0.242472	1.72571
ENSG00000178026	0.337022	0.174003	0.00156782	0.273379	0.964506	1.19716	-1.66573	-1.2819
ENSG00000178075	-0.268104	-1.08414	1.3459	0.653963	-1.66656	0.241362	0.822166	-0.0445857
ENSG00000178093	0.0329508	-1.68099	-0.851342	-0.629666	1.14129	1.11693	0.683092	0.187737
ENSG00000178104	-1.37548	-0.395705	2.1364	0.349664	-0.0412122	-0.496077	-0.115383	-0.0622072
ENSG00000178386	-0.886412	-1.16233	0.371143	1.00219	-0.340717	-0.685571	-0.0676213	1.76931
ENSG00000178531	0.063213	-1.10344	0.327592	0.0203274	0.987963	1.65875	-0.848116	-1.10629
ENSG00000178573	-1.74784	0.0619746	0.402108	-1.34945	0.608053	0.65819	0.35086	1.0161
ENSG00000178607	0.157705	-0.580824	-0.250866	-0.78854	1.73548	1.26081	-0.4708	-1.06296
ENSG00000178623	-1.50979	-0.489633	-0.722342	-0.305475	1.59428	0.981291	0.585727	-0.134056
ENSG00000178718	-0.844001	-1.34529	1.79431	-0.0274168	-0.847391	0.414666	0.396542	0.458579
ENSG00000178809	-0.158611	-0.339182	-0.182989	-0.488153	1.82313	1.12293	-1.3491	-0.428015
ENSG00000178821	-0.249002	-1.29931	0.058873	-1.39755	1.65961	0.510797	0.461307	0.255267
ENSG00000178947	-1.05443	0.01272	-0.625	-0.519042	1.71037	1.3048	-0.772589	-0.056834
ENSG00000179051	-0.986654	-0.843888	-0.312413	-1.0993	1.58921	0.991565	-0.0439214	0.705393
ENSG00000179148	-0.575218	-0.00241292	-1.261	0.340727	1.78938	0.977497	-0.648368	-0.620601
ENSG00000179218	-0.76972	-0.822097	-1.30961	-0.40089	1.2638	0.617668	0.0517272	1.36912
ENSG00000179292	-0.504411	-0.396226	1.37114	1.2149	-0.217084	-0.674129	-1.4961	0.70191
ENSG00000179314	-0.932349	-0.0519934	-0.110727	0.271102	0.302269	2.11833	-0.490916	-1.10571
ENSG00000179361	-1.02156	-1.12065	-0.177141	-0.0554984	0.40503	2.10997	0.0717858	-0.211933
ENSG00000179388	-1.52634	0.417901	-0.456569	-0.0522764	1.31063	1.35628	-0.821753	-0.227867
ENSG00000179403	0.486267	-0.486483	-0.450507	-0.693244	1.25391	1.63879	-1.0423	-0.70643
ENSG00000179456	-0.802489	-0.191306	2.02734	0.699228	-0.285491	0.0679884	-0.264551	-1.25072
ENSG00000179546	-0.0985858	-0.397028	-0.107206	-0.0197039	1.7546	1.1092	-1.11248	-1.1288
ENSG00000179583	-1.39681	-0.508914	-0.517556	-0.994552	1.50447	0.553647	0.818749	0.540967
ENSG00000179674	-0.49219	-0.522077	0.53837	-0.977585	1.87673	0.898921	-0.527945	-0.79422
ENSG00000179715	-0.55257	0.351566	1.07352	1.56219	-0.440875	0.231412	-1.46927	-0.755971
ENSG00000179743	-1.2522	-0.529418	0.215653	1.21071	-1.40519	-0.057171	0.839287	0.978331
ENSG00000179833	-0.794947	-1.13458	0.483611	1.16336	-0.77198	-0.911501	0.724125	1.24192
ENSG00000179859	-0.575291	-0.548395	-0.903038	-1.2824	0.909021	1.40445	-0.0561702	1.05182
ENSG00000179909	-1.03497	0.104599	-0.718599	-0.144358	0.279931	2.19631	-0.691687	0.00877139
ENSG00000179913	-0.438262	-0.814692	1.01326	1.83219	-0.261844	-0.686909	-1.03355	0.389813
ENSG00000180089	-0.537748	0.627232	0.028707	-0.14315	1.07317	1.37362	-1.61399	-0.807844
ENSG00000180233	-0.144594	-0.507197	-0.374775	-1.59832	1.53428	1.24684	-0.308241	0.15201
ENSG00000180304	0.264679	-0.791358	-0.762695	-0.0929509	1.71234	1.18748	-1.0902	-0.427294
ENSG00000180479	-0.233814	0.0485783	2.04799	0.499832	-0.125687	-0.0105658	-1.06472	-1.16162
ENSG00000180525	-0.63294	0.328398	0.176985	-0.911689	1.72225	1.06522	-0.868566	-0.879658
ENSG00000180573	0.228489	-0.467662	-0.567145	-0.647036	1.44667	1.58502	-1.05189	-0.526446
ENSG00000180592	-0.720143	-0.0753398	-1.75744	-0.27212	1.58534	0.838423	0.110307	0.290973
ENSG00000180611	-0.136335	0.0655333	0.0376074	-1.2378	1.11863	1.68788	-1.05447	-0.48105
ENSG00000180739	-0.0389986	-0.105163	-1.24669	-0.566981	1.48231	1.3998	-0.975885	0.0516089
ENSG00000180767	-0.963352	0.0691965	-1.62118	-0.313884	1.62134	0.221376	0.196531	0.789973
ENSG00000180818	-0.0784168	-0.652119	-1.81171	-0.407011	1.01775	1.28773	-0.00928559	0.653061
ENSG00000180861	0.0831067	-0.450281	-1.4507	-0.915879	1.23668	1.52222	-0.0044242	-0.0207299
ENSG00000180881	0.733651	0.497011	-0.281022	-1.60238	1.16209	0.812689	-0.0764959	-1.24555
ENSG00000180891	0.466264	0.00830019	-1.68242	-1.43239	0.954881	0.429909	0.539503	0.715948
ENSG00000180998	0.512453	0.399573	-1.15403	-1.61551	0.299993	1.59209	-0.0905718	0.0560074
ENSG00000181029	0.636633	0.601654	-0.149478	-0.767008	1.30297	0.877383	-1.36095	-1.1412
ENSG00000181035	0.15377	0.637461	-1.84843	-1.00918	1.05481	0.872284	0.424351	-0.285061
ENSG00000181191	0.665701	0.561711	-1.3091	-1.3394	1.21862	0.906527	-0.0529337	-0.651131
ENSG00000181264	1.40811	0.0184232	-0.873714	-0.519136	0.0317037	1.60742	-0.830655	-0.842151
ENSG00000181350	0.290005	1.11144	0.768596	0.354138	-0.474842	-2.09153	-0.405263	0.447455
ENSG00000181444	1.17367	-0.370622	0.3817	0.458759	-1.0515	-1.79327	0.39325	0.808013
ENSG00000181458	1.13841	0.430797	-0.58413	-0.689492	1.37246	0.405755	-1.53851	-0.535283
ENSG00000181577	0.892544	-0.35419	-1.31743	-1.37833	0.617988	-0.399136	0.863763	1.07479
ENSG00000181634	-0.403243	0.826645	-1.66314	-0.515831	-0.782881	0.785206	1.29827	0.454972
ENSG00000181649	0.448779	1.40018	-1.29165	-1.53627	0.10205	0.765488	0.377415	-0.26599
ENSG00000181690	0.0772294	0.440876	0.404412	-0.770981	-1.63621	-0.688667	0.572591	1.60075
ENSG00000181773	-0.14361	0.661878	-1.89941	-0.811444	0.0212944	0.0736153	0.86293	1.23474
ENSG00000181856	0.929529	0.520007	-0.500744	-1.32467	0.709477	1.21214	-1.36141	-0.184331
ENSG00000181885	0.490956	0.882466	-2.0209	-0.493775	0.51614	1.1232	-0.236253	-0.261829
ENSG00000182040	-0.0696011	1.28107	-0.187823	0.970686	-1.71942	-0.960495	0.705114	-0.0195331
ENSG00000182179	-0.795722	1.80037	-0.0449558	-0.235347	-0.569939	-1.3796	0.82404	0.401148
ENSG00000182253	0.766158	1.04564	-0.30213	-0.709769	0.824771	0.70941	-0.527861	-1.80622
ENSG00000182264	1.1339	0.144216	-2.19986	-0.303525	0.622662	0.591129	0.116964	-0.105483
ENSG00000182326	0.0431796	1.34533	-0.104831	-2.16219	0.534838	0.256606	-0.227115	0.314181
ENSG00000182379	-0.287542	0.753027	-1.25654	-0.846669	-0.553735	-0.374316	0.885254	1.68051
ENSG00000182534	0.448815	0.20835	-0.410495	0.075072	-0.801492	-1.75583	0.695452	1.54013
ENSG00000182557	0.77413	0.735082	-1.64117	-1.25963	0.306602	-0.0597343	-0.0708731	1.21559
ENSG00000182578	0.976452	1.04221	-0.382185	-1.69778	0.136876	1.04061	-0.880028	-0.236149
ENSG00000182612	0.622274	1.11894	-1.73035	0.375311	0.0277938	1.04186	-0.528128	-0.9277
ENSG00000182685	0.724326	0.976543	-0.989809	-1.28294	0.82232	0.340176	-1.27758	0.686963
ENSG00000182704	0.384412	1.03586	0.229801	-0.208349	-2.13758	-0.213926	1.02679	-0.117009
ENSG00000182749	-0.417314	1.36561	-0.926859	-0.758566	0.208941	-0.793011	1.65588	-0.334678
ENSG00000182759	0.990133	0.983955	-0.334987	-0.257516	-0.909102	-1.77494	0.496551	0.805908
ENSG00000182791	1.56725	0.721661	-0.998196	-0.888645	-0.149696	1.12503	-0.680047	-0.69735
ENSG00000182795	0.42874	1.17496	-0.844175	-1.78443	1.03819	-0.295318	-0.267653	0.549686
ENSG00000182873	0.832085	-0.170743	-0.487418	-1.39935	-0.251384	-0.58701	1.91091	0.152913
ENSG00000182890	1.61548	0.490604	0.557367	-0.438767	-0.804521	-1.70239	0.315996	-0.0337669
ENSG00000182985	0.640872	1.36518	1.48323	-0.718226	-0.886229	-0.659949	-0.47346	-0.751423
ENSG00000183010	0.535245	1.44179	-0.220002	-1.74387	-0.695125	0.92089	-0.424002	0.185073
ENSG00000183018	0.318132	0.222198	-0.231269	-2.1973	-0.283962	0.473294	0.517781	1.18113
ENSG00000183036	0.910738	0.902415	0.336319	-1.67313	0.40746	0.81815	-0.568119	-1.13383
ENSG00000183092	0.683843	1.25173	1.02197	-0.466151	-1.63545	-0.280092	0.338514	-0.914359
ENSG00000183196	0.807359	0.216687	-0.994776	-2.0122	0.626379	0.245666	0.86604	0.244848
ENSG00000183397	0.983289	1.38032	-0.406768	0.222164	-0.568372	-1.45368	0.777241	-0.934192
ENSG00000183463	-0.211947	0.698155	0.180072	-0.538481	-1.57894	-0.859689	0.806709	1.50412
ENSG00000183496	0.977867	0.388037	-0.367236	-0.454651	-0.747007	-1.74242	0.792039	1.15337
ENSG00000183508	0.277316	1.53272	-0.783599	-1.41845	0.658362	0.884798	-0.389867	-0.761278
ENSG00000183569	0.0938587	1.18992	-1.67855	-0.988538	0.161501	-0.384097	1.20136	0.404548
ENSG00000183598	1.04073	0.702618	-1.34217	-0.42731	0.624125	0.543539	0.454587	-1.59612
ENSG00000183638	0.247108	0.85872	-0.287493	-0.606901	-1.3238	-1.03062	0.505915	1.63707
ENSG00000183682	0.661373	0.707625	-1.52905	-0.993339	1.17727	-0.937612	0.62213	0.291604
ENSG00000183722	1.39492	0.720382	-1.78454	0.192564	0.0175484	0.687311	-0.82226	-0.405918
ENSG00000183734	1.44382	0.920702	0.7129	0.506732	-0.737872	-1.01714	-0.75525	-1.07389
ENSG00000183778	0.306473	0.75328	-0.0611494	-0.517793	-0.251025	-2.07383	0.884948	0.959099
ENSG00000183840	1.18789	0.954624	-0.94407	1.17897	-0.57186	-1.38622	-0.0367172	-0.382613
ENSG00000183844	0.897466	1.61885	0.420168	0.0978759	-1.63129	-0.408599	-0.677844	-0.316626
ENSG00000183873	1.02567	0.373876	0.812785	0.192944	-0.575875	-1.86557	-0.787435	0.823606
ENSG00000183935	0.715	1.14263	-1.67667	-0.942333	-0.182675	0.673531	0.828204	-0.55769
ENSG00000183963	0.331105	0.598287	-0.98967	0.526547	-1.27282	-0.771617	-0.163537	1.7417
ENSG00000184005	0.52547	1.22912	-0.34436	-0.921424	-0.986101	-1.29032	0.966002	0.82161
ENSG00000184012	0.43308	1.79937	-0.520962	-0.873405	0.432725	0.348964	-0.131797	-1.48797
ENSG00000184058	1.73243	0.247701	-0.720154	-1.73198	-0.133554	0.212092	-0.176572	0.570044
ENSG00000184060	0.679219	1.47722	-0.578697	-0.697478	0.755104	0.622161	-1.25052	-1.00701
ENSG00000184144	0.103288	1.11914	-1.19533	-1.28385	-0.484156	-0.389876	1.02514	1.10565
ENSG00000184260	0.62702	0.912027	0.00693303	-1.70219	1.3123	0.302237	-0.709954	-0.748368
ENSG00000184270	0.856082	0.263331	-0.576675	-1.76033	-0.0747165	-0.766994	1.19129	0.868013
ENSG00000184292	1.75607	0.0168147	-0.0979819	-1.88666	-0.429772	0.184355	0.119782	0.337392
ENSG00000184343	1.52557	0.159143	-1.99721	0.0516986	-0.0858033	-0.276762	-0.122808	0.746169
ENSG00000184368	1.14404	0.844332	-0.814766	-0.912996	-0.204388	1.49364	-0.715237	-0.834618
ENSG00000184441	1.66176	1.1639	-0.769078	-0.842254	0.351343	0.115434	-0.969376	-0.71173
ENSG00000184454	1.62158	0.577062	-0.845444	-0.300085	0.58792	-0.564187	-1.53564	0.458791
ENSG00000184497	1.05992	0.283398	-1.42296	-0.961166	0.563684	1.40499	-0.714317	-0.213548
ENSG00000184500	1.46443	0.498065	-1.86145	-0.571563	-0.617792	0.3708	0.498607	0.21891
ENSG00000184557	1.84694	0.506816	-0.431665	-1.16828	0.577367	0.0834481	-0.238365	-1.17626
ENSG00000184575	0.740436	0.667402	0.287098	0.0449028	-2.15425	-0.724214	0.336509	0.802114
ENSG00000184584	0.454032	1.47488	-1.35448	-1.29808	0.684217	0.654175	-0.224	-0.39075
ENSG00000184599	1.37704	1.06163	-0.63907	-0.21875	0.0981501	-1.26915	0.747992	-1.15784
ENSG00000184678	0.554889	0.917314	-0.762691	0.897466	-1.93651	-0.510422	0.64372	0.196236
ENSG00000184786	1.20002	1.55488	-0.795486	0.147632	-0.44195	-1.2474	-0.778563	0.360861
ENSG00000184828	1.03981	1.05988	-1.15156	-1.3198	-0.790298	1.04548	0.0188924	0.0976033
ENSG00000184922	1.20977	0.791228	-0.900158	-1.36092	-0.796395	-0.374513	1.18966	0.241327
ENSG00000184956	1.31993	1.16325	-0.854848	-0.426239	0.772701	0.162985	-0.864567	-1.27321
ENSG00000185010	1.74314	0.665352	-1.77464	-0.289145	-0.200995	-0.409341	-0.013091	0.278717
ENSG00000185022	0.869721	2.06931	-0.663802	-0.624821	0.0321369	-0.213924	-0.68297	-0.785653
ENSG00000185040	1.31726	0.847262	-0.336117	-0.651408	0.177699	0.884522	-0.5328	-1.70641
ENSG00000185046	1.34128	1.00339	-0.730936	0.494643	-1.06943	-0.954565	0.781456	-0.86584
ENSG00000185156	2.05489	0.295054	-0.786569	-0.95543	-0.683357	0.691364	-0.417958	-0.19799
ENSG00000185168	1.58278	0.674463	-1.28035	-0.432236	0.422828	0.698975	-1.1142	-0.552256
ENSG00000185269	1.39994	0.96145	-0.987264	-0.827128	0.431612	-0.668657	-1.09719	0.78723
ENSG00000185338	1.05958	1.17236	-1.07925	-0.552001	0.151842	-0.34603	-1.38815	0.981646
ENSG00000185386	1.03861	1.12841	-1.15239	-1.29494	0.742272	0.636491	-0.344609	-0.753839
ENSG00000185432	1.11165	1.27131	0.0735672	-0.166515	-1.74846	0.525728	-0.208191	-0.859089
ENSG00000185477	0.724303	0.845135	-1.34549	-1.69012	0.221659	-0.107876	0.920176	0.432209
ENSG00000185483	1.50956	0.835261	-0.777069	-0.626548	-0.0444732	0.222333	-1.64342	0.524355
ENSG00000185567	1.23355	0.960769	-1.92945	-0.79359	-0.0461888	0.435027	0.0419381	0.0979452
ENSG00000185585	0.670346	0.434389	-1.49771	-1.60804	0.144418	0.195648	0.613081	1.04786
ENSG00000185633	1.4192	0.392744	-1.65225	-0.305959	-0.120133	-1.04904	0.539489	0.77595
ENSG00000185669	0.951181	1.02917	-1.20909	-1.40003	0.583882	-0.834941	0.132521	0.747311
ENSG00000185716	1.2447	0.714688	-1.20062	1.19935	0.00993271	-0.96166	-1.06387	0.0574791
ENSG00000185745	1.05816	0.872742	-0.427815	-0.777713	0.897296	0.781188	-1.31615	-1.08771
[truncated: 801 more rows]

## Sheet: 3_Z log2 CMP DLD-1 CBP sg
3_Z-score log2 CPM of DEGs in DLD-1 CBP TAZ2-sg cells (data used in Extended Data Fig. 4f).
[truncated: 3,736 more rows]

[truncated: 11 more sheets: OVCAR3 CPM, OVCRA3 p300 TAZ2 sg1 vs GFP sg, OVCRA3 p300 TAZ2 sg2 vs GFP sg, OVCRA3 p300 HAT sg vs GFP sg, DLD-1 CPM, DLD-1 p300 TAZ2 sg1 vs GFP sg, DLD-1 p300 TAZ2 sg2 vs GFP sg, DLD-1 p300 HAT sg vs GFP sg, DLD-1 CBP TAZ2 sg1 vs GFP sg, DLD-1 CBP TAZ2 sg2 vs GFP sg, DLD-1 CBP HAT sg vs GFP sg]
