# Supplementary material for: TAZ2 truncation confers overactivation of p300 and cellular vulnerability to HDAC inhibition
Source: Nat Commun. 2023 Sep 2;14:5362. doi: 10.1038/s41467-023-41245-2 (PMC10475075; doi:10.1038/s41467-023-41245-2)
Supplement: Supplementary file 8 — Supplementary Data 5 [file 41467_2023_41245_MOESM8_ESM.xlsx]

## Sheet: Supplementary Data  5
Supplementary Data 5: Enriched Gene Ontology Biological Processes terms in OVCAR3 and DLD-1 from DAVID Go analysis.
All the test are two-sided and adjusted for multiple comparisons with Bonferroni, Benjamini, and FDR by DAVID website.

## Sheet: OVCAR3 p300 TAZ2-sg Up DEGs
Category	Term	Count	%	PValue	Genes	List Total	Pop Hits	Pop Total	Fold Enrichment	Bonferroni	Benjamini	FDR
GOTERM_BP_DIRECT	GO:0043065~positive regulation of apoptotic process	76	2.68836	1.00244e-07	ENSG00000106004, ENSG00000073756, ENSG00000130758, ENSG00000099860, ENSG00000166311, ENSG00000148926, ENSG00000146426, ENSG00000166313, ENSG00000143878, ENSG00000188389, ENSG00000089820, ENSG00000035681, ENSG00000105270, ENSG00000126217, ENSG00000108984, ENSG00000140961, ENSG00000108387, ENSG00000090924, ENSG00000145335, ENSG00000175592, ENSG00000176884, ENSG00000197122, ENSG00000116717, ENSG0000…	2303	300	16792	1.84714	0.000536262	0.000536406	0.000535003
GOTERM_BP_DIRECT	GO:0030198~extracellular matrix organization	54	1.91015	5.62272e-07	ENSG00000108821, ENSG00000172037, ENSG00000139329, ENSG00000197614, ENSG00000196569, ENSG00000116962, ENSG00000213949, ENSG00000154721, ENSG00000171812, ENSG00000077150, ENSG00000115232, ENSG00000187498, ENSG00000164692, ENSG00000106366, ENSG00000197565, ENSG00000169031, ENSG00000173376, ENSG00000084636, ENSG00000138685, ENSG00000086619, ENSG00000137273, ENSG00000117122, ENSG00000166086, ENSG0000…	2303	196	16792	2.00884	0.0030042	0.00110564	0.00110275
GOTERM_BP_DIRECT	GO:0007155~cell adhesion	102	3.60807	6.1987e-07	ENSG00000196569, ENSG00000134873, ENSG00000164176, ENSG00000079385, ENSG00000143878, ENSG00000169862, ENSG00000144847, ENSG00000101955, ENSG00000149972, ENSG00000103044, ENSG00000198053, ENSG00000130202, ENSG00000169231, ENSG00000189184, ENSG00000002586, ENSG00000253953, ENSG00000151914, ENSG00000144152, ENSG00000126500, ENSG00000099889, ENSG00000161638, ENSG00000026508, ENSG00000136235, ENSG0000…	2303	459	16792	1.6203	0.00331143	0.00110564	0.00110275
GOTERM_BP_DIRECT	GO:0048791~calcium ion-regulated exocytosis of neurotransmitter	18	0.636717	5.07577e-06	ENSG00000102362, ENSG00000213023, ENSG00000129990, ENSG00000147041, ENSG00000204176, ENSG00000181031, ENSG00000067715, ENSG00000139973, ENSG00000176406, ENSG00000117016, ENSG00000149927, ENSG00000011347, ENSG00000277758, ENSG00000183186, ENSG00000132718, ENSG00000142765, ENSG00000019505, ENSG00000101098	2303	39	16792	3.36524	0.026795	0.00568604	0.00567117
GOTERM_BP_DIRECT	GO:0019882~antigen processing and presentation	22	0.77821	5.31307e-06	ENSG00000153563, ENSG00000131015, ENSG00000019582, ENSG00000131019, ENSG00000103811, ENSG00000104856, ENSG00000111981, ENSG00000196126, ENSG00000153029, ENSG00000204592, ENSG00000204525, ENSG00000204516, ENSG00000169213, ENSG00000206503, ENSG00000204520, ENSG00000155918, ENSG00000223865, ENSG00000234745, ENSG00000010704, ENSG00000231389, ENSG00000166128, ENSG00000104870	2303	55	16792	2.91654	0.02803	0.00568604	0.00567117
GOTERM_BP_DIRECT	GO:0006027~glycosaminoglycan catabolic process	14	0.495225	1.05748e-05	ENSG00000181523, ENSG00000213420, ENSG00000179399, ENSG00000169919, ENSG00000170266, ENSG00000135677, ENSG00000188157, ENSG00000127415, ENSG00000063660, ENSG00000179163, ENSG00000010404, ENSG00000142798, ENSG00000124145, ENSG00000076716	2303	26	16792	3.92612	0.0550148	0.00943095	0.00940627
GOTERM_BP_DIRECT	GO:0017158~regulation of calcium ion-dependent exocytosis	16	0.565971	2.33792e-05	ENSG00000102362, ENSG00000213023, ENSG00000129990, ENSG00000147041, ENSG00000204176, ENSG00000181031, ENSG00000067715, ENSG00000139973, ENSG00000149927, ENSG00000011347, ENSG00000165125, ENSG00000277758, ENSG00000183186, ENSG00000132718, ENSG00000142765, ENSG00000019505	2303	35	16792	3.33319	0.117595	0.0178718	0.017825
GOTERM_BP_DIRECT	GO:0043547~positive regulation of GTPase activity	113	3.99717	2.71248e-05	ENSG00000136895, ENSG00000169220, ENSG00000105639, ENSG00000175984, ENSG00000153317, ENSG00000138675, ENSG00000004777, ENSG00000170456, ENSG00000138798, ENSG00000160014, ENSG00000124313, ENSG00000107099, ENSG00000142669, ENSG00000126217, ENSG00000131899, ENSG00000136828, ENSG00000180263, ENSG00000137877, ENSG00000038382, ENSG00000138685, ENSG00000240771, ENSG00000205593, ENSG00000120645, ENSG0000…	2303	565	16792	1.45827	0.135105	0.0181431	0.0180956
GOTERM_BP_DIRECT	GO:0007165~signal transduction	207	7.32225	3.62509e-05	ENSG00000174130, ENSG00000173166, ENSG00000077238, ENSG00000169583, ENSG00000004777, ENSG00000141574, ENSG00000143514, ENSG00000134470, ENSG00000128917, ENSG00000100346, ENSG00000141458, ENSG00000108984, ENSG00000167601, ENSG00000130202, ENSG00000197122, ENSG00000138606, ENSG00000178188, ENSG00000186908, ENSG00000268089, ENSG00000240891, ENSG00000164342, ENSG00000167971, ENSG00000121858, ENSG0000…	2303	1161	16792	1.30001	0.176327	0.0215531	0.0214968
GOTERM_BP_DIRECT	GO:0060337~type I interferon signaling pathway	22	0.77821	7.55145e-05	ENSG00000185507, ENSG00000068079, ENSG00000187608, ENSG00000130303, ENSG00000165949, ENSG00000135828, ENSG00000068745, ENSG00000134321, ENSG00000120738, ENSG00000213928, ENSG00000111331, ENSG00000204592, ENSG00000157601, ENSG00000135114, ENSG00000204525, ENSG00000126709, ENSG00000206503, ENSG00000234745, ENSG00000128604, ENSG00000101347, ENSG00000183486, ENSG00000185745	2303	64	16792	2.5064	0.332418	0.0371542	0.037057
GOTERM_BP_DIRECT	GO:0035556~intracellular signal transduction	84	2.97135	7.63776e-05	ENSG00000099308, ENSG00000095585, ENSG00000121281, ENSG00000169220, ENSG00000105639, ENSG00000187091, ENSG00000111077, ENSG00000100628, ENSG00000146426, ENSG00000171219, ENSG00000166510, ENSG00000162390, ENSG00000120833, ENSG00000144681, ENSG00000163328, ENSG00000102048, ENSG00000126217, ENSG00000079308, ENSG00000145214, ENSG00000126583, ENSG00000197122, ENSG00000136828, ENSG00000178188, ENSG0000…	2303	403	16792	1.51979	0.335495	0.0371542	0.037057
GOTERM_BP_DIRECT	GO:0007605~sensory perception of sound	35	1.23806	0.000187704	ENSG00000145390, ENSG00000105357, ENSG00000108821, ENSG00000107736, ENSG00000181585, ENSG00000049860, ENSG00000006611, ENSG00000171316, ENSG00000117013, ENSG00000174804, ENSG00000182040, ENSG00000125746, ENSG00000091536, ENSG00000149972, ENSG00000187017, ENSG00000101276, ENSG00000105991, ENSG00000104067, ENSG00000129355, ENSG00000197121, ENSG00000106976, ENSG00000152492, ENSG00000118162, ENSG0000…	2303	133	16792	1.91878	0.633771	0.0837002	0.0834813
GOTERM_BP_DIRECT	GO:0051056~regulation of small GTPase mediated signal transduction	35	1.23806	0.000218923	ENSG00000072422, ENSG00000132359, ENSG00000127084, ENSG00000076864, ENSG00000213445, ENSG00000171680, ENSG00000047365, ENSG00000136895, ENSG00000066248, ENSG00000130052, ENSG00000004777, ENSG00000116584, ENSG00000146426, ENSG00000275832, ENSG00000143878, ENSG00000120318, ENSG00000088756, ENSG00000089820, ENSG00000123329, ENSG00000126217, ENSG00000090924, ENSG00000129675, ENSG00000128340, ENSG0000…	2303	134	16792	1.90446	0.690124	0.0872061	0.086978
GOTERM_BP_DIRECT	GO:1902476~chloride transmembrane transport	27	0.955076	0.00022816	ENSG00000181045, ENSG00000104888, ENSG00000114923, ENSG00000109738, ENSG00000169583, ENSG00000171365, ENSG00000163285, ENSG00000171714, ENSG00000187730, ENSG00000100342, ENSG00000146205, ENSG00000074855, ENSG00000124140, ENSG00000073464, ENSG00000113327, ENSG00000184908, ENSG00000115902, ENSG00000113504, ENSG00000047617, ENSG00000268089, ENSG00000167995, ENSG00000140199, ENSG00000141540, ENSG0000…	2303	93	16792	2.11685	0.705072	0.0872061	0.086978
GOTERM_BP_DIRECT	GO:0030036~actin cytoskeleton organization	34	1.20269	0.000266528	ENSG00000127084, ENSG00000137825, ENSG00000203485, ENSG00000132970, ENSG00000134278, ENSG00000196923, ENSG00000110880, ENSG00000010322, ENSG00000141298, ENSG00000168477, ENSG00000084112, ENSG00000158164, ENSG00000158186, ENSG00000146122, ENSG00000070759, ENSG00000124313, ENSG00000167549, ENSG00000158856, ENSG00000178104, ENSG00000128340, ENSG00000180263, ENSG00000139734, ENSG00000137877, ENSG0000…	2303	130	16792	1.90697	0.759823	0.0950793	0.0948306
GOTERM_BP_DIRECT	GO:0007193~adenylate cyclase-inhibiting G-protein coupled receptor signaling pathway	17	0.601344	0.000329317	ENSG00000178597, ENSG00000128266, ENSG00000174233, ENSG00000121281, ENSG00000170075, ENSG00000173175, ENSG00000204681, ENSG00000114353, ENSG00000170775, ENSG00000170989, ENSG00000169860, ENSG00000105290, ENSG00000147246, ENSG00000180616, ENSG00000164742, ENSG00000129467, ENSG00000125510	2303	47	16792	2.6373	0.828379	0.110136	0.109848
GOTERM_BP_DIRECT	GO:0043524~negative regulation of neuron apoptotic process	34	1.20269	0.000360042	ENSG00000107731, ENSG00000176697, ENSG00000177606, ENSG00000136854, ENSG00000151651, ENSG00000006016, ENSG00000122756, ENSG00000188763, ENSG00000162490, ENSG00000100600, ENSG00000119508, ENSG00000096968, ENSG00000164418, ENSG00000123384, ENSG00000167601, ENSG00000145335, ENSG00000132688, ENSG00000135439, ENSG00000064393, ENSG00000130203, ENSG00000126583, ENSG00000176884, ENSG00000154153, ENSG0000…	2303	132	16792	1.87808	0.854405	0.113328	0.113032
GOTERM_BP_DIRECT	GO:0060333~interferon-gamma-mediated signaling pathway	22	0.77821	0.00038647	ENSG00000185507, ENSG00000026508, ENSG00000196126, ENSG00000150337, ENSG00000159128, ENSG00000213928, ENSG00000111331, ENSG00000204592, ENSG00000135114, ENSG00000204525, ENSG00000145349, ENSG00000169403, ENSG00000206503, ENSG00000223865, ENSG00000234745, ENSG00000128604, ENSG00000125148, ENSG00000231389, ENSG00000096968, ENSG00000058404, ENSG00000166710, ENSG00000090339	2303	71	16792	2.25929	0.873612	0.114889	0.114588
GOTERM_BP_DIRECT	GO:0006885~regulation of pH	9	0.318359	0.000567484	ENSG00000090020, ENSG00000140519, ENSG00000135740, ENSG00000075673, ENSG00000181804, ENSG00000005882, ENSG00000105929, ENSG00000004799, ENSG00000065923	2303	16	16792	4.10139	0.952044	0.159821	0.159403
GOTERM_BP_DIRECT	GO:0030336~negative regulation of cell migration	26	0.919703	0.000802002	ENSG00000198420, ENSG00000113657, ENSG00000122707, ENSG00000060656, ENSG00000139567, ENSG00000010322, ENSG00000143878, ENSG00000120318, ENSG00000089820, ENSG00000126458, ENSG00000163686, ENSG00000106366, ENSG00000197381, ENSG00000130303, ENSG00000198753, ENSG00000242498, ENSG00000261150, ENSG00000169855, ENSG00000164442, ENSG00000137573, ENSG00000144339, ENSG00000140416, ENSG00000186832, ENSG0000…	2303	95	16792	1.99553	0.986339	0.204342	0.203807
GOTERM_BP_DIRECT	GO:0007268~chemical synaptic transmission	52	1.83941	0.000826328	ENSG00000132535, ENSG00000106688, ENSG00000105711, ENSG00000197535, ENSG00000166073, ENSG00000067715, ENSG00000158887, ENSG00000135643, ENSG00000163285, ENSG00000008056, ENSG00000065609, ENSG00000187372, ENSG00000187730, ENSG00000164418, ENSG00000182963, ENSG00000128683, ENSG00000126583, ENSG00000176884, ENSG00000105426, ENSG00000114812, ENSG00000164061, ENSG00000149927, ENSG00000140199, ENSG0000…	2303	240	16792	1.57979	0.988008	0.204342	0.203807
GOTERM_BP_DIRECT	GO:0042552~myelination	16	0.565971	0.000840126	ENSG00000181754, ENSG00000128242, ENSG00000122591, ENSG00000049860, ENSG00000047597, ENSG00000105329, ENSG00000136531, ENSG00000197535, ENSG00000134198, ENSG00000196876, ENSG00000166086, ENSG00000186496, ENSG00000109099, ENSG00000163531, ENSG00000103740, ENSG00000167755	2303	46	16792	2.53612	0.988862	0.204342	0.203807
GOTERM_BP_DIRECT	GO:0071277~cellular response to calcium ion	17	0.601344	0.000918176	ENSG00000158856, ENSG00000140848, ENSG00000161905, ENSG00000068831, ENSG00000177606, ENSG00000196139, ENSG00000067715, ENSG00000170345, ENSG00000157764, ENSG00000105808, ENSG00000112293, ENSG00000145349, ENSG00000138380, ENSG00000142185, ENSG00000183873, ENSG00000164742, ENSG00000125740	2303	51	16792	2.43045	0.992667	0.213616	0.213057
GOTERM_BP_DIRECT	GO:0006024~glycosaminoglycan biosynthetic process	15	0.530598	0.000971794	ENSG00000155893, ENSG00000213420, ENSG00000149541, ENSG00000179399, ENSG00000113721, ENSG00000151348, ENSG00000136542, ENSG00000138604, ENSG00000188157, ENSG00000063660, ENSG00000015532, ENSG00000012232, ENSG00000142798, ENSG00000124145, ENSG00000076716	2303	42	16792	2.60406	0.994498	0.215004	0.214441
GOTERM_BP_DIRECT	GO:0030203~glycosaminoglycan metabolic process	12	0.424478	0.0010045	ENSG00000213420, ENSG00000149541, ENSG00000182492, ENSG00000179399, ENSG00000188157, ENSG00000063660, ENSG00000154080, ENSG00000142798, ENSG00000135677, ENSG00000124145, ENSG00000173546, ENSG00000076716	2303	29	16792	3.01711	0.995382	0.215004	0.214441
GOTERM_BP_DIRECT	GO:0071625~vocalization behavior	8	0.282985	0.00127787	ENSG00000105357, ENSG00000251322, ENSG00000132535, ENSG00000102359, ENSG00000196338, ENSG00000110076, ENSG00000162105, ENSG00000174469	2303	14	16792	4.16649	0.998932	0.253255	0.252592
GOTERM_BP_DIRECT	GO:0070208~protein heterotrimerization	8	0.282985	0.00127787	ENSG00000142156, ENSG00000136603, ENSG00000108821, ENSG00000173918, ENSG00000142173, ENSG00000164692, ENSG00000133466, ENSG00000145861	2303	14	16792	4.16649	0.998932	0.253255	0.252592
GOTERM_BP_DIRECT	GO:0034220~ion transmembrane transport	46	1.62717	0.00135421	ENSG00000132535, ENSG00000129244, ENSG00000137726, ENSG00000104205, ENSG00000144040, ENSG00000109738, ENSG00000135124, ENSG00000110881, ENSG00000075673, ENSG00000107819, ENSG00000171365, ENSG00000119782, ENSG00000198626, ENSG00000058063, ENSG00000162572, ENSG00000171714, ENSG00000081087, ENSG00000089327, ENSG00000143515, ENSG00000144406, ENSG00000160014, ENSG00000143153, ENSG00000164418, ENSG0000…	2303	210	16792	1.59715	0.999291	0.258799	0.258122
GOTERM_BP_DIRECT	GO:0007411~axon guidance	37	1.30881	0.00144093	ENSG00000106689, ENSG00000108947, ENSG00000176697, ENSG00000105711, ENSG00000143590, ENSG00000064300, ENSG00000172037, ENSG00000132670, ENSG00000157851, ENSG00000196569, ENSG00000135622, ENSG00000196405, ENSG00000143434, ENSG00000182580, ENSG00000162490, ENSG00000125848, ENSG00000119508, ENSG00000102882, ENSG00000149557, ENSG00000155980, ENSG00000174684, ENSG00000137877, ENSG00000132561, ENSG0000…	2303	159	16792	1.69673	0.999554	0.265877	0.265181
GOTERM_BP_DIRECT	GO:0051491~positive regulation of filopodium assembly	11	0.389105	0.00149939	ENSG00000141376, ENSG00000107954, ENSG00000150625, ENSG00000099864, ENSG00000113657, ENSG00000169760, ENSG00000188157, ENSG00000187017, ENSG00000075618, ENSG00000186635, ENSG00000141741	2303	26	16792	3.08481	0.999674	0.267441	0.266741
GOTERM_BP_DIRECT	GO:0006906~vesicle fusion	18	0.636717	0.00184555	ENSG00000102362, ENSG00000213023, ENSG00000129990, ENSG00000147041, ENSG00000204176, ENSG00000181031, ENSG00000117758, ENSG00000067715, ENSG00000139973, ENSG00000149927, ENSG00000011347, ENSG00000277758, ENSG00000183186, ENSG00000132718, ENSG00000139190, ENSG00000142765, ENSG00000168899, ENSG00000019505	2303	59	16792	2.22448	0.999949	0.317361	0.316531
GOTERM_BP_DIRECT	GO:0045071~negative regulation of viral genome replication	14	0.495225	0.00189788	ENSG00000178685, ENSG00000244509, ENSG00000187608, ENSG00000130303, ENSG00000128394, ENSG00000135828, ENSG00000130813, ENSG00000134321, ENSG00000111331, ENSG00000157601, ENSG00000135114, ENSG00000232810, ENSG00000185745, ENSG00000163565	2303	40	16792	2.55198	0.999962	0.317361	0.316531
GOTERM_BP_DIRECT	GO:0016337~single organismal cell-cell adhesion	26	0.919703	0.00204619	ENSG00000099889, ENSG00000026508, ENSG00000107738, ENSG00000114547, ENSG00000174059, ENSG00000072163, ENSG00000151651, ENSG00000060656, ENSG00000040731, ENSG00000154721, ENSG00000171812, ENSG00000143412, ENSG00000139880, ENSG00000169862, ENSG00000126259, ENSG00000162458, ENSG00000105376, ENSG00000172260, ENSG00000197122, ENSG00000055163, ENSG00000169992, ENSG00000102359, ENSG00000149564, ENSG0000…	2303	101	16792	1.87698	0.999983	0.331792	0.330924
GOTERM_BP_DIRECT	GO:0030214~hyaluronan catabolic process	8	0.282985	0.00211388	ENSG00000090020, ENSG00000026508, ENSG00000049860, ENSG00000186792, ENSG00000105329, ENSG00000169919, ENSG00000138685, ENSG00000114378	2303	15	16792	3.88872	0.999988	0.332688	0.331818
GOTERM_BP_DIRECT	GO:0051607~defense response to virus	37	1.30881	0.00282461	ENSG00000244509, ENSG00000187608, ENSG00000128394, ENSG00000135828, ENSG00000137628, ENSG00000130813, ENSG00000213928, ENSG00000111331, ENSG00000092929, ENSG00000187796, ENSG00000101017, ENSG00000176171, ENSG00000163565, ENSG00000185436, ENSG00000127666, ENSG00000153563, ENSG00000197381, ENSG00000130303, ENSG00000137959, ENSG00000179750, ENSG00000134321, ENSG00000138646, ENSG00000117226, ENSG0000…	2303	165	16792	1.63503	1	0.425358	0.424245
GOTERM_BP_DIRECT	GO:0019221~cytokine-mediated signaling pathway	31	1.09657	0.00286169	ENSG00000177663, ENSG00000110324, ENSG00000112964, ENSG00000164509, ENSG00000198959, ENSG00000148948, ENSG00000134470, ENSG00000120833, ENSG00000125848, ENSG00000040608, ENSG00000096968, ENSG00000163702, ENSG00000185436, ENSG00000105245, ENSG00000172061, ENSG00000105246, ENSG00000158813, ENSG00000245848, ENSG00000160712, ENSG00000137857, ENSG00000186907, ENSG00000081985, ENSG00000117525, ENSG0000…	2303	131	16792	1.72544	1	0.425358	0.424245
GOTERM_BP_DIRECT	GO:0016477~cell migration	38	1.34418	0.0032115	ENSG00000101096, ENSG00000106004, ENSG00000160867, ENSG00000135404, ENSG00000105639, ENSG00000159753, ENSG00000137801, ENSG00000152229, ENSG00000115355, ENSG00000173546, ENSG00000079385, ENSG00000138496, ENSG00000170989, ENSG00000182580, ENSG00000007384, ENSG00000142627, ENSG00000060140, ENSG00000164932, ENSG00000109079, ENSG00000096968, ENSG00000101213, ENSG00000124216, ENSG00000019995, ENSG0000…	2303	172	16792	1.61088	1	0.434671	0.433533
GOTERM_BP_DIRECT	GO:0034097~response to cytokine	16	0.565971	0.00330615	ENSG00000175592, ENSG00000136603, ENSG00000160712, ENSG00000165949, ENSG00000162924, ENSG00000104856, ENSG00000177606, ENSG00000170345, ENSG00000077150, ENSG00000145623, ENSG00000035862, ENSG00000120217, ENSG00000148344, ENSG00000162889, ENSG00000161921, ENSG00000102265	2303	52	16792	2.2435	1	0.434671	0.433533
GOTERM_BP_DIRECT	GO:0051895~negative regulation of focal adhesion assembly	8	0.282985	0.00331664	ENSG00000158856, ENSG00000141376, ENSG00000144824, ENSG00000197122, ENSG00000137801, ENSG00000139567, ENSG00000157227, ENSG00000110880	2303	16	16792	3.64568	1	0.434671	0.433533
GOTERM_BP_DIRECT	GO:0007229~integrin-mediated signaling pathway	25	0.88433	0.0033305	ENSG00000161638, ENSG00000073712, ENSG00000114948, ENSG00000149451, ENSG00000198542, ENSG00000132470, ENSG00000073670, ENSG00000135424, ENSG00000151651, ENSG00000005961, ENSG00000213949, ENSG00000008277, ENSG00000115232, ENSG00000079385, ENSG00000156140, ENSG00000050820, ENSG00000197122, ENSG00000138623, ENSG00000112851, ENSG00000159840, ENSG00000084636, ENSG00000118523, ENSG00000151914, ENSG0000…	2303	99	16792	1.84125	1	0.434671	0.433533
GOTERM_BP_DIRECT	GO:0035335~peptidyl-tyrosine dephosphorylation	25	0.88433	0.0033305	ENSG00000003987, ENSG00000132670, ENSG00000060656, ENSG00000172830, ENSG00000141298, ENSG00000084112, ENSG00000167065, ENSG00000088179, ENSG00000184489, ENSG00000127329, ENSG00000276023, ENSG00000162999, ENSG00000130829, ENSG00000184545, ENSG00000070778, ENSG00000108861, ENSG00000105426, ENSG00000158079, ENSG00000111266, ENSG00000139318, ENSG00000079393, ENSG00000138166, ENSG00000169410, ENSG0000…	2303	99	16792	1.84125	1	0.434671	0.433533
GOTERM_BP_DIRECT	GO:0035725~sodium ion transmembrane transport	20	0.707464	0.00370439	ENSG00000105641, ENSG00000213199, ENSG00000130821, ENSG00000105711, ENSG00000177098, ENSG00000104888, ENSG00000118160, ENSG00000110881, ENSG00000136531, ENSG00000198569, ENSG00000158158, ENSG00000133065, ENSG00000196876, ENSG00000007314, ENSG00000162572, ENSG00000080493, ENSG00000142185, ENSG00000183873, ENSG00000144136, ENSG00000143630	2303	73	16792	1.99763	1	0.456085	0.454891
GOTERM_BP_DIRECT	GO:0048012~hepatocyte growth factor receptor signaling pathway	6	0.212239	0.00375556	ENSG00000164078, ENSG00000176945, ENSG00000105707, ENSG00000173531, ENSG00000068903, ENSG00000050820	2303	9	16792	4.86091	1	0.456085	0.454891
GOTERM_BP_DIRECT	GO:0045746~negative regulation of Notch signaling pathway	11	0.389105	0.00383551	ENSG00000151917, ENSG00000179348, ENSG00000172889, ENSG00000107954, ENSG00000128917, ENSG00000115844, ENSG00000171462, ENSG00000187800, ENSG00000128965, ENSG00000144355, ENSG00000157227	2303	29	16792	2.76569	1	0.456085	0.454891
GOTERM_BP_DIRECT	GO:0048008~platelet-derived growth factor receptor signaling pathway	11	0.389105	0.00383551	ENSG00000144655, ENSG00000109458, ENSG00000104368, ENSG00000197122, ENSG00000157483, ENSG00000113721, ENSG00000169220, ENSG00000096968, ENSG00000265972, ENSG00000050820, ENSG00000170962	2303	29	16792	2.76569	1	0.456085	0.454891
GOTERM_BP_DIRECT	GO:0007160~cell-matrix adhesion	23	0.813583	0.00432982	ENSG00000158813, ENSG00000073712, ENSG00000135404, ENSG00000127990, ENSG00000026508, ENSG00000169231, ENSG00000137103, ENSG00000132470, ENSG00000140092, ENSG00000159840, ENSG00000174059, ENSG00000116962, ENSG00000135424, ENSG00000005961, ENSG00000213949, ENSG00000118523, ENSG00000115232, ENSG00000166086, ENSG00000086289, ENSG00000187244, ENSG00000124466, ENSG00000095637, ENSG00000160323	2303	90	16792	1.86335	1	0.503671	0.502353
GOTERM_BP_DIRECT	GO:0030574~collagen catabolic process	18	0.636717	0.00469596	ENSG00000156103, ENSG00000108821, ENSG00000099953, ENSG00000197565, ENSG00000169031, ENSG00000157227, ENSG00000171812, ENSG00000142156, ENSG00000011028, ENSG00000188153, ENSG00000187498, ENSG00000142173, ENSG00000204248, ENSG00000164692, ENSG00000156140, ENSG00000081052, ENSG00000143387, ENSG00000167755	2303	64	16792	2.05069	1	0.51492	0.513573
GOTERM_BP_DIRECT	GO:0015693~magnesium ion transport	7	0.247612	0.00476883	ENSG00000172548, ENSG00000123700, ENSG00000163293, ENSG00000158158, ENSG00000133065, ENSG00000104361, ENSG00000148842	2303	13	16792	3.92612	1	0.51492	0.513573
GOTERM_BP_DIRECT	GO:0003016~respiratory system process	7	0.247612	0.00476883	ENSG00000196182, ENSG00000106004, ENSG00000162430, ENSG00000184916, ENSG00000125878, ENSG00000105649, ENSG00000037280	2303	13	16792	3.92612	1	0.51492	0.513573
GOTERM_BP_DIRECT	GO:0010977~negative regulation of neuron projection development	14	0.495225	0.00483419	ENSG00000132359, ENSG00000174233, ENSG00000135916, ENSG00000113657, ENSG00000064300, ENSG00000099365, ENSG00000111199, ENSG00000134470, ENSG00000185133, ENSG00000109099, ENSG00000123384, ENSG00000166710, ENSG00000100097, ENSG00000162676	2303	44	16792	2.31998	1	0.51492	0.513573
GOTERM_BP_DIRECT	GO:0007254~JNK cascade	15	0.530598	0.00490767	ENSG00000109339, ENSG00000129675, ENSG00000157625, ENSG00000130758, ENSG00000173334, ENSG00000139625, ENSG00000008735, ENSG00000095370, ENSG00000065559, ENSG00000170425, ENSG00000168067, ENSG00000232810, ENSG00000167617, ENSG00000127863, ENSG00000130829	2303	49	16792	2.23205	1	0.51492	0.513573
GOTERM_BP_DIRECT	GO:0016311~dephosphorylation	22	0.77821	0.00530453	ENSG00000135318, ENSG00000155893, ENSG00000112367, ENSG00000111266, ENSG00000132793, ENSG00000114268, ENSG00000079393, ENSG00000116981, ENSG00000163286, ENSG00000173868, ENSG00000040933, ENSG00000138166, ENSG00000162551, ENSG00000165140, ENSG00000167065, ENSG00000126821, ENSG00000109452, ENSG00000183760, ENSG00000127329, ENSG00000184545, ENSG00000108861, ENSG00000144115	2303	86	16792	1.86523	1	0.545857	0.544429
GOTERM_BP_DIRECT	GO:0006865~amino acid transport	12	0.424478	0.00554264	ENSG00000111181, ENSG00000003989, ENSG00000103064, ENSG00000151012, ENSG00000112394, ENSG00000149150, ENSG00000130876, ENSG00000047597, ENSG00000115902, ENSG00000188338, ENSG00000123643, ENSG00000139209	2303	35	16792	2.49989	1	0.559598	0.558134
GOTERM_BP_DIRECT	GO:0048661~positive regulation of smooth muscle cell proliferation	17	0.601344	0.00575345	ENSG00000073756, ENSG00000160712, ENSG00000113721, ENSG00000177606, ENSG00000137801, ENSG00000138685, ENSG00000114861, ENSG00000170962, ENSG00000064989, ENSG00000145349, ENSG00000198959, ENSG00000169403, ENSG00000170989, ENSG00000113070, ENSG00000119508, ENSG00000232810, ENSG00000166831	2303	60	16792	2.06589	1	0.55965	0.558185
GOTERM_BP_DIRECT	GO:0017157~regulation of exocytosis	10	0.353732	0.00583217	ENSG00000173805, ENSG00000169213, ENSG00000131899, ENSG00000168993, ENSG00000181031, ENSG00000099365, ENSG00000067715, ENSG00000091428, ENSG00000176406, ENSG00000167964	2303	26	16792	2.80437	1	0.55965	0.558185
GOTERM_BP_DIRECT	GO:0006816~calcium ion transport	20	0.707464	0.00594691	ENSG00000197043, ENSG00000196296, ENSG00000107736, ENSG00000153956, ENSG00000105605, ENSG00000157388, ENSG00000074370, ENSG00000198626, ENSG00000111199, ENSG00000196218, ENSG00000111012, ENSG00000064989, ENSG00000145349, ENSG00000165125, ENSG00000143801, ENSG00000102879, ENSG00000144935, ENSG00000142185, ENSG00000010810, ENSG00000167535	2303	76	16792	1.91878	1	0.55965	0.558185
GOTERM_BP_DIRECT	GO:0060048~cardiac muscle contraction	14	0.495225	0.00596151	ENSG00000129991, ENSG00000105711, ENSG00000173991, ENSG00000177098, ENSG00000118194, ENSG00000171298, ENSG00000114854, ENSG00000198626, ENSG00000155657, ENSG00000140416, ENSG00000055118, ENSG00000143153, ENSG00000183873, ENSG00000108984	2303	45	16792	2.26842	1	0.55965	0.558185
GOTERM_BP_DIRECT	GO:0071805~potassium ion transmembrane transport	28	0.990449	0.00651226	ENSG00000135740, ENSG00000135643, ENSG00000170745, ENSG00000117013, ENSG00000164794, ENSG00000123700, ENSG00000055118, ENSG00000143630, ENSG00000026559, ENSG00000105642, ENSG00000124140, ENSG00000090020, ENSG00000066230, ENSG00000069424, ENSG00000099337, ENSG00000113504, ENSG00000105707, ENSG00000198515, ENSG00000065923, ENSG00000131398, ENSG00000170049, ENSG00000140199, ENSG00000143603, ENSG0000…	2303	121	16792	1.68726	1	0.597519	0.595956
GOTERM_BP_DIRECT	GO:0055074~calcium ion homeostasis	9	0.318359	0.00658824	ENSG00000165125, ENSG00000176884, ENSG00000162430, ENSG00000149596, ENSG00000189334, ENSG00000136425, ENSG00000109501, ENSG00000111012, ENSG00000145335	2303	22	16792	2.98283	1	0.597519	0.595956
GOTERM_BP_DIRECT	GO:0031668~cellular response to extracellular stimulus	8	0.282985	0.00719379	ENSG00000089041, ENSG00000170425, ENSG00000175592, ENSG00000141505, ENSG00000104518, ENSG00000170345, ENSG00000167601, ENSG00000124762	2303	18	16792	3.2406	1	0.641566	0.639888
GOTERM_BP_DIRECT	GO:0006937~regulation of muscle contraction	7	0.247612	0.00738705	ENSG00000105048, ENSG00000197043, ENSG00000118194, ENSG00000114854, ENSG00000140416, ENSG00000101335, ENSG00000180616	2303	14	16792	3.64568	1	0.648002	0.646306
GOTERM_BP_DIRECT	GO:0032496~response to lipopolysaccharide	35	1.23806	0.00827012	ENSG00000089041, ENSG00000073756, ENSG00000049249, ENSG00000110324, ENSG00000069535, ENSG00000215788, ENSG00000064300, ENSG00000177606, ENSG00000114861, ENSG00000151014, ENSG00000111012, ENSG00000077150, ENSG00000148926, ENSG00000137462, ENSG00000162551, ENSG00000189334, ENSG00000101017, ENSG00000096968, ENSG00000148344, ENSG00000132906, ENSG00000054967, ENSG00000145335, ENSG00000104067, ENSG0000…	2303	164	16792	1.55608	1	0.713765	0.711897
GOTERM_BP_DIRECT	GO:0046322~negative regulation of fatty acid oxidation	4	0.141493	0.00923671	ENSG00000115361, ENSG00000062282, ENSG00000072778, ENSG00000089163	2303	4	16792	7.29136	1	0.753275	0.751304
GOTERM_BP_DIRECT	GO:0097113~AMPA glutamate receptor clustering	4	0.141493	0.00923671	ENSG00000130203, ENSG00000251322, ENSG00000132535, ENSG00000169760	2303	4	16792	7.29136	1	0.753275	0.751304
GOTERM_BP_DIRECT	GO:0001845~phagolysosome assembly	4	0.141493	0.00923671	ENSG00000089041, ENSG00000137474, ENSG00000101955, ENSG00000102879	2303	4	16792	7.29136	1	0.753275	0.751304
GOTERM_BP_DIRECT	GO:0000187~activation of MAPK activity	25	0.88433	0.00929101	ENSG00000109339, ENSG00000089041, ENSG00000112964, ENSG00000106804, ENSG00000137801, ENSG00000213949, ENSG00000138798, ENSG00000173546, ENSG00000170425, ENSG00000129946, ENSG00000130829, ENSG00000102882, ENSG00000108984, ENSG00000019582, ENSG00000157625, ENSG00000188906, ENSG00000176945, ENSG00000139318, ENSG00000138685, ENSG00000197405, ENSG00000138166, ENSG00000232810, ENSG00000162889, ENSG0000…	2303	107	16792	1.70359	1	0.753275	0.751304
GOTERM_BP_DIRECT	GO:0051592~response to calcium ion	16	0.565971	0.00991466	ENSG00000089041, ENSG00000118194, ENSG00000069869, ENSG00000137801, ENSG00000265972, ENSG00000155657, ENSG00000110092, ENSG00000010310, ENSG00000165125, ENSG00000188643, ENSG00000165272, ENSG00000144935, ENSG00000120129, ENSG00000160014, ENSG00000148344, ENSG00000203879	2303	58	16792	2.01141	1	0.791841	0.789769
GOTERM_BP_DIRECT	GO:0009612~response to mechanical stimulus	16	0.565971	0.0116516	ENSG00000089041, ENSG00000175592, ENSG00000134954, ENSG00000197122, ENSG00000159388, ENSG00000177606, ENSG00000114841, ENSG00000137801, ENSG00000265972, ENSG00000111199, ENSG00000157227, ENSG00000164442, ENSG00000169860, ENSG00000160145, ENSG00000125740, ENSG00000070669	2303	59	16792	1.97732	1	0.90518	0.902812
GOTERM_BP_DIRECT	GO:0048870~cell motility	9	0.318359	0.0117867	ENSG00000134954, ENSG00000151914, ENSG00000142627, ENSG00000102359, ENSG00000132470, ENSG00000174059, ENSG00000075618, ENSG00000106991, ENSG00000157227	2303	24	16792	2.73426	1	0.90518	0.902812
GOTERM_BP_DIRECT	GO:0045766~positive regulation of angiogenesis	26	0.919703	0.0120013	ENSG00000179348, ENSG00000134954, ENSG00000103811, ENSG00000106804, ENSG00000137801, ENSG00000174059, ENSG00000139567, ENSG00000148926, ENSG00000143878, ENSG00000126458, ENSG00000143494, ENSG00000176170, ENSG00000106366, ENSG00000124212, ENSG00000064393, ENSG00000128165, ENSG00000112333, ENSG00000117525, ENSG00000138685, ENSG00000197405, ENSG00000119630, ENSG00000114378, ENSG00000143369, ENSG0000…	2303	115	16792	1.64848	1	0.90518	0.902812
GOTERM_BP_DIRECT	GO:0035023~regulation of Rho protein signal transduction	20	0.707464	0.0120527	ENSG00000129675, ENSG00000178038, ENSG00000074964, ENSG00000127084, ENSG00000180263, ENSG00000171680, ENSG00000170681, ENSG00000066248, ENSG00000136002, ENSG00000038382, ENSG00000240771, ENSG00000159842, ENSG00000146426, ENSG00000116584, ENSG00000008323, ENSG00000160145, ENSG00000124126, ENSG00000126217, ENSG00000053524, ENSG00000090924	2303	81	16792	1.80034	1	0.90518	0.902812
GOTERM_BP_DIRECT	GO:0001525~angiogenesis	44	1.55642	0.0121796	ENSG00000161638, ENSG00000107731, ENSG00000073756, ENSG00000105538, ENSG00000173269, ENSG00000187091, ENSG00000177606, ENSG00000005108, ENSG00000151651, ENSG00000139567, ENSG00000178878, ENSG00000064989, ENSG00000138798, ENSG00000173546, ENSG00000171812, ENSG00000141376, ENSG00000079385, ENSG00000172889, ENSG00000170989, ENSG00000143878, ENSG00000182580, ENSG00000128917, ENSG00000127329, ENSG0000…	2303	223	16792	1.43865	1	0.90518	0.902812
GOTERM_BP_DIRECT	GO:0006811~ion transport	28	0.990449	0.0124816	ENSG00000106688, ENSG00000196187, ENSG00000104888, ENSG00000109738, ENSG00000135740, ENSG00000170175, ENSG00000073150, ENSG00000058063, ENSG00000134873, ENSG00000167608, ENSG00000123643, ENSG00000105641, ENSG00000178301, ENSG00000124140, ENSG00000090020, ENSG00000066230, ENSG00000126562, ENSG00000174640, ENSG00000118160, ENSG00000113504, ENSG00000137216, ENSG00000065923, ENSG00000140199, ENSG0000…	2303	127	16792	1.60754	1	0.914921	0.912527
GOTERM_BP_DIRECT	GO:0035914~skeletal muscle cell differentiation	14	0.495225	0.0127043	ENSG00000163909, ENSG00000108924, ENSG00000116604, ENSG00000159388, ENSG00000120738, ENSG00000118495, ENSG00000170345, ENSG00000100628, ENSG00000164442, ENSG00000185022, ENSG00000123358, ENSG00000162772, ENSG00000127124, ENSG00000148677	2303	49	16792	2.08325	1	0.916075	0.913678
GOTERM_BP_DIRECT	GO:0046330~positive regulation of JNK cascade	17	0.601344	0.0128398	ENSG00000064393, ENSG00000116717, ENSG00000130758, ENSG00000099860, ENSG00000137575, ENSG00000111199, ENSG00000037280, ENSG00000118523, ENSG00000164342, ENSG00000124602, ENSG00000187796, ENSG00000131080, ENSG00000168067, ENSG00000232810, ENSG00000162999, ENSG00000127863, ENSG00000101265	2303	65	16792	1.90697	1	0.916075	0.913678
GOTERM_BP_DIRECT	GO:0050900~leukocyte migration	27	0.955076	0.0136101	ENSG00000161638, ENSG00000151012, ENSG00000129244, ENSG00000108821, ENSG00000026508, ENSG00000130876, ENSG00000174059, ENSG00000154721, ENSG00000115232, ENSG00000079385, ENSG00000164692, ENSG00000188404, ENSG00000143153, ENSG00000184500, ENSG00000019582, ENSG00000198053, ENSG00000103064, ENSG00000197122, ENSG00000198910, ENSG00000197405, ENSG00000166086, ENSG00000123454, ENSG00000149564, ENSG0000…	2303	122	16792	1.61366	1	0.931543	0.929106
GOTERM_BP_DIRECT	GO:2000463~positive regulation of excitatory postsynaptic potential	8	0.282985	0.0136827	ENSG00000251322, ENSG00000176884, ENSG00000132535, ENSG00000169992, ENSG00000169760, ENSG00000099365, ENSG00000196338, ENSG00000176406	2303	20	16792	2.91654	1	0.931543	0.929106
GOTERM_BP_DIRECT	GO:0008360~regulation of cell shape	30	1.0612	0.0140792	ENSG00000073712, ENSG00000105357, ENSG00000127084, ENSG00000099864, ENSG00000049860, ENSG00000115935, ENSG00000213923, ENSG00000132970, ENSG00000135424, ENSG00000176438, ENSG00000120318, ENSG00000162458, ENSG00000128578, ENSG00000095739, ENSG00000184922, ENSG00000158856, ENSG00000128881, ENSG00000180263, ENSG00000128283, ENSG00000198753, ENSG00000105707, ENSG00000102879, ENSG00000140416, ENSG0000…	2303	140	16792	1.56243	1	0.931543	0.929106
GOTERM_BP_DIRECT	GO:0000188~inactivation of MAPK activity	9	0.318359	0.0152946	ENSG00000138166, ENSG00000167065, ENSG00000120129, ENSG00000111266, ENSG00000139318, ENSG00000276023, ENSG00000130829, ENSG00000184545, ENSG00000108861	2303	25	16792	2.62489	1	0.931543	0.929106
GOTERM_BP_DIRECT	GO:0019369~arachidonic acid metabolic process	9	0.318359	0.0152946	ENSG00000179148, ENSG00000105499, ENSG00000074416, ENSG00000168970, ENSG00000161905, ENSG00000117480, ENSG00000116711, ENSG00000102882, ENSG00000164535	2303	25	16792	2.62489	1	0.931543	0.929106
GOTERM_BP_DIRECT	GO:1903830~magnesium ion transmembrane transport	7	0.247612	0.015454	ENSG00000172548, ENSG00000163293, ENSG00000186908, ENSG00000158158, ENSG00000133065, ENSG00000104361, ENSG00000148842	2303	16	16792	3.18997	1	0.931543	0.929106
GOTERM_BP_DIRECT	GO:0070848~response to growth factor	7	0.247612	0.015454	ENSG00000136603, ENSG00000169860, ENSG00000094631, ENSG00000142627, ENSG00000141448, ENSG00000139318, ENSG00000139329	2303	16	16792	3.18997	1	0.931543	0.929106
GOTERM_BP_DIRECT	GO:0086002~cardiac muscle cell action potential involved in contraction	7	0.247612	0.015454	ENSG00000105711, ENSG00000123700, ENSG00000177098, ENSG00000006283, ENSG00000153956, ENSG00000157388, ENSG00000183873	2303	16	16792	3.18997	1	0.931543	0.929106
GOTERM_BP_DIRECT	GO:0007158~neuron cell-cell adhesion	7	0.247612	0.015454	ENSG00000170835, ENSG00000169992, ENSG00000169760, ENSG00000176749, ENSG00000196338, ENSG00000110076, ENSG00000154654	2303	16	16792	3.18997	1	0.931543	0.929106
GOTERM_BP_DIRECT	GO:0043068~positive regulation of programmed cell death	5	0.176866	0.0155707	ENSG00000188906, ENSG00000007047, ENSG00000232810, ENSG00000176171, ENSG00000124762	2303	8	16792	4.5571	1	0.931543	0.929106
GOTERM_BP_DIRECT	GO:0010591~regulation of lamellipodium assembly	5	0.176866	0.0155707	ENSG00000158856, ENSG00000141298, ENSG00000084112, ENSG00000142627, ENSG00000172830	2303	8	16792	4.5571	1	0.931543	0.929106
GOTERM_BP_DIRECT	GO:0032963~collagen metabolic process	5	0.176866	0.0155707	ENSG00000089041, ENSG00000168477, ENSG00000090530, ENSG00000110811, ENSG00000111077	2303	8	16792	4.5571	1	0.931543	0.929106
GOTERM_BP_DIRECT	GO:0007517~muscle organ development	21	0.742837	0.0162449	ENSG00000022267, ENSG00000149591, ENSG00000127990, ENSG00000150281, ENSG00000116604, ENSG00000117318, ENSG00000170681, ENSG00000196569, ENSG00000135424, ENSG00000006468, ENSG00000184481, ENSG00000140262, ENSG00000188130, ENSG00000184271, ENSG00000113070, ENSG00000158186, ENSG00000036672, ENSG00000052850, ENSG00000163069, ENSG00000183963, ENSG00000168899	2303	89	16792	1.72043	1	0.931543	0.929106
GOTERM_BP_DIRECT	GO:0072593~reactive oxygen species metabolic process	11	0.389105	0.0162801	ENSG00000118523, ENSG00000089041, ENSG00000142871, ENSG00000188906, ENSG00000130766, ENSG00000080546, ENSG00000176171, ENSG00000138356, ENSG00000168209, ENSG00000004799, ENSG00000153246	2303	35	16792	2.29157	1	0.931543	0.929106
GOTERM_BP_DIRECT	GO:0030335~positive regulation of cell migration	37	1.30881	0.0165168	ENSG00000161638, ENSG00000179820, ENSG00000108821, ENSG00000103811, ENSG00000136235, ENSG00000167680, ENSG00000159753, ENSG00000137801, ENSG00000135622, ENSG00000143434, ENSG00000170989, ENSG00000113070, ENSG00000120217, ENSG00000095539, ENSG00000096968, ENSG00000124216, ENSG00000161921, ENSG00000050820, ENSG00000176170, ENSG00000140443, ENSG00000172061, ENSG00000105329, ENSG00000138623, ENSG0000…	2303	184	16792	1.4662	1	0.931543	0.929106
GOTERM_BP_DIRECT	GO:0036066~protein O-linked fucosylation	6	0.212239	0.0165383	ENSG00000136378, ENSG00000143382, ENSG00000137801, ENSG00000154736, ENSG00000186866, ENSG00000160323	2303	12	16792	3.64568	1	0.931543	0.929106
GOTERM_BP_DIRECT	GO:0042340~keratan sulfate catabolic process	6	0.212239	0.0165383	ENSG00000141012, ENSG00000049860, ENSG00000188783, ENSG00000170266, ENSG00000139329, ENSG00000135677	2303	12	16792	3.64568	1	0.931543	0.929106
GOTERM_BP_DIRECT	GO:0055119~relaxation of cardiac muscle	6	0.212239	0.0165383	ENSG00000145349, ENSG00000213366, ENSG00000123700, ENSG00000135124, ENSG00000143153, ENSG00000116741	2303	12	16792	3.64568	1	0.931543	0.929106
GOTERM_BP_DIRECT	GO:0046889~positive regulation of lipid biosynthetic process	6	0.212239	0.0165383	ENSG00000130203, ENSG00000009950, ENSG00000151468, ENSG00000095637, ENSG00000163686, ENSG00000089163	2303	12	16792	3.64568	1	0.931543	0.929106
GOTERM_BP_DIRECT	GO:0010447~response to acidic pH	6	0.212239	0.0165383	ENSG00000090020, ENSG00000213199, ENSG00000197122, ENSG00000100600, ENSG00000110881, ENSG00000132386	2303	12	16792	3.64568	1	0.931543	0.929106
GOTERM_BP_DIRECT	GO:0051897~positive regulation of protein kinase B signaling	20	0.707464	0.0176181	ENSG00000197122, ENSG00000105329, ENSG00000141506, ENSG00000105419, ENSG00000117525, ENSG00000137801, ENSG00000196139, ENSG00000138685, ENSG00000151651, ENSG00000151632, ENSG00000164078, ENSG00000258839, ENSG00000188372, ENSG00000113070, ENSG00000173918, ENSG00000232810, ENSG00000164976, ENSG00000100302, ENSG00000184731, ENSG00000167601	2303	84	16792	1.73604	1	0.971904	0.969361
GOTERM_BP_DIRECT	GO:0007626~locomotory behavior	20	0.707464	0.0176181	ENSG00000172260, ENSG00000107736, ENSG00000049860, ENSG00000244405, ENSG00000173175, ENSG00000112367, ENSG00000171298, ENSG00000197969, ENSG00000250722, ENSG00000131094, ENSG00000183044, ENSG00000123454, ENSG00000161642, ENSG00000147246, ENSG00000100302, ENSG00000091536, ENSG00000188710, ENSG00000187017, ENSG00000099904, ENSG00000105088	2303	84	16792	1.73604	1	0.971904	0.969361
GOTERM_BP_DIRECT	GO:0050885~neuromuscular process controlling balance	13	0.459851	0.0186241	ENSG00000132535, ENSG00000049860, ENSG00000173175, ENSG00000171298, ENSG00000196743, ENSG00000154118, ENSG00000159842, ENSG00000251322, ENSG00000166340, ENSG00000169992, ENSG00000169750, ENSG00000119508, ENSG00000108797	2303	46	16792	2.0606	1	1	0.99757
GOTERM_BP_DIRECT	GO:0030534~adult behavior	9	0.318359	0.0195001	ENSG00000251322, ENSG00000113327, ENSG00000119508, ENSG00000136367, ENSG00000196338, ENSG00000110076, ENSG00000125124, ENSG00000162105, ENSG00000174469	2303	26	16792	2.52393	1	1	0.99757
GOTERM_BP_DIRECT	GO:0050830~defense response to Gram-positive bacterium	20	0.707464	0.0198606	ENSG00000089041, ENSG00000160712, ENSG00000180596, ENSG00000104998, ENSG00000104518, ENSG00000274290, ENSG00000179954, ENSG00000197405, ENSG00000204592, ENSG00000148926, ENSG00000100604, ENSG00000137462, ENSG00000206503, ENSG00000187796, ENSG00000158373, ENSG00000232810, ENSG00000142627, ENSG00000273802, ENSG00000184678, ENSG00000166710	2303	85	16792	1.71561	1	1	0.99757
GOTERM_BP_DIRECT	GO:0007628~adult walking behavior	10	0.353732	0.0199635	ENSG00000171316, ENSG00000064393, ENSG00000108947, ENSG00000160460, ENSG00000109738, ENSG00000100997, ENSG00000152977, ENSG00000141458, ENSG00000184524, ENSG00000186868	2303	31	16792	2.35205	1	1	0.99757
GOTERM_BP_DIRECT	GO:0051902~negative regulation of mitochondrial depolarization	4	0.141493	0.0207382	ENSG00000126709, ENSG00000188763, ENSG00000197122, ENSG00000196684	2303	5	16792	5.83309	1	1	0.99757
GOTERM_BP_DIRECT	GO:0010715~regulation of extracellular matrix disassembly	4	0.141493	0.0207382	ENSG00000160867, ENSG00000134954, ENSG00000162733, ENSG00000123384	2303	5	16792	5.83309	1	1	0.99757
GOTERM_BP_DIRECT	GO:0009611~response to wounding	16	0.565971	0.0210782	ENSG00000071246, ENSG00000110799, ENSG00000105329, ENSG00000117318, ENSG00000132470, ENSG00000111087, ENSG00000065559, ENSG00000164220, ENSG00000204305, ENSG00000148926, ENSG00000118523, ENSG00000159184, ENSG00000151914, ENSG00000167755, ENSG00000128016, ENSG00000163864	2303	63	16792	1.85177	1	1	0.99757
GOTERM_BP_DIRECT	GO:0015012~heparan sulfate proteoglycan biosynthetic process	7	0.247612	0.0211683	ENSG00000149541, ENSG00000162738, ENSG00000151348, ENSG00000015532, ENSG00000138604, ENSG00000012232, ENSG00000111817	2303	17	16792	3.00232	1	1	0.99757
GOTERM_BP_DIRECT	GO:0006171~cAMP biosynthetic process	7	0.247612	0.0211683	ENSG00000148926, ENSG00000174233, ENSG00000121281, ENSG00000173175, ENSG00000164742, ENSG00000129467, ENSG00000064989	2303	17	16792	3.00232	1	1	0.99757
GOTERM_BP_DIRECT	GO:0032956~regulation of actin cytoskeleton organization	13	0.459851	0.0219791	ENSG00000158856, ENSG00000046653, ENSG00000130303, ENSG00000162738, ENSG00000113721, ENSG00000176749, ENSG00000115355, ENSG00000102879, ENSG00000142669, ENSG00000146376, ENSG00000075618, ENSG00000123384, ENSG00000145730	2303	47	16792	2.01676	1	1	0.99757
GOTERM_BP_DIRECT	GO:0071230~cellular response to amino acid stimulus	13	0.459851	0.0219791	ENSG00000107954, ENSG00000108821, ENSG00000130766, ENSG00000197565, ENSG00000080546, ENSG00000113742, ENSG00000084636, ENSG00000025039, ENSG00000170962, ENSG00000142156, ENSG00000187498, ENSG00000232810, ENSG00000164692	2303	47	16792	2.01676	1	1	0.99757
GOTERM_BP_DIRECT	GO:0006897~endocytosis	29	1.02582	0.0222231	ENSG00000024422, ENSG00000112964, ENSG00000115935, ENSG00000136717, ENSG00000118473, ENSG00000213923, ENSG00000099785, ENSG00000173548, ENSG00000157214, ENSG00000172803, ENSG00000065609, ENSG00000187994, ENSG00000105290, ENSG00000147650, ENSG00000141458, ENSG00000188906, ENSG00000106976, ENSG00000072134, ENSG00000061938, ENSG00000139636, ENSG00000077044, ENSG00000130340, ENSG00000011028, ENSG0000…	2303	139	16792	1.52122	1	1	0.99757
GOTERM_BP_DIRECT	GO:0048013~ephrin receptor signaling pathway	20	0.707464	0.0223168	ENSG00000183317, ENSG00000176884, ENSG00000162736, ENSG00000108947, ENSG00000197122, ENSG00000106976, ENSG00000143590, ENSG00000138613, ENSG00000066248, ENSG00000176749, ENSG00000137575, ENSG00000243364, ENSG00000143801, ENSG00000080224, ENSG00000182580, ENSG00000142627, ENSG00000149269, ENSG00000160145, ENSG00000010810, ENSG00000106123	2303	86	16792	1.69566	1	1	0.99757
GOTERM_BP_DIRECT	GO:0042981~regulation of apoptotic process	41	1.4503	0.022774	ENSG00000132357, ENSG00000134954, ENSG00000049249, ENSG00000130513, ENSG00000104205, ENSG00000215788, ENSG00000064300, ENSG00000116985, ENSG00000088808, ENSG00000139269, ENSG00000035664, ENSG00000143514, ENSG00000187796, ENSG00000266094, ENSG00000096968, ENSG00000132906, ENSG00000054967, ENSG00000050820, ENSG00000108387, ENSG00000100065, ENSG00000023445, ENSG00000161405, ENSG00000136603, ENSG0000…	2303	213	16792	1.4035	1	1	0.99757
GOTERM_BP_DIRECT	GO:0045599~negative regulation of fat cell differentiation	12	0.424478	0.0230638	ENSG00000175197, ENSG00000140044, ENSG00000179588, ENSG00000179348, ENSG00000169884, ENSG00000197594, ENSG00000099953, ENSG00000105329, ENSG00000232810, ENSG00000186897, ENSG00000068903, ENSG00000169946	2303	42	16792	2.08325	1	1	0.99757
GOTERM_BP_DIRECT	GO:0051693~actin filament capping	6	0.212239	0.0238943	ENSG00000158856, ENSG00000160460, ENSG00000136059, ENSG00000137877, ENSG00000006747, ENSG00000148180	2303	13	16792	3.36524	1	1	0.99757
GOTERM_BP_DIRECT	GO:0086012~membrane depolarization during cardiac muscle cell action potential	6	0.212239	0.0238943	ENSG00000105711, ENSG00000123700, ENSG00000177098, ENSG00000153956, ENSG00000157388, ENSG00000183873	2303	13	16792	3.36524	1	1	0.99757
GOTERM_BP_DIRECT	GO:0070306~lens fiber cell differentiation	6	0.212239	0.0238943	ENSG00000151012, ENSG00000136603, ENSG00000138083, ENSG00000105329, ENSG00000196116, ENSG00000117139	2303	13	16792	3.36524	1	1	0.99757
GOTERM_BP_DIRECT	GO:0006814~sodium ion transport	19	0.672091	0.0242965	ENSG00000050438, ENSG00000100170, ENSG00000129244, ENSG00000105711, ENSG00000197375, ENSG00000177098, ENSG00000110881, ENSG00000136531, ENSG00000198569, ENSG00000139209, ENSG00000196876, ENSG00000007314, ENSG00000162572, ENSG00000080493, ENSG00000188338, ENSG00000143153, ENSG00000183873, ENSG00000253598, ENSG00000145248	2303	81	16792	1.71032	1	1	0.99757
GOTERM_BP_DIRECT	GO:0051260~protein homooligomerization	35	1.23806	0.0249385	ENSG00000106688, ENSG00000160404, ENSG00000165816, ENSG00000158806, ENSG00000113657, ENSG00000135124, ENSG00000243335, ENSG00000067715, ENSG00000170745, ENSG00000198959, ENSG00000164794, ENSG00000173918, ENSG00000169760, ENSG00000109079, ENSG00000145730, ENSG00000183775, ENSG00000163347, ENSG00000026559, ENSG00000178301, ENSG00000197043, ENSG00000146197, ENSG00000131979, ENSG00000110799, ENSG0000…	2303	177	16792	1.44179	1	1	0.99757
GOTERM_BP_DIRECT	GO:0032836~glomerular basement membrane development	5	0.176866	0.0250228	ENSG00000137573, ENSG00000157483, ENSG00000169031, ENSG00000081052, ENSG00000116962	2303	9	16792	4.05076	1	1	0.99757
GOTERM_BP_DIRECT	GO:0002480~antigen processing and presentation of exogenous peptide antigen via MHC class I, TAP-independent	5	0.176866	0.0250228	ENSG00000204525, ENSG00000206503, ENSG00000234745, ENSG00000166710, ENSG00000204592	2303	9	16792	4.05076	1	1	0.99757
GOTERM_BP_DIRECT	GO:0010469~regulation of receptor activity	5	0.176866	0.0250228	ENSG00000068971, ENSG00000169860, ENSG00000094631, ENSG00000008735, ENSG00000106366	2303	9	16792	4.05076	1	1	0.99757
GOTERM_BP_DIRECT	GO:0034405~response to fluid shear stress	5	0.176866	0.0250228	ENSG00000089041, ENSG00000164442, ENSG00000135124, ENSG00000113721, ENSG00000164867	2303	9	16792	4.05076	1	1	0.99757
GOTERM_BP_DIRECT	GO:2000008~regulation of protein localization to cell surface	5	0.176866	0.0250228	ENSG00000069424, ENSG00000176697, ENSG00000010704, ENSG00000135631, ENSG00000138798	2303	9	16792	4.05076	1	1	0.99757
GOTERM_BP_DIRECT	GO:0046007~negative regulation of activated T cell proliferation	5	0.176866	0.0250228	ENSG00000171867, ENSG00000124508, ENSG00000168961, ENSG00000120217, ENSG00000137507	2303	9	16792	4.05076	1	1	0.99757
GOTERM_BP_DIRECT	GO:0035988~chondrocyte proliferation	5	0.176866	0.0250228	ENSG00000118523, ENSG00000156103, ENSG00000068078, ENSG00000162733, ENSG00000157227	2303	9	16792	4.05076	1	1	0.99757
GOTERM_BP_DIRECT	GO:0042493~response to drug	55	1.94553	0.026235	ENSG00000091262, ENSG00000073756, ENSG00000108821, ENSG00000069535, ENSG00000177000, ENSG00000177606, ENSG00000166311, ENSG00000100307, ENSG00000196839, ENSG00000121769, ENSG00000141458, ENSG00000145730, ENSG00000107331, ENSG00000166710, ENSG00000108984, ENSG00000104067, ENSG00000145335, ENSG00000175592, ENSG00000128683, ENSG00000197122, ENSG00000181031, ENSG00000265972, ENSG00000170345, ENSG0000…	2303	304	16792	1.31916	1	1	0.99757
GOTERM_BP_DIRECT	GO:0030509~BMP signaling pathway	18	0.636717	0.0264431	ENSG00000174460, ENSG00000166707, ENSG00000107779, ENSG00000105429, ENSG00000120738, ENSG00000116985, ENSG00000198626, ENSG00000139567, ENSG00000101938, ENSG00000204217, ENSG00000163430, ENSG00000188522, ENSG00000124813, ENSG00000010704, ENSG00000101665, ENSG00000106991, ENSG00000102882, ENSG00000120693	2303	76	16792	1.7269	1	1	0.99757
GOTERM_BP_DIRECT	GO:0007596~blood coagulation	36	1.27343	0.0265073	ENSG00000179588, ENSG00000089041, ENSG00000179348, ENSG00000024422, ENSG00000104368, ENSG00000108821, ENSG00000135124, ENSG00000135365, ENSG00000111252, ENSG00000185010, ENSG00000123405, ENSG00000278828, ENSG00000164692, ENSG00000096968, ENSG00000135919, ENSG00000107099, ENSG00000184500, ENSG00000169946, ENSG00000110799, ENSG00000178188, ENSG00000105825, ENSG00000117525, ENSG00000198517, ENSG0000…	2303	184	16792	1.42657	1	1	0.99757
GOTERM_BP_DIRECT	GO:0001666~response to hypoxia	34	1.20269	0.0272671	ENSG00000134954, ENSG00000104368, ENSG00000177000, ENSG00000134013, ENSG00000137801, ENSG00000197635, ENSG00000198626, ENSG00000139567, ENSG00000178878, ENSG00000148926, ENSG00000137462, ENSG00000196839, ENSG00000083444, ENSG00000143153, ENSG00000145730, ENSG00000176171, ENSG00000161544, ENSG00000269858, ENSG00000105329, ENSG00000120738, ENSG00000152952, ENSG00000119630, ENSG00000196218, ENSG0000…	2303	172	16792	1.44132	1	1	0.99757
GOTERM_BP_DIRECT	GO:0036120~cellular response to platelet-derived growth factor stimulus	7	0.247612	0.0281556	ENSG00000116285, ENSG00000197122, ENSG00000113721, ENSG00000010810, ENSG00000114378, ENSG00000110395, ENSG00000170962	2303	18	16792	2.83553	1	1	0.99757
GOTERM_BP_DIRECT	GO:0033280~response to vitamin D	7	0.247612	0.0281556	ENSG00000129355, ENSG00000019186, ENSG00000073756, ENSG00000162551, ENSG00000165272, ENSG00000105329, ENSG00000111012	2303	18	16792	2.83553	1	1	0.99757
GOTERM_BP_DIRECT	GO:0051412~response to corticosterone	7	0.247612	0.0281556	ENSG00000110092, ENSG00000175592, ENSG00000069535, ENSG00000160014, ENSG00000170345, ENSG00000124762, ENSG00000125740	2303	18	16792	2.83553	1	1	0.99757
GOTERM_BP_DIRECT	GO:0042267~natural killer cell mediated cytotoxicity	7	0.247612	0.0281556	ENSG00000131015, ENSG00000204516, ENSG00000143669, ENSG00000204520, ENSG00000155918, ENSG00000131019, ENSG00000111981	2303	18	16792	2.83553	1	1	0.99757
GOTERM_BP_DIRECT	GO:0042127~regulation of cell proliferation	36	1.27343	0.0285202	ENSG00000174292, ENSG00000184916, ENSG00000077238, ENSG00000104205, ENSG00000215788, ENSG00000064300, ENSG00000187091, ENSG00000177606, ENSG00000135269, ENSG00000115355, ENSG00000204217, ENSG00000116584, ENSG00000253368, ENSG00000128714, ENSG00000060140, ENSG00000101017, ENSG00000096968, ENSG00000101213, ENSG00000054967, ENSG00000197122, ENSG00000061938, ENSG00000116711, ENSG00000265972, ENSG0000…	2303	185	16792	1.41886	1	1	0.99757
GOTERM_BP_DIRECT	GO:0010811~positive regulation of cell-substrate adhesion	11	0.389105	0.0286284	ENSG00000164176, ENSG00000142871, ENSG00000161638, ENSG00000154175, ENSG00000161905, ENSG00000096968, ENSG00000173376, ENSG00000165996, ENSG00000163520, ENSG00000164620, ENSG00000116962	2303	38	16792	2.11066	1	1	0.99757
GOTERM_BP_DIRECT	GO:0019933~cAMP-mediated signaling	11	0.389105	0.0286284	ENSG00000148926, ENSG00000198959, ENSG00000174233, ENSG00000121281, ENSG00000173175, ENSG00000186642, ENSG00000091428, ENSG00000164742, ENSG00000129467, ENSG00000176406, ENSG00000145214	2303	38	16792	2.11066	1	1	0.99757
GOTERM_BP_DIRECT	GO:0071260~cellular response to mechanical stimulus	17	0.601344	0.0287661	ENSG00000073756, ENSG00000090020, ENSG00000108821, ENSG00000116717, ENSG00000105329, ENSG00000130956, ENSG00000065559, ENSG00000164342, ENSG00000123700, ENSG00000006062, ENSG00000120889, ENSG00000101017, ENSG00000186642, ENSG00000106991, ENSG00000176171, ENSG00000102882, ENSG00000148677	2303	71	16792	1.74582	1	1	0.99757
GOTERM_BP_DIRECT	GO:0050770~regulation of axonogenesis	8	0.282985	0.0299412	ENSG00000148948, ENSG00000141298, ENSG00000176884, ENSG00000182580, ENSG00000084112, ENSG00000197892, ENSG00000187122, ENSG00000172830	2303	23	16792	2.53612	1	1	0.99757
GOTERM_BP_DIRECT	GO:0019228~neuronal action potential	9	0.318359	0.0302561	ENSG00000105357, ENSG00000135124, ENSG00000136531, ENSG00000100346, ENSG00000164418, ENSG00000183873, ENSG00000196876, ENSG00000135643, ENSG00000007314	2303	28	16792	2.34365	1	1	0.99757
GOTERM_BP_DIRECT	GO:0070588~calcium ion transmembrane transport	25	0.88433	0.0319941	ENSG00000110881, ENSG00000119121, ENSG00000111199, ENSG00000007402, ENSG00000170456, ENSG00000175938, ENSG00000165125, ENSG00000142185, ENSG00000100346, ENSG00000186642, ENSG00000160991, ENSG00000109689, ENSG00000176884, ENSG00000196296, ENSG00000130943, ENSG00000118160, ENSG00000105605, ENSG00000157388, ENSG00000074370, ENSG00000188372, ENSG00000116032, ENSG00000150625, ENSG00000144935, ENSG0000…	2303	119	16792	1.5318	1	1	0.99757
GOTERM_BP_DIRECT	GO:0008152~metabolic process	33	1.16732	0.0321567	ENSG00000213366, ENSG00000181523, ENSG00000105499, ENSG00000241935, ENSG00000068366, ENSG00000197355, ENSG00000198721, ENSG00000111058, ENSG00000159433, ENSG00000141012, ENSG00000226124, ENSG00000168671, ENSG00000186642, ENSG00000109472, ENSG00000054983, ENSG00000010404, ENSG00000141337, ENSG00000183876, ENSG00000167107, ENSG00000151240, ENSG00000135838, ENSG00000112796, ENSG00000170266, ENSG0000…	2303	168	16792	1.43223	1	1	0.99757
GOTERM_BP_DIRECT	GO:0007015~actin filament organization	17	0.601344	0.0324366	ENSG00000154553, ENSG00000113758, ENSG00000128340, ENSG00000118162, ENSG00000198467, ENSG00000172602, ENSG00000196405, ENSG00000111199, ENSG00000124507, ENSG00000116584, ENSG00000163431, ENSG00000102879, ENSG00000158164, ENSG00000140416, ENSG00000095637, ENSG00000075618, ENSG00000050820	2303	72	16792	1.72157	1	1	0.99757
GOTERM_BP_DIRECT	GO:0030207~chondroitin sulfate catabolic process	6	0.212239	0.0330649	ENSG00000182492, ENSG00000049860, ENSG00000127415, ENSG00000010404, ENSG00000114378, ENSG00000173546	2303	14	16792	3.12487	1	1	0.99757
GOTERM_BP_DIRECT	GO:0014912~negative regulation of smooth muscle cell migration	6	0.212239	0.0330649	ENSG00000107779, ENSG00000173334, ENSG00000123384, ENSG00000137872, ENSG00000106366, ENSG00000103034	2303	14	16792	3.12487	1	1	0.99757
GOTERM_BP_DIRECT	GO:0043537~negative regulation of blood vessel endothelial cell migration	6	0.212239	0.0330649	ENSG00000071246, ENSG00000130203, ENSG00000105329, ENSG00000137801, ENSG00000138685, ENSG00000139567	2303	14	16792	3.12487	1	1	0.99757
GOTERM_BP_DIRECT	GO:0030199~collagen fibril organization	11	0.389105	0.0339221	ENSG00000168477, ENSG00000108821, ENSG00000099953, ENSG00000204248, ENSG00000164692, ENSG00000134013, ENSG00000156140, ENSG00000162733, ENSG00000149257, ENSG00000139329, ENSG00000122884	2303	39	16792	2.05654	1	1	0.99757
GOTERM_BP_DIRECT	GO:0045494~photoreceptor cell maintenance	10	0.353732	0.0356332	ENSG00000058453, ENSG00000107736, ENSG00000182040, ENSG00000139988, ENSG00000042317, ENSG00000136425, ENSG00000166402, ENSG00000148600, ENSG00000125124, ENSG00000006611	2303	34	16792	2.14452	1	1	0.99757
GOTERM_BP_DIRECT	GO:0050919~negative chemotaxis	10	0.353732	0.0356332	ENSG00000143434, ENSG00000125848, ENSG00000187122, ENSG00000138623, ENSG00000095539, ENSG00000010319, ENSG00000167680, ENSG00000130827, ENSG00000135622, ENSG00000137872	2303	34	16792	2.14452	1	1	0.99757
GOTERM_BP_DIRECT	GO:0007601~visual perception	38	1.34418	0.0362845	ENSG00000091262, ENSG00000108821, ENSG00000107736, ENSG00000109738, ENSG00000139988, ENSG00000198963, ENSG00000172037, ENSG00000139329, ENSG00000197535, ENSG00000042317, ENSG00000121743, ENSG00000162496, ENSG00000125746, ENSG00000128917, ENSG00000101850, ENSG00000182963, ENSG00000125124, ENSG00000156973, ENSG00000170264, ENSG00000112333, ENSG00000158158, ENSG00000198515, ENSG00000100949, ENSG0000…	2303	201	16792	1.37847	1	1	0.99757
GOTERM_BP_DIRECT	GO:0051968~positive regulation of synaptic transmission, glutamatergic	7	0.247612	0.036506	ENSG00000073756, ENSG00000251322, ENSG00000169992, ENSG00000169760, ENSG00000124313, ENSG00000196338, ENSG00000162105	2303	19	16792	2.68629	1	1	0.99757
GOTERM_BP_DIRECT	GO:0007173~epidermal growth factor receptor signaling pathway	14	0.495225	0.0368572	ENSG00000109458, ENSG00000197122, ENSG00000105329, ENSG00000112851, ENSG00000076641, ENSG00000077044, ENSG00000110395, ENSG00000138798, ENSG00000141441, ENSG00000113070, ENSG00000115380, ENSG00000109321, ENSG00000089177, ENSG00000050820	2303	56	16792	1.82284	1	1	0.99757
GOTERM_BP_DIRECT	GO:0031953~negative regulation of protein autophosphorylation	5	0.176866	0.0372596	ENSG00000116285, ENSG00000197594, ENSG00000177606, ENSG00000013364, ENSG00000106991	2303	10	16792	3.64568	1	1	0.99757
GOTERM_BP_DIRECT	GO:2000300~regulation of synaptic vesicle exocytosis	5	0.176866	0.0372596	ENSG00000008056, ENSG00000188906, ENSG00000176406, ENSG00000117016, ENSG00000101098	2303	10	16792	3.64568	1	1	0.99757
GOTERM_BP_DIRECT	GO:0045010~actin nucleation	5	0.176866	0.0372596	ENSG00000163431, ENSG00000248905, ENSG00000006747, ENSG00000148180, ENSG00000134278	2303	10	16792	3.64568	1	1	0.99757
GOTERM_BP_DIRECT	GO:0019371~cyclooxygenase pathway	5	0.176866	0.0372596	ENSG00000073756, ENSG00000059377, ENSG00000148344, ENSG00000196139, ENSG00000124212	2303	10	16792	3.64568	1	1	0.99757
GOTERM_BP_DIRECT	GO:0050884~neuromuscular process controlling posture	5	0.176866	0.0372596	ENSG00000125878, ENSG00000131979, ENSG00000171298, ENSG00000167371, ENSG00000108797	2303	10	16792	3.64568	1	1	0.99757
GOTERM_BP_DIRECT	GO:0090527~actin filament reorganization	4	0.141493	0.0372821	ENSG00000158856, ENSG00000073910, ENSG00000148180, ENSG00000075539	2303	6	16792	4.86091	1	1	0.99757
GOTERM_BP_DIRECT	GO:0097104~postsynaptic membrane assembly	4	0.141493	0.0372821	ENSG00000169992, ENSG00000169760, ENSG00000196338, ENSG00000110076	2303	6	16792	4.86091	1	1	0.99757
GOTERM_BP_DIRECT	GO:0038063~collagen-activated tyrosine kinase receptor signaling pathway	4	0.141493	0.0372821	ENSG00000188153, ENSG00000187498, ENSG00000162733, ENSG00000169031	2303	6	16792	4.86091	1	1	0.99757
GOTERM_BP_DIRECT	GO:0048512~circadian behavior	4	0.141493	0.0372821	ENSG00000183826, ENSG00000138083, ENSG00000036672, ENSG00000213923	2303	6	16792	4.86091	1	1	0.99757
GOTERM_BP_DIRECT	GO:0050957~equilibrioception	4	0.141493	0.0372821	ENSG00000137474, ENSG00000107736, ENSG00000182040, ENSG00000006611	2303	6	16792	4.86091	1	1	0.99757
GOTERM_BP_DIRECT	GO:0043535~regulation of blood vessel endothelial cell migration	4	0.141493	0.0372821	ENSG00000137509, ENSG00000142627, ENSG00000142669, ENSG00000139567	2303	6	16792	4.86091	1	1	0.99757
GOTERM_BP_DIRECT	GO:2001200~positive regulation of dendritic cell differentiation	4	0.141493	0.0372821	ENSG00000204305, ENSG00000168961, ENSG00000100097, ENSG00000130584	2303	6	16792	4.86091	1	1	0.99757
GOTERM_BP_DIRECT	GO:0032755~positive regulation of interleukin-6 production	12	0.424478	0.0372829	ENSG00000276600, ENSG00000089041, ENSG00000170425, ENSG00000164342, ENSG00000116584, ENSG00000137462, ENSG00000160712, ENSG00000187796, ENSG00000232810, ENSG00000127666, ENSG00000156711, ENSG00000181722	2303	45	16792	1.94436	1	1	0.99757
GOTERM_BP_DIRECT	GO:0006687~glycosphingolipid metabolic process	12	0.424478	0.0372829	ENSG00000166311, ENSG00000178597, ENSG00000049860, ENSG00000135454, ENSG00000184005, ENSG00000170266, ENSG00000054983, ENSG00000100299, ENSG00000141337, ENSG00000204386, ENSG00000196743, ENSG00000183876	2303	45	16792	1.94436	1	1	0.99757
GOTERM_BP_DIRECT	GO:0061337~cardiac conduction	12	0.424478	0.0372829	ENSG00000105711, ENSG00000123700, ENSG00000160460, ENSG00000099337, ENSG00000105605, ENSG00000153956, ENSG00000055118, ENSG00000157388, ENSG00000183873, ENSG00000102057, ENSG00000167535, ENSG00000007402	2303	45	16792	1.94436	1	1	0.99757
GOTERM_BP_DIRECT	GO:0019915~lipid storage	8	0.282985	0.0374165	ENSG00000214456, ENSG00000100439, ENSG00000123612, ENSG00000049860, ENSG00000135454, ENSG00000008405, ENSG00000196743, ENSG00000062282	2303	24	16792	2.43045	1	1	0.99757
GOTERM_BP_DIRECT	GO:0003009~skeletal muscle contraction	8	0.282985	0.0374165	ENSG00000105048, ENSG00000129991, ENSG00000105357, ENSG00000185482, ENSG00000173991, ENSG00000114854, ENSG00000170175, ENSG00000162004	2303	24	16792	2.43045	1	1	0.99757
GOTERM_BP_DIRECT	GO:0007264~small GTPase mediated signal transduction	45	1.59179	0.037427	ENSG00000072422, ENSG00000108309, ENSG00000164949, ENSG00000137502, ENSG00000164292, ENSG00000004777, ENSG00000188060, ENSG00000276600, ENSG00000158186, ENSG00000160271, ENSG00000126458, ENSG00000100302, ENSG00000107099, ENSG00000147459, ENSG00000176490, ENSG00000167964, ENSG00000135439, ENSG00000188906, ENSG00000123570, ENSG00000128340, ENSG00000136828, ENSG00000068831, ENSG00000061938, ENSG0000…	2303	246	16792	1.33379	1	1	0.99757
GOTERM_BP_DIRECT	GO:0030308~negative regulation of cell growth	25	0.88433	0.0381544	ENSG00000022267, ENSG00000158825, ENSG00000174292, ENSG00000197594, ENSG00000123080, ENSG00000213445, ENSG00000068745, ENSG00000197019, ENSG00000139567, ENSG00000111012, ENSG00000204217, ENSG00000166313, ENSG00000165140, ENSG00000135919, ENSG00000140961, ENSG00000129355, ENSG00000130303, ENSG00000130766, ENSG00000105329, ENSG00000179833, ENSG00000114378, ENSG00000164823, ENSG00000188215, ENSG0000…	2303	121	16792	1.50648	1	1	0.99757
GOTERM_BP_DIRECT	GO:0038083~peptidyl-tyrosine autophosphorylation	11	0.389105	0.0398624	ENSG00000174292, ENSG00000197122, ENSG00000061938, ENSG00000060140, ENSG00000105639, ENSG00000096968, ENSG00000101213, ENSG00000010810, ENSG00000102882, ENSG00000143322, ENSG00000140443	2303	40	16792	2.00512	1	1	0.99757
GOTERM_BP_DIRECT	GO:0001503~ossification	18	0.636717	0.0414753	ENSG00000126351, ENSG00000046653, ENSG00000161905, ENSG00000152580, ENSG00000151348, ENSG00000116985, ENSG00000105929, ENSG00000196923, ENSG00000112293, ENSG00000101938, ENSG00000143369, ENSG00000118523, ENSG00000188763, ENSG00000204248, ENSG00000124813, ENSG00000162733, ENSG00000101265, ENSG00000070404	2303	80	16792	1.64056	1	1	0.99757
GOTERM_BP_DIRECT	GO:0043401~steroid hormone mediated signaling pathway	14	0.495225	0.0419702	ENSG00000126351, ENSG00000137819, ENSG00000164749, ENSG00000198963, ENSG00000112333, ENSG00000077092, ENSG00000119715, ENSG00000170915, ENSG00000119508, ENSG00000148200, ENSG00000160781, ENSG00000123358, ENSG00000126368, ENSG00000143257	2303	57	16792	1.79086	1	1	0.99757
GOTERM_BP_DIRECT	GO:0007612~learning	14	0.495225	0.0419702	ENSG00000124140, ENSG00000175592, ENSG00000073756, ENSG00000132535, ENSG00000118160, ENSG00000169220, ENSG00000177606, ENSG00000196338, ENSG00000154118, ENSG00000114200, ENSG00000174469, ENSG00000251322, ENSG00000010810, ENSG00000162105	2303	57	16792	1.79086	1	1	0.99757
GOTERM_BP_DIRECT	GO:0018108~peptidyl-tyrosine phosphorylation	30	1.0612	0.0421407	ENSG00000160867, ENSG00000105639, ENSG00000138675, ENSG00000065559, ENSG00000155657, ENSG00000037280, ENSG00000138798, ENSG00000164078, ENSG00000113070, ENSG00000182580, ENSG00000142627, ENSG00000070759, ENSG00000162733, ENSG00000096968, ENSG00000162878, ENSG00000108984, ENSG00000167601, ENSG00000183317, ENSG00000068078, ENSG00000126561, ENSG00000197122, ENSG00000092445, ENSG00000113721, ENSG0000…	2303	153	16792	1.42968	1	1	0.99757
GOTERM_BP_DIRECT	GO:0007179~transforming growth factor beta receptor signaling pathway	20	0.707464	0.0421974	ENSG00000073712, ENSG00000064393, ENSG00000136603, ENSG00000130513, ENSG00000107779, ENSG00000197122, ENSG00000105329, ENSG00000119681, ENSG00000177606, ENSG00000159840, ENSG00000170345, ENSG00000110395, ENSG00000139567, ENSG00000164442, ENSG00000164692, ENSG00000101665, ENSG00000106991, ENSG00000095739, ENSG00000120693, ENSG00000155090	2303	92	16792	1.58508	1	1	0.99757
GOTERM_BP_DIRECT	GO:0086091~regulation of heart rate by cardiac conduction	10	0.353732	0.0423323	ENSG00000145349, ENSG00000162989, ENSG00000105711, ENSG00000123700, ENSG00000177098, ENSG00000006283, ENSG00000153956, ENSG00000055118, ENSG00000157388, ENSG00000183873	2303	35	16792	2.08325	1	1	0.99757
GOTERM_BP_DIRECT	GO:0042594~response to starvation	10	0.353732	0.0423323	ENSG00000175197, ENSG00000141376, ENSG00000148926, ENSG00000177169, ENSG00000163430, ENSG00000185100, ENSG00000180616, ENSG00000004799, ENSG00000110395, ENSG00000128016	2303	35	16792	2.08325	1	1	0.99757
GOTERM_BP_DIRECT	GO:0055114~oxidation-reduction process	97	3.4312	0.0425815	ENSG00000106049, ENSG00000179148, ENSG00000129167, ENSG00000177000, ENSG00000115318, ENSG00000174099, ENSG00000167600, ENSG00000162430, ENSG00000036530, ENSG00000100867, ENSG00000059377, ENSG00000255346, ENSG00000183773, ENSG00000142669, ENSG00000269858, ENSG00000161905, ENSG00000110811, ENSG00000197763, ENSG00000099377, ENSG00000086619, ENSG00000137198, ENSG00000079931, ENSG00000164867, ENSG0000…	2303	592	16792	1.1947	1	1	0.99757
GOTERM_BP_DIRECT	GO:0007399~nervous system development	51	1.80403	0.0426308	ENSG00000046653, ENSG00000132535, ENSG00000108947, ENSG00000150281, ENSG00000116604, ENSG00000137941, ENSG00000113532, ENSG00000138675, ENSG00000196405, ENSG00000197969, ENSG00000166311, ENSG00000007047, ENSG00000036530, ENSG00000125170, ENSG00000188290, ENSG00000170345, ENSG00000196876, ENSG00000138685, ENSG00000189184, ENSG00000149927, ENSG00000169554, ENSG00000160145, ENSG00000154146, ENSG0000…	2303	287	16792	1.29568	1	1	0.99757
GOTERM_BP_DIRECT	GO:0000186~activation of MAPKK activity	12	0.424478	0.0431472	ENSG00000188906, ENSG00000006062, ENSG00000156265, ENSG00000180815, ENSG00000099860, ENSG00000139625, ENSG00000096968, ENSG00000091436, ENSG00000138685, ENSG00000157764, ENSG00000114353, ENSG00000138798	2303	46	16792	1.90209	1	1	0.99757
GOTERM_BP_DIRECT	GO:0010595~positive regulation of endothelial cell migration	12	0.424478	0.0431472	ENSG00000204217, ENSG00000112293, ENSG00000141376, ENSG00000213015, ENSG00000168874, ENSG00000134954, ENSG00000143878, ENSG00000137801, ENSG00000138685, ENSG00000114861, ENSG00000037280, ENSG00000050820	2303	46	16792	1.90209	1	1	0.99757
GOTERM_BP_DIRECT	GO:0051044~positive regulation of membrane protein ectodomain proteolysis	6	0.212239	0.0441462	ENSG00000112293, ENSG00000130203, ENSG00000232810, ENSG00000130340, ENSG00000151651, ENSG00000173548	2303	15	16792	2.91654	1	1	0.99757
GOTERM_BP_DIRECT	GO:0097009~energy homeostasis	6	0.212239	0.0441462	ENSG00000137509, ENSG00000133805, ENSG00000119508, ENSG00000116678, ENSG00000140577, ENSG00000105662	2303	15	16792	2.91654	1	1	0.99757
GOTERM_BP_DIRECT	GO:0006646~phosphatidylethanolamine biosynthetic process	6	0.212239	0.0441462	ENSG00000164089, ENSG00000173868, ENSG00000130304, ENSG00000143845, ENSG00000161905, ENSG00000132793	2303	15	16792	2.91654	1	1	0.99757
GOTERM_BP_DIRECT	GO:0055072~iron ion homeostasis	9	0.318359	0.0444977	ENSG00000106327, ENSG00000144040, ENSG00000163975, ENSG00000010704, ENSG00000107819, ENSG00000127954, ENSG00000157214, ENSG00000166710, ENSG00000087086	2303	30	16792	2.18741	1	1	0.99757
GOTERM_BP_DIRECT	GO:0042391~regulation of membrane potential	17	0.601344	0.0454968	ENSG00000188906, ENSG00000176884, ENSG00000174871, ENSG00000181045, ENSG00000109738, ENSG00000110881, ENSG00000170175, ENSG00000069869, ENSG00000198515, ENSG00000176406, ENSG00000117016, ENSG00000143786, ENSG00000006283, ENSG00000187486, ENSG00000055118, ENSG00000101098, ENSG00000143630	2303	75	16792	1.65271	1	1	0.99757
GOTERM_BP_DIRECT	GO:0051899~membrane depolarization	8	0.282985	0.0460195	ENSG00000089041, ENSG00000105711, ENSG00000135124, ENSG00000177606, ENSG00000183873, ENSG00000160325, ENSG00000167535, ENSG00000118058	2303	25	16792	2.33323	1	1	0.99757
GOTERM_BP_DIRECT	GO:0007018~microtubule-based movement	18	0.636717	0.0460384	ENSG00000155980, ENSG00000197892, ENSG00000197653, ENSG00000174996, ENSG00000136883, ENSG00000158486, ENSG00000196169, ENSG00000130294, ENSG00000159433, ENSG00000168280, ENSG00000116852, ENSG00000115423, ENSG00000066735, ENSG00000117245, ENSG00000084731, ENSG00000158560, ENSG00000167702, ENSG00000089177	2303	81	16792	1.6203	1	1	0.99757
GOTERM_BP_DIRECT	GO:0007010~cytoskeleton organization	31	1.09657	0.0478417	ENSG00000099308, ENSG00000127084, ENSG00000099864, ENSG00000176014, ENSG00000213445, ENSG00000136059, ENSG00000152229, ENSG00000132970, ENSG00000112186, ENSG00000176438, ENSG00000120318, ENSG00000116141, ENSG00000089820, ENSG00000125864, ENSG00000091436, ENSG00000019995, ENSG00000128578, ENSG00000184922, ENSG00000158856, ENSG00000130202, ENSG00000130203, ENSG00000104833, ENSG00000180263, ENSG0000…	2303	161	16792	1.40393	1	1	0.99757
GOTERM_BP_DIRECT	GO:0048769~sarcomerogenesis	3	0.10612	0.0512122	ENSG00000173991, ENSG00000155657, ENSG00000140795	2303	3	16792	7.29136	1	1	0.99757
GOTERM_BP_DIRECT	GO:0002486~antigen processing and presentation of endogenous peptide antigen via MHC class I via ER pathway, TAP-independent	3	0.10612	0.0512122	ENSG00000204525, ENSG00000206503, ENSG00000234745	2303	3	16792	7.29136	1	1	0.99757
GOTERM_BP_DIRECT	GO:0060312~regulation of blood vessel remodeling	3	0.10612	0.0512122	ENSG00000079385, ENSG00000105329, ENSG00000037280	2303	3	16792	7.29136	1	1	0.99757
GOTERM_BP_DIRECT	GO:0021940~positive regulation of cerebellar granule cell precursor proliferation	3	0.10612	0.0512122	ENSG00000170075, ENSG00000138685, ENSG00000138798	2303	3	16792	7.29136	1	1	0.99757
GOTERM_BP_DIRECT	GO:0002803~positive regulation of antibacterial peptide production	3	0.10612	0.0512122	ENSG00000167754, ENSG00000169035, ENSG00000096088	2303	3	16792	7.29136	1	1	0.99757
GOTERM_BP_DIRECT	GO:2000479~regulation of cAMP-dependent protein kinase activity	3	0.10612	0.0512122	ENSG00000130766, ENSG00000173531, ENSG00000056291	2303	3	16792	7.29136	1	1	0.99757
GOTERM_BP_DIRECT	GO:0042758~long-chain fatty acid catabolic process	3	0.10612	0.0512122	ENSG00000115361, ENSG00000101986, ENSG00000079435	2303	3	16792	7.29136	1	1	0.99757
GOTERM_BP_DIRECT	GO:0070278~extracellular matrix constituent secretion	3	0.10612	0.0512122	ENSG00000157613, ENSG00000118523, ENSG00000106991	2303	3	16792	7.29136	1	1	0.99757
GOTERM_BP_DIRECT	GO:0009313~oligosaccharide catabolic process	5	0.176866	0.052347	ENSG00000104774, ENSG00000049860, ENSG00000117151, ENSG00000204386, ENSG00000196743	2303	11	16792	3.31425	1	1	0.99757
GOTERM_BP_DIRECT	GO:0019511~peptidyl-proline hydroxylation	5	0.176866	0.052347	ENSG00000149380, ENSG00000072682, ENSG00000090530, ENSG00000110811, ENSG00000138336	2303	11	16792	3.31425	1	1	0.99757
GOTERM_BP_DIRECT	GO:0006600~creatine metabolic process	5	0.176866	0.052347	ENSG00000131730, ENSG00000126561, ENSG00000130821, ENSG00000112964, ENSG00000171766	2303	11	16792	3.31425	1	1	0.99757
GOTERM_BP_DIRECT	GO:0000185~activation of MAPKKK activity	5	0.176866	0.052347	ENSG00000116717, ENSG00000232810, ENSG00000168067, ENSG00000104814, ENSG00000099860	2303	11	16792	3.31425	1	1	0.99757
GOTERM_BP_DIRECT	GO:0070997~neuron death	5	0.176866	0.052347	ENSG00000090020, ENSG00000188906, ENSG00000153291, ENSG00000110395, ENSG00000167755	2303	11	16792	3.31425	1	1	0.99757
GOTERM_BP_DIRECT	GO:0018105~peptidyl-serine phosphorylation	25	0.88433	0.0530468	ENSG00000177169, ENSG00000099308, ENSG00000067992, ENSG00000104205, ENSG00000130758, ENSG00000139625, ENSG00000213923, ENSG00000102882, ENSG00000064393, ENSG00000188906, ENSG00000128881, ENSG00000126583, ENSG00000197122, ENSG00000150457, ENSG00000104814, ENSG00000104936, ENSG00000176749, ENSG00000156711, ENSG00000145349, ENSG00000165752, ENSG00000188130, ENSG00000117020, ENSG00000162889, ENSG0000…	2303	125	16792	1.45827	1	1	0.99757
GOTERM_BP_DIRECT	GO:0043406~positive regulation of MAP kinase activity	14	0.495225	0.0536455	ENSG00000188906, ENSG00000197122, ENSG00000105329, ENSG00000141506, ENSG00000113721, ENSG00000138685, ENSG00000170962, ENSG00000138798, ENSG00000164078, ENSG00000163491, ENSG00000232810, ENSG00000101017, ENSG00000176490, ENSG00000122025	2303	59	16792	1.73015	1	1	0.99757
GOTERM_BP_DIRECT	GO:0006986~response to unfolded protein	11	0.389105	0.0537958	ENSG00000175197, ENSG00000113296, ENSG00000137094, ENSG00000126803, ENSG00000164070, ENSG00000149257, ENSG00000128965, ENSG00000137801, ENSG00000173641, ENSG00000110011, ENSG00000116663	2303	42	16792	1.90964	1	1	0.99757
GOTERM_BP_DIRECT	GO:0048843~negative regulation of axon extension involved in axon guidance	8	0.282985	0.0557898	ENSG00000143434, ENSG00000138623, ENSG00000095539, ENSG00000010319, ENSG00000167680, ENSG00000130827, ENSG00000135622, ENSG00000137872	2303	26	16792	2.2435	1	1	0.99757
GOTERM_BP_DIRECT	GO:0001958~endochondral ossification	8	0.282985	0.0557898	ENSG00000173868, ENSG00000156103, ENSG00000068078, ENSG00000162551, ENSG00000108821, ENSG00000124813, ENSG00000116604, ENSG00000157227	2303	26	16792	2.2435	1	1	0.99757
GOTERM_BP_DIRECT	GO:0010976~positive regulation of neuron projection development	19	0.672091	0.0561615	ENSG00000172260, ENSG00000105711, ENSG00000068971, ENSG00000113657, ENSG00000112367, ENSG00000198753, ENSG00000173376, ENSG00000112655, ENSG00000132386, ENSG00000166313, ENSG00000134072, ENSG00000018236, ENSG00000101213, ENSG00000058404, ENSG00000010810, ENSG00000148677, ENSG00000143322, ENSG00000149557, ENSG00000103034	2303	89	16792	1.55658	1	1	0.99757
GOTERM_BP_DIRECT	GO:0007340~acrosome reaction	6	0.212239	0.0571881	ENSG00000130943, ENSG00000109738, ENSG00000152503, ENSG00000114547, ENSG00000111450, ENSG00000111254	2303	16	16792	2.73426	1	1	0.99757
GOTERM_BP_DIRECT	GO:0007220~Notch receptor processing	6	0.212239	0.0571881	ENSG00000178234, ENSG00000143801, ENSG00000162736, ENSG00000184916, ENSG00000128917, ENSG00000138613	2303	16	16792	2.73426	1	1	0.99757
GOTERM_BP_DIRECT	GO:0060292~long term synaptic depression	6	0.212239	0.0571881	ENSG00000251322, ENSG00000215045, ENSG00000136854, ENSG00000163686, ENSG00000004468, ENSG00000162105	2303	16	16792	2.73426	1	1	0.99757
GOTERM_BP_DIRECT	GO:0045956~positive regulation of calcium ion-dependent exocytosis	6	0.212239	0.0571881	ENSG00000011347, ENSG00000198794, ENSG00000006283, ENSG00000100346, ENSG00000067715, ENSG00000136854	2303	16	16792	2.73426	1	1	0.99757
GOTERM_BP_DIRECT	GO:0035994~response to muscle stretch	6	0.212239	0.0571881	ENSG00000090020, ENSG00000173991, ENSG00000177606, ENSG00000170345, ENSG00000198626, ENSG00000148677	2303	16	16792	2.73426	1	1	0.99757
GOTERM_BP_DIRECT	GO:2000311~regulation of alpha-amino-3-hydroxy-5-methyl-4-isoxazole propionate selective glutamate receptor activity	6	0.212239	0.0571881	ENSG00000143786, ENSG00000174871, ENSG00000169992, ENSG00000169760, ENSG00000105605, ENSG00000008735	2303	16	16792	2.73426	1	1	0.99757
GOTERM_BP_DIRECT	GO:0001676~long-chain fatty acid metabolic process	7	0.247612	0.0575439	ENSG00000140284, ENSG00000197142, ENSG00000130304, ENSG00000068366, ENSG00000145730, ENSG00000103740, ENSG00000113396	2303	21	16792	2.43045	1	1	0.99757
GOTERM_BP_DIRECT	GO:0035249~synaptic transmission, glutamatergic	7	0.247612	0.0575439	ENSG00000143786, ENSG00000176884, ENSG00000174871, ENSG00000104888, ENSG00000115902, ENSG00000139182, ENSG00000164418	2303	21	16792	2.43045	1	1	0.99757
GOTERM_BP_DIRECT	GO:0002028~regulation of sodium ion transport	7	0.247612	0.0575439	ENSG00000145349, ENSG00000089041, ENSG00000160460, ENSG00000105329, ENSG00000135124, ENSG00000164867, ENSG00000104936	2303	21	16792	2.43045	1	1	0.99757
GOTERM_BP_DIRECT	GO:0050772~positive regulation of axonogenesis	7	0.247612	0.0575439	ENSG00000181754, ENSG00000169855, ENSG00000136603, ENSG00000064300, ENSG00000198753, ENSG00000185008, ENSG00000157764	2303	21	16792	2.43045	1	1	0.99757
GOTERM_BP_DIRECT	GO:0042346~positive regulation of NF-kappaB import into nucleus	7	0.247612	0.0575439	ENSG00000158813, ENSG00000164342, ENSG00000137462, ENSG00000168961, ENSG00000073756, ENSG00000232810, ENSG00000176170	2303	21	16792	2.43045	1	1	0.99757
GOTERM_BP_DIRECT	GO:0042730~fibrinolysis	7	0.247612	0.0575439	ENSG00000104368, ENSG00000149131, ENSG00000185245, ENSG00000184500, ENSG00000131187, ENSG00000106366, ENSG00000011422	2303	21	16792	2.43045	1	1	0.99757
GOTERM_BP_DIRECT	GO:0045786~negative regulation of cell cycle	10	0.353732	0.0581466	ENSG00000073756, ENSG00000134954, ENSG00000143514, ENSG00000143878, ENSG00000105810, ENSG00000213445, ENSG00000105329, ENSG00000176485, ENSG00000123358, ENSG00000088808	2303	37	16792	1.97064	1	1	0.99757
GOTERM_BP_DIRECT	GO:0042297~vocal learning	4	0.141493	0.0586992	ENSG00000251322, ENSG00000128573, ENSG00000110076, ENSG00000174469	2303	7	16792	4.16649	1	1	0.99757
GOTERM_BP_DIRECT	GO:0040012~regulation of locomotion	4	0.141493	0.0586992	ENSG00000180720, ENSG00000188906, ENSG00000100225, ENSG00000145335	2303	7	16792	4.16649	1	1	0.99757
GOTERM_BP_DIRECT	GO:0061298~retina vasculature development in camera-type eye	4	0.141493	0.0586992	ENSG00000204217, ENSG00000113721, ENSG00000149489, ENSG00000139567	2303	7	16792	4.16649	1	1	0.99757
GOTERM_BP_DIRECT	GO:0060840~artery development	4	0.141493	0.0586992	ENSG00000204217, ENSG00000169641, ENSG00000139567, ENSG00000105991	2303	7	16792	4.16649	1	1	0.99757
GOTERM_BP_DIRECT	GO:0090091~positive regulation of extracellular matrix disassembly	4	0.141493	0.0586992	ENSG00000163975, ENSG00000162733, ENSG00000159753, ENSG00000075618	2303	7	16792	4.16649	1	1	0.99757
GOTERM_BP_DIRECT	GO:0050798~activated T cell proliferation	4	0.141493	0.0586992	ENSG00000026950, ENSG00000010810, ENSG00000182568, ENSG00000106123	2303	7	16792	4.16649	1	1	0.99757
GOTERM_BP_DIRECT	GO:0051932~synaptic transmission, GABAergic	4	0.141493	0.0586992	ENSG00000106976, ENSG00000113327, ENSG00000169750, ENSG00000139182	2303	7	16792	4.16649	1	1	0.99757
GOTERM_BP_DIRECT	GO:0043931~ossification involved in bone maturation	4	0.141493	0.0586992	ENSG00000166341, ENSG00000169231, ENSG00000196159, ENSG00000196218	2303	7	16792	4.16649	1	1	0.99757
GOTERM_BP_DIRECT	GO:0006644~phospholipid metabolic process	13	0.459851	0.0587958	ENSG00000105520, ENSG00000105499, ENSG00000213398, ENSG00000176485, ENSG00000187091, ENSG00000116711, ENSG00000117600, ENSG00000133321, ENSG00000121316, ENSG00000100439, ENSG00000168970, ENSG00000141448, ENSG00000145335	2303	54	16792	1.75533	1	1	0.99757
GOTERM_BP_DIRECT	GO:0007166~cell surface receptor signaling pathway	48	1.69791	0.0599151	ENSG00000110900, ENSG00000177663, ENSG00000089041, ENSG00000158825, ENSG00000215788, ENSG00000150281, ENSG00000164949, ENSG00000106804, ENSG00000135144, ENSG00000134198, ENSG00000213928, ENSG00000196405, ENSG00000064989, ENSG00000117114, ENSG00000169621, ENSG00000120217, ENSG00000157570, ENSG00000169860, ENSG00000123146, ENSG00000069493, ENSG00000023445, ENSG00000153563, ENSG00000180720, ENSG0000…	2303	274	16792	1.27732	1	1	0.99757
GOTERM_BP_DIRECT	GO:0007156~homophilic cell adhesion via plasma membrane adhesion molecules	30	1.0612	0.0600745	ENSG00000107736, ENSG00000154162, ENSG00000197410, ENSG00000113555, ENSG00000040731, ENSG00000253305, ENSG00000139880, ENSG00000079385, ENSG00000138650, ENSG00000187372, ENSG00000253846, ENSG00000139182, ENSG00000148600, ENSG00000181754, ENSG00000130202, ENSG00000105767, ENSG00000074276, ENSG00000198753, ENSG00000196159, ENSG00000189184, ENSG00000169855, ENSG00000253910, ENSG00000253953, ENSG0000…	2303	158	16792	1.38444	1	1	0.99757
GOTERM_BP_DIRECT	GO:0007420~brain development	35	1.23806	0.0607012	ENSG00000151012, ENSG00000107954, ENSG00000176597, ENSG00000104888, ENSG00000134198, ENSG00000067715, ENSG00000067836, ENSG00000204217, ENSG00000170989, ENSG00000187498, ENSG00000101298, ENSG00000108387, ENSG00000176170, ENSG00000108465, ENSG00000103034, ENSG00000132688, ENSG00000112139, ENSG00000152977, ENSG00000115844, ENSG00000132164, ENSG00000176720, ENSG00000176749, ENSG00000159842, ENSG0000…	2303	190	16792	1.34315	1	1	0.99757
GOTERM_BP_DIRECT	GO:0001974~blood vessel remodeling	9	0.318359	0.0625454	ENSG00000204217, ENSG00000171316, ENSG00000198959, ENSG00000128917, ENSG00000182492, ENSG00000123454, ENSG00000164867, ENSG00000139567, ENSG00000167601	2303	32	16792	2.05069	1	1	0.99757
GOTERM_BP_DIRECT	GO:0000165~MAPK cascade	46	1.62717	0.0633061	ENSG00000160867, ENSG00000132535, ENSG00000156265, ENSG00000164509, ENSG00000116604, ENSG00000105639, ENSG00000181085, ENSG00000008735, ENSG00000132670, ENSG00000138675, ENSG00000240065, ENSG00000138798, ENSG00000171119, ENSG00000251322, ENSG00000113070, ENSG00000129946, ENSG00000160014, ENSG00000096968, ENSG00000058404, ENSG00000130829, ENSG00000102882, ENSG00000108984, ENSG00000128016, ENSG0000…	2303	262	16792	1.28016	1	1	0.99757
GOTERM_BP_DIRECT	GO:0072332~intrinsic apoptotic signaling pathway by p53 class mediator	8	0.282985	0.0667526	ENSG00000166432, ENSG00000143514, ENSG00000131080, ENSG00000187595, ENSG00000176720, ENSG00000005882, ENSG00000163565, ENSG00000088808	2303	27	16792	2.1604	1	1	0.99757
GOTERM_BP_DIRECT	GO:0031032~actomyosin structure organization	8	0.282985	0.0667526	ENSG00000079819, ENSG00000105357, ENSG00000139926, ENSG00000115109, ENSG00000088367, ENSG00000196535, ENSG00000130176, ENSG00000172159	2303	27	16792	2.1604	1	1	0.99757
GOTERM_BP_DIRECT	GO:0042157~lipoprotein metabolic process	10	0.353732	0.0673074	ENSG00000130203, ENSG00000166126, ENSG00000213398, ENSG00000221963, ENSG00000123384, ENSG00000099904, ENSG00000142798, ENSG00000100342, ENSG00000178878, ENSG00000128335	2303	38	16792	1.91878	1	1	0.99757
GOTERM_BP_DIRECT	GO:0034446~substrate adhesion-dependent cell spreading	10	0.353732	0.0673074	ENSG00000115232, ENSG00000174804, ENSG00000073712, ENSG00000182580, ENSG00000197122, ENSG00000157927, ENSG00000092445, ENSG00000277363, ENSG00000164877, ENSG00000167601	2303	38	16792	1.91878	1	1	0.99757
GOTERM_BP_DIRECT	GO:0060291~long-term synaptic potentiation	10	0.353732	0.0673074	ENSG00000251322, ENSG00000118160, ENSG00000169760, ENSG00000169220, ENSG00000112333, ENSG00000135919, ENSG00000157764, ENSG00000196338, ENSG00000162105, ENSG00000145335	2303	38	16792	1.91878	1	1	0.99757
GOTERM_BP_DIRECT	GO:0032355~response to estradiol	19	0.672091	0.0673325	ENSG00000073756, ENSG00000134954, ENSG00000108821, ENSG00000165949, ENSG00000112964, ENSG00000105329, ENSG00000113721, ENSG00000265972, ENSG00000004468, ENSG00000084676, ENSG00000110092, ENSG00000118523, ENSG00000120833, ENSG00000120129, ENSG00000187486, ENSG00000109321, ENSG00000132906, ENSG00000145730, ENSG00000125510	2303	91	16792	1.52237	1	1	0.99757
GOTERM_BP_DIRECT	GO:0008104~protein localization	14	0.495225	0.0673532	ENSG00000161835, ENSG00000126562, ENSG00000177169, ENSG00000155980, ENSG00000168280, ENSG00000066735, ENSG00000111254, ENSG00000197969, ENSG00000058453, ENSG00000173805, ENSG00000161011, ENSG00000172915, ENSG00000118507, ENSG00000125124	2303	61	16792	1.67343	1	1	0.99757
GOTERM_BP_DIRECT	GO:0001523~retinoid metabolic process	14	0.495225	0.0673532	ENSG00000198074, ENSG00000130203, ENSG00000213420, ENSG00000179399, ENSG00000139988, ENSG00000165092, ENSG00000196139, ENSG00000162496, ENSG00000188157, ENSG00000063660, ENSG00000123384, ENSG00000142798, ENSG00000124145, ENSG00000076716	2303	61	16792	1.67343	1	1	0.99757
GOTERM_BP_DIRECT	GO:0007416~synapse assembly	14	0.495225	0.0673532	ENSG00000176697, ENSG00000164061, ENSG00000196338, ENSG00000110076, ENSG00000170835, ENSG00000251322, ENSG00000187372, ENSG00000150625, ENSG00000169992, ENSG00000125848, ENSG00000120327, ENSG00000169760, ENSG00000139182, ENSG00000162105	2303	61	16792	1.67343	1	1	0.99757
GOTERM_BP_DIRECT	GO:0007050~cell cycle arrest	27	0.955076	0.0687066	ENSG00000090097, ENSG00000105810, ENSG00000123080, ENSG00000118495, ENSG00000137801, ENSG00000025039, ENSG00000166313, ENSG00000184481, ENSG00000266173, ENSG00000169884, ENSG00000091436, ENSG00000108984, ENSG00000129355, ENSG00000175197, ENSG00000071246, ENSG00000136603, ENSG00000116717, ENSG00000105329, ENSG00000178607, ENSG00000138028, ENSG00000171867, ENSG00000188130, ENSG00000129757, ENSG0000…	2303	141	16792	1.39622	1	1	0.99757
GOTERM_BP_DIRECT	GO:0055085~transmembrane transport	43	1.52105	0.0687802	ENSG00000091262, ENSG00000154265, ENSG00000110628, ENSG00000149150, ENSG00000139508, ENSG00000135828, ENSG00000104888, ENSG00000172350, ENSG00000181240, ENSG00000064687, ENSG00000133065, ENSG00000174514, ENSG00000119686, ENSG00000073150, ENSG00000092096, ENSG00000121743, ENSG00000085563, ENSG00000259803, ENSG00000163328, ENSG00000107331, ENSG00000167700, ENSG00000143036, ENSG00000108932, ENSG0000…	2303	244	16792	1.28495	1	1	0.99757
GOTERM_BP_DIRECT	GO:0030007~cellular potassium ion homeostasis	5	0.176866	0.0702514	ENSG00000145349, ENSG00000129244, ENSG00000123700, ENSG00000075673, ENSG00000143153	2303	12	16792	3.03807	1	1	0.99757
GOTERM_BP_DIRECT	GO:0035641~locomotory exploration behavior	5	0.176866	0.0702514	ENSG00000188906, ENSG00000251322, ENSG00000132535, ENSG00000169992, ENSG00000197635	2303	12	16792	3.03807	1	1	0.99757
GOTERM_BP_DIRECT	GO:0097320~membrane tubulation	5	0.176866	0.0702514	ENSG00000124507, ENSG00000024422, ENSG00000118473, ENSG00000130340, ENSG00000173548	2303	12	16792	3.03807	1	1	0.99757
GOTERM_BP_DIRECT	GO:0030195~negative regulation of blood coagulation	5	0.176866	0.0702514	ENSG00000130203, ENSG00000135919, ENSG00000184500, ENSG00000174059, ENSG00000106366	2303	12	16792	3.03807	1	1	0.99757
GOTERM_BP_DIRECT	GO:0007567~parturition	5	0.176866	0.0702514	ENSG00000169403, ENSG00000105499, ENSG00000185022, ENSG00000168970, ENSG00000123572	2303	12	16792	3.03807	1	1	0.99757
GOTERM_BP_DIRECT	GO:0017156~calcium ion regulated exocytosis	5	0.176866	0.0702514	ENSG00000213023, ENSG00000006747, ENSG00000091428, ENSG00000176406, ENSG00000117016	2303	12	16792	3.03807	1	1	0.99757
GOTERM_BP_DIRECT	GO:0060997~dendritic spine morphogenesis	5	0.176866	0.0702514	ENSG00000251322, ENSG00000132535, ENSG00000169862, ENSG00000182580, ENSG00000094631	2303	12	16792	3.03807	1	1	0.99757
GOTERM_BP_DIRECT	GO:0060999~positive regulation of dendritic spine development	7	0.247612	0.0702954	ENSG00000130203, ENSG00000107954, ENSG00000204060, ENSG00000251322, ENSG00000099864, ENSG00000134072, ENSG00000169760	2303	22	16792	2.31998	1	1	0.99757
GOTERM_BP_DIRECT	GO:0060078~regulation of postsynaptic membrane potential	7	0.247612	0.0702954	ENSG00000105711, ENSG00000177098, ENSG00000136531, ENSG00000183873, ENSG00000196876, ENSG00000143630, ENSG00000007314	2303	22	16792	2.31998	1	1	0.99757
GOTERM_BP_DIRECT	GO:0050804~modulation of synaptic transmission	6	0.212239	0.0721963	ENSG00000170835, ENSG00000183826, ENSG00000169992, ENSG00000169760, ENSG00000164418, ENSG00000196338	2303	17	16792	2.57342	1	1	0.99757
GOTERM_BP_DIRECT	GO:0070542~response to fatty acid	6	0.212239	0.0721963	ENSG00000118523, ENSG00000010310, ENSG00000137462, ENSG00000073756, ENSG00000059377, ENSG00000121769	2303	17	16792	2.57342	1	1	0.99757
GOTERM_BP_DIRECT	GO:0060749~mammary gland alveolus development	6	0.212239	0.0721963	ENSG00000110092, ENSG00000106004, ENSG00000135439, ENSG00000129167, ENSG00000109321, ENSG00000138798	2303	17	16792	2.57342	1	1	0.99757
GOTERM_BP_DIRECT	GO:0070509~calcium ion import	6	0.212239	0.0721963	ENSG00000106633, ENSG00000196296, ENSG00000006283, ENSG00000100346, ENSG00000157388, ENSG00000111199	2303	17	16792	2.57342	1	1	0.99757
GOTERM_BP_DIRECT	GO:0010506~regulation of autophagy	12	0.424478	0.0728258	ENSG00000168502, ENSG00000177169, ENSG00000188906, ENSG00000035664, ENSG00000078081, ENSG00000094631, ENSG00000176720, ENSG00000006025, ENSG00000186868, ENSG00000163565, ENSG00000025039, ENSG00000143322	2303	50	16792	1.74993	1	1	0.99757
GOTERM_BP_DIRECT	GO:0007157~heterophilic cell-cell adhesion via plasma membrane cell adhesion molecules	12	0.424478	0.0728258	ENSG00000181754, ENSG00000130202, ENSG00000161638, ENSG00000013725, ENSG00000105767, ENSG00000166341, ENSG00000169760, ENSG00000196159, ENSG00000090339, ENSG00000244486, ENSG00000178934, ENSG00000072071	2303	50	16792	1.74993	1	1	0.99757
GOTERM_BP_DIRECT	GO:0010634~positive regulation of epithelial cell migration	9	0.318359	0.0730564	ENSG00000204217, ENSG00000197122, ENSG00000115109, ENSG00000094631, ENSG00000103811, ENSG00000136960, ENSG00000177606, ENSG00000147459, ENSG00000114378	2303	33	16792	1.98855	1	1	0.99757
GOTERM_BP_DIRECT	GO:0050808~synapse organization	9	0.318359	0.0730564	ENSG00000169862, ENSG00000169992, ENSG00000169760, ENSG00000188157, ENSG00000197535, ENSG00000173267, ENSG00000163531, ENSG00000196338, ENSG00000145335	2303	33	16792	1.98855	1	1	0.99757
GOTERM_BP_DIRECT	GO:0071526~semaphorin-plexin signaling pathway	9	0.318359	0.0730564	ENSG00000143434, ENSG00000138623, ENSG00000095539, ENSG00000010319, ENSG00000198753, ENSG00000167680, ENSG00000130827, ENSG00000135622, ENSG00000137872	2303	33	16792	1.98855	1	1	0.99757
GOTERM_BP_DIRECT	GO:0001570~vasculogenesis	13	0.459851	0.0742242	ENSG00000129991, ENSG00000105329, ENSG00000105538, ENSG00000148926, ENSG00000174804, ENSG00000164442, ENSG00000172889, ENSG00000157483, ENSG00000142627, ENSG00000044090, ENSG00000106991, ENSG00000169946, ENSG00000182963	2303	56	16792	1.69264	1	1	0.99757
GOTERM_BP_DIRECT	GO:1903779~regulation of cardiac conduction	13	0.459851	0.0742242	ENSG00000129991, ENSG00000129244, ENSG00000196296, ENSG00000137726, ENSG00000118160, ENSG00000104936, ENSG00000119782, ENSG00000074370, ENSG00000198626, ENSG00000196218, ENSG00000144935, ENSG00000187486, ENSG00000143153	2303	56	16792	1.69264	1	1	0.99757
GOTERM_BP_DIRECT	GO:0001558~regulation of cell growth	17	0.601344	0.0748344	ENSG00000269858, ENSG00000104205, ENSG00000068831, ENSG00000140092, ENSG00000145349, ENSG00000142871, ENSG00000118523, ENSG00000079385, ENSG00000120833, ENSG00000166033, ENSG00000163975, ENSG00000088367, ENSG00000090006, ENSG00000144891, ENSG00000139182, ENSG00000167779, ENSG00000050820	2303	80	16792	1.54941	1	1	0.99757
GOTERM_BP_DIRECT	GO:0007613~memory	14	0.495225	0.0749981	ENSG00000161638, ENSG00000073756, ENSG00000204060, ENSG00000118160, ENSG00000110881, ENSG00000157045, ENSG00000064687, ENSG00000154118, ENSG00000251322, ENSG00000123454, ENSG00000124588, ENSG00000160145, ENSG00000105662, ENSG00000162105	2303	62	16792	1.64644	1	1	0.99757
GOTERM_BP_DIRECT	GO:0051965~positive regulation of synapse assembly	14	0.495225	0.0749981	ENSG00000174482, ENSG00000181754, ENSG00000176697, ENSG00000196338, ENSG00000072071, ENSG00000121753, ENSG00000182580, ENSG00000169992, ENSG00000125848, ENSG00000169760, ENSG00000102359, ENSG00000139182, ENSG00000121871, ENSG00000126500	2303	62	16792	1.64644	1	1	0.99757
GOTERM_BP_DIRECT	GO:0009749~response to glucose	15	0.530598	0.0752905	ENSG00000130766, ENSG00000105329, ENSG00000169031, ENSG00000120738, ENSG00000119782, ENSG00000137801, ENSG00000265972, ENSG00000112293, ENSG00000010310, ENSG00000118523, ENSG00000123612, ENSG00000142173, ENSG00000138030, ENSG00000143195, ENSG00000149577	2303	68	16792	1.60839	1	1	0.99757
GOTERM_BP_DIRECT	GO:0032570~response to progesterone	10	0.353732	0.077323	ENSG00000084676, ENSG00000175592, ENSG00000137462, ENSG00000105329, ENSG00000099338, ENSG00000137801, ENSG00000170345, ENSG00000265972, ENSG00000004468, ENSG00000125740	2303	39	16792	1.86958	1	1	0.99757
GOTERM_BP_DIRECT	GO:0000079~regulation of cyclin-dependent protein serine/threonine kinase activity	10	0.353732	0.077323	ENSG00000129355, ENSG00000147082, ENSG00000123080, ENSG00000116717, ENSG00000138646, ENSG00000176749, ENSG00000197019, ENSG00000182632, ENSG00000124762, ENSG00000108465	2303	39	16792	1.86958	1	1	0.99757
GOTERM_BP_DIRECT	GO:0016339~calcium-dependent cell-cell adhesion via plasma membrane cell adhesion molecules	8	0.282985	0.0789182	ENSG00000099889, ENSG00000253953, ENSG00000187372, ENSG00000107736, ENSG00000120327, ENSG00000166341, ENSG00000169760, ENSG00000113555	2303	28	16792	2.08325	1	1	0.99757
GOTERM_BP_DIRECT	GO:0014047~glutamate secretion	8	0.282985	0.0789182	ENSG00000106688, ENSG00000168993, ENSG00000143847, ENSG00000104888, ENSG00000005379, ENSG00000105649, ENSG00000067715, ENSG00000136854	2303	28	16792	2.08325	1	1	0.99757
GOTERM_BP_DIRECT	GO:0018146~keratan sulfate biosynthetic process	8	0.282985	0.0789182	ENSG00000176383, ENSG00000174684, ENSG00000110080, ENSG00000188783, ENSG00000139329, ENSG00000126091, ENSG00000118276, ENSG00000156966	2303	28	16792	2.08325	1	1	0.99757
GOTERM_BP_DIRECT	GO:0032870~cellular response to hormone stimulus	11	0.389105	0.0801311	ENSG00000084676, ENSG00000112964, ENSG00000120833, ENSG00000120129, ENSG00000177606, ENSG00000170345, ENSG00000185008, ENSG00000119630, ENSG00000056291, ENSG00000125740, ENSG00000070669	2303	45	16792	1.78233	1	1	0.99757
GOTERM_BP_DIRECT	GO:0007269~neurotransmitter secretion	12	0.424478	0.0818739	ENSG00000008056, ENSG00000128683, ENSG00000168993, ENSG00000143847, ENSG00000005379, ENSG00000105649, ENSG00000007516, ENSG00000067715, ENSG00000160469, ENSG00000101298, ENSG00000136854, ENSG00000110076	2303	51	16792	1.71561	1	1	0.99757
GOTERM_BP_DIRECT	GO:0001938~positive regulation of endothelial cell proliferation	15	0.530598	0.0830827	ENSG00000213015, ENSG00000126561, ENSG00000198753, ENSG00000177606, ENSG00000117525, ENSG00000138685, ENSG00000119630, ENSG00000037280, ENSG00000139567, ENSG00000204217, ENSG00000143369, ENSG00000113296, ENSG00000172889, ENSG00000143494, ENSG00000123358	2303	69	16792	1.58508	1	1	0.99757
GOTERM_BP_DIRECT	GO:0048286~lung alveolus development	9	0.318359	0.0845713	ENSG00000204217, ENSG00000196182, ENSG00000106004, ENSG00000128573, ENSG00000196839, ENSG00000162430, ENSG00000116285, ENSG00000162878, ENSG00000037280	2303	34	16792	1.93007	1	1	0.99757
GOTERM_BP_DIRECT	GO:0001955~blood vessel maturation	4	0.141493	0.0845764	ENSG00000175197, ENSG00000170989, ENSG00000122707, ENSG00000139567	2303	8	16792	3.64568	1	1	0.99757
GOTERM_BP_DIRECT	GO:0042135~neurotransmitter catabolic process	4	0.141493	0.0845764	ENSG00000077616, ENSG00000112294, ENSG00000069535, ENSG00000183044	2303	8	16792	3.64568	1	1	0.99757
GOTERM_BP_DIRECT	GO:0033601~positive regulation of mammary gland epithelial cell proliferation	4	0.141493	0.0845764	ENSG00000110092, ENSG00000135439, ENSG00000173531, ENSG00000117139	2303	8	16792	3.64568	1	1	0.99757
GOTERM_BP_DIRECT	GO:0090181~regulation of cholesterol metabolic process	4	0.141493	0.0845764	ENSG00000115361, ENSG00000103227, ENSG00000062282, ENSG00000072778	2303	8	16792	3.64568	1	1	0.99757
GOTERM_BP_DIRECT	GO:0006975~DNA damage induced protein phosphorylation	4	0.141493	0.0845764	ENSG00000188130, ENSG00000008405, ENSG00000108984, ENSG00000102882	2303	8	16792	3.64568	1	1	0.99757
GOTERM_BP_DIRECT	GO:0071313~cellular response to caffeine	4	0.141493	0.0845764	ENSG00000213366, ENSG00000162430, ENSG00000198626, ENSG00000196218	2303	8	16792	3.64568	1	1	0.99757
GOTERM_BP_DIRECT	GO:0061469~regulation of type B pancreatic cell proliferation	4	0.141493	0.0845764	ENSG00000116285, ENSG00000119508, ENSG00000123358, ENSG00000126368	2303	8	16792	3.64568	1	1	0.99757
GOTERM_BP_DIRECT	GO:0002115~store-operated calcium entry	4	0.141493	0.0845764	ENSG00000175938, ENSG00000177685, ENSG00000109689, ENSG00000160991	2303	8	16792	3.64568	1	1	0.99757
GOTERM_BP_DIRECT	GO:0071493~cellular response to UV-B	4	0.141493	0.0845764	ENSG00000186792, ENSG00000114378, ENSG00000124762, ENSG00000196549	2303	8	16792	3.64568	1	1	0.99757
GOTERM_BP_DIRECT	GO:0010764~negative regulation of fibroblast migration	4	0.141493	0.0845764	ENSG00000089820, ENSG00000138685, ENSG00000157764, ENSG00000161544	2303	8	16792	3.64568	1	1	0.99757
GOTERM_BP_DIRECT	GO:0035912~dorsal aorta morphogenesis	4	0.141493	0.0845764	ENSG00000107779, ENSG00000128917, ENSG00000106991, ENSG00000139567	2303	8	16792	3.64568	1	1	0.99757
GOTERM_BP_DIRECT	GO:0031175~neuron projection development	20	0.707464	0.085254	ENSG00000073910, ENSG00000177169, ENSG00000159388, ENSG00000069869, ENSG00000176749, ENSG00000118200, ENSG00000135127, ENSG00000174469, ENSG00000171119, ENSG00000204305, ENSG00000169258, ENSG00000125848, ENSG00000162065, ENSG00000169750, ENSG00000169760, ENSG00000164877, ENSG00000109321, ENSG00000018236, ENSG00000075539, ENSG00000076826	2303	100	16792	1.45827	1	1	0.99757
GOTERM_BP_DIRECT	GO:1901215~negative regulation of neuron death	10	0.353732	0.0881987	ENSG00000100604, ENSG00000130203, ENSG00000188906, ENSG00000112964, ENSG00000162924, ENSG00000182087, ENSG00000136235, ENSG00000174059, ENSG00000132386, ENSG00000145335	2303	40	16792	1.82284	1	1	0.99757
GOTERM_BP_DIRECT	GO:0006821~chloride transport	10	0.353732	0.0881987	ENSG00000074855, ENSG00000167995, ENSG00000126562, ENSG00000171714, ENSG00000073464, ENSG00000113327, ENSG00000185101, ENSG00000169583, ENSG00000167614, ENSG00000146205	2303	40	16792	1.82284	1	1	0.99757
GOTERM_BP_DIRECT	GO:0006486~protein glycosylation	22	0.77821	0.0883395	ENSG00000178234, ENSG00000176383, ENSG00000196371, ENSG00000235863, ENSG00000174684, ENSG00000149541, ENSG00000176597, ENSG00000139629, ENSG00000128274, ENSG00000115525, ENSG00000151348, ENSG00000135454, ENSG00000174951, ENSG00000171124, ENSG00000113532, ENSG00000126091, ENSG00000118276, ENSG00000100626, ENSG00000110080, ENSG00000184005, ENSG00000148288, ENSG00000141458	2303	113	16792	1.41956	1	1	0.99757
GOTERM_BP_DIRECT	GO:0001935~endothelial cell proliferation	6	0.212239	0.089135	ENSG00000204217, ENSG00000134013, ENSG00000178607, ENSG00000255346, ENSG00000174059, ENSG00000157227	2303	18	16792	2.43045	1	1	0.99757
GOTERM_BP_DIRECT	GO:0030705~cytoskeleton-dependent intracellular transport	6	0.212239	0.089135	ENSG00000155980, ENSG00000197892, ENSG00000159433, ENSG00000168280, ENSG00000066735, ENSG00000089177	2303	18	16792	2.43045	1	1	0.99757
GOTERM_BP_DIRECT	GO:0048169~regulation of long-term neuronal synaptic plasticity	6	0.212239	0.089135	ENSG00000176884, ENSG00000132535, ENSG00000100321, ENSG00000058404, ENSG00000164418, ENSG00000145335	2303	18	16792	2.43045	1	1	0.99757
GOTERM_BP_DIRECT	GO:0001574~ganglioside biosynthetic process	6	0.212239	0.089135	ENSG00000110080, ENSG00000115525, ENSG00000135454, ENSG00000184005, ENSG00000113532, ENSG00000126091	2303	18	16792	2.43045	1	1	0.99757
GOTERM_BP_DIRECT	GO:0007250~activation of NF-kappaB-inducing kinase activity	6	0.212239	0.089135	ENSG00000174130, ENSG00000164342, ENSG00000120889, ENSG00000141527, ENSG00000181634, ENSG00000100065	2303	18	16792	2.43045	1	1	0.99757
GOTERM_BP_DIRECT	GO:0036342~post-anal tail morphogenesis	6	0.212239	0.089135	ENSG00000125878, ENSG00000162738, ENSG00000166341, ENSG00000204335, ENSG00000104290, ENSG00000142627	2303	18	16792	2.43045	1	1	0.99757
GOTERM_BP_DIRECT	GO:0006796~phosphate-containing compound metabolic process	6	0.212239	0.089135	ENSG00000197594, ENSG00000105329, ENSG00000136960, ENSG00000127329, ENSG00000154269, ENSG00000144136	2303	18	16792	2.43045	1	1	0.99757
GOTERM_BP_DIRECT	GO:0007597~blood coagulation, intrinsic pathway	6	0.212239	0.089135	ENSG00000137509, ENSG00000185010, ENSG00000149131, ENSG00000110799, ENSG00000185245, ENSG00000131187	2303	18	16792	2.43045	1	1	0.99757
GOTERM_BP_DIRECT	GO:0006869~lipid transport	16	0.565971	0.09052	ENSG00000021762, ENSG00000154265, ENSG00000130203, ENSG00000174640, ENSG00000196743, ENSG00000006025, ENSG00000178878, ENSG00000079156, ENSG00000100979, ENSG00000139641, ENSG00000185101, ENSG00000158220, ENSG00000221963, ENSG00000100342, ENSG00000146205, ENSG00000128335	2303	76	16792	1.53502	1	1	0.99757
GOTERM_BP_DIRECT	GO:0022617~extracellular matrix disassembly	16	0.565971	0.09052	ENSG00000156103, ENSG00000026508, ENSG00000099953, ENSG00000038295, ENSG00000154736, ENSG00000151651, ENSG00000116962, ENSG00000148180, ENSG00000157227, ENSG00000035862, ENSG00000169035, ENSG00000166033, ENSG00000106991, ENSG00000143387, ENSG00000142798, ENSG00000102265	2303	76	16792	1.53502	1	1	0.99757
GOTERM_BP_DIRECT	GO:0045944~positive regulation of transcription from RNA polymerase II promoter	150	5.30598	0.0905479	ENSG00000106689, ENSG00000106327, ENSG00000107779, ENSG00000105516, ENSG00000108509, ENSG00000112561, ENSG00000114861, ENSG00000197019, ENSG00000170689, ENSG00000029153, ENSG00000137462, ENSG00000134072, ENSG00000170608, ENSG00000169860, ENSG00000163884, ENSG00000102882, ENSG00000108465, ENSG00000175197, ENSG00000175592, ENSG00000136944, ENSG00000152977, ENSG00000138449, ENSG00000170345, ENSG0000…	2303	981	16792	1.11489	1	1	0.99757
GOTERM_BP_DIRECT	GO:0042994~cytoplasmic sequestering of transcription factor	5	0.176866	0.0908546	ENSG00000126351, ENSG00000112559, ENSG00000146232, ENSG00000107882, ENSG00000119950	2303	13	16792	2.80437	1	1	0.99757
GOTERM_BP_DIRECT	GO:0001916~positive regulation of T cell mediated cytotoxicity	5	0.176866	0.0908546	ENSG00000089041, ENSG00000206503, ENSG00000234745, ENSG00000166710, ENSG00000204592	2303	13	16792	2.80437	1	1	0.99757
GOTERM_BP_DIRECT	GO:0010952~positive regulation of peptidase activity	5	0.176866	0.0908546	ENSG00000188130, ENSG00000103811, ENSG00000106333, ENSG00000163710, ENSG00000157227	2303	13	16792	2.80437	1	1	0.99757
GOTERM_BP_DIRECT	GO:0042761~very long-chain fatty acid biosynthetic process	5	0.176866	0.0908546	ENSG00000118402, ENSG00000119915, ENSG00000188921, ENSG00000165996, ENSG00000197977	2303	13	16792	2.80437	1	1	0.99757
GOTERM_BP_DIRECT	GO:0032516~positive regulation of phosphoprotein phosphatase activity	5	0.176866	0.0908546	ENSG00000113721, ENSG00000160014, ENSG00000096968, ENSG00000087074, ENSG00000213949	2303	13	16792	2.80437	1	1	0.99757
GOTERM_BP_DIRECT	GO:0030178~negative regulation of Wnt signaling pathway	12	0.424478	0.0915885	ENSG00000110092, ENSG00000100968, ENSG00000138083, ENSG00000168772, ENSG00000112559, ENSG00000156076, ENSG00000050165, ENSG00000131196, ENSG00000185269, ENSG00000213923, ENSG00000123384, ENSG00000197380	2303	52	16792	1.68262	1	1	0.99757
GOTERM_BP_DIRECT	GO:0019233~sensory perception of pain	12	0.424478	0.0915885	ENSG00000179148, ENSG00000089041, ENSG00000258839, ENSG00000073756, ENSG00000176884, ENSG00000154153, ENSG00000169992, ENSG00000169860, ENSG00000135124, ENSG00000102882, ENSG00000125510, ENSG00000196549	2303	52	16792	1.68262	1	1	0.99757
GOTERM_BP_DIRECT	GO:0045214~sarcomere organization	8	0.282985	0.0922819	ENSG00000165410, ENSG00000173991, ENSG00000140416, ENSG00000114861, ENSG00000122367, ENSG00000155657, ENSG00000148677, ENSG00000140795	2303	29	16792	2.01141	1	1	0.99757
GOTERM_BP_DIRECT	GO:2000672~negative regulation of motor neuron apoptotic process	3	0.10612	0.0931876	ENSG00000139625, ENSG00000065559, ENSG00000006016	2303	4	16792	5.46852	1	1	0.99757
GOTERM_BP_DIRECT	GO:0019538~protein metabolic process	3	0.10612	0.0931876	ENSG00000105245, ENSG00000156103, ENSG00000112208	2303	4	16792	5.46852	1	1	0.99757
GOTERM_BP_DIRECT	GO:0046449~creatinine metabolic process	3	0.10612	0.0931876	ENSG00000126561, ENSG00000112964, ENSG00000196549	2303	4	16792	5.46852	1	1	0.99757
GOTERM_BP_DIRECT	GO:0070294~renal sodium ion absorption	3	0.10612	0.0931876	ENSG00000126562, ENSG00000146021, ENSG00000102316	2303	4	16792	5.46852	1	1	0.99757
GOTERM_BP_DIRECT	GO:0018916~nitrobenzene metabolic process	3	0.10612	0.0931876	ENSG00000213366, ENSG00000168765, ENSG00000134202	2303	4	16792	5.46852	1	1	0.99757
GOTERM_BP_DIRECT	GO:0086016~AV node cell action potential	3	0.10612	0.0931876	ENSG00000177098, ENSG00000006283, ENSG00000183873	2303	4	16792	5.46852	1	1	0.99757
GOTERM_BP_DIRECT	GO:0010766~negative regulation of sodium ion transport	3	0.10612	0.0931876	ENSG00000126562, ENSG00000069869, ENSG00000135919	2303	4	16792	5.46852	1	1	0.99757
GOTERM_BP_DIRECT	GO:0045964~positive regulation of dopamine metabolic process	3	0.10612	0.0931876	ENSG00000069535, ENSG00000183044, ENSG00000170775	2303	4	16792	5.46852	1	1	0.99757
GOTERM_BP_DIRECT	GO:0002155~regulation of thyroid hormone mediated signaling pathway	3	0.10612	0.0931876	ENSG00000084676, ENSG00000137509, ENSG00000126351	2303	4	16792	5.46852	1	1	0.99757
GOTERM_BP_DIRECT	GO:0060763~mammary duct terminal end bud growth	3	0.10612	0.0931876	ENSG00000184371, ENSG00000173531, ENSG00000117139	2303	4	16792	5.46852	1	1	0.99757
GOTERM_BP_DIRECT	GO:0046464~acylglycerol catabolic process	3	0.10612	0.0931876	ENSG00000074416, ENSG00000100997, ENSG00000163686	2303	4	16792	5.46852	1	1	0.99757
GOTERM_BP_DIRECT	GO:0042506~tyrosine phosphorylation of Stat5 protein	3	0.10612	0.0931876	ENSG00000096968, ENSG00000101213, ENSG00000164136	2303	4	16792	5.46852	1	1	0.99757
GOTERM_BP_DIRECT	GO:0030501~positive regulation of bone mineralization	9	0.318359	0.0970865	ENSG00000204217, ENSG00000089041, ENSG00000046653, ENSG00000187608, ENSG00000188763, ENSG00000169884, ENSG00000107779, ENSG00000105329, ENSG00000162878	2303	35	16792	1.87492	1	1	0.99757
GOTERM_BP_DIRECT	GO:0001890~placenta development	9	0.318359	0.0970865	ENSG00000170965, ENSG00000196839, ENSG00000143845, ENSG00000166033, ENSG00000242265, ENSG00000188910, ENSG00000044090, ENSG00000181649, ENSG00000121454	2303	35	16792	1.87492	1	1	0.99757
GOTERM_BP_DIRECT	GO:0007275~multicellular organism development	83	2.93597	0.0980996	ENSG00000106004, ENSG00000049249, ENSG00000152580, ENSG00000105516, ENSG00000099860, ENSG00000111752, ENSG00000134874, ENSG00000196923, ENSG00000135048, ENSG00000164176, ENSG00000174804, ENSG00000188389, ENSG00000131080, ENSG00000170608, ENSG00000128714, ENSG00000142627, ENSG00000101115, ENSG00000050165, ENSG00000130827, ENSG00000090006, ENSG00000054967, ENSG00000140961, ENSG00000105991, ENSG0000…	2303	521	16792	1.16158	1	1	0.99757
GOTERM_BP_DIRECT	GO:0032526~response to retinoic acid	10	0.353732	0.0999325	ENSG00000084676, ENSG00000129355, ENSG00000204516, ENSG00000165272, ENSG00000120129, ENSG00000103811, ENSG00000113721, ENSG00000148344, ENSG00000197081, ENSG00000004468	2303	41	16792	1.77838	1	1	0.99757

## Sheet: OVCAR3 p300 TAZ2-sg Down DEGs
Category	Term	Count	%	PValue	Genes	List Total	Pop Hits	Pop Total	Fold Enrichment	Bonferroni	Benjamini	FDR
GOTERM_BP_DIRECT	GO:0001657~ureteric bud development	17	0.94392	3.41519e-08	ENSG00000104332, ENSG00000184937, ENSG00000273706, ENSG00000164619, ENSG00000066468, ENSG00000112246, ENSG00000077782, ENSG00000137834, ENSG00000115884, ENSG00000164056, ENSG00000143867, ENSG00000101665, ENSG00000054598, ENSG00000126778, ENSG00000145147, ENSG00000101144, ENSG00000125378	1460	38	16792	5.14535	0.000165213	0.000165227	0.00016451
GOTERM_BP_DIRECT	GO:0001525~angiogenesis	44	2.44309	5.02757e-07	ENSG00000161714, ENSG00000154188, ENSG00000105974, ENSG00000136999, ENSG00000138639, ENSG00000182718, ENSG00000128052, ENSG00000066468, ENSG00000166292, ENSG00000004399, ENSG00000177606, ENSG00000005108, ENSG00000134215, ENSG00000150782, ENSG00000156427, ENSG00000118257, ENSG00000143995, ENSG00000115053, ENSG00000165025, ENSG00000185215, ENSG00000182585, ENSG00000255346, ENSG00000169429, ENSG0000…	1460	223	16792	2.26933	0.00242938	0.00121617	0.00121089
GOTERM_BP_DIRECT	GO:0042493~response to drug	52	2.88728	3.68395e-06	ENSG00000170370, ENSG00000135046, ENSG00000177606, ENSG00000152669, ENSG00000168610, ENSG00000157193, ENSG00000151726, ENSG00000132170, ENSG00000083720, ENSG00000021826, ENSG00000183454, ENSG00000130707, ENSG00000108984, ENSG00000165029, ENSG00000104332, ENSG00000171791, ENSG00000072310, ENSG00000150630, ENSG00000198805, ENSG00000167972, ENSG00000113083, ENSG00000110090, ENSG00000079215, ENSG0000…	1460	304	16792	1.96734	0.0176651	0.00594098	0.00591519
GOTERM_BP_DIRECT	GO:0071526~semaphorin-plexin signaling pathway	12	0.666297	6.57779e-05	ENSG00000082684, ENSG00000112902, ENSG00000153993, ENSG00000001617, ENSG00000185033, ENSG00000105976, ENSG00000075213, ENSG00000196576, ENSG00000004399, ENSG00000164050, ENSG00000099250, ENSG00000137872	1460	33	16792	4.18232	0.272575	0.0554011	0.0551606
GOTERM_BP_DIRECT	GO:0001649~osteoblast differentiation	23	1.27707	7.12624e-05	ENSG00000104332, ENSG00000105202, ENSG00000152661, ENSG00000167085, ENSG00000167460, ENSG00000041982, ENSG00000138795, ENSG00000152785, ENSG00000115541, ENSG00000038427, ENSG00000169710, ENSG00000115461, ENSG00000205213, ENSG00000183691, ENSG00000128606, ENSG00000102678, ENSG00000128602, ENSG00000146674, ENSG00000165732, ENSG00000181449, ENSG00000105880, ENSG00000125378, ENSG00000147655	1460	104	16792	2.54357	0.291624	0.0554011	0.0551606
GOTERM_BP_DIRECT	GO:0030855~epithelial cell differentiation	18	0.999445	7.70015e-05	ENSG00000128311, ENSG00000184937, ENSG00000114638, ENSG00000112667, ENSG00000066468, ENSG00000117318, ENSG00000170477, ENSG00000158710, ENSG00000131981, ENSG00000135373, ENSG00000132170, ENSG00000110090, ENSG00000185499, ENSG00000126778, ENSG00000101144, ENSG00000105880, ENSG00000164733, ENSG00000163435	1460	70	16792	2.9575	0.311023	0.0554011	0.0551606
GOTERM_BP_DIRECT	GO:0008283~cell proliferation	55	3.05386	8.06976e-05	ENSG00000157554, ENSG00000173207, ENSG00000136810, ENSG00000170214, ENSG00000170577, ENSG00000276644, ENSG00000186480, ENSG00000165025, ENSG00000168610, ENSG00000255346, ENSG00000124479, ENSG00000126778, ENSG00000101670, ENSG00000163808, ENSG00000171791, ENSG00000129173, ENSG00000213853, ENSG00000181274, ENSG00000083307, ENSG00000171552, ENSG00000137310, ENSG00000174669, ENSG00000137193, ENSG0000…	1460	366	16792	1.72835	0.323235	0.0554011	0.0551606
GOTERM_BP_DIRECT	GO:0045746~negative regulation of Notch signaling pathway	11	0.610772	0.000102068	ENSG00000113916, ENSG00000164683, ENSG00000135547, ENSG00000176907, ENSG00000198435, ENSG00000139405, ENSG00000158555, ENSG00000101144, ENSG00000144355, ENSG00000100906, ENSG00000125850	1460	29	16792	4.36259	0.389716	0.0554011	0.0551606
GOTERM_BP_DIRECT	GO:0008285~negative regulation of cell proliferation	58	3.22043	0.000103061	ENSG00000181104, ENSG00000184937, ENSG00000134954, ENSG00000180573, ENSG00000254093, ENSG00000167085, ENSG00000177606, ENSG00000164056, ENSG00000163485, ENSG00000168610, ENSG00000090447, ENSG00000169429, ENSG00000102760, ENSG00000094804, ENSG00000104332, ENSG00000136826, ENSG00000133639, ENSG00000164938, ENSG00000104419, ENSG00000082458, ENSG00000137834, ENSG00000150630, ENSG00000010278, ENSG0000…	1460	396	16792	1.68454	0.392641	0.0554011	0.0551606
GOTERM_BP_DIRECT	GO:0042474~middle ear morphogenesis	9	0.499722	0.000154891	ENSG00000186480, ENSG00000143867, ENSG00000183691, ENSG00000078401, ENSG00000179981, ENSG00000077782, ENSG00000126778, ENSG00000164920, ENSG00000170577	1460	20	16792	5.17562	0.52736	0.0660445	0.0657579
GOTERM_BP_DIRECT	GO:0007584~response to nutrient	18	0.999445	0.000160768	ENSG00000067225, ENSG00000115457, ENSG00000151882, ENSG00000134333, ENSG00000118432, ENSG00000113161, ENSG00000164761, ENSG00000023909, ENSG00000151726, ENSG00000132170, ENSG00000083720, ENSG00000163513, ENSG00000183023, ENSG00000130707, ENSG00000181019, ENSG00000101670, ENSG00000165029, ENSG00000145423	1460	74	16792	2.79763	0.540612	0.0660445	0.0657579
GOTERM_BP_DIRECT	GO:0043410~positive regulation of MAPK cascade	19	1.05497	0.000163814	ENSG00000157404, ENSG00000181104, ENSG00000198121, ENSG00000128342, ENSG00000148053, ENSG00000128052, ENSG00000066468, ENSG00000171132, ENSG00000136244, ENSG00000026103, ENSG00000077782, ENSG00000170214, ENSG00000171105, ENSG00000164761, ENSG00000120896, ENSG00000102678, ENSG00000146674, ENSG00000100311, ENSG00000181449	1460	81	16792	2.69785	0.547333	0.0660445	0.0657579
GOTERM_BP_DIRECT	GO:1902287~semaphorin-plexin signaling pathway involved in axon guidance	7	0.388673	0.000248478	ENSG00000001617, ENSG00000075213, ENSG00000196576, ENSG00000004399, ENSG00000164050, ENSG00000099250, ENSG00000114554	1460	12	16792	6.70913	0.699493	0.083286	0.0829245
GOTERM_BP_DIRECT	GO:0009611~response to wounding	16	0.888395	0.000253207	ENSG00000129455, ENSG00000181104, ENSG00000117318, ENSG00000041982, ENSG00000099250, ENSG00000136997, ENSG00000152518, ENSG00000102934, ENSG00000204531, ENSG00000185650, ENSG00000079215, ENSG00000183454, ENSG00000100311, ENSG00000181449, ENSG00000164687, ENSG00000092969	1460	63	16792	2.92098	0.706292	0.083286	0.0829245
GOTERM_BP_DIRECT	GO:0009953~dorsal/ventral pattern formation	11	0.610772	0.000258224	ENSG00000186063, ENSG00000164651, ENSG00000138002, ENSG00000273706, ENSG00000183691, ENSG00000078401, ENSG00000173917, ENSG00000154309, ENSG00000139318, ENSG00000185920, ENSG00000125850	1460	32	16792	3.9536	0.713338	0.083286	0.0829245
GOTERM_BP_DIRECT	GO:0043627~response to estrogen	16	0.888395	0.000364531	ENSG00000179862, ENSG00000104267, ENSG00000105974, ENSG00000144381, ENSG00000115457, ENSG00000137834, ENSG00000171345, ENSG00000134333, ENSG00000157765, ENSG00000080824, ENSG00000164761, ENSG00000108370, ENSG00000132170, ENSG00000163513, ENSG00000069482, ENSG00000272398	1460	65	16792	2.83111	0.828629	0.110225	0.109747
GOTERM_BP_DIRECT	GO:0050679~positive regulation of epithelial cell proliferation	15	0.832871	0.000502704	ENSG00000104332, ENSG00000066468, ENSG00000136244, ENSG00000136997, ENSG00000146648, ENSG00000143867, ENSG00000183691, ENSG00000102678, ENSG00000128602, ENSG00000182585, ENSG00000125398, ENSG00000105880, ENSG00000239672, ENSG00000164920, ENSG00000125378	1460	60	16792	2.87534	0.9122	0.143064	0.142443
GOTERM_BP_DIRECT	GO:0030335~positive regulation of cell migration	31	1.72127	0.000573452	ENSG00000112902, ENSG00000153993, ENSG00000181104, ENSG00000128052, ENSG00000065534, ENSG00000138795, ENSG00000171105, ENSG00000146648, ENSG00000185033, ENSG00000164251, ENSG00000185652, ENSG00000145675, ENSG00000213066, ENSG00000183779, ENSG00000157404, ENSG00000111846, ENSG00000150594, ENSG00000001617, ENSG00000141738, ENSG00000103888, ENSG00000137872, ENSG00000079691, ENSG00000082684, ENSG0000…	1460	184	16792	1.93773	0.93766	0.153043	0.152378
GOTERM_BP_DIRECT	GO:0042127~regulation of cell proliferation	31	1.72127	0.000628833	ENSG00000113916, ENSG00000129521, ENSG00000161714, ENSG00000095303, ENSG00000163938, ENSG00000135046, ENSG00000177606, ENSG00000026103, ENSG00000041982, ENSG00000173801, ENSG00000118515, ENSG00000081041, ENSG00000162434, ENSG00000157404, ENSG00000065361, ENSG00000134046, ENSG00000163191, ENSG00000104419, ENSG00000072274, ENSG00000171310, ENSG00000130066, ENSG00000100906, ENSG00000164761, ENSG0000…	1460	185	16792	1.92726	0.95232	0.153043	0.152378
GOTERM_BP_DIRECT	GO:0090190~positive regulation of branching involved in ureteric bud morphogenesis	8	0.444198	0.000728036	ENSG00000125618, ENSG00000205213, ENSG00000273706, ENSG00000183691, ENSG00000128602, ENSG00000126778, ENSG00000125398, ENSG00000134245	1460	19	16792	4.84268	0.970505	0.153043	0.152378
GOTERM_BP_DIRECT	GO:0071560~cellular response to transforming growth factor beta stimulus	13	0.721821	0.000785093	ENSG00000104332, ENSG00000105974, ENSG00000172572, ENSG00000133110, ENSG00000109819, ENSG00000134532, ENSG00000114251, ENSG00000152518, ENSG00000185650, ENSG00000078401, ENSG00000101665, ENSG00000105185, ENSG00000125398	1460	49	16792	3.05138	0.977624	0.153043	0.152378
GOTERM_BP_DIRECT	GO:0008284~positive regulation of cell proliferation	62	3.44253	0.00079573	ENSG00000181104, ENSG00000134954, ENSG00000066468, ENSG00000171388, ENSG00000138795, ENSG00000175505, ENSG00000156427, ENSG00000171105, ENSG00000168610, ENSG00000174808, ENSG00000185630, ENSG00000141655, ENSG00000213066, ENSG00000104332, ENSG00000150594, ENSG00000171791, ENSG00000213853, ENSG00000171552, ENSG00000150630, ENSG00000142453, ENSG00000100219, ENSG00000078401, ENSG00000102678, ENSG0000…	1460	466	16792	1.53023	0.978747	0.153043	0.152378
GOTERM_BP_DIRECT	GO:0050680~negative regulation of epithelial cell proliferation	14	0.777346	0.000831236	ENSG00000104332, ENSG00000163913, ENSG00000066468, ENSG00000114446, ENSG00000069702, ENSG00000170477, ENSG00000138002, ENSG00000114251, ENSG00000125398, ENSG00000181449, ENSG00000185920, ENSG00000125378, ENSG00000092969, ENSG00000145423	1460	56	16792	2.87534	0.982104	0.153043	0.152378
GOTERM_BP_DIRECT	GO:0033138~positive regulation of peptidyl-serine phosphorylation	16	0.888395	0.000840182	ENSG00000154188, ENSG00000128342, ENSG00000105974, ENSG00000148053, ENSG00000171791, ENSG00000137936, ENSG00000136158, ENSG00000136244, ENSG00000137486, ENSG00000136810, ENSG00000114251, ENSG00000232810, ENSG00000079337, ENSG00000185652, ENSG00000058668, ENSG00000145423	1460	70	16792	2.62888	0.982863	0.153043	0.152378
GOTERM_BP_DIRECT	GO:0003184~pulmonary valve morphogenesis	6	0.333148	0.000854104	ENSG00000164683, ENSG00000135547, ENSG00000137834, ENSG00000125378, ENSG00000092969, ENSG00000101384	1460	10	16792	6.90082	0.98398	0.153043	0.152378
GOTERM_BP_DIRECT	GO:0060044~negative regulation of cardiac muscle cell proliferation	6	0.333148	0.000854104	ENSG00000152661, ENSG00000183691, ENSG00000185386, ENSG00000163513, ENSG00000138207, ENSG00000082482	1460	10	16792	6.90082	0.98398	0.153043	0.152378
GOTERM_BP_DIRECT	GO:0010944~negative regulation of transcription by competitive promoter binding	6	0.333148	0.000854104	ENSG00000276644, ENSG00000123095, ENSG00000185499, ENSG00000167085, ENSG00000101665, ENSG00000125850	1460	10	16792	6.90082	0.98398	0.153043	0.152378
GOTERM_BP_DIRECT	GO:0070373~negative regulation of ERK1 and ERK2 cascade	14	0.777346	0.00117919	ENSG00000136826, ENSG00000153233, ENSG00000128342, ENSG00000048540, ENSG00000077942, ENSG00000136158, ENSG00000167085, ENSG00000139318, ENSG00000137486, ENSG00000120875, ENSG00000164056, ENSG00000100219, ENSG00000092820, ENSG00000165238	1460	58	16792	2.77619	0.996682	0.199919	0.199051
GOTERM_BP_DIRECT	GO:0048843~negative regulation of axon extension involved in axon guidance	9	0.499722	0.00119836	ENSG00000082684, ENSG00000112902, ENSG00000153993, ENSG00000114251, ENSG00000001617, ENSG00000185033, ENSG00000075213, ENSG00000099250, ENSG00000137872	1460	26	16792	3.98124	0.996976	0.199919	0.199051
GOTERM_BP_DIRECT	GO:0042060~wound healing	17	0.94392	0.00125673	ENSG00000065361, ENSG00000197442, ENSG00000115009, ENSG00000136244, ENSG00000041982, ENSG00000205420, ENSG00000075275, ENSG00000073060, ENSG00000115884, ENSG00000146648, ENSG00000114251, ENSG00000183691, ENSG00000113083, ENSG00000158055, ENSG00000163513, ENSG00000259207, ENSG00000092969	1460	80	16792	2.44404	0.997721	0.202668	0.201788
GOTERM_BP_DIRECT	GO:0071320~cellular response to cAMP	13	0.721821	0.00137712	ENSG00000151320, ENSG00000184937, ENSG00000113448, ENSG00000115461, ENSG00000103319, ENSG00000021826, ENSG00000185650, ENSG00000079337, ENSG00000183023, ENSG00000092820, ENSG00000123104, ENSG00000130707, ENSG00000124253	1460	52	16792	2.87534	0.998728	0.208203	0.2073
GOTERM_BP_DIRECT	GO:0042472~inner ear morphogenesis	13	0.721821	0.00137712	ENSG00000186716, ENSG00000174343, ENSG00000136158, ENSG00000066468, ENSG00000075275, ENSG00000077782, ENSG00000112320, ENSG00000125618, ENSG00000186480, ENSG00000204103, ENSG00000102678, ENSG00000126778, ENSG00000105880	1460	52	16792	2.87534	0.998728	0.208203	0.2073
GOTERM_BP_DIRECT	GO:0042476~odontogenesis	9	0.499722	0.00157469	ENSG00000143867, ENSG00000066468, ENSG00000117318, ENSG00000115884, ENSG00000164920, ENSG00000168646, ENSG00000161798, ENSG00000125378, ENSG00000092969	1460	27	16792	3.83379	0.999512	0.220503	0.219546
GOTERM_BP_DIRECT	GO:0010595~positive regulation of endothelial cell migration	12	0.666297	0.00158536	ENSG00000154188, ENSG00000134954, ENSG00000138772, ENSG00000114251, ENSG00000078401, ENSG00000128052, ENSG00000111961, ENSG00000259207, ENSG00000073060, ENSG00000099250, ENSG00000125378, ENSG00000118257	1460	46	16792	3.00036	0.999536	0.220503	0.219546
GOTERM_BP_DIRECT	GO:0051091~positive regulation of sequence-specific DNA binding transcription factor activity	20	1.11049	0.0016315	ENSG00000157404, ENSG00000162407, ENSG00000150347, ENSG00000136244, ENSG00000132274, ENSG00000109819, ENSG00000155846, ENSG00000173801, ENSG00000149948, ENSG00000174804, ENSG00000138772, ENSG00000132170, ENSG00000118418, ENSG00000078401, ENSG00000232810, ENSG00000124479, ENSG00000141655, ENSG00000102760, ENSG00000107201, ENSG00000215021	1460	105	16792	2.19074	0.999629	0.220503	0.219546
GOTERM_BP_DIRECT	GO:0048661~positive regulation of smooth muscle cell proliferation	14	0.777346	0.00164079	ENSG00000066468, ENSG00000177606, ENSG00000136244, ENSG00000109819, ENSG00000136997, ENSG00000150782, ENSG00000113161, ENSG00000146648, ENSG00000085662, ENSG00000078401, ENSG00000232810, ENSG00000163513, ENSG00000100311, ENSG00000125378	1460	60	16792	2.68365	0.999645	0.220503	0.219546
GOTERM_BP_DIRECT	GO:0030326~embryonic limb morphogenesis	11	0.610772	0.00178812	ENSG00000138829, ENSG00000164651, ENSG00000102678, ENSG00000185630, ENSG00000077782, ENSG00000157796, ENSG00000138795, ENSG00000101144, ENSG00000105880, ENSG00000185920, ENSG00000092969	1460	40	16792	3.16288	0.999826	0.233809	0.232794
GOTERM_BP_DIRECT	GO:0048146~positive regulation of fibroblast proliferation	13	0.721821	0.00194696	ENSG00000077942, ENSG00000182718, ENSG00000177606, ENSG00000136997, ENSG00000197956, ENSG00000146648, ENSG00000114251, ENSG00000174808, ENSG00000100311, ENSG00000145386, ENSG00000108175, ENSG00000140464, ENSG00000094804	1460	54	16792	2.76885	0.99992	0.236595	0.235568
GOTERM_BP_DIRECT	GO:0050919~negative chemotaxis	10	0.555247	0.00195614	ENSG00000082684, ENSG00000112902, ENSG00000153993, ENSG00000001617, ENSG00000185033, ENSG00000075213, ENSG00000259207, ENSG00000145147, ENSG00000137872, ENSG00000118257	1460	34	16792	3.38276	0.999923	0.236595	0.235568
GOTERM_BP_DIRECT	GO:0001837~epithelial to mesenchymal transition	10	0.555247	0.00195614	ENSG00000149948, ENSG00000114251, ENSG00000196154, ENSG00000183691, ENSG00000066468, ENSG00000069702, ENSG00000125398, ENSG00000138795, ENSG00000101144, ENSG00000092969	1460	34	16792	3.38276	0.999923	0.236595	0.235568
GOTERM_BP_DIRECT	GO:0055114~oxidation-reduction process	73	4.0533	0.00217128	ENSG00000129521, ENSG00000111716, ENSG00000180011, ENSG00000095303, ENSG00000104549, ENSG00000158125, ENSG00000115159, ENSG00000136810, ENSG00000172115, ENSG00000203668, ENSG00000085662, ENSG00000168453, ENSG00000183010, ENSG00000161267, ENSG00000186205, ENSG00000130508, ENSG00000255346, ENSG00000181019, ENSG00000089250, ENSG00000149084, ENSG00000047457, ENSG00000113924, ENSG00000148672, ENSG0000…	1460	592	16792	1.41824	0.999973	0.241749	0.240699
GOTERM_BP_DIRECT	GO:0043524~negative regulation of neuron apoptotic process	23	1.27707	0.0022116	ENSG00000181104, ENSG00000074317, ENSG00000065361, ENSG00000154188, ENSG00000103460, ENSG00000144381, ENSG00000148053, ENSG00000171791, ENSG00000177606, ENSG00000109819, ENSG00000171552, ENSG00000172216, ENSG00000099250, ENSG00000175505, ENSG00000096384, ENSG00000119335, ENSG00000205726, ENSG00000023909, ENSG00000171956, ENSG00000185652, ENSG00000126778, ENSG00000144355, ENSG00000145864	1460	132	16792	2.00403	0.999978	0.241749	0.240699
GOTERM_BP_DIRECT	GO:0030148~sphingolipid biosynthetic process	12	0.666297	0.00228665	ENSG00000113163, ENSG00000166224, ENSG00000072210, ENSG00000172296, ENSG00000090661, ENSG00000162407, ENSG00000163590, ENSG00000132746, ENSG00000196542, ENSG00000163082, ENSG00000006534, ENSG00000170522	1460	48	16792	2.87534	0.999985	0.241749	0.240699
GOTERM_BP_DIRECT	GO:0007507~heart development	29	1.61022	0.00229189	ENSG00000184937, ENSG00000152661, ENSG00000105877, ENSG00000117318, ENSG00000118257, ENSG00000132170, ENSG00000083720, ENSG00000185650, ENSG00000187535, ENSG00000048052, ENSG00000092969, ENSG00000065361, ENSG00000100490, ENSG00000133816, ENSG00000099139, ENSG00000134046, ENSG00000075142, ENSG00000138207, ENSG00000114279, ENSG00000143867, ENSG00000113083, ENSG00000078401, ENSG00000163513, ENSG0000…	1460	183	16792	1.82262	0.999985	0.241749	0.240699
GOTERM_BP_DIRECT	GO:0007605~sensory perception of sound	23	1.27707	0.00243773	ENSG00000107736, ENSG00000164904, ENSG00000197971, ENSG00000103888, ENSG00000136158, ENSG00000077782, ENSG00000081923, ENSG00000112320, ENSG00000112782, ENSG00000165474, ENSG00000174804, ENSG00000121742, ENSG00000144749, ENSG00000184154, ENSG00000157087, ENSG00000079215, ENSG00000134809, ENSG00000124479, ENSG00000187017, ENSG00000126778, ENSG00000146038, ENSG00000145864, ENSG00000166833	1460	133	16792	1.98896	0.999993	0.241749	0.240699
GOTERM_BP_DIRECT	GO:1902285~semaphorin-plexin signaling pathway involved in neuron projection guidance	4	0.222099	0.00244847	ENSG00000001617, ENSG00000075213, ENSG00000099250, ENSG00000118257	1460	4	16792	11.5014	0.999993	0.241749	0.240699
GOTERM_BP_DIRECT	GO:0036486~ventral trunk neural crest cell migration	4	0.222099	0.00244847	ENSG00000001617, ENSG00000075213, ENSG00000099250, ENSG00000118257	1460	4	16792	11.5014	0.999993	0.241749	0.240699
GOTERM_BP_DIRECT	GO:0097490~sympathetic neuron projection extension	4	0.222099	0.00244847	ENSG00000001617, ENSG00000075213, ENSG00000099250, ENSG00000118257	1460	4	16792	11.5014	0.999993	0.241749	0.240699
GOTERM_BP_DIRECT	GO:0097491~sympathetic neuron projection guidance	4	0.222099	0.00244847	ENSG00000001617, ENSG00000075213, ENSG00000099250, ENSG00000118257	1460	4	16792	11.5014	0.999993	0.241749	0.240699
GOTERM_BP_DIRECT	GO:0048662~negative regulation of smooth muscle cell proliferation	9	0.499722	0.00260399	ENSG00000136826, ENSG00000115461, ENSG00000118503, ENSG00000132170, ENSG00000113389, ENSG00000146674, ENSG00000109819, ENSG00000169418, ENSG00000168811	1460	29	16792	3.56939	0.999997	0.251962	0.250868
GOTERM_BP_DIRECT	GO:0001570~vasculogenesis	13	0.721821	0.0026968	ENSG00000184937, ENSG00000135547, ENSG00000105974, ENSG00000148053, ENSG00000128052, ENSG00000166292, ENSG00000174804, ENSG00000166224, ENSG00000185650, ENSG00000163513, ENSG00000061273, ENSG00000128602, ENSG00000108175	1460	56	16792	2.66996	0.999998	0.255826	0.254715
GOTERM_BP_DIRECT	GO:0008584~male gonad development	18	0.999445	0.00281602	ENSG00000157404, ENSG00000104332, ENSG00000184937, ENSG00000171791, ENSG00000112972, ENSG00000150347, ENSG00000171552, ENSG00000134245, ENSG00000171105, ENSG00000149948, ENSG00000114251, ENSG00000187554, ENSG00000013619, ENSG00000102678, ENSG00000153094, ENSG00000125398, ENSG00000092969, ENSG00000145423	1460	94	16792	2.20239	0.999999	0.261998	0.260861
GOTERM_BP_DIRECT	GO:0043066~negative regulation of apoptotic process	58	3.22043	0.00316128	ENSG00000184937, ENSG00000135046, ENSG00000138795, ENSG00000113013, ENSG00000113494, ENSG00000163485, ENSG00000168610, ENSG00000174808, ENSG00000181019, ENSG00000104332, ENSG00000171791, ENSG00000171310, ENSG00000171552, ENSG00000137834, ENSG00000131652, ENSG00000137193, ENSG00000100219, ENSG00000139211, ENSG00000114251, ENSG00000143867, ENSG00000128602, ENSG00000164109, ENSG00000183049, ENSG0000…	1460	455	16792	1.46611	1	0.283613	0.282382
GOTERM_BP_DIRECT	GO:0035904~aorta development	7	0.388673	0.00316559	ENSG00000049323, ENSG00000139174, ENSG00000113083, ENSG00000004399, ENSG00000081479, ENSG00000137834, ENSG00000070614	1460	18	16792	4.47275	1	0.283613	0.282382
GOTERM_BP_DIRECT	GO:0048706~embryonic skeletal system development	9	0.499722	0.00328455	ENSG00000114251, ENSG00000120549, ENSG00000173253, ENSG00000183691, ENSG00000099139, ENSG00000102678, ENSG00000185630, ENSG00000138207, ENSG00000144355	1460	30	16792	3.45041	1	0.283762	0.28253
GOTERM_BP_DIRECT	GO:0044344~cellular response to fibroblast growth factor stimulus	9	0.499722	0.00328455	ENSG00000104332, ENSG00000023909, ENSG00000152518, ENSG00000273706, ENSG00000021826, ENSG00000185650, ENSG00000133110, ENSG00000136997, ENSG00000169429	1460	30	16792	3.45041	1	0.283762	0.28253
GOTERM_BP_DIRECT	GO:0035019~somatic stem cell population maintenance	14	0.777346	0.0034752	ENSG00000136826, ENSG00000157404, ENSG00000104332, ENSG00000178764, ENSG00000116016, ENSG00000149948, ENSG00000168610, ENSG00000152518, ENSG00000204531, ENSG00000183691, ENSG00000185630, ENSG00000124766, ENSG00000125398, ENSG00000181449	1460	65	16792	2.47722	1	0.286596	0.285352
GOTERM_BP_DIRECT	GO:0014068~positive regulation of phosphatidylinositol 3-kinase signaling	14	0.777346	0.0034752	ENSG00000157404, ENSG00000181104, ENSG00000065361, ENSG00000154188, ENSG00000148053, ENSG00000128052, ENSG00000164050, ENSG00000077782, ENSG00000150782, ENSG00000135362, ENSG00000164251, ENSG00000100311, ENSG00000125398, ENSG00000092969	1460	65	16792	2.47722	1	0.286596	0.285352
GOTERM_BP_DIRECT	GO:0060644~mammary gland epithelial cell differentiation	6	0.333148	0.00349507	ENSG00000183779, ENSG00000113494, ENSG00000128602, ENSG00000170430, ENSG00000172216, ENSG00000185920	1460	13	16792	5.30832	1	0.286596	0.285352
GOTERM_BP_DIRECT	GO:0007162~negative regulation of cell adhesion	10	0.555247	0.00366203	ENSG00000112902, ENSG00000065361, ENSG00000154188, ENSG00000111348, ENSG00000077942, ENSG00000196576, ENSG00000164050, ENSG00000041982, ENSG00000164488, ENSG00000128567	1460	37	16792	3.10848	1	0.295281	0.294
GOTERM_BP_DIRECT	GO:0030334~regulation of cell migration	15	0.832871	0.00421074	ENSG00000182957, ENSG00000112769, ENSG00000196576, ENSG00000004399, ENSG00000164050, ENSG00000114554, ENSG00000118515, ENSG00000166670, ENSG00000121966, ENSG00000179051, ENSG00000259207, ENSG00000182168, ENSG00000107201, ENSG00000183943, ENSG00000101384	1460	74	16792	2.33136	1	0.330639	0.329204
GOTERM_BP_DIRECT	GO:0071407~cellular response to organic cyclic compound	13	0.721821	0.00424569	ENSG00000134046, ENSG00000170430, ENSG00000077264, ENSG00000172216, ENSG00000171631, ENSG00000150782, ENSG00000096384, ENSG00000100906, ENSG00000115461, ENSG00000168610, ENSG00000232810, ENSG00000147509, ENSG00000168646	1460	59	16792	2.5342	1	0.330639	0.329204
GOTERM_BP_DIRECT	GO:0015949~nucleobase-containing small molecule interconversion	8	0.444198	0.0043739	ENSG00000165695, ENSG00000198431, ENSG00000155085, ENSG00000085231, ENSG00000239672, ENSG00000136810, ENSG00000140057, ENSG00000154027	1460	25	16792	3.68044	1	0.330639	0.329204
GOTERM_BP_DIRECT	GO:0060976~coronary vasculature development	8	0.444198	0.0043739	ENSG00000049323, ENSG00000099139, ENSG00000139174, ENSG00000004399, ENSG00000081479, ENSG00000137834, ENSG00000125378, ENSG00000070614	1460	25	16792	3.68044	1	0.330639	0.329204
GOTERM_BP_DIRECT	GO:0030514~negative regulation of BMP signaling pathway	11	0.610772	0.00452129	ENSG00000104332, ENSG00000158747, ENSG00000141232, ENSG00000114251, ENSG00000105974, ENSG00000183691, ENSG00000164619, ENSG00000171243, ENSG00000101665, ENSG00000137834, ENSG00000145423	1460	45	16792	2.81145	1	0.335862	0.334404
GOTERM_BP_DIRECT	GO:0006629~lipid metabolic process	25	1.38812	0.00458183	ENSG00000161714, ENSG00000104763, ENSG00000172572, ENSG00000162407, ENSG00000095303, ENSG00000081479, ENSG00000006534, ENSG00000166035, ENSG00000157193, ENSG00000132170, ENSG00000120437, ENSG00000101670, ENSG00000134824, ENSG00000163803, ENSG00000132746, ENSG00000111666, ENSG00000072310, ENSG00000112972, ENSG00000173599, ENSG00000171234, ENSG00000158555, ENSG00000197943, ENSG00000198911, ENSG0000…	1460	157	16792	1.83143	1	0.335862	0.334404
GOTERM_BP_DIRECT	GO:0002237~response to molecule of bacterial origin	5	0.277624	0.00500634	ENSG00000118503, ENSG00000172175, ENSG00000081041, ENSG00000169429, ENSG00000272398	1460	9	16792	6.38965	1	0.344218	0.342724
GOTERM_BP_DIRECT	GO:0021785~branchiomotor neuron axon guidance	5	0.277624	0.00500634	ENSG00000001617, ENSG00000075213, ENSG00000004399, ENSG00000099250, ENSG00000114554	1460	9	16792	6.38965	1	0.344218	0.342724
GOTERM_BP_DIRECT	GO:0007494~midgut development	5	0.277624	0.00500634	ENSG00000114251, ENSG00000146648, ENSG00000021826, ENSG00000128602, ENSG00000130707	1460	9	16792	6.38965	1	0.344218	0.342724
GOTERM_BP_DIRECT	GO:0021612~facial nerve structural organization	5	0.277624	0.00500634	ENSG00000001617, ENSG00000075213, ENSG00000173917, ENSG00000099250, ENSG00000118257	1460	9	16792	6.38965	1	0.344218	0.342724
GOTERM_BP_DIRECT	GO:0008299~isoprenoid biosynthetic process	6	0.333148	0.00505157	ENSG00000113161, ENSG00000214960, ENSG00000112972, ENSG00000079459, ENSG00000148459, ENSG00000160752	1460	14	16792	4.92916	1	0.344218	0.342724
GOTERM_BP_DIRECT	GO:0060021~palate development	15	0.832871	0.0053943	ENSG00000111845, ENSG00000150347, ENSG00000173068, ENSG00000069702, ENSG00000138795, ENSG00000186480, ENSG00000166224, ENSG00000138002, ENSG00000114251, ENSG00000143867, ENSG00000163513, ENSG00000105880, ENSG00000164920, ENSG00000121068, ENSG00000092969	1460	76	16792	2.27001	1	0.350593	0.349072
GOTERM_BP_DIRECT	GO:0002053~positive regulation of mesenchymal cell proliferation	8	0.444198	0.00554383	ENSG00000114251, ENSG00000066468, ENSG00000163513, ENSG00000102678, ENSG00000128602, ENSG00000077782, ENSG00000125398, ENSG00000136997	1460	26	16792	3.53888	1	0.350593	0.349072
GOTERM_BP_DIRECT	GO:0051930~regulation of sensory perception of pain	8	0.444198	0.00554383	ENSG00000181104, ENSG00000163485, ENSG00000078401, ENSG00000166292, ENSG00000183454, ENSG00000152822, ENSG00000163377, ENSG00000014257	1460	26	16792	3.53888	1	0.350593	0.349072
GOTERM_BP_DIRECT	GO:0014911~positive regulation of smooth muscle cell migration	7	0.388673	0.00568516	ENSG00000171791, ENSG00000133110, ENSG00000100311, ENSG00000099250, ENSG00000136997, ENSG00000171631, ENSG00000137872	1460	20	16792	4.02548	1	0.350593	0.349072
GOTERM_BP_DIRECT	GO:0061551~trigeminal ganglion development	4	0.222099	0.00572486	ENSG00000075213, ENSG00000126778, ENSG00000099250, ENSG00000118257	1460	5	16792	9.2011	1	0.350593	0.349072
GOTERM_BP_DIRECT	GO:0072207~metanephric epithelium development	4	0.222099	0.00572486	ENSG00000125618, ENSG00000184937, ENSG00000188064, ENSG00000143867	1460	5	16792	9.2011	1	0.350593	0.349072
GOTERM_BP_DIRECT	GO:1901166~neural crest cell migration involved in autonomic nervous system development	4	0.222099	0.00572486	ENSG00000001617, ENSG00000075213, ENSG00000099250, ENSG00000118257	1460	5	16792	9.2011	1	0.350593	0.349072
GOTERM_BP_DIRECT	GO:0060666~dichotomous subdivision of terminal units involved in salivary gland branching	4	0.222099	0.00572486	ENSG00000075213, ENSG00000004399, ENSG00000099250, ENSG00000114554	1460	5	16792	9.2011	1	0.350593	0.349072
GOTERM_BP_DIRECT	GO:0001843~neural tube closure	15	0.832871	0.00607905	ENSG00000103351, ENSG00000163913, ENSG00000196576, ENSG00000083307, ENSG00000114446, ENSG00000075275, ENSG00000138771, ENSG00000138002, ENSG00000183691, ENSG00000139174, ENSG00000158055, ENSG00000185920, ENSG00000125378, ENSG00000092969, ENSG00000120254	1460	77	16792	2.24053	1	0.367631	0.366035
GOTERM_BP_DIRECT	GO:0045600~positive regulation of fat cell differentiation	11	0.610772	0.006263	ENSG00000104332, ENSG00000142453, ENSG00000100219, ENSG00000132170, ENSG00000048540, ENSG00000184828, ENSG00000109193, ENSG00000185650, ENSG00000139668, ENSG00000172216, ENSG00000145423	1460	47	16792	2.69181	1	0.374079	0.372455
GOTERM_BP_DIRECT	GO:0035556~intracellular signal transduction	51	2.83176	0.00655969	ENSG00000186716, ENSG00000095585, ENSG00000105519, ENSG00000164050, ENSG00000170214, ENSG00000205726, ENSG00000165025, ENSG00000118515, ENSG00000142149, ENSG00000169429, ENSG00000275993, ENSG00000162434, ENSG00000151320, ENSG00000182901, ENSG00000069702, ENSG00000046889, ENSG00000142178, ENSG00000115461, ENSG00000108370, ENSG00000185386, ENSG00000078401, ENSG00000079337, ENSG00000165238, ENSG0000…	1460	403	16792	1.45551	1	0.387021	0.385342
GOTERM_BP_DIRECT	GO:0071300~cellular response to retinoic acid	14	0.777346	0.00670484	ENSG00000136826, ENSG00000041982, ENSG00000171401, ENSG00000136997, ENSG00000247596, ENSG00000174804, ENSG00000188064, ENSG00000114251, ENSG00000143867, ENSG00000132170, ENSG00000185499, ENSG00000125398, ENSG00000124253, ENSG00000165029	1460	70	16792	2.30027	1	0.39082	0.389123
GOTERM_BP_DIRECT	GO:0010628~positive regulation of gene expression	36	1.99889	0.00699738	ENSG00000152661, ENSG00000105974, ENSG00000136158, ENSG00000167085, ENSG00000026025, ENSG00000041982, ENSG00000138795, ENSG00000136997, ENSG00000168610, ENSG00000204531, ENSG00000183691, ENSG00000079841, ENSG00000092820, ENSG00000148346, ENSG00000102760, ENSG00000092969, ENSG00000106541, ENSG00000136826, ENSG00000157404, ENSG00000065361, ENSG00000147065, ENSG00000077942, ENSG00000148053, ENSG0000…	1460	262	16792	1.58034	1	0.400804	0.399064
GOTERM_BP_DIRECT	GO:0006198~cAMP catabolic process	6	0.333148	0.00704181	ENSG00000172572, ENSG00000171408, ENSG00000205268, ENSG00000113448, ENSG00000184588, ENSG00000128655	1460	15	16792	4.60055	1	0.400804	0.399064
GOTERM_BP_DIRECT	GO:0048812~neuron projection morphogenesis	11	0.610772	0.0073094	ENSG00000129455, ENSG00000158747, ENSG00000188064, ENSG00000146648, ENSG00000152661, ENSG00000166483, ENSG00000118515, ENSG00000144460, ENSG00000185652, ENSG00000164050, ENSG00000101144	1460	48	16792	2.63573	1	0.408333	0.40656
GOTERM_BP_DIRECT	GO:0016477~cell migration	26	1.44364	0.0074273	ENSG00000182957, ENSG00000164050, ENSG00000157554, ENSG00000173801, ENSG00000170577, ENSG00000117472, ENSG00000183098, ENSG00000259207, ENSG00000168811, ENSG00000092969, ENSG00000162434, ENSG00000088280, ENSG00000133639, ENSG00000213853, ENSG00000136167, ENSG00000069702, ENSG00000077782, ENSG00000115884, ENSG00000136205, ENSG00000154556, ENSG00000079691, ENSG00000178919, ENSG00000205336, ENSG0000…	1460	172	16792	1.73858	1	0.408333	0.40656
GOTERM_BP_DIRECT	GO:0001666~response to hypoxia	26	1.44364	0.0074273	ENSG00000129521, ENSG00000134954, ENSG00000105974, ENSG00000136856, ENSG00000107438, ENSG00000144381, ENSG00000175567, ENSG00000134333, ENSG00000163485, ENSG00000121966, ENSG00000185499, ENSG00000123104, ENSG00000140464, ENSG00000092969, ENSG00000110911, ENSG00000109846, ENSG00000089250, ENSG00000067225, ENSG00000133110, ENSG00000069702, ENSG00000116016, ENSG00000150630, ENSG00000163513, ENSG0000…	1460	172	16792	1.73858	1	0.408333	0.40656
GOTERM_BP_DIRECT	GO:0032060~bleb assembly	5	0.277624	0.0077745	ENSG00000198121, ENSG00000171517, ENSG00000213853, ENSG00000065534, ENSG00000134531	1460	10	16792	5.75068	1	0.41333	0.411536
GOTERM_BP_DIRECT	GO:0010761~fibroblast migration	5	0.277624	0.0077745	ENSG00000136999, ENSG00000166224, ENSG00000107372, ENSG00000150347, ENSG00000140464	1460	10	16792	5.75068	1	0.41333	0.411536
GOTERM_BP_DIRECT	GO:0003149~membranous septum morphogenesis	5	0.277624	0.0077745	ENSG00000183691, ENSG00000066468, ENSG00000163513, ENSG00000125378, ENSG00000092969	1460	10	16792	5.75068	1	0.41333	0.411536
GOTERM_BP_DIRECT	GO:0042733~embryonic digit morphogenesis	12	0.666297	0.00794957	ENSG00000179029, ENSG00000114251, ENSG00000152661, ENSG00000143867, ENSG00000163913, ENSG00000183691, ENSG00000083307, ENSG00000171310, ENSG00000164920, ENSG00000125378, ENSG00000121068, ENSG00000145423	1460	56	16792	2.46458	1	0.413549	0.411754
GOTERM_BP_DIRECT	GO:0016049~cell growth	12	0.666297	0.00794957	ENSG00000055044, ENSG00000100219, ENSG00000168685, ENSG00000168003, ENSG00000171791, ENSG00000078401, ENSG00000197785, ENSG00000136244, ENSG00000069702, ENSG00000259207, ENSG00000134531, ENSG00000092969	1460	56	16792	2.46458	1	0.413549	0.411754
GOTERM_BP_DIRECT	GO:0007165~signal transduction	125	6.94059	0.00845758	ENSG00000129682, ENSG00000135046, ENSG00000174136, ENSG00000171388, ENSG00000031081, ENSG00000164050, ENSG00000175868, ENSG00000156427, ENSG00000136810, ENSG00000175745, ENSG00000163485, ENSG00000157193, ENSG00000132170, ENSG00000166592, ENSG00000119408, ENSG00000184588, ENSG00000123104, ENSG00000182168, ENSG00000147799, ENSG00000142149, ENSG00000108984, ENSG00000132341, ENSG00000134363, ENSG0000…	1460	1161	16792	1.2383	1	0.435296	0.433406
GOTERM_BP_DIRECT	GO:0071222~cellular response to lipopolysaccharide	19	1.05497	0.00854891	ENSG00000140968, ENSG00000113448, ENSG00000115009, ENSG00000114698, ENSG00000136244, ENSG00000109819, ENSG00000172216, ENSG00000170458, ENSG00000100219, ENSG00000114251, ENSG00000118503, ENSG00000187554, ENSG00000232810, ENSG00000148346, ENSG00000184588, ENSG00000130707, ENSG00000169429, ENSG00000168811, ENSG00000165029	1460	113	16792	1.93386	1	0.435364	0.433475
GOTERM_BP_DIRECT	GO:0001658~branching involved in ureteric bud morphogenesis	10	0.555247	0.00886555	ENSG00000125618, ENSG00000184937, ENSG00000273706, ENSG00000171791, ENSG00000185630, ENSG00000126778, ENSG00000125398, ENSG00000136997, ENSG00000185920, ENSG00000125378	1460	42	16792	2.73842	1	0.44228	0.44036
GOTERM_BP_DIRECT	GO:0050918~positive chemotaxis	9	0.499722	0.00895896	ENSG00000112902, ENSG00000154188, ENSG00000105976, ENSG00000185652, ENSG00000100311, ENSG00000099250, ENSG00000125378, ENSG00000150630, ENSG00000131981	1460	35	16792	2.9575	1	0.44228	0.44036
GOTERM_BP_DIRECT	GO:0006865~amino acid transport	9	0.499722	0.00895896	ENSG00000111371, ENSG00000151012, ENSG00000134294, ENSG00000092068, ENSG00000168003, ENSG00000163817, ENSG00000105281, ENSG00000139209, ENSG00000136997	1460	35	16792	2.9575	1	0.44228	0.44036
GOTERM_BP_DIRECT	GO:0045892~negative regulation of transcription, DNA-templated	60	3.33148	0.00927923	ENSG00000069011, ENSG00000184937, ENSG00000179583, ENSG00000177045, ENSG00000110987, ENSG00000167085, ENSG00000177606, ENSG00000069812, ENSG00000138795, ENSG00000276644, ENSG00000061455, ENSG00000118513, ENSG00000132170, ENSG00000168453, ENSG00000090447, ENSG00000104332, ENSG00000136826, ENSG00000108854, ENSG00000156374, ENSG00000134046, ENSG00000155846, ENSG00000152455, ENSG00000081923, ENSG0000…	1460	499	16792	1.38293	1	0.453464	0.451495
GOTERM_BP_DIRECT	GO:0061028~establishment of endothelial barrier	6	0.333148	0.00952058	ENSG00000147065, ENSG00000164251, ENSG00000113448, ENSG00000079337, ENSG00000101445, ENSG00000092820	1460	16	16792	4.31301	1	0.460606	0.458606
GOTERM_BP_DIRECT	GO:0007219~Notch signaling pathway	19	1.05497	0.010213	ENSG00000135547, ENSG00000196782, ENSG00000198435, ENSG00000166292, ENSG00000139405, ENSG00000112699, ENSG00000136997, ENSG00000171345, ENSG00000110042, ENSG00000113361, ENSG00000164683, ENSG00000138002, ENSG00000184384, ENSG00000163513, ENSG00000054598, ENSG00000125398, ENSG00000105672, ENSG00000121068, ENSG00000101384	1460	115	16792	1.90023	1	0.488907	0.486785
GOTERM_BP_DIRECT	GO:0045429~positive regulation of nitric oxide biosynthetic process	10	0.555247	0.0103692	ENSG00000136826, ENSG00000146648, ENSG00000187554, ENSG00000078401, ENSG00000232810, ENSG00000136244, ENSG00000130707, ENSG00000096384, ENSG00000080824, ENSG00000171105	1460	43	16792	2.67474	1	0.488907	0.486785
GOTERM_BP_DIRECT	GO:0060412~ventricular septum morphogenesis	8	0.444198	0.010461	ENSG00000164683, ENSG00000135547, ENSG00000183691, ENSG00000163513, ENSG00000101665, ENSG00000124766, ENSG00000069702, ENSG00000092969	1460	29	16792	3.17279	1	0.488907	0.486785
GOTERM_BP_DIRECT	GO:0000187~activation of MAPK activity	18	0.999445	0.0106765	ENSG00000109339, ENSG00000157404, ENSG00000171094, ENSG00000198121, ENSG00000139318, ENSG00000152822, ENSG00000077264, ENSG00000137486, ENSG00000171105, ENSG00000171517, ENSG00000138166, ENSG00000114251, ENSG00000185386, ENSG00000121966, ENSG00000232810, ENSG00000185652, ENSG00000182585, ENSG00000108984	1460	107	16792	1.93481	1	0.488907	0.486785
GOTERM_BP_DIRECT	GO:0060056~mammary gland involution	4	0.222099	0.0107119	ENSG00000115461, ENSG00000105974, ENSG00000014216, ENSG00000163435	1460	6	16792	7.66758	1	0.488907	0.486785
GOTERM_BP_DIRECT	GO:2000271~positive regulation of fibroblast apoptotic process	4	0.222099	0.0107119	ENSG00000104332, ENSG00000081320, ENSG00000133639, ENSG00000153094	1460	6	16792	7.66758	1	0.488907	0.486785
GOTERM_BP_DIRECT	GO:0060272~embryonic skeletal joint morphogenesis	5	0.277624	0.0113862	ENSG00000143867, ENSG00000183691, ENSG00000101144, ENSG00000164920, ENSG00000125378	1460	11	16792	5.2279	1	0.509609	0.507397
GOTERM_BP_DIRECT	GO:0001823~mesonephros development	5	0.277624	0.0113862	ENSG00000125618, ENSG00000143867, ENSG00000101144, ENSG00000164920, ENSG00000125378	1460	11	16792	5.2279	1	0.509609	0.507397
GOTERM_BP_DIRECT	GO:0032355~response to estradiol	16	0.888395	0.0114815	ENSG00000109846, ENSG00000134954, ENSG00000133110, ENSG00000196498, ENSG00000134046, ENSG00000135046, ENSG00000115457, ENSG00000136997, ENSG00000165474, ENSG00000168610, ENSG00000102996, ENSG00000180914, ENSG00000130707, ENSG00000101144, ENSG00000185920, ENSG00000181019	1460	91	16792	2.02222	1	0.509609	0.507397
GOTERM_BP_DIRECT	GO:0009612~response to mechanical stimulus	12	0.666297	0.0117712	ENSG00000134954, ENSG00000163083, ENSG00000132170, ENSG00000133110, ENSG00000163513, ENSG00000134046, ENSG00000115457, ENSG00000177606, ENSG00000041982, ENSG00000082482, ENSG00000185920, ENSG00000154864	1460	59	16792	2.33926	1	0.510835	0.508617
GOTERM_BP_DIRECT	GO:0060070~canonical Wnt signaling pathway	15	0.832871	0.0117765	ENSG00000136826, ENSG00000104332, ENSG00000152284, ENSG00000138795, ENSG00000136997, ENSG00000115884, ENSG00000134245, ENSG00000174804, ENSG00000188064, ENSG00000114251, ENSG00000163251, ENSG00000128602, ENSG00000124479, ENSG00000100068, ENSG00000124766	1460	83	16792	2.07856	1	0.510835	0.508617
GOTERM_BP_DIRECT	GO:0045662~negative regulation of myoblast differentiation	7	0.388673	0.0118259	ENSG00000232810, ENSG00000117318, ENSG00000076770, ENSG00000125398, ENSG00000150782, ENSG00000125378, ENSG00000165887	1460	23	16792	3.50042	1	0.510835	0.508617
GOTERM_BP_DIRECT	GO:0071380~cellular response to prostaglandin E stimulus	6	0.333148	0.0125391	ENSG00000104332, ENSG00000132170, ENSG00000278540, ENSG00000186469, ENSG00000171132, ENSG00000171631	1460	17	16792	4.05931	1	0.536853	0.534523
GOTERM_BP_DIRECT	GO:0018108~peptidyl-tyrosine phosphorylation	23	1.27707	0.0129813	ENSG00000157404, ENSG00000186716, ENSG00000171094, ENSG00000065361, ENSG00000105976, ENSG00000148053, ENSG00000128052, ENSG00000066468, ENSG00000077782, ENSG00000116106, ENSG00000156427, ENSG00000080824, ENSG00000171105, ENSG00000146648, ENSG00000166483, ENSG00000185483, ENSG00000174808, ENSG00000102678, ENSG00000145242, ENSG00000100311, ENSG00000127334, ENSG00000108984, ENSG00000213066	1460	153	16792	1.72896	1	0.550906	0.548515
GOTERM_BP_DIRECT	GO:0045669~positive regulation of osteoblast differentiation	12	0.666297	0.0133144	ENSG00000138829, ENSG00000188064, ENSG00000152661, ENSG00000136244, ENSG00000185885, ENSG00000172216, ENSG00000101144, ENSG00000012223, ENSG00000221869, ENSG00000125378, ENSG00000101384, ENSG00000145423	1460	60	16792	2.30027	1	0.560132	0.5577
GOTERM_BP_DIRECT	GO:0001755~neural crest cell migration	10	0.555247	0.0139404	ENSG00000082684, ENSG00000112902, ENSG00000153993, ENSG00000001617, ENSG00000185033, ENSG00000075213, ENSG00000128602, ENSG00000138795, ENSG00000137872, ENSG00000125850	1460	45	16792	2.55586	1	0.571558	0.569077
GOTERM_BP_DIRECT	GO:0032147~activation of protein kinase activity	10	0.555247	0.0139404	ENSG00000150594, ENSG00000129682, ENSG00000213853, ENSG00000163513, ENSG00000100311, ENSG00000259207, ENSG00000167191, ENSG00000102760, ENSG00000092969, ENSG00000171105	1460	45	16792	2.55586	1	0.571558	0.569077
GOTERM_BP_DIRECT	GO:0032870~cellular response to hormone stimulus	10	0.555247	0.0139404	ENSG00000142178, ENSG00000150594, ENSG00000168610, ENSG00000186188, ENSG00000180914, ENSG00000115457, ENSG00000177606, ENSG00000145147, ENSG00000148734, ENSG00000275993	1460	45	16792	2.55586	1	0.571558	0.569077
GOTERM_BP_DIRECT	GO:0007224~smoothened signaling pathway	13	0.721821	0.0150046	ENSG00000103351, ENSG00000154309, ENSG00000114446, ENSG00000205084, ENSG00000138002, ENSG00000144857, ENSG00000165186, ENSG00000163513, ENSG00000128602, ENSG00000127334, ENSG00000185920, ENSG00000125378, ENSG00000070614	1460	69	16792	2.16692	1	0.601307	0.598697
GOTERM_BP_DIRECT	GO:0001947~heart looping	12	0.666297	0.015006	ENSG00000103351, ENSG00000138002, ENSG00000114251, ENSG00000152661, ENSG00000141519, ENSG00000133816, ENSG00000163513, ENSG00000128602, ENSG00000114446, ENSG00000110195, ENSG00000121068, ENSG00000125850	1460	61	16792	2.26256	1	0.601307	0.598697
GOTERM_BP_DIRECT	GO:0043507~positive regulation of JUN kinase activity	8	0.444198	0.0151387	ENSG00000174804, ENSG00000197442, ENSG00000078401, ENSG00000232810, ENSG00000163251, ENSG00000111961, ENSG00000116106, ENSG00000141655	1460	31	16792	2.9681	1	0.601307	0.598697
GOTERM_BP_DIRECT	GO:0006928~movement of cell or subcellular component	15	0.832871	0.0158645	ENSG00000150594, ENSG00000075624, ENSG00000111348, ENSG00000147065, ENSG00000196230, ENSG00000167460, ENSG00000026025, ENSG00000136810, ENSG00000010278, ENSG00000168610, ENSG00000115091, ENSG00000122786, ENSG00000169429, ENSG00000184009, ENSG00000011201	1460	86	16792	2.00605	1	0.601307	0.598697
GOTERM_BP_DIRECT	GO:0071397~cellular response to cholesterol	5	0.277624	0.0159216	ENSG00000157193, ENSG00000112972, ENSG00000128602, ENSG00000185920, ENSG00000165029	1460	12	16792	4.79224	1	0.601307	0.598697
GOTERM_BP_DIRECT	GO:0090179~planar cell polarity pathway involved in neural tube closure	5	0.277624	0.0159216	ENSG00000104332, ENSG00000114251, ENSG00000158055, ENSG00000075275, ENSG00000145423	1460	12	16792	4.79224	1	0.601307	0.598697
GOTERM_BP_DIRECT	GO:0022409~positive regulation of cell-cell adhesion	5	0.277624	0.0159216	ENSG00000162849, ENSG00000101665, ENSG00000196776, ENSG00000138795, ENSG00000181449	1460	12	16792	4.79224	1	0.601307	0.598697
GOTERM_BP_DIRECT	GO:0048846~axon extension involved in axon guidance	5	0.277624	0.0159216	ENSG00000001617, ENSG00000075213, ENSG00000145147, ENSG00000099250, ENSG00000118257	1460	12	16792	4.79224	1	0.601307	0.598697
GOTERM_BP_DIRECT	GO:0007568~aging	24	1.33259	0.0159748	ENSG00000127022, ENSG00000109846, ENSG00000179583, ENSG00000113448, ENSG00000072310, ENSG00000134046, ENSG00000175567, ENSG00000177606, ENSG00000136244, ENSG00000115457, ENSG00000109819, ENSG00000137673, ENSG00000118432, ENSG00000142453, ENSG00000113161, ENSG00000115461, ENSG00000023909, ENSG00000121742, ENSG00000168610, ENSG00000087258, ENSG00000163513, ENSG00000130707, ENSG00000124253, ENSG0000…	1460	165	16792	1.67293	1	0.601307	0.598697
GOTERM_BP_DIRECT	GO:0003151~outflow tract morphogenesis	10	0.555247	0.0160332	ENSG00000135547, ENSG00000183691, ENSG00000163513, ENSG00000004399, ENSG00000177606, ENSG00000069702, ENSG00000126778, ENSG00000125378, ENSG00000121068, ENSG00000145423	1460	46	16792	2.5003	1	0.601307	0.598697
GOTERM_BP_DIRECT	GO:0032729~positive regulation of interferon-gamma production	10	0.555247	0.0160332	ENSG00000170458, ENSG00000114251, ENSG00000144381, ENSG00000140968, ENSG00000113448, ENSG00000232810, ENSG00000163251, ENSG00000184588, ENSG00000150782, ENSG00000168811	1460	46	16792	2.5003	1	0.601307	0.598697
GOTERM_BP_DIRECT	GO:0045668~negative regulation of osteoblast differentiation	9	0.499722	0.017204	ENSG00000104332, ENSG00000141232, ENSG00000115461, ENSG00000183691, ENSG00000232810, ENSG00000061273, ENSG00000117318, ENSG00000185920, ENSG00000168646	1460	39	16792	2.65416	1	0.610618	0.607967
GOTERM_BP_DIRECT	GO:0002062~chondrocyte differentiation	9	0.499722	0.017204	ENSG00000149948, ENSG00000136999, ENSG00000143867, ENSG00000102678, ENSG00000077782, ENSG00000164920, ENSG00000134245, ENSG00000125378, ENSG00000170577	1460	39	16792	2.65416	1	0.610618	0.607967
GOTERM_BP_DIRECT	GO:0002043~blood vessel endothelial cell proliferation involved in sprouting angiogenesis	4	0.222099	0.0175436	ENSG00000112902, ENSG00000164619, ENSG00000198435, ENSG00000125378	1460	7	16792	6.57221	1	0.610618	0.607967
GOTERM_BP_DIRECT	GO:0060449~bud elongation involved in lung branching	4	0.222099	0.0175436	ENSG00000164056, ENSG00000066468, ENSG00000136158, ENSG00000125378	1460	7	16792	6.57221	1	0.610618	0.607967
GOTERM_BP_DIRECT	GO:0060710~chorio-allantoic fusion	4	0.222099	0.0175436	ENSG00000188064, ENSG00000185650, ENSG00000138795, ENSG00000101144	1460	7	16792	6.57221	1	0.610618	0.607967
GOTERM_BP_DIRECT	GO:0061626~pharyngeal arch artery morphogenesis	4	0.222099	0.0175436	ENSG00000183691, ENSG00000110195, ENSG00000125378, ENSG00000092969	1460	7	16792	6.57221	1	0.610618	0.607967
GOTERM_BP_DIRECT	GO:0048793~pronephros development	4	0.222099	0.0175436	ENSG00000125618, ENSG00000143867, ENSG00000273706, ENSG00000164920	1460	7	16792	6.57221	1	0.610618	0.607967
GOTERM_BP_DIRECT	GO:0034616~response to laminar fluid shear stress	4	0.222099	0.0175436	ENSG00000134954, ENSG00000101665, ENSG00000137834, ENSG00000165029	1460	7	16792	6.57221	1	0.610618	0.607967
GOTERM_BP_DIRECT	GO:0060687~regulation of branching involved in prostate gland morphogenesis	4	0.222099	0.0175436	ENSG00000104332, ENSG00000066468, ENSG00000101144, ENSG00000125378	1460	7	16792	6.57221	1	0.610618	0.607967
GOTERM_BP_DIRECT	GO:0060463~lung lobe morphogenesis	4	0.222099	0.0175436	ENSG00000128342, ENSG00000066468, ENSG00000163513, ENSG00000083307	1460	7	16792	6.57221	1	0.610618	0.607967
GOTERM_BP_DIRECT	GO:0000122~negative regulation of transcription from RNA polymerase II promoter	80	4.44198	0.0178074	ENSG00000157514, ENSG00000184937, ENSG00000179583, ENSG00000179981, ENSG00000134595, ENSG00000066468, ENSG00000167085, ENSG00000139405, ENSG00000138795, ENSG00000136810, ENSG00000175745, ENSG00000276644, ENSG00000118513, ENSG00000168610, ENSG00000157193, ENSG00000132170, ENSG00000183691, ENSG00000092820, ENSG00000126778, ENSG00000136826, ENSG00000107249, ENSG00000108854, ENSG00000112238, ENSG0000…	1460	720	16792	1.27793	1	0.615372	0.612701
GOTERM_BP_DIRECT	GO:0071456~cellular response to hypoxia	16	0.888395	0.0182706	ENSG00000104332, ENSG00000113739, ENSG00000171791, ENSG00000171132, ENSG00000104419, ENSG00000109819, ENSG00000152455, ENSG00000116016, ENSG00000185650, ENSG00000078401, ENSG00000183023, ENSG00000145386, ENSG00000082482, ENSG00000101144, ENSG00000124253, ENSG00000102760	1460	96	16792	1.91689	1	0.62127	0.618574
GOTERM_BP_DIRECT	GO:0007169~transmembrane receptor protein tyrosine kinase signaling pathway	16	0.888395	0.0182706	ENSG00000157404, ENSG00000171094, ENSG00000065361, ENSG00000095585, ENSG00000105976, ENSG00000148053, ENSG00000128052, ENSG00000171105, ENSG00000165025, ENSG00000146648, ENSG00000185483, ENSG00000116194, ENSG00000185652, ENSG00000101134, ENSG00000033327, ENSG00000162434	1460	96	16792	1.91689	1	0.62127	0.618574
GOTERM_BP_DIRECT	GO:0007156~homophilic cell adhesion via plasma membrane adhesion molecules	23	1.27707	0.0183633	ENSG00000134755, ENSG00000099715, ENSG00000175161, ENSG00000107736, ENSG00000218336, ENSG00000149573, ENSG00000102290, ENSG00000154162, ENSG00000091972, ENSG00000196576, ENSG00000165194, ENSG00000075275, ENSG00000158258, ENSG00000143126, ENSG00000113361, ENSG00000165323, ENSG00000139211, ENSG00000145526, ENSG00000169851, ENSG00000085552, ENSG00000118946, ENSG00000166589, ENSG00000086570	1460	158	16792	1.67425	1	0.62127	0.618574
GOTERM_BP_DIRECT	GO:0043065~positive regulation of apoptotic process	38	2.10994	0.0190491	ENSG00000113916, ENSG00000184937, ENSG00000198121, ENSG00000127084, ENSG00000144381, ENSG00000117318, ENSG00000026103, ENSG00000134215, ENSG00000134333, ENSG00000118432, ENSG00000205726, ENSG00000138376, ENSG00000104081, ENSG00000153094, ENSG00000183454, ENSG00000090447, ENSG00000182168, ENSG00000108984, ENSG00000104332, ENSG00000163947, ENSG00000197442, ENSG00000136244, ENSG00000139318, ENSG0000…	1460	300	16792	1.45684	1	0.639998	0.63722
GOTERM_BP_DIRECT	GO:0000165~MAPK cascade	34	1.88784	0.0195347	ENSG00000149294, ENSG00000154188, ENSG00000105974, ENSG00000129682, ENSG00000066468, ENSG00000136997, ENSG00000150782, ENSG00000156427, ENSG00000273079, ENSG00000146648, ENSG00000174808, ENSG00000185650, ENSG00000183454, ENSG00000182585, ENSG00000101134, ENSG00000108984, ENSG00000120696, ENSG00000143772, ENSG00000162434, ENSG00000070614, ENSG00000157404, ENSG00000065361, ENSG00000197442, ENSG0000…	1460	262	16792	1.49254	1	0.640327	0.637548
GOTERM_BP_DIRECT	GO:0007411~axon guidance	23	1.27707	0.0196237	ENSG00000149294, ENSG00000214960, ENSG00000001617, ENSG00000075213, ENSG00000162849, ENSG00000065675, ENSG00000138834, ENSG00000099250, ENSG00000079482, ENSG00000173898, ENSG00000118257, ENSG00000114251, ENSG00000144857, ENSG00000145242, ENSG00000092820, ENSG00000182168, ENSG00000145147, ENSG00000162761, ENSG00000101144, ENSG00000125266, ENSG00000105880, ENSG00000011201, ENSG00000092969	1460	159	16792	1.66372	1	0.640327	0.637548
GOTERM_BP_DIRECT	GO:0030198~extracellular matrix organization	27	1.49917	0.0197448	ENSG00000112769, ENSG00000128052, ENSG00000205221, ENSG00000041982, ENSG00000005961, ENSG00000087303, ENSG00000049089, ENSG00000130508, ENSG00000259207, ENSG00000138829, ENSG00000107742, ENSG00000149084, ENSG00000077942, ENSG00000133110, ENSG00000196776, ENSG00000204262, ENSG00000198759, ENSG00000038427, ENSG00000144810, ENSG00000164761, ENSG00000113083, ENSG00000232810, ENSG00000182871, ENSG0000…	1460	196	16792	1.58437	1	0.640327	0.637548
GOTERM_BP_DIRECT	GO:0007346~regulation of mitotic cell cycle	9	0.499722	0.0199153	ENSG00000169129, ENSG00000142178, ENSG00000275700, ENSG00000119408, ENSG00000100154, ENSG00000136997, ENSG00000173207, ENSG00000185920, ENSG00000275993	1460	40	16792	2.58781	1	0.640327	0.637548
GOTERM_BP_DIRECT	GO:0008045~motor neuron axon guidance	6	0.333148	0.0203779	ENSG00000273706, ENSG00000183691, ENSG00000175832, ENSG00000116106, ENSG00000145147, ENSG00000128656	1460	19	16792	3.63201	1	0.640327	0.637548
GOTERM_BP_DIRECT	GO:0060716~labyrinthine layer blood vessel development	6	0.333148	0.0203779	ENSG00000164683, ENSG00000161714, ENSG00000135547, ENSG00000163251, ENSG00000136720, ENSG00000125850	1460	19	16792	3.63201	1	0.640327	0.637548
GOTERM_BP_DIRECT	GO:0048010~vascular endothelial growth factor receptor signaling pathway	13	0.721821	0.0205944	ENSG00000075624, ENSG00000128052, ENSG00000099250, ENSG00000134215, ENSG00000150630, ENSG00000080824, ENSG00000118257, ENSG00000100219, ENSG00000185386, ENSG00000054598, ENSG00000259207, ENSG00000145675, ENSG00000184009	1460	72	16792	2.07664	1	0.640327	0.637548
GOTERM_BP_DIRECT	GO:0042632~cholesterol homeostasis	12	0.666297	0.0210526	ENSG00000166035, ENSG00000100219, ENSG00000105974, ENSG00000005187, ENSG00000109084, ENSG00000144063, ENSG00000120915, ENSG00000073060, ENSG00000150782, ENSG00000272398, ENSG00000165029, ENSG00000101670	1460	64	16792	2.15651	1	0.640327	0.637548
GOTERM_BP_DIRECT	GO:2001212~regulation of vasculogenesis	3	0.166574	0.0213243	ENSG00000164683, ENSG00000135547, ENSG00000213853	1460	3	16792	11.5014	1	0.640327	0.637548
GOTERM_BP_DIRECT	GO:0072193~ureter smooth muscle cell differentiation	3	0.166574	0.0213243	ENSG00000126778, ENSG00000125398, ENSG00000125378	1460	3	16792	11.5014	1	0.640327	0.637548
GOTERM_BP_DIRECT	GO:0055098~response to low-density lipoprotein particle	3	0.166574	0.0213243	ENSG00000132170, ENSG00000198911, ENSG00000165029	1460	3	16792	11.5014	1	0.640327	0.637548
GOTERM_BP_DIRECT	GO:1903375~facioacoustic ganglion development	3	0.166574	0.0213243	ENSG00000075213, ENSG00000099250, ENSG00000118257	1460	3	16792	11.5014	1	0.640327	0.637548
GOTERM_BP_DIRECT	GO:0072061~inner medullary collecting duct development	3	0.166574	0.0213243	ENSG00000188064, ENSG00000085662, ENSG00000164488	1460	3	16792	11.5014	1	0.640327	0.637548
GOTERM_BP_DIRECT	GO:0021828~gonadotrophin-releasing hormone neuronal migration to the hypothalamus	3	0.166574	0.0213243	ENSG00000075213, ENSG00000099250, ENSG00000118257	1460	3	16792	11.5014	1	0.640327	0.637548
GOTERM_BP_DIRECT	GO:0003215~cardiac right ventricle morphogenesis	5	0.277624	0.0214445	ENSG00000135547, ENSG00000124766, ENSG00000125378, ENSG00000092969, ENSG00000101384	1460	13	16792	4.4236	1	0.640327	0.637548
GOTERM_BP_DIRECT	GO:0045780~positive regulation of bone resorption	5	0.277624	0.0214445	ENSG00000104267, ENSG00000165025, ENSG00000146648, ENSG00000072274, ENSG00000155846	1460	13	16792	4.4236	1	0.640327	0.637548
GOTERM_BP_DIRECT	GO:0048546~digestive tract morphogenesis	5	0.277624	0.0214445	ENSG00000104332, ENSG00000146648, ENSG00000171791, ENSG00000145423, ENSG00000106541	1460	13	16792	4.4236	1	0.640327	0.637548
GOTERM_BP_DIRECT	GO:0061098~positive regulation of protein tyrosine kinase activity	7	0.388673	0.0215737	ENSG00000169129, ENSG00000065361, ENSG00000157193, ENSG00000100311, ENSG00000167191, ENSG00000272398, ENSG00000120694	1460	26	16792	3.09652	1	0.640327	0.637548
GOTERM_BP_DIRECT	GO:0032148~activation of protein kinase B activity	7	0.388673	0.0215737	ENSG00000150594, ENSG00000114251, ENSG00000185652, ENSG00000100311, ENSG00000150782, ENSG00000136810, ENSG00000171105	1460	26	16792	3.09652	1	0.640327	0.637548
GOTERM_BP_DIRECT	GO:0031397~negative regulation of protein ubiquitination	9	0.499722	0.022917	ENSG00000118503, ENSG00000105974, ENSG00000254093, ENSG00000166170, ENSG00000101665, ENSG00000171132, ENSG00000124766, ENSG00000137486, ENSG00000185238	1460	41	16792	2.52469	1	0.676052	0.673118
GOTERM_BP_DIRECT	GO:0043087~regulation of GTPase activity	12	0.666297	0.0234186	ENSG00000113916, ENSG00000145703, ENSG00000127084, ENSG00000155066, ENSG00000148053, ENSG00000185532, ENSG00000145242, ENSG00000196576, ENSG00000197457, ENSG00000164050, ENSG00000116106, ENSG00000134215	1460	65	16792	2.12333	1	0.686663	0.683682
GOTERM_BP_DIRECT	GO:0043547~positive regulation of GTPase activity	64	3.55358	0.0238121	ENSG00000149294, ENSG00000186716, ENSG00000182957, ENSG00000138639, ENSG00000066468, ENSG00000177606, ENSG00000031081, ENSG00000164050, ENSG00000156427, ENSG00000095383, ENSG00000138670, ENSG00000247077, ENSG00000205726, ENSG00000203668, ENSG00000008256, ENSG00000174808, ENSG00000183454, ENSG00000147799, ENSG00000120278, ENSG00000162434, ENSG00000104332, ENSG00000182901, ENSG00000088280, ENSG0000…	1460	565	16792	1.30281	1	0.687213	0.68423
GOTERM_BP_DIRECT	GO:0045944~positive regulation of transcription from RNA polymerase II promoter	104	5.77457	0.0238618	ENSG00000105516, ENSG00000066468, ENSG00000005102, ENSG00000138795, ENSG00000175745, ENSG00000170577, ENSG00000143995, ENSG00000132170, ENSG00000090447, ENSG00000102760, ENSG00000102243, ENSG00000136826, ENSG00000107249, ENSG00000173210, ENSG00000030419, ENSG00000129173, ENSG00000155846, ENSG00000100219, ENSG00000143867, ENSG00000163251, ENSG00000166407, ENSG00000101665, ENSG00000108175, ENSG0000…	1460	981	16792	1.21931	1	0.687213	0.68423
GOTERM_BP_DIRECT	GO:0009968~negative regulation of signal transduction	8	0.444198	0.0246821	ENSG00000182901, ENSG00000065361, ENSG00000108370, ENSG00000135362, ENSG00000111845, ENSG00000146674, ENSG00000145358, ENSG00000154127	1460	34	16792	2.7062	1	0.687213	0.68423
GOTERM_BP_DIRECT	GO:0048286~lung alveolus development	8	0.444198	0.0246821	ENSG00000115461, ENSG00000128342, ENSG00000127129, ENSG00000066468, ENSG00000138834, ENSG00000136205, ENSG00000125378, ENSG00000136720	1460	34	16792	2.7062	1	0.687213	0.68423
GOTERM_BP_DIRECT	GO:0097503~sialylation	6	0.333148	0.0252754	ENSG00000117069, ENSG00000111728, ENSG00000070731, ENSG00000073849, ENSG00000144057, ENSG00000070526	1460	20	16792	3.45041	1	0.687213	0.68423
GOTERM_BP_DIRECT	GO:1902895~positive regulation of pri-miRNA transcription from RNA polymerase II promoter	6	0.333148	0.0252754	ENSG00000168610, ENSG00000163938, ENSG00000177606, ENSG00000100311, ENSG00000137834, ENSG00000125378	1460	20	16792	3.45041	1	0.687213	0.68423
GOTERM_BP_DIRECT	GO:0043153~entrainment of circadian clock by photoperiod	6	0.333148	0.0252754	ENSG00000142178, ENSG00000134107, ENSG00000160113, ENSG00000213639, ENSG00000275993, ENSG00000140464	1460	20	16792	3.45041	1	0.687213	0.68423
GOTERM_BP_DIRECT	GO:0010468~regulation of gene expression	16	0.888395	0.0256214	ENSG00000136999, ENSG00000273706, ENSG00000171791, ENSG00000165929, ENSG00000179981, ENSG00000138834, ENSG00000197943, ENSG00000136997, ENSG00000204531, ENSG00000107282, ENSG00000185650, ENSG00000163513, ENSG00000123136, ENSG00000182463, ENSG00000181449, ENSG00000087494	1460	100	16792	1.84022	1	0.687213	0.68423
GOTERM_BP_DIRECT	GO:0014065~phosphatidylinositol 3-kinase signaling	7	0.388673	0.0257567	ENSG00000065361, ENSG00000100219, ENSG00000078401, ENSG00000185650, ENSG00000144460, ENSG00000145675, ENSG00000046889	1460	27	16792	2.98184	1	0.687213	0.68423
GOTERM_BP_DIRECT	GO:0031069~hair follicle morphogenesis	7	0.388673	0.0257567	ENSG00000115461, ENSG00000178919, ENSG00000171791, ENSG00000066468, ENSG00000171243, ENSG00000128602, ENSG00000092969	1460	27	16792	2.98184	1	0.687213	0.68423
GOTERM_BP_DIRECT	GO:0045599~negative regulation of fat cell differentiation	9	0.499722	0.0262233	ENSG00000071575, ENSG00000186480, ENSG00000114251, ENSG00000152518, ENSG00000180011, ENSG00000232810, ENSG00000136244, ENSG00000101255, ENSG00000101384	1460	42	16792	2.46458	1	0.687213	0.68423
GOTERM_BP_DIRECT	GO:0001541~ovarian follicle development	9	0.499722	0.0262233	ENSG00000157404, ENSG00000184903, ENSG00000163083, ENSG00000171791, ENSG00000054598, ENSG00000171552, ENSG00000172216, ENSG00000136997, ENSG00000106003	1460	42	16792	2.46458	1	0.687213	0.68423
GOTERM_BP_DIRECT	GO:0071499~cellular response to laminar fluid shear stress	4	0.222099	0.0262783	ENSG00000136826, ENSG00000100219, ENSG00000130707, ENSG00000198911	1460	8	16792	5.75068	1	0.687213	0.68423
GOTERM_BP_DIRECT	GO:0001766~membrane raft polarization	4	0.222099	0.0262783	ENSG00000102934, ENSG00000144063, ENSG00000172005, ENSG00000147676	1460	8	16792	5.75068	1	0.687213	0.68423
GOTERM_BP_DIRECT	GO:0051001~negative regulation of nitric-oxide synthase activity	4	0.222099	0.0262783	ENSG00000102393, ENSG00000105974, ENSG00000058668, ENSG00000118432	1460	8	16792	5.75068	1	0.687213	0.68423
GOTERM_BP_DIRECT	GO:0022612~gland morphogenesis	4	0.222099	0.0262783	ENSG00000147065, ENSG00000171791, ENSG00000066468, ENSG00000092820	1460	8	16792	5.75068	1	0.687213	0.68423
GOTERM_BP_DIRECT	GO:0061179~negative regulation of insulin secretion involved in cellular response to glucose stimulus	4	0.222099	0.0262783	ENSG00000113161, ENSG00000150594, ENSG00000175567, ENSG00000164182	1460	8	16792	5.75068	1	0.687213	0.68423
GOTERM_BP_DIRECT	GO:0048762~mesenchymal cell differentiation	4	0.222099	0.0262783	ENSG00000149948, ENSG00000066468, ENSG00000077782, ENSG00000101144	1460	8	16792	5.75068	1	0.687213	0.68423
GOTERM_BP_DIRECT	GO:0010888~negative regulation of lipid storage	4	0.222099	0.0262783	ENSG00000232810, ENSG00000136244, ENSG00000259207, ENSG00000100906	1460	8	16792	5.75068	1	0.687213	0.68423
GOTERM_BP_DIRECT	GO:0060993~kidney morphogenesis	4	0.222099	0.0262783	ENSG00000140297, ENSG00000187210, ENSG00000124766, ENSG00000183943	1460	8	16792	5.75068	1	0.687213	0.68423
GOTERM_BP_DIRECT	GO:0072001~renal system development	5	0.277624	0.0280017	ENSG00000170370, ENSG00000187535, ENSG00000128602, ENSG00000185920, ENSG00000125378	1460	14	16792	4.10763	1	0.713011	0.709916
GOTERM_BP_DIRECT	GO:0060347~heart trabecula formation	5	0.277624	0.0280017	ENSG00000164683, ENSG00000135547, ENSG00000138207, ENSG00000069702, ENSG00000125850	1460	14	16792	4.10763	1	0.713011	0.709916
GOTERM_BP_DIRECT	GO:0014912~negative regulation of smooth muscle cell migration	5	0.277624	0.0280017	ENSG00000115461, ENSG00000146674, ENSG00000109819, ENSG00000145147, ENSG00000137872	1460	14	16792	4.10763	1	0.713011	0.709916
GOTERM_BP_DIRECT	GO:0090303~positive regulation of wound healing	5	0.277624	0.0280017	ENSG00000150594, ENSG00000135046, ENSG00000171132, ENSG00000065534, ENSG00000066777	1460	14	16792	4.10763	1	0.713011	0.709916
GOTERM_BP_DIRECT	GO:0031103~axon regeneration	5	0.277624	0.0280017	ENSG00000185924, ENSG00000228716, ENSG00000171791, ENSG00000177606, ENSG00000110195	1460	14	16792	4.10763	1	0.713011	0.709916
GOTERM_BP_DIRECT	GO:0051897~positive regulation of protein kinase B signaling	14	0.777346	0.0287615	ENSG00000112902, ENSG00000111846, ENSG00000154188, ENSG00000136158, ENSG00000136244, ENSG00000066777, ENSG00000150782, ENSG00000136810, ENSG00000171105, ENSG00000100219, ENSG00000205726, ENSG00000115461, ENSG00000146648, ENSG00000232810	1460	84	16792	1.91689	1	0.72489	0.721743
GOTERM_BP_DIRECT	GO:0007155~cell adhesion	53	2.94281	0.0287678	ENSG00000149294, ENSG00000134755, ENSG00000112769, ENSG00000181143, ENSG00000174136, ENSG00000173801, ENSG00000066032, ENSG00000170382, ENSG00000213853, ENSG00000133110, ENSG00000083307, ENSG00000152377, ENSG00000154556, ENSG00000010278, ENSG00000038427, ENSG00000113361, ENSG00000107282, ENSG00000146938, ENSG00000182871, ENSG00000128567, ENSG00000140511, ENSG00000011201, ENSG00000112902, ENSG0000…	1460	459	16792	1.32804	1	0.72489	0.721743
GOTERM_BP_DIRECT	GO:0043406~positive regulation of MAP kinase activity	11	0.610772	0.0295921	ENSG00000157404, ENSG00000165023, ENSG00000150594, ENSG00000146648, ENSG00000078401, ENSG00000232810, ENSG00000182585, ENSG00000100311, ENSG00000077782, ENSG00000156427, ENSG00000272398	1460	59	16792	2.14432	1	0.741796	0.738576
GOTERM_BP_DIRECT	GO:0030509~BMP signaling pathway	13	0.721821	0.0302781	ENSG00000108854, ENSG00000166292, ENSG00000174136, ENSG00000069702, ENSG00000137834, ENSG00000138795, ENSG00000152785, ENSG00000141232, ENSG00000183691, ENSG00000101665, ENSG00000101144, ENSG00000105880, ENSG00000125378	1460	76	16792	1.96734	1	0.747691	0.744446
GOTERM_BP_DIRECT	GO:0021983~pituitary gland development	7	0.388673	0.0304455	ENSG00000149948, ENSG00000069011, ENSG00000134954, ENSG00000183691, ENSG00000134595, ENSG00000181449, ENSG00000125378	1460	28	16792	2.87534	1	0.747691	0.744446
GOTERM_BP_DIRECT	GO:0001569~patterning of blood vessels	7	0.388673	0.0304455	ENSG00000078401, ENSG00000198435, ENSG00000163513, ENSG00000004399, ENSG00000138795, ENSG00000099250, ENSG00000145423	1460	28	16792	2.87534	1	0.747691	0.744446
GOTERM_BP_DIRECT	GO:0051482~positive regulation of cytosolic calcium ion concentration involved in phospholipase C-activating G-protein coupled signaling pathway	7	0.388673	0.0304455	ENSG00000181104, ENSG00000198121, ENSG00000171517, ENSG00000164251, ENSG00000078401, ENSG00000139679, ENSG00000152822	1460	28	16792	2.87534	1	0.747691	0.744446
GOTERM_BP_DIRECT	GO:0045987~positive regulation of smooth muscle contraction	6	0.333148	0.0308666	ENSG00000181104, ENSG00000115353, ENSG00000078401, ENSG00000127129, ENSG00000109255, ENSG00000170214	1460	21	16792	3.28611	1	0.754206	0.750932
GOTERM_BP_DIRECT	GO:0016266~O-glycan processing	11	0.610772	0.0328477	ENSG00000140297, ENSG00000119514, ENSG00000070731, ENSG00000181143, ENSG00000187210, ENSG00000185499, ENSG00000169550, ENSG00000073849, ENSG00000172986, ENSG00000145113, ENSG00000179913	1460	60	16792	2.10858	1	0.798578	0.795111
GOTERM_BP_DIRECT	GO:0007267~cell-cell signaling	32	1.77679	0.0337926	ENSG00000112902, ENSG00000152661, ENSG00000136999, ENSG00000273706, ENSG00000129682, ENSG00000066468, ENSG00000152785, ENSG00000150782, ENSG00000156427, ENSG00000136810, ENSG00000170214, ENSG00000163485, ENSG00000137440, ENSG00000185652, ENSG00000124479, ENSG00000272325, ENSG00000141655, ENSG00000125266, ENSG00000072657, ENSG00000092969, ENSG00000165409, ENSG00000099139, ENSG00000179431, ENSG0000…	1460	254	16792	1.44899	1	0.817442	0.813894
GOTERM_BP_DIRECT	GO:0001701~in utero embryonic development	25	1.38812	0.0344194	ENSG00000153233, ENSG00000154188, ENSG00000152661, ENSG00000066468, ENSG00000166292, ENSG00000138834, ENSG00000157796, ENSG00000136997, ENSG00000188064, ENSG00000183691, ENSG00000136450, ENSG00000107372, ENSG00000185499, ENSG00000153094, ENSG00000077782, ENSG00000171552, ENSG00000157765, ENSG00000113163, ENSG00000107282, ENSG00000078401, ENSG00000163513, ENSG00000128602, ENSG00000054598, ENSG0000…	1460	187	16792	1.53762	1	0.828463	0.824867
GOTERM_BP_DIRECT	GO:0001938~positive regulation of endothelial cell proliferation	12	0.666297	0.0348364	ENSG00000112902, ENSG00000114251, ENSG00000128052, ENSG00000198435, ENSG00000101445, ENSG00000177606, ENSG00000100311, ENSG00000259207, ENSG00000099250, ENSG00000125378, ENSG00000150630, ENSG00000118257	1460	69	16792	2.00024	1	0.830657	0.827052
GOTERM_BP_DIRECT	GO:0007215~glutamate receptor signaling pathway	5	0.277624	0.0356234	ENSG00000273079, ENSG00000183454, ENSG00000152208, ENSG00000182621, ENSG00000152578	1460	15	16792	3.83379	1	0.830657	0.827052
GOTERM_BP_DIRECT	GO:0045909~positive regulation of vasodilation	7	0.388673	0.0356588	ENSG00000089250, ENSG00000146648, ENSG00000152661, ENSG00000164251, ENSG00000021826, ENSG00000171388, ENSG00000120915	1460	29	16792	2.77619	1	0.830657	0.827052
GOTERM_BP_DIRECT	GO:0008104~protein localization	11	0.610772	0.036346	ENSG00000116133, ENSG00000105974, ENSG00000131746, ENSG00000102934, ENSG00000162849, ENSG00000144063, ENSG00000183454, ENSG00000138834, ENSG00000091129, ENSG00000147676, ENSG00000112782	1460	61	16792	2.07402	1	0.830657	0.827052
GOTERM_BP_DIRECT	GO:0006950~response to stress	11	0.610772	0.036346	ENSG00000100591, ENSG00000146648, ENSG00000085662, ENSG00000118515, ENSG00000164938, ENSG00000185386, ENSG00000143507, ENSG00000162600, ENSG00000096384, ENSG00000080824, ENSG00000184602	1460	61	16792	2.07402	1	0.830657	0.827052
GOTERM_BP_DIRECT	GO:0007264~small GTPase mediated signal transduction	31	1.72127	0.0366427	ENSG00000105514, ENSG00000147251, ENSG00000031081, ENSG00000008853, ENSG00000134215, ENSG00000136237, ENSG00000138670, ENSG00000165023, ENSG00000203668, ENSG00000205726, ENSG00000144867, ENSG00000166592, ENSG00000103710, ENSG00000270885, ENSG00000104140, ENSG00000168118, ENSG00000109113, ENSG00000122035, ENSG00000179331, ENSG00000128581, ENSG00000137936, ENSG00000132341, ENSG00000115963, ENSG0000…	1460	246	16792	1.44936	1	0.830657	0.827052
GOTERM_BP_DIRECT	GO:0045647~negative regulation of erythrocyte differentiation	4	0.222099	0.0369143	ENSG00000204103, ENSG00000185650, ENSG00000169926, ENSG00000113013	1460	9	16792	5.11172	1	0.830657	0.827052
GOTERM_BP_DIRECT	GO:0032464~positive regulation of protein homooligomerization	4	0.222099	0.0369143	ENSG00000104081, ENSG00000153094, ENSG00000026103, ENSG00000135116	1460	9	16792	5.11172	1	0.830657	0.827052
GOTERM_BP_DIRECT	GO:0061549~sympathetic ganglion development	4	0.222099	0.0369143	ENSG00000001617, ENSG00000075213, ENSG00000099250, ENSG00000118257	1460	9	16792	5.11172	1	0.830657	0.827052
GOTERM_BP_DIRECT	GO:0070493~thrombin receptor signaling pathway	4	0.222099	0.0369143	ENSG00000181104, ENSG00000145703, ENSG00000164251, ENSG00000164120	1460	9	16792	5.11172	1	0.830657	0.827052
GOTERM_BP_DIRECT	GO:0048103~somatic stem cell division	4	0.222099	0.0369143	ENSG00000157404, ENSG00000152518, ENSG00000182742, ENSG00000092969	1460	9	16792	5.11172	1	0.830657	0.827052
GOTERM_BP_DIRECT	GO:0021675~nerve development	4	0.222099	0.0369143	ENSG00000001617, ENSG00000075213, ENSG00000099250, ENSG00000118257	1460	9	16792	5.11172	1	0.830657	0.827052
GOTERM_BP_DIRECT	GO:0007184~SMAD protein import into nucleus	4	0.222099	0.0369143	ENSG00000141232, ENSG00000177606, ENSG00000140464, ENSG00000092969	1460	9	16792	5.11172	1	0.830657	0.827052
GOTERM_BP_DIRECT	GO:0090244~Wnt signaling pathway involved in somitogenesis	4	0.222099	0.0369143	ENSG00000104332, ENSG00000147509, ENSG00000168646, ENSG00000145423	1460	9	16792	5.11172	1	0.830657	0.827052
GOTERM_BP_DIRECT	GO:0060045~positive regulation of cardiac muscle cell proliferation	6	0.333148	0.0371746	ENSG00000135547, ENSG00000066468, ENSG00000102678, ENSG00000077782, ENSG00000069702, ENSG00000121068	1460	22	16792	3.13674	1	0.832643	0.829029
GOTERM_BP_DIRECT	GO:0007399~nervous system development	35	1.94336	0.0395457	ENSG00000158747, ENSG00000112902, ENSG00000066382, ENSG00000273706, ENSG00000129682, ENSG00000163739, ENSG00000112246, ENSG00000114646, ENSG00000197457, ENSG00000119125, ENSG00000136237, ENSG00000079482, ENSG00000163485, ENSG00000168610, ENSG00000183691, ENSG00000171617, ENSG00000126953, ENSG00000185652, ENSG00000124479, ENSG00000101134, ENSG00000166833, ENSG00000160999, ENSG00000144290, ENSG0000…	1460	287	16792	1.40261	1	0.853017	0.849315
GOTERM_BP_DIRECT	GO:0060393~regulation of pathway-restricted SMAD protein phosphorylation	3	0.166574	0.0402001	ENSG00000164619, ENSG00000101144, ENSG00000125378	1460	4	16792	8.62603	1	0.853017	0.849315
GOTERM_BP_DIRECT	GO:0044752~response to human chorionic gonadotropin	3	0.166574	0.0402001	ENSG00000165474, ENSG00000023909, ENSG00000136997	1460	4	16792	8.62603	1	0.853017	0.849315
GOTERM_BP_DIRECT	GO:0021871~forebrain regionalization	3	0.166574	0.0402001	ENSG00000188064, ENSG00000273706, ENSG00000134245	1460	4	16792	8.62603	1	0.853017	0.849315
GOTERM_BP_DIRECT	GO:0030947~regulation of vascular endothelial growth factor receptor signaling pathway	3	0.166574	0.0402001	ENSG00000174804, ENSG00000138119, ENSG00000150630	1460	4	16792	8.62603	1	0.853017	0.849315
GOTERM_BP_DIRECT	GO:0051599~response to hydrostatic pressure	3	0.166574	0.0402001	ENSG00000182871, ENSG00000058668, ENSG00000170421	1460	4	16792	8.62603	1	0.853017	0.849315
GOTERM_BP_DIRECT	GO:0060686~negative regulation of prostatic bud formation	3	0.166574	0.0402001	ENSG00000114251, ENSG00000101144, ENSG00000125378	1460	4	16792	8.62603	1	0.853017	0.849315
GOTERM_BP_DIRECT	GO:0042278~purine nucleoside metabolic process	3	0.166574	0.0402001	ENSG00000198805, ENSG00000133315, ENSG00000172264	1460	4	16792	8.62603	1	0.853017	0.849315
GOTERM_BP_DIRECT	GO:0003104~positive regulation of glomerular filtration	3	0.166574	0.0402001	ENSG00000152661, ENSG00000164251, ENSG00000100311	1460	4	16792	8.62603	1	0.853017	0.849315
GOTERM_BP_DIRECT	GO:0035910~ascending aorta morphogenesis	3	0.166574	0.0402001	ENSG00000135547, ENSG00000124766, ENSG00000092969	1460	4	16792	8.62603	1	0.853017	0.849315
GOTERM_BP_DIRECT	GO:1901991~negative regulation of mitotic cell cycle phase transition	3	0.166574	0.0402001	ENSG00000152518, ENSG00000185650, ENSG00000102760	1460	4	16792	8.62603	1	0.853017	0.849315
GOTERM_BP_DIRECT	GO:0060842~arterial endothelial cell differentiation	3	0.166574	0.0402001	ENSG00000164683, ENSG00000135547, ENSG00000166292	1460	4	16792	8.62603	1	0.853017	0.849315
GOTERM_BP_DIRECT	GO:0045165~cell fate commitment	9	0.499722	0.042739	ENSG00000188064, ENSG00000114251, ENSG00000135547, ENSG00000132170, ENSG00000066468, ENSG00000136158, ENSG00000134245, ENSG00000140464, ENSG00000180447	1460	46	16792	2.25027	1	0.878882	0.875068
GOTERM_BP_DIRECT	GO:0048666~neuron development	9	0.499722	0.042739	ENSG00000100219, ENSG00000171094, ENSG00000128342, ENSG00000218336, ENSG00000134595, ENSG00000145242, ENSG00000160113, ENSG00000136720, ENSG00000092969	1460	46	16792	2.25027	1	0.878882	0.875068
GOTERM_BP_DIRECT	GO:0010811~positive regulation of cell-substrate adhesion	8	0.444198	0.0428718	ENSG00000107742, ENSG00000144810, ENSG00000149084, ENSG00000205221, ENSG00000171132, ENSG00000160963, ENSG00000198759, ENSG00000106541	1460	38	16792	2.42134	1	0.878882	0.875068
GOTERM_BP_DIRECT	GO:0006695~cholesterol biosynthetic process	8	0.444198	0.0428718	ENSG00000113161, ENSG00000116133, ENSG00000186480, ENSG00000112972, ENSG00000104549, ENSG00000079459, ENSG00000160752, ENSG00000001630	1460	38	16792	2.42134	1	0.878882	0.875068
GOTERM_BP_DIRECT	GO:0001942~hair follicle development	8	0.444198	0.0428718	ENSG00000146648, ENSG00000125285, ENSG00000205213, ENSG00000075275, ENSG00000139292, ENSG00000125398, ENSG00000092969, ENSG00000156535	1460	38	16792	2.42134	1	0.878882	0.875068
GOTERM_BP_DIRECT	GO:0042517~positive regulation of tyrosine phosphorylation of Stat3 protein	8	0.444198	0.0428718	ENSG00000157404, ENSG00000168610, ENSG00000128342, ENSG00000102931, ENSG00000136244, ENSG00000184557, ENSG00000150782, ENSG00000175505	1460	38	16792	2.42134	1	0.878882	0.875068
GOTERM_BP_DIRECT	GO:0019933~cAMP-mediated signaling	8	0.444198	0.0428718	ENSG00000151320, ENSG00000172572, ENSG00000113448, ENSG00000079337, ENSG00000145242, ENSG00000113389, ENSG00000125398, ENSG00000069482	1460	38	16792	2.42134	1	0.878882	0.875068
GOTERM_BP_DIRECT	GO:0001558~regulation of cell growth	13	0.721821	0.0428723	ENSG00000136999, ENSG00000111666, ENSG00000065675, ENSG00000072274, ENSG00000115457, ENSG00000152377, ENSG00000115461, ENSG00000167895, ENSG00000118515, ENSG00000109084, ENSG00000168309, ENSG00000146674, ENSG00000162761	1460	80	16792	1.86897	1	0.878882	0.875068
GOTERM_BP_DIRECT	GO:0007565~female pregnancy	14	0.777346	0.0434271	ENSG00000134954, ENSG00000171791, ENSG00000175567, ENSG00000112578, ENSG00000115457, ENSG00000112782, ENSG00000111371, ENSG00000189143, ENSG00000115461, ENSG00000134294, ENSG00000164120, ENSG00000185499, ENSG00000180914, ENSG00000087494	1460	89	16792	1.8092	1	0.879745	0.875927
GOTERM_BP_DIRECT	GO:0010976~positive regulation of neuron projection development	14	0.777346	0.0434271	ENSG00000218336, ENSG00000148053, ENSG00000119283, ENSG00000196576, ENSG00000136244, ENSG00000077782, ENSG00000187391, ENSG00000167191, ENSG00000247596, ENSG00000118432, ENSG00000114251, ENSG00000171617, ENSG00000183049, ENSG00000239672	1460	89	16792	1.8092	1	0.879745	0.875927
GOTERM_BP_DIRECT	GO:0006936~muscle contraction	16	0.888395	0.0434599	ENSG00000109846, ENSG00000123096, ENSG00000152661, ENSG00000172164, ENSG00000167460, ENSG00000138119, ENSG00000065534, ENSG00000136842, ENSG00000113163, ENSG00000120896, ENSG00000087258, ENSG00000184185, ENSG00000183023, ENSG00000180914, ENSG00000122786, ENSG00000165887	1460	107	16792	1.71983	1	0.879745	0.875927
GOTERM_BP_DIRECT	GO:0003148~outflow tract septum morphogenesis	6	0.333148	0.044216	ENSG00000066468, ENSG00000163513, ENSG00000137834, ENSG00000125378, ENSG00000121068, ENSG00000092969	1460	23	16792	3.00036	1	0.882475	0.878644
GOTERM_BP_DIRECT	GO:0048566~embryonic digestive tract development	5	0.277624	0.0443244	ENSG00000099139, ENSG00000232810, ENSG00000102678, ENSG00000169429, ENSG00000092969	1460	16	16792	3.59418	1	0.882475	0.878644
GOTERM_BP_DIRECT	GO:0048488~synaptic vesicle endocytosis	5	0.277624	0.0443244	ENSG00000127022, ENSG00000140022, ENSG00000205726, ENSG00000173227, ENSG00000079482	1460	16	16792	3.59418	1	0.882475	0.878644
GOTERM_BP_DIRECT	GO:0003203~endocardial cushion morphogenesis	5	0.277624	0.0443244	ENSG00000164683, ENSG00000183691, ENSG00000125398, ENSG00000121068, ENSG00000092969	1460	16	16792	3.59418	1	0.882475	0.878644
GOTERM_BP_DIRECT	GO:0042475~odontogenesis of dentin-containing tooth	10	0.555247	0.0461524	ENSG00000104267, ENSG00000171243, ENSG00000153094, ENSG00000128602, ENSG00000054598, ENSG00000041982, ENSG00000138795, ENSG00000101144, ENSG00000144355, ENSG00000125378	1460	55	16792	2.09116	1	0.915104	0.911132
GOTERM_BP_DIRECT	GO:0045893~positive regulation of transcription, DNA-templated	57	3.16491	0.0471005	ENSG00000181104, ENSG00000184937, ENSG00000196482, ENSG00000134954, ENSG00000179583, ENSG00000167085, ENSG00000174136, ENSG00000177606, ENSG00000138795, ENSG00000173207, ENSG00000171105, ENSG00000174804, ENSG00000118513, ENSG00000168610, ENSG00000132170, ENSG00000124479, ENSG00000126778, ENSG00000090447, ENSG00000104332, ENSG00000136826, ENSG00000089250, ENSG00000105821, ENSG00000164938, ENSG0000…	1460	515	16792	1.27297	1	0.930092	0.926054
GOTERM_BP_DIRECT	GO:0048701~embryonic cranial skeleton morphogenesis	7	0.388673	0.0477179	ENSG00000066468, ENSG00000163513, ENSG00000083307, ENSG00000126778, ENSG00000157796, ENSG00000125378, ENSG00000170577	1460	31	16792	2.59708	1	0.938452	0.934379
GOTERM_BP_DIRECT	GO:0046653~tetrahydrofolate metabolic process	4	0.222099	0.0494028	ENSG00000228716, ENSG00000179761, ENSG00000065911, ENSG00000120254	1460	10	16792	4.60055	1	0.952234	0.9481
GOTERM_BP_DIRECT	GO:0060411~cardiac septum morphogenesis	4	0.222099	0.0494028	ENSG00000164683, ENSG00000135547, ENSG00000101144, ENSG00000101384	1460	10	16792	4.60055	1	0.952234	0.9481
GOTERM_BP_DIRECT	GO:0046888~negative regulation of hormone secretion	4	0.222099	0.0494028	ENSG00000163485, ENSG00000128342, ENSG00000078401, ENSG00000136244	1460	10	16792	4.60055	1	0.952234	0.9481
GOTERM_BP_DIRECT	GO:0072015~glomerular visceral epithelial cell development	4	0.222099	0.0494028	ENSG00000187391, ENSG00000128567, ENSG00000125378, ENSG00000101384	1460	10	16792	4.60055	1	0.952234	0.9481
GOTERM_BP_DIRECT	GO:0045793~positive regulation of cell size	4	0.222099	0.0494028	ENSG00000184838, ENSG00000078401, ENSG00000096384, ENSG00000080824	1460	10	16792	4.60055	1	0.952234	0.9481
GOTERM_BP_DIRECT	GO:0001501~skeletal system development	19	1.05497	0.0502788	ENSG00000069011, ENSG00000133110, ENSG00000113389, ENSG00000077782, ENSG00000152785, ENSG00000204262, ENSG00000038427, ENSG00000164761, ENSG00000183691, ENSG00000070814, ENSG00000049089, ENSG00000054598, ENSG00000124766, ENSG00000125398, ENSG00000101144, ENSG00000140511, ENSG00000105880, ENSG00000087494, ENSG00000092969	1460	137	16792	1.59508	1	0.965273	0.961083
GOTERM_BP_DIRECT	GO:0002092~positive regulation of receptor internalization	6	0.333148	0.0520006	ENSG00000154188, ENSG00000165025, ENSG00000185652, ENSG00000187391, ENSG00000137486, ENSG00000197943	1460	24	16792	2.87534	1	0.982731	0.978465
GOTERM_BP_DIRECT	GO:0071353~cellular response to interleukin-4	6	0.333148	0.0520006	ENSG00000169710, ENSG00000100219, ENSG00000123416, ENSG00000138795, ENSG00000140464, ENSG00000096384	1460	24	16792	2.87534	1	0.982731	0.978465
GOTERM_BP_DIRECT	GO:0090102~cochlea development	6	0.333148	0.0520006	ENSG00000135547, ENSG00000157087, ENSG00000145386, ENSG00000082482, ENSG00000145864, ENSG00000112320	1460	24	16792	2.87534	1	0.982731	0.978465
GOTERM_BP_DIRECT	GO:0045671~negative regulation of osteoclast differentiation	6	0.333148	0.0520006	ENSG00000104332, ENSG00000152154, ENSG00000204103, ENSG00000128606, ENSG00000145675, ENSG00000154127	1460	24	16792	2.87534	1	0.982731	0.978465
GOTERM_BP_DIRECT	GO:0051384~response to glucocorticoid	11	0.610772	0.0529038	ENSG00000188064, ENSG00000138772, ENSG00000167972, ENSG00000144381, ENSG00000171791, ENSG00000232810, ENSG00000136244, ENSG00000115457, ENSG00000155846, ENSG00000026103, ENSG00000115884	1460	65	16792	1.94639	1	0.992048	0.987742
GOTERM_BP_DIRECT	GO:0060326~cell chemotaxis	11	0.610772	0.0529038	ENSG00000157404, ENSG00000112902, ENSG00000198121, ENSG00000136999, ENSG00000163739, ENSG00000065675, ENSG00000115009, ENSG00000100311, ENSG00000138795, ENSG00000081041, ENSG00000151882	1460	65	16792	1.94639	1	0.992048	0.987742
GOTERM_BP_DIRECT	GO:0042593~glucose homeostasis	15	0.832871	0.0539814	ENSG00000150594, ENSG00000156026, ENSG00000219607, ENSG00000136244, ENSG00000138207, ENSG00000167191, ENSG00000118432, ENSG00000170214, ENSG00000171105, ENSG00000115461, ENSG00000168610, ENSG00000132170, ENSG00000124766, ENSG00000124253, ENSG00000185920	1460	101	16792	1.70812	1	1	0.995865
GOTERM_BP_DIRECT	GO:0031589~cell-substrate adhesion	5	0.277624	0.0541044	ENSG00000154188, ENSG00000120896, ENSG00000259207, ENSG00000137834, ENSG00000183943	1460	17	16792	3.38276	1	1	0.995865
GOTERM_BP_DIRECT	GO:0044849~estrous cycle	5	0.277624	0.0541044	ENSG00000134954, ENSG00000196498, ENSG00000135046, ENSG00000180914, ENSG00000137673	1460	17	16792	3.38276	1	1	0.995865
GOTERM_BP_DIRECT	GO:0048705~skeletal system morphogenesis	7	0.388673	0.0545844	ENSG00000166224, ENSG00000178882, ENSG00000107372, ENSG00000066468, ENSG00000187535, ENSG00000150347, ENSG00000077782	1460	32	16792	2.51592	1	1	0.995865
GOTERM_BP_DIRECT	GO:0090263~positive regulation of canonical Wnt signaling pathway	17	0.94392	0.0558365	ENSG00000104332, ENSG00000108854, ENSG00000105974, ENSG00000155011, ENSG00000198435, ENSG00000066468, ENSG00000167191, ENSG00000173801, ENSG00000134245, ENSG00000205213, ENSG00000102678, ENSG00000124766, ENSG00000139292, ENSG00000105880, ENSG00000168646, ENSG00000147655, ENSG00000145423	1460	120	16792	1.62936	1	1	0.995865
GOTERM_BP_DIRECT	GO:0002244~hematopoietic progenitor cell differentiation	11	0.610772	0.0577129	ENSG00000104332, ENSG00000140022, ENSG00000171320, ENSG00000179041, ENSG00000134363, ENSG00000164488, ENSG00000152763, ENSG00000221869, ENSG00000106278, ENSG00000125378, ENSG00000157216	1460	66	16792	1.91689	1	1	0.995865
GOTERM_BP_DIRECT	GO:0030593~neutrophil chemotaxis	11	0.610772	0.0577129	ENSG00000165025, ENSG00000113448, ENSG00000078401, ENSG00000127129, ENSG00000163734, ENSG00000115009, ENSG00000184588, ENSG00000134215, ENSG00000169429, ENSG00000092969, ENSG00000131981	1460	66	16792	1.91689	1	1	0.995865
GOTERM_BP_DIRECT	GO:0007626~locomotory behavior	13	0.721821	0.0587094	ENSG00000107736, ENSG00000075275, ENSG00000152822, ENSG00000167191, ENSG00000112320, ENSG00000143995, ENSG00000087258, ENSG00000107282, ENSG00000157087, ENSG00000187017, ENSG00000168959, ENSG00000162761, ENSG00000166833	1460	84	16792	1.77997	1	1	0.995865
GOTERM_BP_DIRECT	GO:0006954~inflammatory response	43	2.38756	0.0602166	ENSG00000113916, ENSG00000181104, ENSG00000130775, ENSG00000095585, ENSG00000175040, ENSG00000179583, ENSG00000163739, ENSG00000095303, ENSG00000065675, ENSG00000135046, ENSG00000026103, ENSG00000172216, ENSG00000150782, ENSG00000169129, ENSG00000115353, ENSG00000163485, ENSG00000165025, ENSG00000187554, ENSG00000164251, ENSG00000121966, ENSG00000048052, ENSG00000141655, ENSG00000126432, ENSG0000…	1460	379	16792	1.3049	1	1	0.995865
GOTERM_BP_DIRECT	GO:0009311~oligosaccharide metabolic process	6	0.333148	0.0605322	ENSG00000117069, ENSG00000102393, ENSG00000070731, ENSG00000073849, ENSG00000144057, ENSG00000070526	1460	25	16792	2.76033	1	1	0.995865
GOTERM_BP_DIRECT	GO:2001244~positive regulation of intrinsic apoptotic signaling pathway	7	0.388673	0.062017	ENSG00000166289, ENSG00000105974, ENSG00000171791, ENSG00000104081, ENSG00000153094, ENSG00000171552, ENSG00000016402	1460	33	16792	2.43968	1	1	0.995865
GOTERM_BP_DIRECT	GO:0002088~lens development in camera-type eye	7	0.388673	0.062017	ENSG00000109846, ENSG00000114251, ENSG00000152661, ENSG00000188158, ENSG00000177045, ENSG00000163513, ENSG00000134245	1460	33	16792	2.43968	1	1	0.995865
GOTERM_BP_DIRECT	GO:0010718~positive regulation of epithelial to mesenchymal transition	7	0.388673	0.062017	ENSG00000183779, ENSG00000111846, ENSG00000163513, ENSG00000138795, ENSG00000102760, ENSG00000168646, ENSG00000092969	1460	33	16792	2.43968	1	1	0.995865
GOTERM_BP_DIRECT	GO:0050808~synapse organization	7	0.388673	0.062017	ENSG00000129455, ENSG00000074317, ENSG00000188064, ENSG00000157087, ENSG00000146938, ENSG00000077264, ENSG00000162761	1460	33	16792	2.43968	1	1	0.995865
GOTERM_BP_DIRECT	GO:0002931~response to ischemia	7	0.388673	0.062017	ENSG00000105974, ENSG00000103319, ENSG00000144381, ENSG00000171791, ENSG00000197442, ENSG00000109819, ENSG00000108984	1460	33	16792	2.43968	1	1	0.995865
GOTERM_BP_DIRECT	GO:0048562~embryonic organ morphogenesis	3	0.166574	0.0631836	ENSG00000178919, ENSG00000066468, ENSG00000138207	1460	5	16792	6.90082	1	1	0.995865
GOTERM_BP_DIRECT	GO:0014031~mesenchymal cell development	3	0.166574	0.0631836	ENSG00000135547, ENSG00000171791, ENSG00000054598	1460	5	16792	6.90082	1	1	0.995865
GOTERM_BP_DIRECT	GO:0006477~protein sulfation	3	0.166574	0.0631836	ENSG00000111962, ENSG00000249853, ENSG00000070614	1460	5	16792	6.90082	1	1	0.995865
GOTERM_BP_DIRECT	GO:0042415~norepinephrine metabolic process	3	0.166574	0.0631836	ENSG00000085662, ENSG00000164197, ENSG00000116016	1460	5	16792	6.90082	1	1	0.995865
GOTERM_BP_DIRECT	GO:0090027~negative regulation of monocyte chemotaxis	3	0.166574	0.0631836	ENSG00000158747, ENSG00000136999, ENSG00000145147	1460	5	16792	6.90082	1	1	0.995865
GOTERM_BP_DIRECT	GO:0048254~snoRNA localization	3	0.166574	0.0631836	ENSG00000055044, ENSG00000105202, ENSG00000117174	1460	5	16792	6.90082	1	1	0.995865
GOTERM_BP_DIRECT	GO:0072284~metanephric S-shaped body morphogenesis	3	0.166574	0.0631836	ENSG00000125618, ENSG00000184937, ENSG00000273706	1460	5	16792	6.90082	1	1	0.995865
GOTERM_BP_DIRECT	GO:0006102~isocitrate metabolic process	3	0.166574	0.0631836	ENSG00000182054, ENSG00000100412, ENSG00000138413	1460	5	16792	6.90082	1	1	0.995865
GOTERM_BP_DIRECT	GO:0045843~negative regulation of striated muscle tissue development	3	0.166574	0.0631836	ENSG00000007392, ENSG00000138795, ENSG00000125378	1460	5	16792	6.90082	1	1	0.995865
GOTERM_BP_DIRECT	GO:0071332~cellular response to fructose stimulus	3	0.166574	0.0631836	ENSG00000100219, ENSG00000109819, ENSG00000124253	1460	5	16792	6.90082	1	1	0.995865
GOTERM_BP_DIRECT	GO:0071504~cellular response to heparin	3	0.166574	0.0631836	ENSG00000104332, ENSG00000125398, ENSG00000145147	1460	5	16792	6.90082	1	1	0.995865
GOTERM_BP_DIRECT	GO:1902966~positive regulation of protein localization to early endosome	3	0.166574	0.0631836	ENSG00000147065, ENSG00000092820, ENSG00000137642	1460	5	16792	6.90082	1	1	0.995865
GOTERM_BP_DIRECT	GO:0048639~positive regulation of developmental growth	3	0.166574	0.0631836	ENSG00000182621, ENSG00000106541, ENSG00000171105	1460	5	16792	6.90082	1	1	0.995865
GOTERM_BP_DIRECT	GO:0021637~trigeminal nerve structural organization	3	0.166574	0.0631836	ENSG00000001617, ENSG00000075213, ENSG00000099250	1460	5	16792	6.90082	1	1	0.995865
GOTERM_BP_DIRECT	GO:0014910~regulation of smooth muscle cell migration	3	0.166574	0.0631836	ENSG00000114554, ENSG00000122861, ENSG00000137642	1460	5	16792	6.90082	1	1	0.995865
GOTERM_BP_DIRECT	GO:0072178~nephric duct morphogenesis	3	0.166574	0.0631836	ENSG00000273706, ENSG00000116106, ENSG00000125266	1460	5	16792	6.90082	1	1	0.995865
GOTERM_BP_DIRECT	GO:0019674~NAD metabolic process	4	0.222099	0.063659	ENSG00000111716, ENSG00000157064, ENSG00000152642, ENSG00000134333	1460	11	16792	4.18232	1	1	0.995865
GOTERM_BP_DIRECT	GO:0009312~oligosaccharide biosynthetic process	4	0.222099	0.063659	ENSG00000117069, ENSG00000172318, ENSG00000169255, ENSG00000070526	1460	11	16792	4.18232	1	1	0.995865
GOTERM_BP_DIRECT	GO:0048703~embryonic viscerocranium morphogenesis	4	0.222099	0.063659	ENSG00000273706, ENSG00000171310, ENSG00000070614, ENSG00000120254	1460	11	16792	4.18232	1	1	0.995865
GOTERM_BP_DIRECT	GO:0045603~positive regulation of endothelial cell differentiation	4	0.222099	0.063659	ENSG00000133639, ENSG00000166292, ENSG00000105672, ENSG00000125378	1460	11	16792	4.18232	1	1	0.995865
GOTERM_BP_DIRECT	GO:0048016~inositol phosphate-mediated signaling	4	0.222099	0.063659	ENSG00000078401, ENSG00000127129, ENSG00000123104, ENSG00000171596	1460	11	16792	4.18232	1	1	0.995865
GOTERM_BP_DIRECT	GO:0030857~negative regulation of epithelial cell differentiation	4	0.222099	0.063659	ENSG00000105974, ENSG00000143867, ENSG00000128602, ENSG00000125398	1460	11	16792	4.18232	1	1	0.995865
GOTERM_BP_DIRECT	GO:0006081~cellular aldehyde metabolic process	4	0.222099	0.063659	ENSG00000072210, ENSG00000164904, ENSG00000117448, ENSG00000006534	1460	11	16792	4.18232	1	1	0.995865
GOTERM_BP_DIRECT	GO:0060445~branching involved in salivary gland morphogenesis	4	0.222099	0.063659	ENSG00000066468, ENSG00000136244, ENSG00000077782, ENSG00000101144	1460	11	16792	4.18232	1	1	0.995865
GOTERM_BP_DIRECT	GO:0071372~cellular response to follicle-stimulating hormone stimulus	4	0.222099	0.063659	ENSG00000023909, ENSG00000112972, ENSG00000145242, ENSG00000109819	1460	11	16792	4.18232	1	1	0.995865
GOTERM_BP_DIRECT	GO:0046655~folic acid metabolic process	5	0.277624	0.0649502	ENSG00000228716, ENSG00000163738, ENSG00000110195, ENSG00000065911, ENSG00000120254	1460	18	16792	3.19482	1	1	0.995865
GOTERM_BP_DIRECT	GO:0007413~axonal fasciculation	5	0.277624	0.0649502	ENSG00000112902, ENSG00000075213, ENSG00000091129, ENSG00000099250, ENSG00000118432	1460	18	16792	3.19482	1	1	0.995865
GOTERM_BP_DIRECT	GO:0006165~nucleoside diphosphate phosphorylation	5	0.277624	0.0649502	ENSG00000165695, ENSG00000124253, ENSG00000239672, ENSG00000140057, ENSG00000154027	1460	18	16792	3.19482	1	1	0.995865
GOTERM_BP_DIRECT	GO:0001822~kidney development	13	0.721821	0.0679237	ENSG00000104267, ENSG00000184937, ENSG00000273706, ENSG00000099139, ENSG00000150347, ENSG00000170577, ENSG00000125618, ENSG00000166224, ENSG00000153094, ENSG00000130707, ENSG00000126778, ENSG00000125378, ENSG00000092969	1460	86	16792	1.73858	1	1	0.995865
GOTERM_BP_DIRECT	GO:0035338~long-chain fatty-acyl-CoA biosynthetic process	8	0.444198	0.0680266	ENSG00000169710, ENSG00000149084, ENSG00000123130, ENSG00000099194, ENSG00000151726, ENSG00000145284, ENSG00000278540, ENSG00000170522	1460	42	16792	2.19074	1	1	0.995865
GOTERM_BP_DIRECT	GO:0007566~embryo implantation	8	0.444198	0.0680266	ENSG00000113494, ENSG00000113739, ENSG00000128342, ENSG00000077942, ENSG00000099139, ENSG00000213853, ENSG00000163513, ENSG00000004478	1460	42	16792	2.19074	1	1	0.995865
GOTERM_BP_DIRECT	GO:0006024~glycosaminoglycan biosynthetic process	8	0.444198	0.0680266	ENSG00000111846, ENSG00000183098, ENSG00000109814, ENSG00000249853, ENSG00000115884, ENSG00000136720, ENSG00000002587, ENSG00000070614	1460	42	16792	2.19074	1	1	0.995865
GOTERM_BP_DIRECT	GO:0007595~lactation	8	0.444198	0.0680266	ENSG00000113494, ENSG00000105974, ENSG00000171956, ENSG00000157087, ENSG00000196498, ENSG00000180914, ENSG00000171388, ENSG00000158125	1460	42	16792	2.19074	1	1	0.995865
GOTERM_BP_DIRECT	GO:0032869~cellular response to insulin stimulus	12	0.666297	0.068339	ENSG00000100219, ENSG00000163083, ENSG00000132170, ENSG00000103319, ENSG00000185650, ENSG00000048052, ENSG00000175567, ENSG00000101255, ENSG00000124253, ENSG00000145675, ENSG00000136997, ENSG00000171105	1460	77	16792	1.79242	1	1	0.995865
GOTERM_BP_DIRECT	GO:0035025~positive regulation of Rho protein signal transduction	6	0.333148	0.069808	ENSG00000181104, ENSG00000198121, ENSG00000164251, ENSG00000205336, ENSG00000139679, ENSG00000137486	1460	26	16792	2.65416	1	1	0.995865
GOTERM_BP_DIRECT	GO:0045840~positive regulation of mitotic nuclear division	6	0.333148	0.069808	ENSG00000174808, ENSG00000078401, ENSG00000182585, ENSG00000100311, ENSG00000102760, ENSG00000171105	1460	26	16792	2.65416	1	1	0.995865
GOTERM_BP_DIRECT	GO:0006506~GPI anchor biosynthetic process	6	0.333148	0.069808	ENSG00000007541, ENSG00000120697, ENSG00000135845, ENSG00000277161, ENSG00000179085, ENSG00000148985	1460	26	16792	2.65416	1	1	0.995865
GOTERM_BP_DIRECT	GO:0097192~extrinsic apoptotic signaling pathway in absence of ligand	7	0.388673	0.0700173	ENSG00000065361, ENSG00000171791, ENSG00000153094, ENSG00000148346, ENSG00000026103, ENSG00000171552, ENSG00000064655	1460	34	16792	2.36793	1	1	0.995865
GOTERM_BP_DIRECT	GO:0007585~respiratory gaseous exchange	7	0.388673	0.0700173	ENSG00000276644, ENSG00000204103, ENSG00000078401, ENSG00000138834, ENSG00000171310, ENSG00000135940, ENSG00000070614	1460	34	16792	2.36793	1	1	0.995865
GOTERM_BP_DIRECT	GO:0001764~neuron migration	15	0.832871	0.0703023	ENSG00000152661, ENSG00000129682, ENSG00000148053, ENSG00000075213, ENSG00000256061, ENSG00000075275, ENSG00000077782, ENSG00000099250, ENSG00000152377, ENSG00000080824, ENSG00000137285, ENSG00000185532, ENSG00000143032, ENSG00000091129, ENSG00000146038	1460	105	16792	1.64305	1	1	0.995865
GOTERM_BP_DIRECT	GO:0019722~calcium-mediated signaling	9	0.499722	0.0714692	ENSG00000156026, ENSG00000078401, ENSG00000121966, ENSG00000127129, ENSG00000104490, ENSG00000171596, ENSG00000172348, ENSG00000197943, ENSG00000169429	1460	51	16792	2.02965	1	1	0.995865
GOTERM_BP_DIRECT	GO:0051056~regulation of small GTPase mediated signal transduction	18	0.999445	0.072843	ENSG00000186716, ENSG00000111348, ENSG00000127084, ENSG00000196220, ENSG00000138639, ENSG00000163947, ENSG00000133121, ENSG00000145819, ENSG00000031081, ENSG00000008853, ENSG00000134215, ENSG00000079482, ENSG00000116574, ENSG00000116991, ENSG00000205726, ENSG00000104140, ENSG00000147799, ENSG00000128656	1460	134	16792	1.54496	1	1	0.995865
GOTERM_BP_DIRECT	GO:0030168~platelet activation	16	0.888395	0.0729569	ENSG00000181104, ENSG00000150594, ENSG00000065675, ENSG00000171132, ENSG00000136244, ENSG00000137486, ENSG00000197943, ENSG00000134215, ENSG00000010278, ENSG00000165025, ENSG00000027075, ENSG00000054179, ENSG00000186469, ENSG00000123104, ENSG00000259207, ENSG00000145675	1460	115	16792	1.60019	1	1	0.995865
GOTERM_BP_DIRECT	GO:0048015~phosphatidylinositol-mediated signaling	15	0.832871	0.0748397	ENSG00000157404, ENSG00000065361, ENSG00000114805, ENSG00000066468, ENSG00000113389, ENSG00000077782, ENSG00000156427, ENSG00000146648, ENSG00000174808, ENSG00000102678, ENSG00000107130, ENSG00000092820, ENSG00000100311, ENSG00000145675, ENSG00000033327	1460	106	16792	1.62755	1	1	0.995865
GOTERM_BP_DIRECT	GO:0007275~multicellular organism development	56	3.10938	0.0749712	ENSG00000136859, ENSG00000095587, ENSG00000163638, ENSG00000155011, ENSG00000179981, ENSG00000105516, ENSG00000005102, ENSG00000135363, ENSG00000169184, ENSG00000157554, ENSG00000170214, ENSG00000276644, ENSG00000174804, ENSG00000188064, ENSG00000171617, ENSG00000173917, ENSG00000142149, ENSG00000143631, ENSG00000104332, ENSG00000111348, ENSG00000132749, ENSG00000181274, ENSG00000064655, ENSG0000…	1460	521	16792	1.23623	1	1	0.995865
GOTERM_BP_DIRECT	GO:0030155~regulation of cell adhesion	8	0.444198	0.0754504	ENSG00000113494, ENSG00000112769, ENSG00000213639, ENSG00000125398, ENSG00000150782, ENSG00000169429, ENSG00000140464, ENSG00000183943	1460	43	16792	2.13979	1	1	0.995865
GOTERM_BP_DIRECT	GO:0032496~response to lipopolysaccharide	21	1.16602	0.0766053	ENSG00000181104, ENSG00000186716, ENSG00000144381, ENSG00000163739, ENSG00000177606, ENSG00000026103, ENSG00000197943, ENSG00000197329, ENSG00000118432, ENSG00000164761, ENSG00000121742, ENSG00000008394, ENSG00000124107, ENSG00000021826, ENSG00000078401, ENSG00000143507, ENSG00000163734, ENSG00000124253, ENSG00000141655, ENSG00000081041, ENSG00000168811	1460	164	16792	1.47274	1	1	0.995865
GOTERM_BP_DIRECT	GO:0010975~regulation of neuron projection development	5	0.277624	0.0768361	ENSG00000104332, ENSG00000168038, ENSG00000107130, ENSG00000152208, ENSG00000145423	1460	19	16792	3.02668	1	1	0.995865
GOTERM_BP_DIRECT	GO:0030325~adrenal gland development	5	0.277624	0.0768361	ENSG00000149948, ENSG00000184937, ENSG00000150347, ENSG00000185630, ENSG00000171105	1460	19	16792	3.02668	1	1	0.995865
GOTERM_BP_DIRECT	GO:0030111~regulation of Wnt signaling pathway	5	0.277624	0.0768361	ENSG00000162407, ENSG00000152284, ENSG00000164488, ENSG00000146038, ENSG00000138795	1460	19	16792	3.02668	1	1	0.995865
GOTERM_BP_DIRECT	GO:0006461~protein complex assembly	16	0.888395	0.0773919	ENSG00000153132, ENSG00000065054, ENSG00000134265, ENSG00000082516, ENSG00000171960, ENSG00000026103, ENSG00000109819, ENSG00000155438, ENSG00000157216, ENSG00000117394, ENSG00000107282, ENSG00000079841, ENSG00000185760, ENSG00000090447, ENSG00000125398, ENSG00000140464	1460	116	16792	1.5864	1	1	0.995865
GOTERM_BP_DIRECT	GO:0035413~positive regulation of catenin import into nucleus	4	0.222099	0.0795715	ENSG00000112902, ENSG00000146648, ENSG00000204531, ENSG00000145423	1460	12	16792	3.83379	1	1	0.995865
GOTERM_BP_DIRECT	GO:0097067~cellular response to thyroid hormone stimulus	4	0.222099	0.0795715	ENSG00000157404, ENSG00000135363, ENSG00000109819, ENSG00000164733	1460	12	16792	3.83379	1	1	0.995865
GOTERM_BP_DIRECT	GO:0050710~negative regulation of cytokine secretion	4	0.222099	0.0795715	ENSG00000205213, ENSG00000186188, ENSG00000136244, ENSG00000102760	1460	12	16792	3.83379	1	1	0.995865
GOTERM_BP_DIRECT	GO:0003279~cardiac septum development	4	0.222099	0.0795715	ENSG00000099139, ENSG00000004399, ENSG00000125378, ENSG00000070614	1460	12	16792	3.83379	1	1	0.995865
GOTERM_BP_DIRECT	GO:0001655~urogenital system development	4	0.222099	0.0795715	ENSG00000125618, ENSG00000171956, ENSG00000143867, ENSG00000273706	1460	12	16792	3.83379	1	1	0.995865
GOTERM_BP_DIRECT	GO:0060416~response to growth hormone	4	0.222099	0.0795715	ENSG00000115461, ENSG00000021826, ENSG00000130707, ENSG00000221926	1460	12	16792	3.83379	1	1	0.995865
GOTERM_BP_DIRECT	GO:0060394~negative regulation of pathway-restricted SMAD protein phosphorylation	4	0.222099	0.0795715	ENSG00000100219, ENSG00000183691, ENSG00000101665, ENSG00000137834	1460	12	16792	3.83379	1	1	0.995865
GOTERM_BP_DIRECT	GO:0001759~organ induction	4	0.222099	0.0795715	ENSG00000164056, ENSG00000077782, ENSG00000126778, ENSG00000125378	1460	12	16792	3.83379	1	1	0.995865
GOTERM_BP_DIRECT	GO:2000279~negative regulation of DNA biosynthetic process	4	0.222099	0.0795715	ENSG00000276644, ENSG00000152661, ENSG00000105821, ENSG00000082482	1460	12	16792	3.83379	1	1	0.995865
GOTERM_BP_DIRECT	GO:0045779~negative regulation of bone resorption	4	0.222099	0.0795715	ENSG00000164761, ENSG00000118503, ENSG00000136244, ENSG00000154127	1460	12	16792	3.83379	1	1	0.995865
GOTERM_BP_DIRECT	GO:0001706~endoderm formation	4	0.222099	0.0795715	ENSG00000120875, ENSG00000138166, ENSG00000273706, ENSG00000183691	1460	12	16792	3.83379	1	1	0.995865
GOTERM_BP_DIRECT	GO:0032092~positive regulation of protein binding	10	0.555247	0.0795978	ENSG00000114251, ENSG00000105974, ENSG00000004399, ENSG00000132341, ENSG00000101255, ENSG00000137486, ENSG00000106003, ENSG00000125378, ENSG00000096384, ENSG00000145632	1460	61	16792	1.88547	1	1	0.995865
GOTERM_BP_DIRECT	GO:0048863~stem cell differentiation	6	0.333148	0.0798197	ENSG00000157404, ENSG00000149948, ENSG00000128342, ENSG00000125285, ENSG00000143867, ENSG00000175832	1460	27	16792	2.55586	1	1	0.995865
GOTERM_BP_DIRECT	GO:0001656~metanephros development	6	0.333148	0.0798197	ENSG00000164056, ENSG00000171791, ENSG00000117318, ENSG00000177508, ENSG00000101144, ENSG00000164920	1460	27	16792	2.55586	1	1	0.995865
GOTERM_BP_DIRECT	GO:0070374~positive regulation of ERK1 and ERK2 cascade	22	1.22154	0.0810735	ENSG00000181104, ENSG00000111846, ENSG00000154188, ENSG00000164619, ENSG00000128052, ENSG00000136158, ENSG00000066468, ENSG00000167085, ENSG00000115009, ENSG00000177606, ENSG00000136244, ENSG00000137486, ENSG00000099250, ENSG00000156427, ENSG00000113161, ENSG00000146648, ENSG00000164251, ENSG00000232810, ENSG00000186188, ENSG00000100311, ENSG00000125378, ENSG00000215021	1460	175	16792	1.44589	1	1	0.995865
GOTERM_BP_DIRECT	GO:0050821~protein stabilization	18	0.999445	0.0811426	ENSG00000162407, ENSG00000144381, ENSG00000134265, ENSG00000170275, ENSG00000167085, ENSG00000109819, ENSG00000096384, ENSG00000080824, ENSG00000117472, ENSG00000120438, ENSG00000101665, ENSG00000128602, ENSG00000124766, ENSG00000146731, ENSG00000145675, ENSG00000140464, ENSG00000163468, ENSG00000215021	1460	136	16792	1.52224	1	1	0.995865
GOTERM_BP_DIRECT	GO:0001934~positive regulation of protein phosphorylation	17	0.94392	0.0839573	ENSG00000155066, ENSG00000111328, ENSG00000182718, ENSG00000148053, ENSG00000128052, ENSG00000139668, ENSG00000137486, ENSG00000171105, ENSG00000100219, ENSG00000146648, ENSG00000135362, ENSG00000232810, ENSG00000259207, ENSG00000125398, ENSG00000125378, ENSG00000125730, ENSG00000168646	1460	127	16792	1.53955	1	1	0.995865
GOTERM_BP_DIRECT	GO:0006811~ion transport	17	0.94392	0.0839573	ENSG00000155850, ENSG00000130204, ENSG00000094755, ENSG00000113946, ENSG00000180251, ENSG00000147606, ENSG00000167895, ENSG00000102934, ENSG00000079215, ENSG00000183023, ENSG00000164647, ENSG00000148346, ENSG00000103534, ENSG00000163406, ENSG00000183048, ENSG00000012223, ENSG00000145864	1460	127	16792	1.53955	1	1	0.995865
GOTERM_BP_DIRECT	GO:0001503~ossification	12	0.666297	0.0849304	ENSG00000155850, ENSG00000146648, ENSG00000171791, ENSG00000128606, ENSG00000054598, ENSG00000155846, ENSG00000185885, ENSG00000125398, ENSG00000141655, ENSG00000101144, ENSG00000012223, ENSG00000204262	1460	80	16792	1.72521	1	1	0.995865
GOTERM_BP_DIRECT	GO:0010629~negative regulation of gene expression	18	0.999445	0.0855149	ENSG00000136826, ENSG00000104332, ENSG00000109846, ENSG00000135547, ENSG00000113739, ENSG00000152661, ENSG00000164938, ENSG00000173599, ENSG00000243566, ENSG00000158125, ENSG00000204531, ENSG00000232810, ENSG00000128602, ENSG00000100311, ENSG00000165655, ENSG00000239672, ENSG00000092969, ENSG00000145423	1460	137	16792	1.51113	1	1	0.995865
GOTERM_BP_DIRECT	GO:0007613~memory	10	0.555247	0.0863059	ENSG00000129455, ENSG00000129682, ENSG00000180914, ENSG00000183454, ENSG00000082482, ENSG00000162761, ENSG00000172216, ENSG00000182621, ENSG00000118432, ENSG00000145632	1460	62	16792	1.85506	1	1	0.995865
GOTERM_BP_DIRECT	GO:0043407~negative regulation of MAP kinase activity	7	0.388673	0.0877113	ENSG00000113161, ENSG00000164056, ENSG00000142273, ENSG00000136158, ENSG00000101144, ENSG00000125378, ENSG00000137642	1460	36	16792	2.23638	1	1	0.995865
GOTERM_BP_DIRECT	GO:0060762~regulation of branching involved in mammary gland duct morphogenesis	3	0.166574	0.0894194	ENSG00000114251, ENSG00000175832, ENSG00000215021	1460	6	16792	5.75068	1	1	0.995865
GOTERM_BP_DIRECT	GO:0042759~long-chain fatty acid biosynthetic process	3	0.166574	0.0894194	ENSG00000099194, ENSG00000145284, ENSG00000170522	1460	6	16792	5.75068	1	1	0.995865
GOTERM_BP_DIRECT	GO:0060664~epithelial cell proliferation involved in salivary gland morphogenesis	3	0.166574	0.0894194	ENSG00000232810, ENSG00000066468, ENSG00000136244	1460	6	16792	5.75068	1	1	0.995865
GOTERM_BP_DIRECT	GO:0061299~retina vasculature morphogenesis in camera-type eye	3	0.166574	0.0894194	ENSG00000174804, ENSG00000124479, ENSG00000099250	1460	6	16792	5.75068	1	1	0.995865
GOTERM_BP_DIRECT	GO:0001957~intramembranous ossification	3	0.166574	0.0894194	ENSG00000169184, ENSG00000156427, ENSG00000168646	1460	6	16792	5.75068	1	1	0.995865
GOTERM_BP_DIRECT	GO:0001696~gastric acid secretion	3	0.166574	0.0894194	ENSG00000147606, ENSG00000180251, ENSG00000109255	1460	6	16792	5.75068	1	1	0.995865
GOTERM_BP_DIRECT	GO:0045345~positive regulation of MHC class I biosynthetic process	3	0.166574	0.0894194	ENSG00000179583, ENSG00000140464, ENSG00000120694	1460	6	16792	5.75068	1	1	0.995865
GOTERM_BP_DIRECT	GO:0003150~muscular septum morphogenesis	3	0.166574	0.0894194	ENSG00000135547, ENSG00000069702, ENSG00000125378	1460	6	16792	5.75068	1	1	0.995865
GOTERM_BP_DIRECT	GO:0009396~folic acid-containing compound biosynthetic process	3	0.166574	0.0894194	ENSG00000163738, ENSG00000065911, ENSG00000120254	1460	6	16792	5.75068	1	1	0.995865
GOTERM_BP_DIRECT	GO:0002320~lymphoid progenitor cell differentiation	3	0.166574	0.0894194	ENSG00000157404, ENSG00000171791, ENSG00000125378	1460	6	16792	5.75068	1	1	0.995865
GOTERM_BP_DIRECT	GO:2001171~positive regulation of ATP biosynthetic process	3	0.166574	0.0894194	ENSG00000168610, ENSG00000109819, ENSG00000136997	1460	6	16792	5.75068	1	1	0.995865
GOTERM_BP_DIRECT	GO:0021532~neural tube patterning	3	0.166574	0.0894194	ENSG00000179029, ENSG00000187535, ENSG00000185920	1460	6	16792	5.75068	1	1	0.995865
GOTERM_BP_DIRECT	GO:0060561~apoptotic process involved in morphogenesis	3	0.166574	0.0894194	ENSG00000109846, ENSG00000163251, ENSG00000138795	1460	6	16792	5.75068	1	1	0.995865
GOTERM_BP_DIRECT	GO:0060087~relaxation of vascular smooth muscle	3	0.166574	0.0894194	ENSG00000163485, ENSG00000185532, ENSG00000164116	1460	6	16792	5.75068	1	1	0.995865
GOTERM_BP_DIRECT	GO:0048341~paraxial mesoderm formation	3	0.166574	0.0894194	ENSG00000114251, ENSG00000054598, ENSG00000138795	1460	6	16792	5.75068	1	1	0.995865
GOTERM_BP_DIRECT	GO:0006537~glutamate biosynthetic process	3	0.166574	0.0894194	ENSG00000148672, ENSG00000079215, ENSG00000182890	1460	6	16792	5.75068	1	1	0.995865
GOTERM_BP_DIRECT	GO:0007182~common-partner SMAD protein phosphorylation	3	0.166574	0.0894194	ENSG00000163513, ENSG00000140464, ENSG00000125378	1460	6	16792	5.75068	1	1	0.995865
GOTERM_BP_DIRECT	GO:0010564~regulation of cell cycle process	3	0.166574	0.0894194	ENSG00000104332, ENSG00000149948, ENSG00000125398	1460	6	16792	5.75068	1	1	0.995865
GOTERM_BP_DIRECT	GO:0008361~regulation of cell size	5	0.277624	0.0897263	ENSG00000147065, ENSG00000168685, ENSG00000157087, ENSG00000092820, ENSG00000134215	1460	20	16792	2.87534	1	1	0.995865
GOTERM_BP_DIRECT	GO:0001892~embryonic placenta development	5	0.277624	0.0897263	ENSG00000146648, ENSG00000119715, ENSG00000100311, ENSG00000172216, ENSG00000116016	1460	20	16792	2.87534	1	1	0.995865
GOTERM_BP_DIRECT	GO:0071385~cellular response to glucocorticoid stimulus	5	0.277624	0.0897263	ENSG00000164683, ENSG00000152518, ENSG00000078401, ENSG00000185650, ENSG00000135046	1460	20	16792	2.87534	1	1	0.995865
GOTERM_BP_DIRECT	GO:0009314~response to radiation	6	0.333148	0.0905532	ENSG00000164045, ENSG00000171791, ENSG00000177606, ENSG00000171401, ENSG00000141655, ENSG00000136810	1460	28	16792	2.46458	1	1	0.995865
GOTERM_BP_DIRECT	GO:0040007~growth	6	0.333148	0.0905532	ENSG00000163083, ENSG00000171552, ENSG00000152785, ENSG00000144057, ENSG00000101144, ENSG00000125378	1460	28	16792	2.46458	1	1	0.995865
GOTERM_BP_DIRECT	GO:0007389~pattern specification process	6	0.333148	0.0905532	ENSG00000138771, ENSG00000273706, ENSG00000158055, ENSG00000171243, ENSG00000126778, ENSG00000101871	1460	28	16792	2.46458	1	1	0.995865
GOTERM_BP_DIRECT	GO:0043392~negative regulation of DNA binding	6	0.333148	0.0905532	ENSG00000149948, ENSG00000128602, ENSG00000177606, ENSG00000090447, ENSG00000138795, ENSG00000100906	1460	28	16792	2.46458	1	1	0.995865
GOTERM_BP_DIRECT	GO:0071363~cellular response to growth factor stimulus	8	0.444198	0.0916629	ENSG00000136826, ENSG00000104332, ENSG00000089250, ENSG00000157193, ENSG00000100311, ENSG00000247596, ENSG00000177426, ENSG00000171105	1460	45	16792	2.04469	1	1	0.995865
GOTERM_BP_DIRECT	GO:0060317~cardiac epithelial to mesenchymal transition	4	0.222099	0.0970096	ENSG00000164683, ENSG00000135547, ENSG00000069702, ENSG00000092969	1460	13	16792	3.53888	1	1	0.995865
GOTERM_BP_DIRECT	GO:0030818~negative regulation of cAMP biosynthetic process	4	0.222099	0.0970096	ENSG00000151320, ENSG00000150594, ENSG00000198121, ENSG00000078401	1460	13	16792	3.53888	1	1	0.995865
GOTERM_BP_DIRECT	GO:0015804~neutral amino acid transport	4	0.222099	0.0970096	ENSG00000111371, ENSG00000092068, ENSG00000168003, ENSG00000105281	1460	13	16792	3.53888	1	1	0.995865
GOTERM_BP_DIRECT	GO:0097284~hepatocyte apoptotic process	4	0.222099	0.0970096	ENSG00000111057, ENSG00000026103, ENSG00000171552, ENSG00000170421	1460	13	16792	3.53888	1	1	0.995865
GOTERM_BP_DIRECT	GO:0060425~lung morphogenesis	4	0.222099	0.0970096	ENSG00000188064, ENSG00000183691, ENSG00000138834, ENSG00000125378	1460	13	16792	3.53888	1	1	0.995865
GOTERM_BP_DIRECT	GO:0010745~negative regulation of macrophage derived foam cell differentiation	4	0.222099	0.0970096	ENSG00000132170, ENSG00000259207, ENSG00000165029, ENSG00000100906	1460	13	16792	3.53888	1	1	0.995865
GOTERM_BP_DIRECT	GO:0051926~negative regulation of calcium ion transport	4	0.222099	0.0970096	ENSG00000089250, ENSG00000150594, ENSG00000087258, ENSG00000165912	1460	13	16792	3.53888	1	1	0.995865
GOTERM_BP_DIRECT	GO:0043069~negative regulation of programmed cell death	4	0.222099	0.0970096	ENSG00000157404, ENSG00000139211, ENSG00000085276, ENSG00000197943	1460	13	16792	3.53888	1	1	0.995865
GOTERM_BP_DIRECT	GO:0060389~pathway-restricted SMAD protein phosphorylation	4	0.222099	0.0970096	ENSG00000163513, ENSG00000101665, ENSG00000069702, ENSG00000092969	1460	13	16792	3.53888	1	1	0.995865
GOTERM_BP_DIRECT	GO:0035810~positive regulation of urine volume	4	0.222099	0.0970096	ENSG00000174808, ENSG00000078401, ENSG00000113389, ENSG00000169418	1460	13	16792	3.53888	1	1	0.995865
GOTERM_BP_DIRECT	GO:0031274~positive regulation of pseudopodium assembly	4	0.222099	0.0970096	ENSG00000157404, ENSG00000163171, ENSG00000188277, ENSG00000164251	1460	13	16792	3.53888	1	1	0.995865
GOTERM_BP_DIRECT	GO:2000573~positive regulation of DNA biosynthetic process	4	0.222099	0.0970096	ENSG00000100311, ENSG00000077264, ENSG00000136997, ENSG00000102760	1460	13	16792	3.53888	1	1	0.995865
GOTERM_BP_DIRECT	GO:0061029~eyelid development in camera-type eye	4	0.222099	0.0970096	ENSG00000146648, ENSG00000158055, ENSG00000177606, ENSG00000164920	1460	13	16792	3.53888	1	1	0.995865
GOTERM_BP_DIRECT	GO:0048813~dendrite morphogenesis	7	0.388673	0.0973919	ENSG00000143126, ENSG00000110911, ENSG00000066032, ENSG00000165300, ENSG00000078018, ENSG00000075213, ENSG00000046889	1460	37	16792	2.17593	1	1	0.995865

## Sheet: DLD-1 p300 TAZ2-sg Up DEGs
Category	Term	Count	%	PValue	Genes	List Total	Pop Hits	Pop Total	Fold Enrichment	Bonferroni	Benjamini	FDR
GOTERM_BP_DIRECT	GO:0030335~positive regulation of cell migration	29	2.18868	1.43172e-05	ENSG00000161638, ENSG00000108821, ENSG00000044574, ENSG00000196189, ENSG00000154229, ENSG00000137801, ENSG00000135622, ENSG00000170379, ENSG00000143434, ENSG00000164850, ENSG00000085741, ENSG00000153071, ENSG00000095539, ENSG00000148400, ENSG00000126218, ENSG00000124216, ENSG00000176170, ENSG00000172061, ENSG00000156299, ENSG00000105329, ENSG00000138623, ENSG00000108839, ENSG00000169071, ENSG0000…	1067	184	16792	2.48038	0.0533182	0.022064	0.0219372
GOTERM_BP_DIRECT	GO:0007155~cell adhesion	54	4.07547	1.73231e-05	ENSG00000114948, ENSG00000108821, ENSG00000133026, ENSG00000243232, ENSG00000079385, ENSG00000167123, ENSG00000184144, ENSG00000160255, ENSG00000087085, ENSG00000105426, ENSG00000106714, ENSG00000152377, ENSG00000174469, ENSG00000118523, ENSG00000163453, ENSG00000107282, ENSG00000144152, ENSG00000140678, ENSG00000106991, ENSG00000140511, ENSG00000161638, ENSG00000130775, ENSG00000137809, ENSG0000…	1067	459	16792	1.85148	0.0641464	0.022064	0.0219372
GOTERM_BP_DIRECT	GO:0030198~extracellular matrix organization	30	2.26415	1.75176e-05	ENSG00000161638, ENSG00000179403, ENSG00000137809, ENSG00000108821, ENSG00000132031, ENSG00000137801, ENSG00000122707, ENSG00000113971, ENSG00000135424, ENSG00000213949, ENSG00000077150, ENSG00000196739, ENSG00000160255, ENSG00000162733, ENSG00000105376, ENSG00000101680, ENSG00000197467, ENSG00000138685, ENSG00000142156, ENSG00000142871, ENSG00000166086, ENSG00000185585, ENSG00000113083, ENSG0000…	1067	196	16792	2.40881	0.0648425	0.022064	0.0219372
GOTERM_BP_DIRECT	GO:0007411~axon guidance	26	1.96226	2.30615e-05	ENSG00000143590, ENSG00000074047, ENSG00000159674, ENSG00000110400, ENSG00000133026, ENSG00000135622, ENSG00000143434, ENSG00000136352, ENSG00000164690, ENSG00000125848, ENSG00000184144, ENSG00000119508, ENSG00000067141, ENSG00000154134, ENSG00000092421, ENSG00000065320, ENSG00000137877, ENSG00000113763, ENSG00000132561, ENSG00000021645, ENSG00000066735, ENSG00000144857, ENSG00000160460, ENSG0000…	1067	159	16792	2.57344	0.0844746	0.022064	0.0219372
GOTERM_BP_DIRECT	GO:0007269~neurotransmitter secretion	13	0.981132	6.34675e-05	ENSG00000130477, ENSG00000105649, ENSG00000007516, ENSG00000021645, ENSG00000136854, ENSG00000110076, ENSG00000168993, ENSG00000107282, ENSG00000143847, ENSG00000177380, ENSG00000160469, ENSG00000101298, ENSG00000109971	1067	51	16792	4.01154	0.215648	0.0456303	0.045368
GOTERM_BP_DIRECT	GO:0007399~nervous system development	37	2.79245	7.15396e-05	ENSG00000154146, ENSG00000128872, ENSG00000107954, ENSG00000132535, ENSG00000273706, ENSG00000137941, ENSG00000114646, ENSG00000135622, ENSG00000243232, ENSG00000166311, ENSG00000171119, ENSG00000164199, ENSG00000163485, ENSG00000188763, ENSG00000105290, ENSG00000087085, ENSG00000011332, ENSG00000168539, ENSG00000166833, ENSG00000131711, ENSG00000092421, ENSG00000188290, ENSG00000138685, ENSG0000…	1067	287	16792	2.02889	0.23951	0.0456303	0.045368
GOTERM_BP_DIRECT	GO:0001755~neural crest cell migration	12	0.90566	8.79685e-05	ENSG00000143434, ENSG00000171119, ENSG00000092421, ENSG00000164690, ENSG00000196189, ENSG00000138623, ENSG00000095539, ENSG00000184058, ENSG00000010319, ENSG00000090776, ENSG00000135622, ENSG00000110880	1067	45	16792	4.19669	0.285856	0.0463738	0.0461072
GOTERM_BP_DIRECT	GO:0090090~negative regulation of canonical Wnt signaling pathway	25	1.88679	9.77046e-05	ENSG00000073711, ENSG00000171444, ENSG00000113971, ENSG00000240065, ENSG00000018408, ENSG00000164690, ENSG00000085741, ENSG00000153071, ENSG00000148400, ENSG00000147257, ENSG00000162552, ENSG00000136848, ENSG00000002746, ENSG00000130203, ENSG00000140807, ENSG00000134569, ENSG00000150457, ENSG00000135299, ENSG00000120738, ENSG00000169071, ENSG00000065717, ENSG00000165617, ENSG00000185269, ENSG0000…	1067	163	16792	2.41374	0.311978	0.0463738	0.0461072
GOTERM_BP_DIRECT	GO:0045766~positive regulation of angiogenesis	20	1.50943	0.000109058	ENSG00000134954, ENSG00000175344, ENSG00000154229, ENSG00000108839, ENSG00000137801, ENSG00000138685, ENSG00000171236, ENSG00000119630, ENSG00000197405, ENSG00000143369, ENSG00000006210, ENSG00000167772, ENSG00000164867, ENSG00000102755, ENSG00000126458, ENSG00000160255, ENSG00000106991, ENSG00000169429, ENSG00000176170, ENSG00000107014	1067	115	16792	2.73697	0.341234	0.0463738	0.0461072
GOTERM_BP_DIRECT	GO:0001934~positive regulation of protein phosphorylation	21	1.58491	0.000143736	ENSG00000105329, ENSG00000106538, ENSG00000112576, ENSG00000139668, ENSG00000139946, ENSG00000118971, ENSG00000171798, ENSG00000142871, ENSG00000164850, ENSG00000161011, ENSG00000167034, ENSG00000169860, ENSG00000153071, ENSG00000105270, ENSG00000184058, ENSG00000090534, ENSG00000108950, ENSG00000106991, ENSG00000125510, ENSG00000182578, ENSG00000011422	1067	127	16792	2.60228	0.423118	0.0470078	0.0467376
GOTERM_BP_DIRECT	GO:0006954~inflammatory response	44	3.32075	0.00015482	ENSG00000196083, ENSG00000130775, ENSG00000073756, ENSG00000049249, ENSG00000125384, ENSG00000179583, ENSG00000095303, ENSG00000213903, ENSG00000137801, ENSG00000088827, ENSG00000169129, ENSG00000077150, ENSG00000163485, ENSG00000164850, ENSG00000100968, ENSG00000168970, ENSG00000187554, ENSG00000048052, ENSG00000160255, ENSG00000102962, ENSG00000164136, ENSG00000141655, ENSG00000054967, ENSG0000…	1067	379	16792	1.82705	0.44708	0.0470078	0.0467376
GOTERM_BP_DIRECT	GO:0071526~semaphorin-plexin signaling pathway	10	0.754717	0.000155747	ENSG00000143434, ENSG00000092421, ENSG00000196189, ENSG00000138623, ENSG00000095539, ENSG00000010319, ENSG00000198753, ENSG00000004399, ENSG00000130827, ENSG00000135622	1067	33	16792	4.76896	0.449037	0.0470078	0.0467376
GOTERM_BP_DIRECT	GO:0035556~intracellular signal transduction	46	3.4717	0.000159682	ENSG00000130477, ENSG00000170390, ENSG00000105613, ENSG00000106789, ENSG00000169220, ENSG00000139625, ENSG00000154229, ENSG00000111077, ENSG00000170667, ENSG00000258839, ENSG00000086730, ENSG00000161664, ENSG00000163328, ENSG00000058866, ENSG00000126217, ENSG00000079308, ENSG00000169429, ENSG00000176170, ENSG00000128016, ENSG00000126583, ENSG00000185838, ENSG00000150457, ENSG00000111344, ENSG0000…	1067	403	16792	1.79635	0.457274	0.0470078	0.0467376
GOTERM_BP_DIRECT	GO:0030324~lung development	15	1.13208	0.00026871	ENSG00000070495, ENSG00000074047, ENSG00000105649, ENSG00000066468, ENSG00000138207, ENSG00000138685, ENSG00000113971, ENSG00000118523, ENSG00000136352, ENSG00000164690, ENSG00000113083, ENSG00000164867, ENSG00000148400, ENSG00000147257, ENSG00000070404	1067	76	16792	3.1061	0.642453	0.0734537	0.0730314
GOTERM_BP_DIRECT	GO:0001764~neuron migration	18	1.35849	0.000316048	ENSG00000092421, ENSG00000112139, ENSG00000065320, ENSG00000132561, ENSG00000133026, ENSG00000134369, ENSG00000152377, ENSG00000080824, ENSG00000137285, ENSG00000144647, ENSG00000008086, ENSG00000136352, ENSG00000184144, ENSG00000137261, ENSG00000104290, ENSG00000163623, ENSG00000186868, ENSG00000167601	1067	105	16792	2.69787	0.701716	0.0806345	0.080171
GOTERM_BP_DIRECT	GO:0001525~angiogenesis	29	2.18868	0.000428952	ENSG00000161638, ENSG00000073756, ENSG00000136999, ENSG00000196189, ENSG00000066468, ENSG00000004399, ENSG00000154229, ENSG00000177606, ENSG00000138798, ENSG00000161381, ENSG00000079385, ENSG00000172889, ENSG00000189058, ENSG00000140545, ENSG00000169429, ENSG00000136848, ENSG00000006327, ENSG00000021645, ENSG00000119630, ENSG00000136720, ENSG00000118523, ENSG00000143369, ENSG00000166086, ENSG0000…	1067	223	16792	2.04659	0.806398	0.1026	0.10201
GOTERM_BP_DIRECT	GO:0043547~positive regulation of GTPase activity	57	4.30189	0.000607591	ENSG00000132535, ENSG00000169220, ENSG00000066468, ENSG00000177606, ENSG00000175984, ENSG00000170456, ENSG00000138798, ENSG00000184060, ENSG00000088538, ENSG00000120318, ENSG00000089820, ENSG00000085741, ENSG00000159496, ENSG00000124313, ENSG00000102962, ENSG00000058404, ENSG00000126217, ENSG00000162552, ENSG00000161509, ENSG00000111344, ENSG00000095370, ENSG00000137877, ENSG00000138685, ENSG0000…	1067	565	16792	1.58769	0.90231	0.136779	0.135993
GOTERM_BP_DIRECT	GO:0009408~response to heat	11	0.830189	0.000728183	ENSG00000204516, ENSG00000213199, ENSG00000163453, ENSG00000126803, ENSG00000204520, ENSG00000162616, ENSG00000164938, ENSG00000164867, ENSG00000086061, ENSG00000167723, ENSG00000080824	1067	48	16792	3.60653	0.938442	0.146671	0.145828
GOTERM_BP_DIRECT	GO:0035176~social behavior	11	0.830189	0.000728183	ENSG00000166343, ENSG00000251322, ENSG00000185838, ENSG00000132535, ENSG00000161681, ENSG00000184058, ENSG00000160145, ENSG00000008735, ENSG00000021645, ENSG00000110076, ENSG00000174469	1067	48	16792	3.60653	0.938442	0.146671	0.145828
GOTERM_BP_DIRECT	GO:0035914~skeletal muscle cell differentiation	11	0.830189	0.00086364	ENSG00000122877, ENSG00000163909, ENSG00000185022, ENSG00000260428, ENSG00000108924, ENSG00000148400, ENSG00000159388, ENSG00000120738, ENSG00000123358, ENSG00000170345, ENSG00000148677	1067	49	16792	3.53293	0.963359	0.153188	0.152308
GOTERM_BP_DIRECT	GO:0030336~negative regulation of cell migration	16	1.20755	0.000912252	ENSG00000196220, ENSG00000171791, ENSG00000164938, ENSG00000198753, ENSG00000261150, ENSG00000122707, ENSG00000006210, ENSG00000136352, ENSG00000120318, ENSG00000164690, ENSG00000089820, ENSG00000085741, ENSG00000126458, ENSG00000106991, ENSG00000162552, ENSG00000090539	1067	95	16792	2.65054	0.969584	0.153188	0.152308
GOTERM_BP_DIRECT	GO:0016188~synaptic vesicle maturation	5	0.377358	0.000919417	ENSG00000130477, ENSG00000132535, ENSG00000105649, ENSG00000102003, ENSG00000136854	1067	8	16792	9.83599	0.970407	0.153188	0.152308
GOTERM_BP_DIRECT	GO:0048843~negative regulation of axon extension involved in axon guidance	8	0.603774	0.000920651	ENSG00000143434, ENSG00000092421, ENSG00000196189, ENSG00000138623, ENSG00000095539, ENSG00000010319, ENSG00000130827, ENSG00000135622	1067	26	16792	4.84233	0.970547	0.153188	0.152308
GOTERM_BP_DIRECT	GO:0050919~negative chemotaxis	9	0.679245	0.00105857	ENSG00000143434, ENSG00000092421, ENSG00000125848, ENSG00000196189, ENSG00000138623, ENSG00000095539, ENSG00000010319, ENSG00000130827, ENSG00000135622	1067	34	16792	4.16583	0.982635	0.164608	0.163662
GOTERM_BP_DIRECT	GO:0006986~response to unfolded protein	10	0.754717	0.00107531	ENSG00000137094, ENSG00000126803, ENSG00000173110, ENSG00000145050, ENSG00000162616, ENSG00000137801, ENSG00000132002, ENSG00000086061, ENSG00000109971, ENSG00000080824	1067	42	16792	3.74704	0.983713	0.164608	0.163662
GOTERM_BP_DIRECT	GO:0071625~vocalization behavior	6	0.45283	0.00126125	ENSG00000251322, ENSG00000132535, ENSG00000161681, ENSG00000021645, ENSG00000110076, ENSG00000174469	1067	14	16792	6.74468	0.992012	0.185647	0.18458
GOTERM_BP_DIRECT	GO:0001558~regulation of cell growth	14	1.0566	0.00149675	ENSG00000136999, ENSG00000269858, ENSG00000068831, ENSG00000205277, ENSG00000152377, ENSG00000142871, ENSG00000118523, ENSG00000079385, ENSG00000163453, ENSG00000163975, ENSG00000101049, ENSG00000146674, ENSG00000139182, ENSG00000167779	1067	80	16792	2.75408	0.996761	0.204142	0.202968
GOTERM_BP_DIRECT	GO:0071356~cellular response to tumor necrosis factor	17	1.28302	0.00153892	ENSG00000136848, ENSG00000108821, ENSG00000136378, ENSG00000137801, ENSG00000167588, ENSG00000164850, ENSG00000006210, ENSG00000167034, ENSG00000186792, ENSG00000078401, ENSG00000148346, ENSG00000102962, ENSG00000181856, ENSG00000090339, ENSG00000169429, ENSG00000148677, ENSG00000128016	1067	110	16792	2.43217	0.997244	0.204142	0.202968
GOTERM_BP_DIRECT	GO:0007160~cell-matrix adhesion	15	1.13208	0.00154693	ENSG00000158813, ENSG00000137809, ENSG00000156299, ENSG00000109927, ENSG00000162804, ENSG00000197467, ENSG00000135424, ENSG00000088827, ENSG00000213949, ENSG00000118523, ENSG00000166086, ENSG00000124466, ENSG00000102854, ENSG00000160255, ENSG00000095637	1067	90	16792	2.62293	0.997327	0.204142	0.202968
GOTERM_BP_DIRECT	GO:0016055~Wnt signaling pathway	24	1.81132	0.00176986	ENSG00000140807, ENSG00000134569, ENSG00000152284, ENSG00000198873, ENSG00000150764, ENSG00000006712, ENSG00000154856, ENSG00000197943, ENSG00000171444, ENSG00000113971, ENSG00000134245, ENSG00000166025, ENSG00000065717, ENSG00000188760, ENSG00000012822, ENSG00000188763, ENSG00000081059, ENSG00000085741, ENSG00000153071, ENSG00000165617, ENSG00000109472, ENSG00000185269, ENSG00000162552, ENSG0000…	1067	187	16792	2.0198	0.998863	0.221433	0.22016
GOTERM_BP_DIRECT	GO:0042026~protein refolding	6	0.45283	0.00179368	ENSG00000204389, ENSG00000126803, ENSG00000173110, ENSG00000204388, ENSG00000109971, ENSG00000080824	1067	15	16792	6.29503	0.998962	0.221433	0.22016
GOTERM_BP_DIRECT	GO:0044344~cellular response to fibroblast growth factor stimulus	8	0.603774	0.00228092	ENSG00000108821, ENSG00000273706, ENSG00000179388, ENSG00000021826, ENSG00000184058, ENSG00000123358, ENSG00000169429, ENSG00000128016	1067	30	16792	4.19669	0.99984	0.260622	0.259124
GOTERM_BP_DIRECT	GO:0010715~regulation of extracellular matrix disassembly	4	0.301887	0.00231543	ENSG00000160867, ENSG00000134954, ENSG00000162733, ENSG00000123384	1067	5	16792	12.5901	0.99986	0.260622	0.259124
GOTERM_BP_DIRECT	GO:0086046~membrane depolarization during SA node cell action potential	4	0.301887	0.00231543	ENSG00000006283, ENSG00000157388, ENSG00000183873, ENSG00000138622	1067	5	16792	12.5901	0.99986	0.260622	0.259124
GOTERM_BP_DIRECT	GO:0048168~regulation of neuronal synaptic plasticity	6	0.45283	0.0024738	ENSG00000122877, ENSG00000130203, ENSG00000113758, ENSG00000184144, ENSG00000160145, ENSG00000102003	1067	16	16792	5.90159	0.999924	0.270493	0.268938
GOTERM_BP_DIRECT	GO:0006936~muscle contraction	16	1.20755	0.00306888	ENSG00000128872, ENSG00000130005, ENSG00000135636, ENSG00000130821, ENSG00000092841, ENSG00000170175, ENSG00000213903, ENSG00000136842, ENSG00000138622, ENSG00000213949, ENSG00000086967, ENSG00000133392, ENSG00000101335, ENSG00000095637, ENSG00000122786, ENSG00000107796	1067	107	16792	2.35328	0.999992	0.326239	0.324364
GOTERM_BP_DIRECT	GO:0010718~positive regulation of epithelial to mesenchymal transition	8	0.603774	0.00405355	ENSG00000018408, ENSG00000108821, ENSG00000105329, ENSG00000153071, ENSG00000148400, ENSG00000122694, ENSG00000124216, ENSG00000102760	1067	33	16792	3.81517	1	0.419269	0.416858
GOTERM_BP_DIRECT	GO:0008285~negative regulation of cell proliferation	40	3.01887	0.00432386	ENSG00000073756, ENSG00000132932, ENSG00000160801, ENSG00000107954, ENSG00000134954, ENSG00000049249, ENSG00000165959, ENSG00000090530, ENSG00000177606, ENSG00000068903, ENSG00000111077, ENSG00000213949, ENSG00000116661, ENSG00000163485, ENSG00000164850, ENSG00000005020, ENSG00000148400, ENSG00000135919, ENSG00000169429, ENSG00000102760, ENSG00000136848, ENSG00000175274, ENSG00000105329, ENSG0000…	1067	396	16792	1.58965	1	0.419458	0.417047
GOTERM_BP_DIRECT	GO:0048598~embryonic morphogenesis	4	0.301887	0.00441241	ENSG00000064309, ENSG00000125848, ENSG00000102755, ENSG00000138685	1067	6	16792	10.4917	1	0.419458	0.417047
GOTERM_BP_DIRECT	GO:0001503~ossification	13	0.981132	0.00442587	ENSG00000155850, ENSG00000171791, ENSG00000152580, ENSG00000105929, ENSG00000143369, ENSG00000118523, ENSG00000188763, ENSG00000168487, ENSG00000204248, ENSG00000183682, ENSG00000162733, ENSG00000141655, ENSG00000070404	1067	80	16792	2.55736	1	0.419458	0.417047
GOTERM_BP_DIRECT	GO:0007605~sensory perception of sound	18	1.35849	0.0044938	ENSG00000108821, ENSG00000109927, ENSG00000106976, ENSG00000157388, ENSG00000105928, ENSG00000105929, ENSG00000006611, ENSG00000164199, ENSG00000182040, ENSG00000160460, ENSG00000204248, ENSG00000184058, ENSG00000091137, ENSG00000103316, ENSG00000187017, ENSG00000090339, ENSG00000105991, ENSG00000166833	1067	133	16792	2.1299	1	0.419458	0.417047
GOTERM_BP_DIRECT	GO:0071347~cellular response to interleukin-1	12	0.90566	0.0049088	ENSG00000136848, ENSG00000006210, ENSG00000167034, ENSG00000186792, ENSG00000078401, ENSG00000136378, ENSG00000148346, ENSG00000102962, ENSG00000003436, ENSG00000090339, ENSG00000169429, ENSG00000148677	1067	71	16792	2.65987	1	0.447248	0.444677
GOTERM_BP_DIRECT	GO:0008344~adult locomotory behavior	10	0.754717	0.00502526	ENSG00000174938, ENSG00000225950, ENSG00000106976, ENSG00000125798, ENSG00000197587, ENSG00000105409, ENSG00000167081, ENSG00000101188, ENSG00000136842, ENSG00000105464	1067	52	16792	3.02646	1	0.447248	0.444677
GOTERM_BP_DIRECT	GO:0031069~hair follicle morphogenesis	7	0.528302	0.00603095	ENSG00000164690, ENSG00000171791, ENSG00000148400, ENSG00000066468, ENSG00000139648, ENSG00000124216, ENSG00000136943	1067	27	16792	4.08011	1	0.524555	0.52154
GOTERM_BP_DIRECT	GO:0019882~antigen processing and presentation	10	0.754717	0.00733027	ENSG00000204525, ENSG00000131015, ENSG00000204516, ENSG00000204520, ENSG00000155918, ENSG00000234745, ENSG00000104856, ENSG00000242574, ENSG00000231389, ENSG00000104870	1067	55	16792	2.86138	1	0.612211	0.608691
GOTERM_BP_DIRECT	GO:2000096~positive regulation of Wnt signaling pathway, planar cell polarity pathway	4	0.301887	0.00735868	ENSG00000140807, ENSG00000153071, ENSG00000135299, ENSG00000147257	1067	7	16792	8.9929	1	0.612211	0.608691
GOTERM_BP_DIRECT	GO:0007193~adenylate cyclase-inhibiting G-protein coupled receptor signaling pathway	9	0.679245	0.00883941	ENSG00000128266, ENSG00000163485, ENSG00000179546, ENSG00000169860, ENSG00000105290, ENSG00000162104, ENSG00000204681, ENSG00000141404, ENSG00000125510	1067	47	16792	3.01358	1	0.705241	0.701187
GOTERM_BP_DIRECT	GO:0048844~artery morphogenesis	6	0.45283	0.00884546	ENSG00000130203, ENSG00000085741, ENSG00000184058, ENSG00000057657, ENSG00000106991, ENSG00000105991	1067	21	16792	4.49645	1	0.705241	0.701187
GOTERM_BP_DIRECT	GO:0043065~positive regulation of apoptotic process	31	2.33962	0.00915327	ENSG00000073756, ENSG00000107954, ENSG00000166311, ENSG00000198959, ENSG00000166313, ENSG00000164850, ENSG00000188763, ENSG00000089820, ENSG00000085741, ENSG00000105270, ENSG00000148400, ENSG00000126217, ENSG00000140961, ENSG00000101210, ENSG00000136848, ENSG00000156299, ENSG00000128040, ENSG00000105329, ENSG00000150457, ENSG00000006327, ENSG00000136002, ENSG00000240694, ENSG00000161011, ENSG0000…	1067	300	16792	1.62622	1	0.711881	0.707788
GOTERM_BP_DIRECT	GO:0043524~negative regulation of neuron apoptotic process	17	1.28302	0.00948014	ENSG00000132688, ENSG00000135439, ENSG00000130203, ENSG00000126583, ENSG00000171791, ENSG00000159388, ENSG00000177606, ENSG00000113742, ENSG00000110492, ENSG00000175505, ENSG00000197405, ENSG00000136854, ENSG00000225950, ENSG00000188763, ENSG00000119508, ENSG00000123384, ENSG00000167601	1067	132	16792	2.02681	1	0.711881	0.707788
GOTERM_BP_DIRECT	GO:0043537~negative regulation of blood vessel endothelial cell migration	5	0.377358	0.0096728	ENSG00000130203, ENSG00000105329, ENSG00000137801, ENSG00000138685, ENSG00000102760	1067	14	16792	5.62057	1	0.711881	0.707788
GOTERM_BP_DIRECT	GO:0031103~axon regeneration	5	0.377358	0.0096728	ENSG00000166086, ENSG00000171791, ENSG00000186907, ENSG00000177606, ENSG00000110195	1067	14	16792	5.62057	1	0.711881	0.707788
GOTERM_BP_DIRECT	GO:0048706~embryonic skeletal system development	7	0.528302	0.0102874	ENSG00000108821, ENSG00000164690, ENSG00000099139, ENSG00000196562, ENSG00000085741, ENSG00000260428, ENSG00000138207	1067	30	16792	3.6721	1	0.742826	0.738556
GOTERM_BP_DIRECT	GO:0060999~positive regulation of dendritic spine development	6	0.45283	0.0108603	ENSG00000130203, ENSG00000107954, ENSG00000204060, ENSG00000251322, ENSG00000161681, ENSG00000099864	1067	22	16792	4.29207	1	0.76692	0.762512
GOTERM_BP_DIRECT	GO:0007165~signal transduction	94	7.09434	0.0112097	ENSG00000132535, ENSG00000175344, ENSG00000169583, ENSG00000170175, ENSG00000138798, ENSG00000166311, ENSG00000163485, ENSG00000166313, ENSG00000120318, ENSG00000089820, ENSG00000005020, ENSG00000186642, ENSG00000102962, ENSG00000058404, ENSG00000164136, ENSG00000141655, ENSG00000168539, ENSG00000169429, ENSG00000102287, ENSG00000167601, ENSG00000128284, ENSG00000068971, ENSG00000138606, ENSG0000…	1067	1161	16792	1.27419	1	0.76692	0.762512
GOTERM_BP_DIRECT	GO:0022612~gland morphogenesis	4	0.301887	0.0112222	ENSG00000147065, ENSG00000171791, ENSG00000066468, ENSG00000181690	1067	8	16792	7.86879	1	0.76692	0.762512
GOTERM_BP_DIRECT	GO:0031630~regulation of synaptic vesicle fusion to presynaptic membrane	3	0.226415	0.0115692	ENSG00000105737, ENSG00000105649, ENSG00000136854	1067	3	16792	15.7376	1	0.776759	0.772293
GOTERM_BP_DIRECT	GO:0032967~positive regulation of collagen biosynthetic process	6	0.45283	0.0131672	ENSG00000118523, ENSG00000260428, ENSG00000105329, ENSG00000106991, ENSG00000162552, ENSG00000102760	1067	23	16792	4.10546	1	0.864427	0.859458
GOTERM_BP_DIRECT	GO:0002576~platelet degranulation	14	1.0566	0.0133267	ENSG00000105329, ENSG00000106538, ENSG00000137801, ENSG00000197249, ENSG00000136854, ENSG00000138798, ENSG00000143369, ENSG00000196937, ENSG00000169851, ENSG00000250722, ENSG00000185010, ENSG00000184500, ENSG00000100234, ENSG00000102265	1067	103	16792	2.13909	1	0.864427	0.859458
GOTERM_BP_DIRECT	GO:0008284~positive regulation of cell proliferation	43	3.24528	0.0137866	ENSG00000160867, ENSG00000135625, ENSG00000160801, ENSG00000134954, ENSG00000175344, ENSG00000066468, ENSG00000137801, ENSG00000197019, ENSG00000175505, ENSG00000118971, ENSG00000138798, ENSG00000164850, ENSG00000018408, ENSG00000164690, ENSG00000260428, ENSG00000148400, ENSG00000164136, ENSG00000141655, ENSG00000105472, ENSG00000168539, ENSG00000102265, ENSG00000095752, ENSG00000095059, ENSG0000…	1067	466	16792	1.45218	1	0.879355	0.8743
GOTERM_BP_DIRECT	GO:0007416~synapse assembly	10	0.754717	0.0142622	ENSG00000170835, ENSG00000251322, ENSG00000169992, ENSG00000125848, ENSG00000004399, ENSG00000139182, ENSG00000164061, ENSG00000087085, ENSG00000021645, ENSG00000110076	1067	61	16792	2.57993	1	0.894777	0.889633
GOTERM_BP_DIRECT	GO:0001658~branching involved in ureteric bud morphogenesis	8	0.603774	0.0156057	ENSG00000164690, ENSG00000273706, ENSG00000171791, ENSG00000166341, ENSG00000147257, ENSG00000138685, ENSG00000162552, ENSG00000119630	1067	42	16792	2.99763	1	0.916618	0.911349
GOTERM_BP_DIRECT	GO:0045599~negative regulation of fat cell differentiation	8	0.603774	0.0156057	ENSG00000149926, ENSG00000164850, ENSG00000018408, ENSG00000197594, ENSG00000099953, ENSG00000105329, ENSG00000186897, ENSG00000068903	1067	42	16792	2.99763	1	0.916618	0.911349
GOTERM_BP_DIRECT	GO:0035235~ionotropic glutamate receptor signaling pathway	6	0.45283	0.0157829	ENSG00000161509, ENSG00000105737, ENSG00000105409, ENSG00000113742, ENSG00000149403, ENSG00000105464	1067	24	16792	3.9344	1	0.916618	0.911349
GOTERM_BP_DIRECT	GO:0010628~positive regulation of gene expression	27	2.03774	0.0159185	ENSG00000160867, ENSG00000164850, ENSG00000012822, ENSG00000078081, ENSG00000136352, ENSG00000260428, ENSG00000085741, ENSG00000158286, ENSG00000148346, ENSG00000057657, ENSG00000102760, ENSG00000107796, ENSG00000107014, ENSG00000158813, ENSG00000147065, ENSG00000105329, ENSG00000181690, ENSG00000108839, ENSG00000179218, ENSG00000170542, ENSG00000118523, ENSG00000167034, ENSG00000204389, ENSG0000…	1067	262	16792	1.62181	1	0.916618	0.911349
GOTERM_BP_DIRECT	GO:0042472~inner ear morphogenesis	9	0.679245	0.0160206	ENSG00000132932, ENSG00000182040, ENSG00000204103, ENSG00000065320, ENSG00000104290, ENSG00000184058, ENSG00000066468, ENSG00000129749, ENSG00000169071	1067	52	16792	2.72381	1	0.916618	0.911349
GOTERM_BP_DIRECT	GO:0001778~plasma membrane repair	4	0.301887	0.0160474	ENSG00000135636, ENSG00000132718, ENSG00000185567, ENSG00000133026	1067	9	16792	6.99448	1	0.916618	0.911349
GOTERM_BP_DIRECT	GO:0045444~fat cell differentiation	11	0.830189	0.0165771	ENSG00000179148, ENSG00000095752, ENSG00000122877, ENSG00000135828, ENSG00000198873, ENSG00000119508, ENSG00000105270, ENSG00000188735, ENSG00000123358, ENSG00000185338, ENSG00000171488	1067	73	16792	2.37142	1	0.932949	0.927586
GOTERM_BP_DIRECT	GO:0070588~calcium ion transmembrane transport	15	1.13208	0.0186018	ENSG00000119121, ENSG00000157388, ENSG00000074370, ENSG00000171227, ENSG00000007402, ENSG00000170456, ENSG00000166762, ENSG00000165125, ENSG00000144935, ENSG00000006283, ENSG00000166473, ENSG00000129749, ENSG00000186642, ENSG00000058668, ENSG00000167723	1067	119	16792	1.98373	1	1	0.994511
GOTERM_BP_DIRECT	GO:0002040~sprouting angiogenesis	6	0.45283	0.0187232	ENSG00000070495, ENSG00000148400, ENSG00000020181, ENSG00000137801, ENSG00000106991, ENSG00000119630	1067	25	16792	3.77702	1	1	0.994511
GOTERM_BP_DIRECT	GO:0001837~epithelial to mesenchymal transition	7	0.528302	0.0187942	ENSG00000115318, ENSG00000085741, ENSG00000105329, ENSG00000148400, ENSG00000066468, ENSG00000124216, ENSG00000162552	1067	34	16792	3.24009	1	1	0.994511
GOTERM_BP_DIRECT	GO:0042391~regulation of membrane potential	11	0.830189	0.0197523	ENSG00000155850, ENSG00000175344, ENSG00000174871, ENSG00000006283, ENSG00000132429, ENSG00000091137, ENSG00000170175, ENSG00000055118, ENSG00000198515, ENSG00000117016, ENSG00000138622	1067	75	16792	2.30818	1	1	0.994511
GOTERM_BP_DIRECT	GO:0071310~cellular response to organic substance	5	0.377358	0.0197601	ENSG00000122877, ENSG00000171791, ENSG00000100234, ENSG00000102003, ENSG00000179218	1067	17	16792	4.6287	1	1	0.994511
GOTERM_BP_DIRECT	GO:0007409~axonogenesis	13	0.981132	0.0211558	ENSG00000132932, ENSG00000128011, ENSG00000174672, ENSG00000171791, ENSG00000196189, ENSG00000105649, ENSG00000066468, ENSG00000166313, ENSG00000160460, ENSG00000003393, ENSG00000184144, ENSG00000148400, ENSG00000160469	1067	98	16792	2.08764	1	1	0.994511
GOTERM_BP_DIRECT	GO:0006869~lipid transport	11	0.830189	0.0214968	ENSG00000154265, ENSG00000130203, ENSG00000079156, ENSG00000167972, ENSG00000128284, ENSG00000174640, ENSG00000110721, ENSG00000189058, ENSG00000100342, ENSG00000128335, ENSG00000182557	1067	76	16792	2.27781	1	1	0.994511
GOTERM_BP_DIRECT	GO:0090129~positive regulation of synapse maturation	4	0.301887	0.0218582	ENSG00000136848, ENSG00000107954, ENSG00000058404, ENSG00000021645	1067	10	16792	6.29503	1	1	0.994511
GOTERM_BP_DIRECT	GO:0090084~negative regulation of inclusion body assembly	4	0.301887	0.0218582	ENSG00000204389, ENSG00000126803, ENSG00000204388, ENSG00000132002	1067	10	16792	6.29503	1	1	0.994511
GOTERM_BP_DIRECT	GO:0030534~adult behavior	6	0.45283	0.0220021	ENSG00000251322, ENSG00000161681, ENSG00000119508, ENSG00000021645, ENSG00000110076, ENSG00000174469	1067	26	16792	3.63175	1	1	0.994511
GOTERM_BP_DIRECT	GO:0003273~cell migration involved in endocardial cushion formation	3	0.226415	0.0221662	ENSG00000166341, ENSG00000148400, ENSG00000106991	1067	4	16792	11.8032	1	1	0.994511
GOTERM_BP_DIRECT	GO:0097113~AMPA glutamate receptor clustering	3	0.226415	0.0221662	ENSG00000130203, ENSG00000251322, ENSG00000132535	1067	4	16792	11.8032	1	1	0.994511
GOTERM_BP_DIRECT	GO:0070370~cellular heat acclimation	3	0.226415	0.0221662	ENSG00000204389, ENSG00000173110, ENSG00000204388	1067	4	16792	11.8032	1	1	0.994511
GOTERM_BP_DIRECT	GO:0007229~integrin-mediated signaling pathway	13	0.981132	0.0227347	ENSG00000197140, ENSG00000161638, ENSG00000114948, ENSG00000137809, ENSG00000138623, ENSG00000073670, ENSG00000135424, ENSG00000213949, ENSG00000118523, ENSG00000079385, ENSG00000153071, ENSG00000160255, ENSG00000140678	1067	99	16792	2.06655	1	1	0.994511
GOTERM_BP_DIRECT	GO:0060384~innervation	5	0.377358	0.0241591	ENSG00000130477, ENSG00000225950, ENSG00000126583, ENSG00000196562, ENSG00000135919	1067	18	16792	4.37155	1	1	0.994511
GOTERM_BP_DIRECT	GO:0042267~natural killer cell mediated cytotoxicity	5	0.377358	0.0241591	ENSG00000131015, ENSG00000204516, ENSG00000204520, ENSG00000155918, ENSG00000188229	1067	18	16792	4.37155	1	1	0.994511
GOTERM_BP_DIRECT	GO:0035904~aorta development	5	0.377358	0.0241591	ENSG00000113083, ENSG00000004399, ENSG00000057657, ENSG00000133026, ENSG00000129038	1067	18	16792	4.37155	1	1	0.994511
GOTERM_BP_DIRECT	GO:0001708~cell fate specification	5	0.377358	0.0241591	ENSG00000064309, ENSG00000164690, ENSG00000125798, ENSG00000148400, ENSG00000184058	1067	18	16792	4.37155	1	1	0.994511
GOTERM_BP_DIRECT	GO:0043407~negative regulation of MAP kinase activity	7	0.528302	0.0244583	ENSG00000136848, ENSG00000166311, ENSG00000130203, ENSG00000120129, ENSG00000164086, ENSG00000169220, ENSG00000116741	1067	36	16792	3.06009	1	1	0.994511
GOTERM_BP_DIRECT	GO:0050885~neuromuscular process controlling balance	8	0.603774	0.0248949	ENSG00000251322, ENSG00000132535, ENSG00000161681, ENSG00000169992, ENSG00000161509, ENSG00000119508, ENSG00000133026, ENSG00000108797	1067	46	16792	2.73697	1	1	0.994511
GOTERM_BP_DIRECT	GO:0007612~learning	9	0.679245	0.0266838	ENSG00000251322, ENSG00000073756, ENSG00000132535, ENSG00000184144, ENSG00000169220, ENSG00000177606, ENSG00000101188, ENSG00000021645, ENSG00000174469	1067	57	16792	2.48488	1	1	0.994511
GOTERM_BP_DIRECT	GO:0071222~cellular response to lipopolysaccharide	14	1.0566	0.0268597	ENSG00000136848, ENSG00000159674, ENSG00000006712, ENSG00000003436, ENSG00000118503, ENSG00000187554, ENSG00000148346, ENSG00000007171, ENSG00000090339, ENSG00000169429, ENSG00000167601, ENSG00000148677, ENSG00000162676, ENSG00000128016	1067	113	16792	1.94979	1	1	0.994511
GOTERM_BP_DIRECT	GO:0000165~MAPK cascade	26	1.96226	0.027334	ENSG00000160867, ENSG00000132535, ENSG00000066468, ENSG00000152689, ENSG00000008735, ENSG00000240065, ENSG00000138798, ENSG00000171119, ENSG00000251322, ENSG00000162734, ENSG00000058404, ENSG00000128016, ENSG00000136848, ENSG00000161509, ENSG00000105329, ENSG00000111344, ENSG00000137877, ENSG00000138685, ENSG00000105808, ENSG00000141068, ENSG00000160460, ENSG00000164086, ENSG00000185386, ENSG0000…	1067	262	16792	1.56174	1	1	0.994511
GOTERM_BP_DIRECT	GO:0051781~positive regulation of cell division	8	0.603774	0.0277046	ENSG00000167034, ENSG00000164690, ENSG00000105329, ENSG00000066468, ENSG00000110492, ENSG00000068903, ENSG00000138685, ENSG00000119630	1067	47	16792	2.67874	1	1	0.994511
GOTERM_BP_DIRECT	GO:0070166~enamel mineralization	4	0.301887	0.0286617	ENSG00000184058, ENSG00000110400, ENSG00000177706, ENSG00000108950	1067	11	16792	5.72276	1	1	0.994511
GOTERM_BP_DIRECT	GO:0061045~negative regulation of wound healing	4	0.301887	0.0286617	ENSG00000261150, ENSG00000138685, ENSG00000162552, ENSG00000156535	1067	11	16792	5.72276	1	1	0.994511
GOTERM_BP_DIRECT	GO:0051968~positive regulation of synaptic transmission, glutamatergic	5	0.377358	0.0291036	ENSG00000251322, ENSG00000073756, ENSG00000169992, ENSG00000124313, ENSG00000135821	1067	19	16792	4.14147	1	1	0.994511
GOTERM_BP_DIRECT	GO:0030325~adrenal gland development	5	0.377358	0.0291036	ENSG00000085741, ENSG00000129757, ENSG00000110492, ENSG00000162552, ENSG00000070404	1067	19	16792	4.14147	1	1	0.994511
GOTERM_BP_DIRECT	GO:0043536~positive regulation of blood vessel endothelial cell migration	5	0.377358	0.0291036	ENSG00000166025, ENSG00000105329, ENSG00000154229, ENSG00000137801, ENSG00000138685	1067	19	16792	4.14147	1	1	0.994511
GOTERM_BP_DIRECT	GO:0007263~nitric oxide mediated signal transduction	5	0.377358	0.0291036	ENSG00000130203, ENSG00000182759, ENSG00000164867, ENSG00000007171, ENSG00000187193	1067	19	16792	4.14147	1	1	0.994511
GOTERM_BP_DIRECT	GO:0070373~negative regulation of ERK1 and ERK2 cascade	9	0.679245	0.0292946	ENSG00000136848, ENSG00000164850, ENSG00000120129, ENSG00000175463, ENSG00000169220, ENSG00000186897, ENSG00000100234, ENSG00000117228, ENSG00000165238	1067	58	16792	2.44204	1	1	0.994511
GOTERM_BP_DIRECT	GO:0014047~glutamate secretion	6	0.45283	0.0296234	ENSG00000168993, ENSG00000107282, ENSG00000143847, ENSG00000105649, ENSG00000177380, ENSG00000136854	1067	28	16792	3.37234	1	1	0.994511
GOTERM_BP_DIRECT	GO:0001569~patterning of blood vessels	6	0.45283	0.0296234	ENSG00000100968, ENSG00000204301, ENSG00000164690, ENSG00000078401, ENSG00000004399, ENSG00000106991	1067	28	16792	3.37234	1	1	0.994511
GOTERM_BP_DIRECT	GO:0007389~pattern specification process	6	0.45283	0.0296234	ENSG00000100060, ENSG00000164690, ENSG00000273706, ENSG00000074047, ENSG00000166341, ENSG00000184058	1067	28	16792	3.37234	1	1	0.994511
GOTERM_BP_DIRECT	GO:0001938~positive regulation of endothelial cell proliferation	10	0.754717	0.0298016	ENSG00000143369, ENSG00000172889, ENSG00000179388, ENSG00000198753, ENSG00000154229, ENSG00000177606, ENSG00000123358, ENSG00000138685, ENSG00000171236, ENSG00000119630	1067	69	16792	2.28081	1	1	0.994511
GOTERM_BP_DIRECT	GO:0042493~response to drug	29	2.18868	0.0304921	ENSG00000179546, ENSG00000073756, ENSG00000108821, ENSG00000069535, ENSG00000177606, ENSG00000137801, ENSG00000080824, ENSG00000166311, ENSG00000100307, ENSG00000085563, ENSG00000021826, ENSG00000189058, ENSG00000163623, ENSG00000148346, ENSG00000125740, ENSG00000171791, ENSG00000002726, ENSG00000105329, ENSG00000105409, ENSG00000110492, ENSG00000179218, ENSG00000170345, ENSG00000119630, ENSG0000…	1067	304	16792	1.50128	1	1	0.994511
GOTERM_BP_DIRECT	GO:0042157~lipoprotein metabolic process	7	0.528302	0.0311607	ENSG00000130203, ENSG00000128284, ENSG00000168487, ENSG00000072062, ENSG00000123384, ENSG00000100342, ENSG00000128335	1067	38	16792	2.89903	1	1	0.994511
GOTERM_BP_DIRECT	GO:0043410~positive regulation of MAPK cascade	11	0.830189	0.0319262	ENSG00000136848, ENSG00000141068, ENSG00000095752, ENSG00000064309, ENSG00000164850, ENSG00000102755, ENSG00000184058, ENSG00000066468, ENSG00000139946, ENSG00000146674, ENSG00000054967	1067	81	16792	2.1372	1	1	0.994511
GOTERM_BP_DIRECT	GO:0001649~osteoblast differentiation	13	0.981132	0.0319545	ENSG00000137809, ENSG00000108821, ENSG00000074047, ENSG00000138623, ENSG00000142871, ENSG00000142156, ENSG00000011028, ENSG00000018408, ENSG00000085741, ENSG00000146674, ENSG00000124216, ENSG00000078804, ENSG00000090539	1067	104	16792	1.9672	1	1	0.994511
GOTERM_BP_DIRECT	GO:0009612~response to mechanical stimulus	9	0.679245	0.032076	ENSG00000134954, ENSG00000169860, ENSG00000074047, ENSG00000159388, ENSG00000160145, ENSG00000114841, ENSG00000177606, ENSG00000137801, ENSG00000125740	1067	59	16792	2.40065	1	1	0.994511
GOTERM_BP_DIRECT	GO:0007265~Ras protein signal transduction	10	0.754717	0.0323477	ENSG00000141068, ENSG00000065320, ENSG00000158186, ENSG00000068831, ENSG00000185386, ENSG00000126458, ENSG00000152689, ENSG00000177606, ENSG00000138685, ENSG00000124762	1067	70	16792	2.24823	1	1	0.994511
GOTERM_BP_DIRECT	GO:0042113~B cell activation	6	0.45283	0.0339853	ENSG00000161405, ENSG00000175344, ENSG00000086730, ENSG00000005020, ENSG00000171608, ENSG00000048052	1067	29	16792	3.25605	1	1	0.994511
GOTERM_BP_DIRECT	GO:0045909~positive regulation of vasodilation	6	0.45283	0.0339853	ENSG00000164850, ENSG00000021826, ENSG00000164867, ENSG00000121064, ENSG00000108839, ENSG00000007171	1067	29	16792	3.25605	1	1	0.994511
GOTERM_BP_DIRECT	GO:0032570~response to progesterone	7	0.528302	0.0349197	ENSG00000166762, ENSG00000125384, ENSG00000105329, ENSG00000099338, ENSG00000137801, ENSG00000170345, ENSG00000125740	1067	39	16792	2.82469	1	1	0.994511
GOTERM_BP_DIRECT	GO:0002062~chondrocyte differentiation	7	0.528302	0.0349197	ENSG00000160801, ENSG00000136999, ENSG00000204248, ENSG00000260428, ENSG00000074047, ENSG00000105329, ENSG00000134245	1067	39	16792	2.82469	1	1	0.994511
GOTERM_BP_DIRECT	GO:0048661~positive regulation of smooth muscle cell proliferation	9	0.679245	0.0350323	ENSG00000198959, ENSG00000073756, ENSG00000078401, ENSG00000119508, ENSG00000066468, ENSG00000177606, ENSG00000108839, ENSG00000137801, ENSG00000138685	1067	60	16792	2.36064	1	1	0.994511
GOTERM_BP_DIRECT	GO:0008088~axo-dendritic transport	3	0.226415	0.0354	ENSG00000107282, ENSG00000186868, ENSG00000104892	1067	5	16792	9.44255	1	1	0.994511
GOTERM_BP_DIRECT	GO:0045063~T-helper 1 cell differentiation	3	0.226415	0.0354	ENSG00000115604, ENSG00000104856, ENSG00000196189	1067	5	16792	9.44255	1	1	0.994511
GOTERM_BP_DIRECT	GO:0045836~positive regulation of meiotic nuclear division	3	0.226415	0.0354	ENSG00000158806, ENSG00000068903, ENSG00000162552	1067	5	16792	9.44255	1	1	0.994511
GOTERM_BP_DIRECT	GO:0051055~negative regulation of lipid biosynthetic process	3	0.226415	0.0354	ENSG00000079385, ENSG00000164850, ENSG00000130203	1067	5	16792	9.44255	1	1	0.994511
GOTERM_BP_DIRECT	GO:0060603~mammary gland duct morphogenesis	3	0.226415	0.0354	ENSG00000065320, ENSG00000074047, ENSG00000182578	1067	5	16792	9.44255	1	1	0.994511
GOTERM_BP_DIRECT	GO:0060662~salivary gland cavitation	3	0.226415	0.0354	ENSG00000158813, ENSG00000198959, ENSG00000164690	1067	5	16792	9.44255	1	1	0.994511
GOTERM_BP_DIRECT	GO:0090370~negative regulation of cholesterol efflux	3	0.226415	0.0354	ENSG00000130203, ENSG00000164690, ENSG00000138798	1067	5	16792	9.44255	1	1	0.994511
GOTERM_BP_DIRECT	GO:0051902~negative regulation of mitochondrial depolarization	3	0.226415	0.0354	ENSG00000126709, ENSG00000188763, ENSG00000171791	1067	5	16792	9.44255	1	1	0.994511
GOTERM_BP_DIRECT	GO:0014031~mesenchymal cell development	3	0.226415	0.0354	ENSG00000163909, ENSG00000171791, ENSG00000148400	1067	5	16792	9.44255	1	1	0.994511
GOTERM_BP_DIRECT	GO:0030195~negative regulation of blood coagulation	4	0.301887	0.0364503	ENSG00000130203, ENSG00000078401, ENSG00000135919, ENSG00000184500	1067	12	16792	5.24586	1	1	0.994511
GOTERM_BP_DIRECT	GO:0036066~protein O-linked fucosylation	4	0.301887	0.0364503	ENSG00000136378, ENSG00000143382, ENSG00000187676, ENSG00000137801	1067	12	16792	5.24586	1	1	0.994511
GOTERM_BP_DIRECT	GO:1902287~semaphorin-plexin signaling pathway involved in axon guidance	4	0.301887	0.0364503	ENSG00000136040, ENSG00000198753, ENSG00000004399, ENSG00000130827	1067	12	16792	5.24586	1	1	0.994511
GOTERM_BP_DIRECT	GO:0006887~exocytosis	11	0.830189	0.0369534	ENSG00000164099, ENSG00000173805, ENSG00000198794, ENSG00000174672, ENSG00000105514, ENSG00000168993, ENSG00000277363, ENSG00000139190, ENSG00000145087, ENSG00000168481, ENSG00000133026	1067	83	16792	2.0857	1	1	0.994511
GOTERM_BP_DIRECT	GO:0001523~retinoid metabolic process	9	0.679245	0.0381674	ENSG00000130203, ENSG00000128617, ENSG00000106538, ENSG00000162512, ENSG00000147257, ENSG00000138207, ENSG00000123384, ENSG00000196139, ENSG00000076716	1067	61	16792	2.32194	1	1	0.994511
GOTERM_BP_DIRECT	GO:0019221~cytokine-mediated signaling pathway	15	1.13208	0.0385141	ENSG00000172061, ENSG00000105246, ENSG00000158813, ENSG00000110324, ENSG00000186907, ENSG00000175505, ENSG00000138378, ENSG00000198959, ENSG00000006210, ENSG00000125848, ENSG00000131409, ENSG00000137070, ENSG00000185338, ENSG00000184557, ENSG00000182578	1067	131	16792	1.80201	1	1	0.994511
GOTERM_BP_DIRECT	GO:0045773~positive regulation of axon extension	6	0.45283	0.0387249	ENSG00000131711, ENSG00000008086, ENSG00000065320, ENSG00000138623, ENSG00000006327, ENSG00000186868	1067	30	16792	3.14752	1	1	0.994511
GOTERM_BP_DIRECT	GO:0060325~face morphogenesis	6	0.45283	0.0387249	ENSG00000144655, ENSG00000108821, ENSG00000260428, ENSG00000105329, ENSG00000184058, ENSG00000126458	1067	30	16792	3.14752	1	1	0.994511
GOTERM_BP_DIRECT	GO:0045944~positive regulation of transcription from RNA polymerase II promoter	77	5.81132	0.0403696	ENSG00000182759, ENSG00000134954, ENSG00000179583, ENSG00000178573, ENSG00000074047, ENSG00000066468, ENSG00000006712, ENSG00000177606, ENSG00000112561, ENSG00000167081, ENSG00000197019, ENSG00000077150, ENSG00000164850, ENSG00000166313, ENSG00000164690, ENSG00000169860, ENSG00000184584, ENSG00000148400, ENSG00000163884, ENSG00000102760, ENSG00000068971, ENSG00000173210, ENSG00000104856, ENSG0000…	1067	981	16792	1.23526	1	1	0.994511
GOTERM_BP_DIRECT	GO:0007264~small GTPase mediated signal transduction	24	1.81132	0.0405704	ENSG00000135439, ENSG00000123570, ENSG00000108309, ENSG00000105514, ENSG00000179674, ENSG00000068831, ENSG00000147251, ENSG00000105649, ENSG00000152689, ENSG00000095370, ENSG00000172794, ENSG00000172602, ENSG00000146090, ENSG00000171798, ENSG00000276600, ENSG00000175906, ENSG00000165023, ENSG00000088538, ENSG00000154917, ENSG00000158186, ENSG00000159496, ENSG00000126458, ENSG00000100302, ENSG0000…	1067	246	16792	1.53537	1	1	0.994511
GOTERM_BP_DIRECT	GO:0035249~synaptic transmission, glutamatergic	5	0.377358	0.0406641	ENSG00000130477, ENSG00000174871, ENSG00000003393, ENSG00000105737, ENSG00000139182	1067	21	16792	3.74704	1	1	0.994511
GOTERM_BP_DIRECT	GO:0090263~positive regulation of canonical Wnt signaling pathway	14	1.0566	0.0410267	ENSG00000158813, ENSG00000073711, ENSG00000108821, ENSG00000196562, ENSG00000066468, ENSG00000150764, ENSG00000138685, ENSG00000167191, ENSG00000169071, ENSG00000134245, ENSG00000240065, ENSG00000188760, ENSG00000188763, ENSG00000162552	1067	120	16792	1.83605	1	1	0.994511
GOTERM_BP_DIRECT	GO:0071277~cellular response to calcium ion	8	0.603774	0.0410703	ENSG00000068831, ENSG00000078401, ENSG00000177606, ENSG00000183873, ENSG00000170345, ENSG00000196139, ENSG00000105808, ENSG00000125740	1067	51	16792	2.46864	1	1	0.994511
GOTERM_BP_DIRECT	GO:0019722~calcium-mediated signaling	8	0.603774	0.0410703	ENSG00000175471, ENSG00000086730, ENSG00000168970, ENSG00000078401, ENSG00000172348, ENSG00000197943, ENSG00000169429, ENSG00000176170	1067	51	16792	2.46864	1	1	0.994511
GOTERM_BP_DIRECT	GO:0060395~SMAD protein signal transduction	9	0.679245	0.041485	ENSG00000168487, ENSG00000105329, ENSG00000183682, ENSG00000177606, ENSG00000170345, ENSG00000135414, ENSG00000169071, ENSG00000120693, ENSG00000151136	1067	62	16792	2.28449	1	1	0.994511
GOTERM_BP_DIRECT	GO:0006955~immune response	37	2.79245	0.0421202	ENSG00000196083, ENSG00000134954, ENSG00000049249, ENSG00000197594, ENSG00000179583, ENSG00000213903, ENSG00000137801, ENSG00000008517, ENSG00000110400, ENSG00000115594, ENSG00000006210, ENSG00000204257, ENSG00000234745, ENSG00000148400, ENSG00000102962, ENSG00000164136, ENSG00000054967, ENSG00000169429, ENSG00000158813, ENSG00000015285, ENSG00000115604, ENSG00000241106, ENSG00000138623, ENSG0000…	1067	421	16792	1.38311	1	1	0.994511
GOTERM_BP_DIRECT	GO:0030308~negative regulation of cell growth	14	1.0566	0.0434121	ENSG00000158825, ENSG00000136999, ENSG00000197594, ENSG00000171791, ENSG00000105329, ENSG00000120937, ENSG00000197019, ENSG00000179833, ENSG00000166313, ENSG00000085741, ENSG00000135919, ENSG00000140961, ENSG00000197380, ENSG00000124762	1067	121	16792	1.82088	1	1	0.994511
GOTERM_BP_DIRECT	GO:0030513~positive regulation of BMP signaling pathway	6	0.45283	0.0438475	ENSG00000142871, ENSG00000067141, ENSG00000148400, ENSG00000147257, ENSG00000135253, ENSG00000106991	1067	31	16792	3.04598	1	1	0.994511
GOTERM_BP_DIRECT	GO:0030334~regulation of cell migration	10	0.754717	0.0440322	ENSG00000136040, ENSG00000101680, ENSG00000079385, ENSG00000065320, ENSG00000105329, ENSG00000277363, ENSG00000004399, ENSG00000130827, ENSG00000135919, ENSG00000181649	1067	74	16792	2.1267	1	1	0.994511
GOTERM_BP_DIRECT	GO:0034097~response to cytokine	8	0.603774	0.0449669	ENSG00000077150, ENSG00000165949, ENSG00000171791, ENSG00000104856, ENSG00000177606, ENSG00000170345, ENSG00000141655, ENSG00000102265	1067	52	16792	2.42117	1	1	0.994511
GOTERM_BP_DIRECT	GO:0086012~membrane depolarization during cardiac muscle cell action potential	4	0.301887	0.0452045	ENSG00000153956, ENSG00000157388, ENSG00000183873, ENSG00000138622	1067	13	16792	4.84233	1	1	0.994511
GOTERM_BP_DIRECT	GO:0035418~protein localization to synapse	4	0.301887	0.0452045	ENSG00000132535, ENSG00000161681, ENSG00000169992, ENSG00000164061	1067	13	16792	4.84233	1	1	0.994511
GOTERM_BP_DIRECT	GO:0003198~epithelial to mesenchymal transition involved in endocardial cushion formation	4	0.301887	0.0452045	ENSG00000163909, ENSG00000148400, ENSG00000124216, ENSG00000106991	1067	13	16792	4.84233	1	1	0.994511
GOTERM_BP_DIRECT	GO:0071850~mitotic cell cycle arrest	4	0.301887	0.0452045	ENSG00000167034, ENSG00000120129, ENSG00000102760, ENSG00000124762	1067	13	16792	4.84233	1	1	0.994511
GOTERM_BP_DIRECT	GO:0030818~negative regulation of cAMP biosynthetic process	4	0.301887	0.0452045	ENSG00000105290, ENSG00000078401, ENSG00000186642, ENSG00000125510	1067	13	16792	4.84233	1	1	0.994511
GOTERM_BP_DIRECT	GO:0001822~kidney development	11	0.830189	0.0454811	ENSG00000134569, ENSG00000273706, ENSG00000099139, ENSG00000196562, ENSG00000070495, ENSG00000074047, ENSG00000129757, ENSG00000162552, ENSG00000113971, ENSG00000070404, ENSG00000111077	1067	86	16792	2.01295	1	1	0.994511
GOTERM_BP_DIRECT	GO:0050900~leukocyte migration	14	1.0566	0.0458929	ENSG00000161638, ENSG00000108821, ENSG00000147065, ENSG00000110876, ENSG00000197405, ENSG00000079385, ENSG00000166086, ENSG00000188404, ENSG00000160255, ENSG00000100156, ENSG00000184500, ENSG00000140678, ENSG00000149564, ENSG00000090339	1067	122	16792	1.80595	1	1	0.994511
GOTERM_BP_DIRECT	GO:0045332~phospholipid translocation	5	0.377358	0.0472872	ENSG00000132932, ENSG00000085563, ENSG00000143515, ENSG00000130270, ENSG00000145246	1067	22	16792	3.57672	1	1	0.994511
GOTERM_BP_DIRECT	GO:0006024~glycosaminoglycan biosynthetic process	7	0.528302	0.0478954	ENSG00000155893, ENSG00000162512, ENSG00000147257, ENSG00000138604, ENSG00000012232, ENSG00000136720, ENSG00000076716	1067	42	16792	2.62293	1	1	0.994511
GOTERM_BP_DIRECT	GO:0090002~establishment of protein localization to plasma membrane	7	0.528302	0.0478954	ENSG00000084710, ENSG00000122591, ENSG00000160460, ENSG00000165914, ENSG00000162552, ENSG00000158457, ENSG00000182612	1067	42	16792	2.62293	1	1	0.994511
GOTERM_BP_DIRECT	GO:0060337~type I interferon signaling pathway	9	0.679245	0.0486802	ENSG00000204525, ENSG00000126709, ENSG00000165949, ENSG00000135828, ENSG00000234745, ENSG00000134321, ENSG00000162645, ENSG00000120738, ENSG00000185745	1067	64	16792	2.2131	1	1	0.994511
GOTERM_BP_DIRECT	GO:0050873~brown fat cell differentiation	6	0.45283	0.0493566	ENSG00000073756, ENSG00000106538, ENSG00000171236, ENSG00000181856, ENSG00000142611, ENSG00000116741	1067	32	16792	2.9508	1	1	0.994511
GOTERM_BP_DIRECT	GO:0042177~negative regulation of protein catabolic process	6	0.45283	0.0493566	ENSG00000135439, ENSG00000126583, ENSG00000161509, ENSG00000135919, ENSG00000007171, ENSG00000068903	1067	32	16792	2.9508	1	1	0.994511
GOTERM_BP_DIRECT	GO:0046677~response to antibiotic	6	0.45283	0.0493566	ENSG00000134954, ENSG00000179583, ENSG00000186792, ENSG00000002726, ENSG00000131471, ENSG00000080824	1067	32	16792	2.9508	1	1	0.994511
GOTERM_BP_DIRECT	GO:2001200~positive regulation of dendritic cell differentiation	3	0.226415	0.0508938	ENSG00000204305, ENSG00000100097, ENSG00000130584	1067	6	16792	7.86879	1	1	0.994511
GOTERM_BP_DIRECT	GO:0031960~response to corticosteroid	3	0.226415	0.0508938	ENSG00000108821, ENSG00000148400, ENSG00000106991	1067	6	16792	7.86879	1	1	0.994511
GOTERM_BP_DIRECT	GO:0097104~postsynaptic membrane assembly	3	0.226415	0.0508938	ENSG00000134569, ENSG00000169992, ENSG00000110076	1067	6	16792	7.86879	1	1	0.994511
GOTERM_BP_DIRECT	GO:0086015~SA node cell action potential	3	0.226415	0.0508938	ENSG00000006283, ENSG00000183873, ENSG00000138622	1067	6	16792	7.86879	1	1	0.994511
GOTERM_BP_DIRECT	GO:0060664~epithelial cell proliferation involved in salivary gland morphogenesis	3	0.226415	0.0508938	ENSG00000167034, ENSG00000164690, ENSG00000066468	1067	6	16792	7.86879	1	1	0.994511
GOTERM_BP_DIRECT	GO:0070374~positive regulation of ERK1 and ERK2 cascade	18	1.35849	0.0530068	ENSG00000160867, ENSG00000105329, ENSG00000138623, ENSG00000066468, ENSG00000154229, ENSG00000177606, ENSG00000138685, ENSG00000197405, ENSG00000118523, ENSG00000164850, ENSG00000006210, ENSG00000169860, ENSG00000122694, ENSG00000090534, ENSG00000102962, ENSG00000090339, ENSG00000182578, ENSG00000103034	1067	175	16792	1.61872	1	1	0.994511
GOTERM_BP_DIRECT	GO:0048754~branching morphogenesis of an epithelial tube	5	0.377358	0.0544704	ENSG00000167034, ENSG00000164690, ENSG00000074047, ENSG00000148400, ENSG00000138798	1067	23	16792	3.42121	1	1	0.994511
GOTERM_BP_DIRECT	GO:0035924~cellular response to vascular endothelial growth factor stimulus	5	0.377358	0.0544704	ENSG00000136848, ENSG00000179388, ENSG00000102755, ENSG00000148400, ENSG00000123358	1067	23	16792	3.42121	1	1	0.994511
GOTERM_BP_DIRECT	GO:0050965~detection of temperature stimulus involved in sensory perception of pain	4	0.301887	0.054895	ENSG00000131620, ENSG00000163485, ENSG00000213199, ENSG00000101188	1067	14	16792	4.49645	1	1	0.994511
GOTERM_BP_DIRECT	GO:0048172~regulation of short-term neuronal synaptic plasticity	4	0.301887	0.054895	ENSG00000130477, ENSG00000105649, ENSG00000177380, ENSG00000102003	1067	14	16792	4.49645	1	1	0.994511
GOTERM_BP_DIRECT	GO:0010812~negative regulation of cell-substrate adhesion	4	0.301887	0.054895	ENSG00000108821, ENSG00000148400, ENSG00000152377, ENSG00000100097	1067	14	16792	4.49645	1	1	0.994511
GOTERM_BP_DIRECT	GO:2000353~positive regulation of endothelial cell apoptotic process	4	0.301887	0.054895	ENSG00000164850, ENSG00000137801, ENSG00000196139, ENSG00000102760	1067	14	16792	4.49645	1	1	0.994511
GOTERM_BP_DIRECT	GO:0030593~neutrophil chemotaxis	9	0.679245	0.0566399	ENSG00000006210, ENSG00000078401, ENSG00000171608, ENSG00000160255, ENSG00000124126, ENSG00000102962, ENSG00000197405, ENSG00000169429, ENSG00000213949	1067	66	16792	2.14603	1	1	0.994511
GOTERM_BP_DIRECT	GO:0032496~response to lipopolysaccharide	17	1.28302	0.0573444	ENSG00000073756, ENSG00000125384, ENSG00000049249, ENSG00000110324, ENSG00000069535, ENSG00000177606, ENSG00000170345, ENSG00000197943, ENSG00000151014, ENSG00000197405, ENSG00000077150, ENSG00000021826, ENSG00000078401, ENSG00000148400, ENSG00000141655, ENSG00000054967, ENSG00000129038	1067	164	16792	1.63133	1	1	0.994511
GOTERM_BP_DIRECT	GO:0060548~negative regulation of cell death	8	0.603774	0.0580449	ENSG00000118523, ENSG00000142871, ENSG00000136999, ENSG00000225950, ENSG00000204389, ENSG00000204388, ENSG00000085741, ENSG00000138685	1067	55	16792	2.2891	1	1	0.994511
GOTERM_BP_DIRECT	GO:0042475~odontogenesis of dentin-containing tooth	8	0.603774	0.0580449	ENSG00000158813, ENSG00000064195, ENSG00000134569, ENSG00000164690, ENSG00000074047, ENSG00000184058, ENSG00000115844, ENSG00000183873	1067	55	16792	2.2891	1	1	0.994511
GOTERM_BP_DIRECT	GO:0007568~aging	17	1.28302	0.0599406	ENSG00000132932, ENSG00000160801, ENSG00000179583, ENSG00000105329, ENSG00000177606, ENSG00000108839, ENSG00000138685, ENSG00000170345, ENSG00000077150, ENSG00000118523, ENSG00000169860, ENSG00000189058, ENSG00000160255, ENSG00000129757, ENSG00000123384, ENSG00000164136, ENSG00000102265	1067	165	16792	1.62145	1	1	0.994511
GOTERM_BP_DIRECT	GO:0045494~photoreceptor cell maintenance	6	0.45283	0.0615405	ENSG00000164199, ENSG00000111837, ENSG00000182040, ENSG00000136425, ENSG00000113971, ENSG00000006611	1067	34	16792	2.77722	1	1	0.994511
GOTERM_BP_DIRECT	GO:0008306~associative learning	5	0.377358	0.0622078	ENSG00000154146, ENSG00000106236, ENSG00000175344, ENSG00000161681, ENSG00000159388	1067	24	16792	3.27866	1	1	0.994511
GOTERM_BP_DIRECT	GO:0007422~peripheral nervous system development	5	0.377358	0.0622078	ENSG00000122877, ENSG00000121753, ENSG00000179388, ENSG00000163536, ENSG00000196876	1067	24	16792	3.27866	1	1	0.994511
GOTERM_BP_DIRECT	GO:0050680~negative regulation of epithelial cell proliferation	8	0.603774	0.0628743	ENSG00000136848, ENSG00000167034, ENSG00000105329, ENSG00000066468, ENSG00000147257, ENSG00000129757, ENSG00000261150, ENSG00000171444	1067	56	16792	2.24823	1	1	0.994511
GOTERM_BP_DIRECT	GO:0061337~cardiac conduction	7	0.528302	0.0634933	ENSG00000160460, ENSG00000153956, ENSG00000055118, ENSG00000157388, ENSG00000183873, ENSG00000102057, ENSG00000007402	1067	45	16792	2.44807	1	1	0.994511
GOTERM_BP_DIRECT	GO:0033627~cell adhesion mediated by integrin	4	0.301887	0.0654843	ENSG00000161638, ENSG00000137809, ENSG00000136999, ENSG00000090339	1067	15	16792	4.19669	1	1	0.994511
GOTERM_BP_DIRECT	GO:0007275~multicellular organism development	43	3.24528	0.0655949	ENSG00000131620, ENSG00000095587, ENSG00000049249, ENSG00000111837, ENSG00000175183, ENSG00000187908, ENSG00000152580, ENSG00000108924, ENSG00000082805, ENSG00000188760, ENSG00000258839, ENSG00000196937, ENSG00000188763, ENSG00000164690, ENSG00000158186, ENSG00000085741, ENSG00000173917, ENSG00000153071, ENSG00000148400, ENSG00000130827, ENSG00000188766, ENSG00000162552, ENSG00000054967, ENSG0000…	1067	521	16792	1.29888	1	1	0.994511
GOTERM_BP_DIRECT	GO:0046718~viral entry into host cell	10	0.754717	0.0663505	ENSG00000117322, ENSG00000161638, ENSG00000078081, ENSG00000204389, ENSG00000204388, ENSG00000110876, ENSG00000128536, ENSG00000110400, ENSG00000090339, ENSG00000167601	1067	80	16792	1.9672	1	1	0.994511
GOTERM_BP_DIRECT	GO:0086091~regulation of heart rate by cardiac conduction	6	0.45283	0.0682138	ENSG00000006283, ENSG00000153956, ENSG00000055118, ENSG00000157388, ENSG00000183873, ENSG00000138622	1067	35	16792	2.69787	1	1	0.994511
GOTERM_BP_DIRECT	GO:0042297~vocal learning	3	0.226415	0.0683078	ENSG00000251322, ENSG00000110076, ENSG00000174469	1067	7	16792	6.74468	1	1	0.994511
GOTERM_BP_DIRECT	GO:1903077~negative regulation of protein localization to plasma membrane	3	0.226415	0.0683078	ENSG00000105329, ENSG00000153071, ENSG00000117228	1067	7	16792	6.74468	1	1	0.994511
GOTERM_BP_DIRECT	GO:0060059~embryonic retina morphogenesis in camera-type eye	3	0.226415	0.0683078	ENSG00000064309, ENSG00000273706, ENSG00000138207	1067	7	16792	6.74468	1	1	0.994511
GOTERM_BP_DIRECT	GO:0045955~negative regulation of calcium ion-dependent exocytosis	3	0.226415	0.0683078	ENSG00000099625, ENSG00000100505, ENSG00000148400	1067	7	16792	6.74468	1	1	0.994511
GOTERM_BP_DIRECT	GO:0048841~regulation of axon extension involved in axon guidance	3	0.226415	0.0683078	ENSG00000136040, ENSG00000004399, ENSG00000130827	1067	7	16792	6.74468	1	1	0.994511
GOTERM_BP_DIRECT	GO:0007221~positive regulation of transcription of Notch receptor target	3	0.226415	0.0683078	ENSG00000204301, ENSG00000196782, ENSG00000148400	1067	7	16792	6.74468	1	1	0.994511
GOTERM_BP_DIRECT	GO:0003209~cardiac atrium morphogenesis	3	0.226415	0.0683078	ENSG00000148400, ENSG00000106991, ENSG00000101331	1067	7	16792	6.74468	1	1	0.994511
GOTERM_BP_DIRECT	GO:1901029~negative regulation of mitochondrial outer membrane permeabilization involved in apoptotic signaling pathway	3	0.226415	0.0683078	ENSG00000188763, ENSG00000204389, ENSG00000204388	1067	7	16792	6.74468	1	1	0.994511
GOTERM_BP_DIRECT	GO:0034983~peptidyl-lysine deacetylation	3	0.226415	0.0683078	ENSG00000048052, ENSG00000068903, ENSG00000089163	1067	7	16792	6.74468	1	1	0.994511
GOTERM_BP_DIRECT	GO:0060008~Sertoli cell differentiation	3	0.226415	0.0683078	ENSG00000260428, ENSG00000136943, ENSG00000137090	1067	7	16792	6.74468	1	1	0.994511
GOTERM_BP_DIRECT	GO:0060074~synapse maturation	3	0.226415	0.0683078	ENSG00000174938, ENSG00000161681, ENSG00000099864	1067	7	16792	6.74468	1	1	0.994511
GOTERM_BP_DIRECT	GO:0012501~programmed cell death	3	0.226415	0.0683078	ENSG00000198959, ENSG00000105928, ENSG00000073605	1067	7	16792	6.74468	1	1	0.994511
GOTERM_BP_DIRECT	GO:0060907~positive regulation of macrophage cytokine production	3	0.226415	0.0683078	ENSG00000159674, ENSG00000138623, ENSG00000167191	1067	7	16792	6.74468	1	1	0.994511
GOTERM_BP_DIRECT	GO:0042552~myelination	7	0.528302	0.069283	ENSG00000122877, ENSG00000122591, ENSG00000166086, ENSG00000105329, ENSG00000144063, ENSG00000196876, ENSG00000166886	1067	46	16792	2.39485	1	1	0.994511
GOTERM_BP_DIRECT	GO:0010595~positive regulation of endothelial cell migration	7	0.528302	0.069283	ENSG00000134954, ENSG00000078401, ENSG00000020181, ENSG00000154229, ENSG00000108839, ENSG00000137801, ENSG00000138685	1067	46	16792	2.39485	1	1	0.994511
GOTERM_BP_DIRECT	GO:0070372~regulation of ERK1 and ERK2 cascade	5	0.377358	0.0704906	ENSG00000142871, ENSG00000079385, ENSG00000156299, ENSG00000066468, ENSG00000126458	1067	25	16792	3.14752	1	1	0.994511
GOTERM_BP_DIRECT	GO:0046580~negative regulation of Ras protein signal transduction	5	0.377358	0.0704906	ENSG00000136848, ENSG00000170667, ENSG00000111344, ENSG00000105808, ENSG00000185989	1067	25	16792	3.14752	1	1	0.994511
GOTERM_BP_DIRECT	GO:0019369~arachidonic acid metabolic process	5	0.377358	0.0704906	ENSG00000179148, ENSG00000168970, ENSG00000186204, ENSG00000108839, ENSG00000116711	1067	25	16792	3.14752	1	1	0.994511
GOTERM_BP_DIRECT	GO:0007159~leukocyte cell-cell adhesion	5	0.377358	0.0704906	ENSG00000161638, ENSG00000147065, ENSG00000167123, ENSG00000160255, ENSG00000090339	1067	25	16792	3.14752	1	1	0.994511
GOTERM_BP_DIRECT	GO:0071158~positive regulation of cell cycle arrest	5	0.377358	0.0704906	ENSG00000136848, ENSG00000068971, ENSG00000105329, ENSG00000072062, ENSG00000102760	1067	25	16792	3.14752	1	1	0.994511
GOTERM_BP_DIRECT	GO:0031214~biomineral tissue development	5	0.377358	0.0704906	ENSG00000143369, ENSG00000197594, ENSG00000162733, ENSG00000177706, ENSG00000108950	1067	25	16792	3.14752	1	1	0.994511
GOTERM_BP_DIRECT	GO:0060976~coronary vasculature development	5	0.377358	0.0704906	ENSG00000099139, ENSG00000004399, ENSG00000147257, ENSG00000057657, ENSG00000133026	1067	25	16792	3.14752	1	1	0.994511
GOTERM_BP_DIRECT	GO:0031100~organ regeneration	7	0.528302	0.0753677	ENSG00000119508, ENSG00000148400, ENSG00000136167, ENSG00000197405, ENSG00000119630, ENSG00000167601, ENSG00000124762	1067	47	16792	2.3439	1	1	0.994511
GOTERM_BP_DIRECT	GO:0009267~cellular response to starvation	7	0.528302	0.0753677	ENSG00000135821, ENSG00000196139, ENSG00000162552, ENSG00000136943, ENSG00000025039, ENSG00000109971, ENSG00000134245	1067	47	16792	2.3439	1	1	0.994511
GOTERM_BP_DIRECT	GO:0071230~cellular response to amino acid stimulus	7	0.528302	0.0753677	ENSG00000142156, ENSG00000107954, ENSG00000108821, ENSG00000149212, ENSG00000113742, ENSG00000185338, ENSG00000025039	1067	47	16792	2.3439	1	1	0.994511
GOTERM_BP_DIRECT	GO:0007596~blood coagulation	18	1.35849	0.0769109	ENSG00000024422, ENSG00000104368, ENSG00000108821, ENSG00000015285, ENSG00000147251, ENSG00000072062, ENSG00000197249, ENSG00000003436, ENSG00000196415, ENSG00000185022, ENSG00000164690, ENSG00000171903, ENSG00000185010, ENSG00000126218, ENSG00000135919, ENSG00000184500, ENSG00000085063, ENSG00000011422	1067	184	16792	1.53955	1	1	0.994511
GOTERM_BP_DIRECT	GO:0031396~regulation of protein ubiquitination	4	0.301887	0.0769285	ENSG00000116661, ENSG00000204389, ENSG00000204388, ENSG00000080824	1067	16	16792	3.9344	1	1	0.994511
GOTERM_BP_DIRECT	GO:0048566~embryonic digestive tract development	4	0.301887	0.0769285	ENSG00000099139, ENSG00000074047, ENSG00000106538, ENSG00000169429	1067	16	16792	3.9344	1	1	0.994511
GOTERM_BP_DIRECT	GO:2000179~positive regulation of neural precursor cell proliferation	4	0.301887	0.0769285	ENSG00000204624, ENSG00000132688, ENSG00000064309, ENSG00000188763	1067	16	16792	3.9344	1	1	0.994511
GOTERM_BP_DIRECT	GO:0035994~response to muscle stretch	4	0.301887	0.0769285	ENSG00000078401, ENSG00000177606, ENSG00000170345, ENSG00000148677	1067	16	16792	3.9344	1	1	0.994511
GOTERM_BP_DIRECT	GO:0030279~negative regulation of ossification	4	0.301887	0.0769285	ENSG00000134569, ENSG00000171791, ENSG00000105329, ENSG00000148400	1067	16	16792	3.9344	1	1	0.994511
GOTERM_BP_DIRECT	GO:2000311~regulation of alpha-amino-3-hydroxy-5-methyl-4-isoxazole propionate selective glutamate receptor activity	4	0.301887	0.0769285	ENSG00000174871, ENSG00000161681, ENSG00000169992, ENSG00000008735	1067	16	16792	3.9344	1	1	0.994511
GOTERM_BP_DIRECT	GO:0086002~cardiac muscle cell action potential involved in contraction	4	0.301887	0.0769285	ENSG00000006283, ENSG00000153956, ENSG00000157388, ENSG00000183873	1067	16	16792	3.9344	1	1	0.994511
GOTERM_BP_DIRECT	GO:0007158~neuron cell-cell adhesion	4	0.301887	0.0769285	ENSG00000170835, ENSG00000169992, ENSG00000021645, ENSG00000110076	1067	16	16792	3.9344	1	1	0.994511
GOTERM_BP_DIRECT	GO:0006885~regulation of pH	4	0.301887	0.0769285	ENSG00000078401, ENSG00000091137, ENSG00000075673, ENSG00000105929	1067	16	16792	3.9344	1	1	0.994511
GOTERM_BP_DIRECT	GO:0007156~homophilic cell adhesion via plasma membrane adhesion molecules	16	1.20755	0.0772401	ENSG00000105767, ENSG00000074276, ENSG00000198753, ENSG00000110400, ENSG00000113555, ENSG00000243232, ENSG00000139880, ENSG00000079385, ENSG00000169851, ENSG00000166341, ENSG00000128536, ENSG00000149564, ENSG00000139182, ENSG00000129910, ENSG00000086570, ENSG00000182985	1067	158	16792	1.59368	1	1	0.994511
GOTERM_BP_DIRECT	GO:0051216~cartilage development	8	0.603774	0.0787874	ENSG00000186792, ENSG00000204248, ENSG00000196562, ENSG00000078401, ENSG00000183682, ENSG00000115844, ENSG00000102265, ENSG00000120693	1067	59	16792	2.13391	1	1	0.994511
GOTERM_BP_DIRECT	GO:0045893~positive regulation of transcription, DNA-templated	42	3.16981	0.0791763	ENSG00000134954, ENSG00000108821, ENSG00000273706, ENSG00000179583, ENSG00000074047, ENSG00000177606, ENSG00000112561, ENSG00000138798, ENSG00000169129, ENSG00000122877, ENSG00000166313, ENSG00000012822, ENSG00000136352, ENSG00000164690, ENSG00000260428, ENSG00000085741, ENSG00000082014, ENSG00000153071, ENSG00000148400, ENSG00000124216, ENSG00000162552, ENSG00000105204, ENSG00000105329, ENSG0000…	1067	515	16792	1.28345	1	1	0.994511
GOTERM_BP_DIRECT	GO:0001958~endochondral ossification	5	0.377358	0.0793067	ENSG00000173868, ENSG00000108821, ENSG00000260428, ENSG00000197467, ENSG00000166886	1067	26	16792	3.02646	1	1	0.994511
GOTERM_BP_DIRECT	GO:0006027~glycosaminoglycan catabolic process	5	0.377358	0.0793067	ENSG00000127415, ENSG00000162512, ENSG00000147257, ENSG00000010404, ENSG00000076716	1067	26	16792	3.02646	1	1	0.994511
GOTERM_BP_DIRECT	GO:0017157~regulation of exocytosis	5	0.377358	0.0793067	ENSG00000173805, ENSG00000105514, ENSG00000168993, ENSG00000145087, ENSG00000168481	1067	26	16792	3.02646	1	1	0.994511
GOTERM_BP_DIRECT	GO:0007274~neuromuscular synaptic transmission	5	0.377358	0.0793067	ENSG00000179388, ENSG00000105649, ENSG00000170175, ENSG00000168539, ENSG00000136854	1067	26	16792	3.02646	1	1	0.994511
GOTERM_BP_DIRECT	GO:0060070~canonical Wnt signaling pathway	10	0.754717	0.0797688	ENSG00000081059, ENSG00000188763, ENSG00000164690, ENSG00000085741, ENSG00000152284, ENSG00000104290, ENSG00000150764, ENSG00000162552, ENSG00000134245, ENSG00000138798	1067	83	16792	1.89609	1	1	0.994511
GOTERM_BP_DIRECT	GO:0060333~interferon-gamma-mediated signaling pathway	9	0.679245	0.0799733	ENSG00000204525, ENSG00000179583, ENSG00000234745, ENSG00000125148, ENSG00000231389, ENSG00000162645, ENSG00000058404, ENSG00000117228, ENSG00000090339	1067	71	16792	1.9949	1	1	0.994511
GOTERM_BP_DIRECT	GO:0048812~neuron projection morphogenesis	7	0.528302	0.0817457	ENSG00000136848, ENSG00000225950, ENSG00000130449, ENSG00000003393, ENSG00000166924, ENSG00000108797, ENSG00000213949	1067	48	16792	2.29506	1	1	0.994511
GOTERM_BP_DIRECT	GO:0051603~proteolysis involved in cellular protein catabolic process	7	0.528302	0.0817457	ENSG00000044574, ENSG00000136378, ENSG00000121064, ENSG00000136943, ENSG00000143387, ENSG00000174080, ENSG00000240065	1067	48	16792	2.29506	1	1	0.994511
GOTERM_BP_DIRECT	GO:0034605~cellular response to heat	6	0.45283	0.0827079	ENSG00000131620, ENSG00000204389, ENSG00000173110, ENSG00000204388, ENSG00000137801, ENSG00000124762	1067	37	16792	2.55204	1	1	0.994511
GOTERM_BP_DIRECT	GO:2001240~negative regulation of extrinsic apoptotic signaling pathway in absence of ligand	6	0.45283	0.0827079	ENSG00000135439, ENSG00000006210, ENSG00000126709, ENSG00000204389, ENSG00000204388, ENSG00000171791	1067	37	16792	2.55204	1	1	0.994511
GOTERM_BP_DIRECT	GO:0045732~positive regulation of protein catabolic process	8	0.603774	0.0845664	ENSG00000136848, ENSG00000140807, ENSG00000073711, ENSG00000118503, ENSG00000269858, ENSG00000147257, ENSG00000165617, ENSG00000180304	1067	60	16792	2.09834	1	1	0.994511
GOTERM_BP_DIRECT	GO:0050679~positive regulation of epithelial cell proliferation	8	0.603774	0.0845664	ENSG00000105329, ENSG00000119508, ENSG00000148400, ENSG00000184058, ENSG00000066468, ENSG00000183873, ENSG00000135821, ENSG00000197405	1067	60	16792	2.09834	1	1	0.994511
GOTERM_BP_DIRECT	GO:0007626~locomotory behavior	10	0.754717	0.0845816	ENSG00000136352, ENSG00000250722, ENSG00000107282, ENSG00000131094, ENSG00000003393, ENSG00000161642, ENSG00000100302, ENSG00000187017, ENSG00000167191, ENSG00000166833	1067	84	16792	1.87352	1	1	0.994511
GOTERM_BP_DIRECT	GO:0051897~positive regulation of protein kinase B signaling	10	0.754717	0.0845816	ENSG00000258839, ENSG00000105329, ENSG00000105419, ENSG00000100302, ENSG00000090534, ENSG00000126218, ENSG00000137801, ENSG00000196139, ENSG00000138685, ENSG00000167601	1067	84	16792	1.87352	1	1	0.994511
GOTERM_BP_DIRECT	GO:0007267~cell-cell signaling	23	1.73585	0.0859694	ENSG00000095752, ENSG00000136999, ENSG00000273706, ENSG00000099139, ENSG00000143590, ENSG00000066468, ENSG00000139874, ENSG00000135622, ENSG00000119630, ENSG00000142871, ENSG00000118523, ENSG00000163485, ENSG00000121743, ENSG00000225950, ENSG00000164690, ENSG00000078401, ENSG00000160255, ENSG00000125657, ENSG00000090776, ENSG00000102962, ENSG00000164136, ENSG00000141655, ENSG00000197093	1067	254	16792	1.42506	1	1	0.994511
GOTERM_BP_DIRECT	GO:0043497~regulation of protein heterodimerization activity	3	0.226415	0.0873363	ENSG00000136848, ENSG00000064309, ENSG00000171791	1067	8	16792	5.90159	1	1	0.994511
GOTERM_BP_DIRECT	GO:0014909~smooth muscle cell migration	3	0.226415	0.0873363	ENSG00000136999, ENSG00000104368, ENSG00000160145	1067	8	16792	5.90159	1	1	0.994511
GOTERM_BP_DIRECT	GO:0001913~T cell mediated cytotoxicity	3	0.226415	0.0873363	ENSG00000204516, ENSG00000204520, ENSG00000182985	1067	8	16792	5.90159	1	1	0.994511
GOTERM_BP_DIRECT	GO:0001763~morphogenesis of a branching structure	3	0.226415	0.0873363	ENSG00000204301, ENSG00000197467, ENSG00000057657	1067	8	16792	5.90159	1	1	0.994511
GOTERM_BP_DIRECT	GO:0030853~negative regulation of granulocyte differentiation	3	0.226415	0.0873363	ENSG00000079385, ENSG00000142611, ENSG00000130584	1067	8	16792	5.90159	1	1	0.994511
GOTERM_BP_DIRECT	GO:0032963~collagen metabolic process	3	0.226415	0.0873363	ENSG00000090530, ENSG00000110811, ENSG00000111077	1067	8	16792	5.90159	1	1	0.994511
GOTERM_BP_DIRECT	GO:0021860~pyramidal neuron development	3	0.226415	0.0873363	ENSG00000170390, ENSG00000066468, ENSG00000130827	1067	8	16792	5.90159	1	1	0.994511
GOTERM_BP_DIRECT	GO:2000543~positive regulation of gastrulation	3	0.226415	0.0873363	ENSG00000273706, ENSG00000260428, ENSG00000125798	1067	8	16792	5.90159	1	1	0.994511
GOTERM_BP_DIRECT	GO:0050773~regulation of dendrite development	3	0.226415	0.0873363	ENSG00000008086, ENSG00000113758, ENSG00000124126	1067	8	16792	5.90159	1	1	0.994511
GOTERM_BP_DIRECT	GO:0007010~cytoskeleton organization	16	1.20755	0.0874225	ENSG00000130203, ENSG00000092421, ENSG00000147065, ENSG00000173210, ENSG00000105613, ENSG00000176014, ENSG00000099864, ENSG00000137267, ENSG00000137285, ENSG00000120318, ENSG00000089820, ENSG00000258947, ENSG00000188229, ENSG00000108797, ENSG00000184922, ENSG00000129116	1067	161	16792	1.56398	1	1	0.994511
GOTERM_BP_DIRECT	GO:0071560~cellular response to transforming growth factor beta stimulus	7	0.528302	0.0884145	ENSG00000108821, ENSG00000260428, ENSG00000105329, ENSG00000078401, ENSG00000186642, ENSG00000162552, ENSG00000148677	1067	49	16792	2.24823	1	1	0.994511
GOTERM_BP_DIRECT	GO:0033077~T cell differentiation in thymus	5	0.377358	0.0886414	ENSG00000204103, ENSG00000164690, ENSG00000171791, ENSG00000070495, ENSG00000166349	1067	27	16792	2.91437	1	1	0.994511
GOTERM_BP_DIRECT	GO:0048678~response to axon injury	5	0.377358	0.0886414	ENSG00000125848, ENSG00000189058, ENSG00000132561, ENSG00000138685, ENSG00000100097	1067	27	16792	2.91437	1	1	0.994511
GOTERM_BP_DIRECT	GO:0050804~modulation of synaptic transmission	4	0.301887	0.0891789	ENSG00000170835, ENSG00000169992, ENSG00000114646, ENSG00000072062	1067	17	16792	3.70296	1	1	0.994511
GOTERM_BP_DIRECT	GO:0002504~antigen processing and presentation of peptide or polysaccharide antigen via MHC class II	4	0.301887	0.0891789	ENSG00000204257, ENSG00000241106, ENSG00000242574, ENSG00000231389	1067	17	16792	3.70296	1	1	0.994511
GOTERM_BP_DIRECT	GO:0043651~linoleic acid metabolic process	4	0.301887	0.0891789	ENSG00000179148, ENSG00000213366, ENSG00000134824, ENSG00000108839	1067	17	16792	3.70296	1	1	0.994511
GOTERM_BP_DIRECT	GO:0002076~osteoblast development	4	0.301887	0.0891789	ENSG00000160801, ENSG00000164690, ENSG00000074047, ENSG00000087085	1067	17	16792	3.70296	1	1	0.994511
GOTERM_BP_DIRECT	GO:0009636~response to toxic substance	10	0.754717	0.0895646	ENSG00000105852, ENSG00000179546, ENSG00000069535, ENSG00000110721, ENSG00000171791, ENSG00000021826, ENSG00000119121, ENSG00000170345, ENSG00000104154, ENSG00000124762	1067	85	16792	1.85148	1	1	0.994511
GOTERM_BP_DIRECT	GO:0001568~blood vessel development	6	0.45283	0.090518	ENSG00000079385, ENSG00000064195, ENSG00000172889, ENSG00000108821, ENSG00000184058, ENSG00000176170	1067	38	16792	2.48488	1	1	0.994511
GOTERM_BP_DIRECT	GO:0009791~post-embryonic development	9	0.679245	0.0906935	ENSG00000144655, ENSG00000143845, ENSG00000250722, ENSG00000273706, ENSG00000171791, ENSG00000066468, ENSG00000105649, ENSG00000150995, ENSG00000057657	1067	73	16792	1.94025	1	1	0.994511
GOTERM_BP_DIRECT	GO:0006928~movement of cell or subcellular component	10	0.754717	0.0947172	ENSG00000073756, ENSG00000147065, ENSG00000099864, ENSG00000167123, ENSG00000213903, ENSG00000188229, ENSG00000108839, ENSG00000122786, ENSG00000169429, ENSG00000011422	1067	86	16792	1.82995	1	1	0.994511
GOTERM_BP_DIRECT	GO:0007157~heterophilic cell-cell adhesion via plasma membrane cell adhesion molecules	7	0.528302	0.0953711	ENSG00000161638, ENSG00000105767, ENSG00000166341, ENSG00000110400, ENSG00000090339, ENSG00000182985, ENSG00000244486	1067	50	16792	2.20326	1	1	0.994511
GOTERM_BP_DIRECT	GO:0007420~brain development	18	1.35849	0.0962843	ENSG00000132688, ENSG00000107954, ENSG00000112139, ENSG00000197587, ENSG00000115844, ENSG00000077063, ENSG00000174469, ENSG00000122877, ENSG00000173805, ENSG00000066629, ENSG00000136352, ENSG00000250722, ENSG00000187266, ENSG00000189058, ENSG00000101298, ENSG00000176170, ENSG00000182985, ENSG00000103034	1067	190	16792	1.49093	1	1	0.994511
GOTERM_BP_DIRECT	GO:0051965~positive regulation of synapse assembly	8	0.603774	0.0968297	ENSG00000196083, ENSG00000121753, ENSG00000169992, ENSG00000125848, ENSG00000131409, ENSG00000139182, ENSG00000021645, ENSG00000146006	1067	62	16792	2.03066	1	1	0.994511
GOTERM_BP_DIRECT	GO:0001707~mesoderm formation	5	0.377358	0.0984778	ENSG00000260428, ENSG00000119508, ENSG00000072062, ENSG00000124216, ENSG00000090539	1067	28	16792	2.81028	1	1	0.994511
GOTERM_BP_DIRECT	GO:0086010~membrane depolarization during action potential	5	0.377358	0.0984778	ENSG00000166762, ENSG00000006283, ENSG00000055118, ENSG00000183873, ENSG00000196876	1067	28	16792	2.81028	1	1	0.994511
GOTERM_BP_DIRECT	GO:0030199~collagen fibril organization	6	0.45283	0.0986943	ENSG00000108821, ENSG00000099953, ENSG00000204248, ENSG00000260428, ENSG00000113083, ENSG00000162733	1067	39	16792	2.42117	1	1	0.994511
GOTERM_BP_DIRECT	GO:0008277~regulation of G-protein coupled receptor protein signaling pathway	6	0.45283	0.0986943	ENSG00000108370, ENSG00000198873, ENSG00000160360, ENSG00000169220, ENSG00000116741, ENSG00000125388	1067	39	16792	2.42117	1	1	0.994511

## Sheet: DLD-1 p300 TAZ2-sg Down DEGs
Category	Term	Count	%	PValue	Genes	List Total	Pop Hits	Pop Total	Fold Enrichment	Bonferroni	Benjamini	FDR
GOTERM_BP_DIRECT	GO:0000183~chromatin silencing at rDNA	15	1.94301	1.27272e-11	ENSG00000197153, ENSG00000276180, ENSG00000197238, ENSG00000275379, ENSG00000203811, ENSG00000276966, ENSG00000278705, ENSG00000275714, ENSG00000278828, ENSG00000203852, ENSG00000183598, ENSG00000270882, ENSG00000270276, ENSG00000277775, ENSG00000273542	598	37	16792	11.3839	3.46688e-08	3.46689e-08	3.43762e-08
GOTERM_BP_DIRECT	GO:0032200~telomere organization	12	1.5544	8.13238e-10	ENSG00000275379, ENSG00000197153, ENSG00000276180, ENSG00000276966, ENSG00000275714, ENSG00000278705, ENSG00000278828, ENSG00000197238, ENSG00000270882, ENSG00000270276, ENSG00000277775, ENSG00000273542	598	27	16792	12.4801	2.21526e-06	8.6817e-07	8.60839e-07
GOTERM_BP_DIRECT	GO:0006334~nucleosome assembly	22	2.84974	1.16262e-09	ENSG00000197153, ENSG00000276180, ENSG00000274290, ENSG00000197238, ENSG00000275379, ENSG00000203811, ENSG00000276966, ENSG00000124635, ENSG00000278705, ENSG00000275714, ENSG00000233822, ENSG00000168298, ENSG00000278828, ENSG00000203852, ENSG00000183598, ENSG00000125398, ENSG00000270882, ENSG00000277224, ENSG00000184678, ENSG00000270276, ENSG00000277775, ENSG00000273542	598	119	16792	5.19131	3.16697e-06	8.6817e-07	8.60839e-07
GOTERM_BP_DIRECT	GO:0045814~negative regulation of gene expression, epigenetic	15	1.94301	1.27485e-09	ENSG00000197153, ENSG00000276180, ENSG00000197238, ENSG00000275379, ENSG00000203811, ENSG00000276966, ENSG00000278705, ENSG00000275714, ENSG00000278828, ENSG00000203852, ENSG00000183598, ENSG00000270882, ENSG00000270276, ENSG00000277775, ENSG00000273542	598	50	16792	8.42408	3.47267e-06	8.6817e-07	8.60839e-07
GOTERM_BP_DIRECT	GO:0006335~DNA replication-dependent nucleosome assembly	12	1.5544	6.84346e-09	ENSG00000275379, ENSG00000197153, ENSG00000276180, ENSG00000276966, ENSG00000275714, ENSG00000278705, ENSG00000278828, ENSG00000197238, ENSG00000270882, ENSG00000270276, ENSG00000277775, ENSG00000273542	598	32	16792	10.5301	1.86414e-05	3.72832e-06	3.69684e-06
GOTERM_BP_DIRECT	GO:0045815~positive regulation of gene expression, epigenetic	15	1.94301	2.666e-08	ENSG00000197153, ENSG00000276180, ENSG00000197238, ENSG00000275379, ENSG00000203811, ENSG00000276966, ENSG00000278705, ENSG00000275714, ENSG00000278828, ENSG00000203852, ENSG00000183598, ENSG00000270882, ENSG00000270276, ENSG00000277775, ENSG00000273542	598	62	16792	6.79361	7.26193e-05	1.21036e-05	1.20015e-05
GOTERM_BP_DIRECT	GO:0051290~protein heterotetramerization	12	1.5544	1.64251e-07	ENSG00000275379, ENSG00000197153, ENSG00000276180, ENSG00000276966, ENSG00000275714, ENSG00000278705, ENSG00000278828, ENSG00000197238, ENSG00000270882, ENSG00000270276, ENSG00000277775, ENSG00000273542	598	42	16792	8.02293	0.000447319	6.3917e-05	6.33774e-05
GOTERM_BP_DIRECT	GO:0045653~negative regulation of megakaryocyte differentiation	8	1.03627	1.5674e-06	ENSG00000276180, ENSG00000276966, ENSG00000163737, ENSG00000278705, ENSG00000197238, ENSG00000270882, ENSG00000270276, ENSG00000273542	598	18	16792	12.4801	0.00426049	0.000533698	0.000529192
GOTERM_BP_DIRECT	GO:0010628~positive regulation of gene expression	27	3.49741	2.42395e-06	ENSG00000163737, ENSG00000196781, ENSG00000095203, ENSG00000135925, ENSG00000128272, ENSG00000135960, ENSG00000041982, ENSG00000136997, ENSG00000018280, ENSG00000173918, ENSG00000125845, ENSG00000128917, ENSG00000010704, ENSG00000088992, ENSG00000092969, ENSG00000106541, ENSG00000136826, ENSG00000157404, ENSG00000112715, ENSG00000128165, ENSG00000148053, ENSG00000198157, ENSG00000153823, ENSG0000…	598	262	16792	2.89377	0.00658111	0.00073365	0.000727456
GOTERM_BP_DIRECT	GO:0006342~chromatin silencing	11	1.42487	3.10159e-06	ENSG00000184270, ENSG00000272196, ENSG00000203812, ENSG00000184260, ENSG00000180573, ENSG00000277075, ENSG00000276903, ENSG00000124523, ENSG00000196787, ENSG00000196747, ENSG00000276368	598	45	16792	6.86407	0.00841316	0.000842962	0.000835844
GOTERM_BP_DIRECT	GO:0006352~DNA-templated transcription, initiation	10	1.29534	3.40403e-06	ENSG00000196628, ENSG00000276180, ENSG00000141384, ENSG00000276966, ENSG00000278705, ENSG00000197238, ENSG00000270882, ENSG00000136997, ENSG00000270276, ENSG00000273542	598	36	16792	7.80007	0.00922974	0.000842962	0.000835844
GOTERM_BP_DIRECT	GO:0044267~cellular protein metabolic process	17	2.20207	4.30438e-06	ENSG00000197153, ENSG00000276180, ENSG00000197238, ENSG00000275379, ENSG00000170425, ENSG00000203811, ENSG00000276966, ENSG00000278705, ENSG00000275714, ENSG00000278828, ENSG00000203852, ENSG00000183598, ENSG00000270882, ENSG00000012223, ENSG00000270276, ENSG00000277775, ENSG00000273542	598	118	16792	4.04546	0.0116567	0.000977093	0.000968843
GOTERM_BP_DIRECT	GO:0055114~oxidation-reduction process	44	5.69948	7.57775e-06	ENSG00000108602, ENSG00000134716, ENSG00000107957, ENSG00000065833, ENSG00000065911, ENSG00000151376, ENSG00000167600, ENSG00000162496, ENSG00000168453, ENSG00000125845, ENSG00000183010, ENSG00000145990, ENSG00000186205, ENSG00000185633, ENSG00000130508, ENSG00000140465, ENSG00000120254, ENSG00000186529, ENSG00000115705, ENSG00000105865, ENSG00000113924, ENSG00000132746, ENSG00000133816, ENSG0000…	598	592	16792	2.08705	0.0204303	0.00158783	0.00157442
GOTERM_BP_DIRECT	GO:0031047~gene silencing by RNA	16	2.07254	8.91047e-06	ENSG00000197153, ENSG00000276180, ENSG00000197238, ENSG00000275379, ENSG00000203811, ENSG00000276966, ENSG00000278705, ENSG00000275714, ENSG00000278828, ENSG00000203852, ENSG00000095627, ENSG00000183598, ENSG00000270882, ENSG00000270276, ENSG00000277775, ENSG00000273542	598	111	16792	4.04761	0.02398	0.00173372	0.00171908
GOTERM_BP_DIRECT	GO:1904837~beta-catenin-TCF complex assembly	9	1.1658	0.000117501	ENSG00000276180, ENSG00000276966, ENSG00000196781, ENSG00000278705, ENSG00000197238, ENSG00000270882, ENSG00000136997, ENSG00000270276, ENSG00000273542	598	43	16792	5.87727	0.273918	0.020172	0.0200017
GOTERM_BP_DIRECT	GO:0016233~telomere capping	7	0.906736	0.000118485	ENSG00000276180, ENSG00000276966, ENSG00000278705, ENSG00000197238, ENSG00000270882, ENSG00000270276, ENSG00000273542	598	23	16792	8.54617	0.275861	0.020172	0.0200017
GOTERM_BP_DIRECT	GO:0070059~intrinsic apoptotic signaling pathway in response to endoplasmic reticulum stress	8	1.03627	0.00013223	ENSG00000100219, ENSG00000128272, ENSG00000134398, ENSG00000178607, ENSG00000128965, ENSG00000101255, ENSG00000172216, ENSG00000087074	598	33	16792	6.80734	0.302476	0.0211879	0.021009
GOTERM_BP_DIRECT	GO:0006336~DNA replication-independent nucleosome assembly	7	0.906736	0.000246756	ENSG00000276180, ENSG00000276966, ENSG00000278705, ENSG00000197238, ENSG00000270882, ENSG00000270276, ENSG00000273542	598	26	16792	7.56007	0.489439	0.0373424	0.0370271
GOTERM_BP_DIRECT	GO:0042476~odontogenesis	7	0.906736	0.000307805	ENSG00000119699, ENSG00000143867, ENSG00000165272, ENSG00000135925, ENSG00000164920, ENSG00000125378, ENSG00000092969	598	27	16792	7.28007	0.56768	0.0441294	0.0437568
GOTERM_BP_DIRECT	GO:0007586~digestion	10	1.29534	0.000364268	ENSG00000160182, ENSG00000275896, ENSG00000128165, ENSG00000160180, ENSG00000204983, ENSG00000203697, ENSG00000114812, ENSG00000264717, ENSG00000010438, ENSG00000204174	598	63	16792	4.45719	0.629332	0.0496134	0.0491944
GOTERM_BP_DIRECT	GO:0060968~regulation of gene silencing	5	0.647668	0.000427515	ENSG00000275379, ENSG00000197153, ENSG00000275714, ENSG00000278828, ENSG00000277775	598	11	16792	12.7638	0.688015	0.0533713	0.0529207
GOTERM_BP_DIRECT	GO:0001666~response to hypoxia	17	2.20207	0.000431046	ENSG00000108602, ENSG00000112715, ENSG00000129474, ENSG00000198125, ENSG00000176387, ENSG00000196365, ENSG00000069702, ENSG00000119699, ENSG00000125845, ENSG00000120899, ENSG00000123104, ENSG00000168209, ENSG00000272398, ENSG00000122861, ENSG00000092969, ENSG00000140465, ENSG00000183734	598	172	16792	2.77538	0.691002	0.0533713	0.0529207
GOTERM_BP_DIRECT	GO:0042060~wound healing	11	1.42487	0.000524602	ENSG00000119699, ENSG00000160182, ENSG00000160180, ENSG00000161905, ENSG00000095203, ENSG00000158055, ENSG00000113721, ENSG00000041982, ENSG00000018280, ENSG00000124882, ENSG00000092969	598	80	16792	3.86104	0.760545	0.0621311	0.0616065
GOTERM_BP_DIRECT	GO:0030855~epithelial cell differentiation	10	1.29534	0.00080324	ENSG00000112715, ENSG00000187498, ENSG00000135373, ENSG00000132170, ENSG00000110375, ENSG00000197448, ENSG00000127831, ENSG00000100373, ENSG00000131981, ENSG00000163435	598	70	16792	4.01147	0.887961	0.0899143	0.0891551
GOTERM_BP_DIRECT	GO:0042487~regulation of odontogenesis of dentin-containing tooth	4	0.518135	0.000825204	ENSG00000125845, ENSG00000124813, ENSG00000135925, ENSG00000125378	598	6	16792	18.7202	0.894473	0.0899143	0.0891551
GOTERM_BP_DIRECT	GO:0030335~positive regulation of cell migration	17	2.20207	0.000900352	ENSG00000157404, ENSG00000112902, ENSG00000112715, ENSG00000001617, ENSG00000140945, ENSG00000103888, ENSG00000113721, ENSG00000170961, ENSG00000241186, ENSG00000100219, ENSG00000125845, ENSG00000120899, ENSG00000124406, ENSG00000163823, ENSG00000127831, ENSG00000125378, ENSG00000122861	598	184	16792	2.59437	0.914022	0.0943292	0.0935328
GOTERM_BP_DIRECT	GO:0042127~regulation of cell proliferation	17	2.20207	0.000954045	ENSG00000157404, ENSG00000163737, ENSG00000135046, ENSG00000041982, ENSG00000265972, ENSG00000119699, ENSG00000116584, ENSG00000087510, ENSG00000120899, ENSG00000060140, ENSG00000163734, ENSG00000101213, ENSG00000139292, ENSG00000125398, ENSG00000144354, ENSG00000143178, ENSG00000122861	598	185	16792	2.58035	0.925731	0.0962525	0.0954398
GOTERM_BP_DIRECT	GO:0006865~amino acid transport	7	0.906736	0.00132609	ENSG00000155465, ENSG00000149150, ENSG00000134294, ENSG00000115902, ENSG00000163817, ENSG00000103257, ENSG00000136997	598	35	16792	5.61605	0.973074	0.124567	0.123515
GOTERM_BP_DIRECT	GO:0034976~response to endoplasmic reticulum stress	10	1.29534	0.00132615	ENSG00000139055, ENSG00000100219, ENSG00000161905, ENSG00000128272, ENSG00000134398, ENSG00000178607, ENSG00000101255, ENSG00000172216, ENSG00000087074, ENSG00000106541	598	75	16792	3.74404	0.973079	0.124567	0.123515
GOTERM_BP_DIRECT	GO:0001942~hair follicle development	7	0.906736	0.00206111	ENSG00000010361, ENSG00000135925, ENSG00000135960, ENSG00000109101, ENSG00000139292, ENSG00000125398, ENSG00000092969	598	38	16792	5.17268	0.996376	0.181982	0.180446
GOTERM_BP_DIRECT	GO:0000122~negative regulation of transcription from RNA polymerase II promoter	42	5.44041	0.00207102	ENSG00000157514, ENSG00000196781, ENSG00000169242, ENSG00000150347, ENSG00000172059, ENSG00000136997, ENSG00000175329, ENSG00000175745, ENSG00000063438, ENSG00000118513, ENSG00000132170, ENSG00000125845, ENSG00000128917, ENSG00000168298, ENSG00000139083, ENSG00000183598, ENSG00000101255, ENSG00000147852, ENSG00000183734, ENSG00000136826, ENSG00000112715, ENSG00000129474, ENSG00000140968, ENSG0000…	598	720	16792	1.63802	0.996473	0.181982	0.180446
GOTERM_BP_DIRECT	GO:0008284~positive regulation of cell proliferation	30	3.88601	0.00256226	ENSG00000108602, ENSG00000181885, ENSG00000041982, ENSG00000136997, ENSG00000169047, ENSG00000120899, ENSG00000124813, ENSG00000174808, ENSG00000125266, ENSG00000092969, ENSG00000157404, ENSG00000104432, ENSG00000112715, ENSG00000177076, ENSG00000114812, ENSG00000148053, ENSG00000198157, ENSG00000113721, ENSG00000170961, ENSG00000007952, ENSG00000241186, ENSG00000100219, ENSG00000163735, ENSG0000…	598	466	16792	1.80774	0.999078	0.218113	0.216271
GOTERM_BP_DIRECT	GO:0071300~cellular response to retinoic acid	9	1.1658	0.00330675	ENSG00000136826, ENSG00000143867, ENSG00000132170, ENSG00000120899, ENSG00000101213, ENSG00000088992, ENSG00000041982, ENSG00000125398, ENSG00000136997	598	70	16792	3.61032	0.999879	0.272957	0.270652
GOTERM_BP_DIRECT	GO:0001822~kidney development	10	1.29534	0.00344316	ENSG00000112715, ENSG00000172818, ENSG00000049883, ENSG00000150347, ENSG00000169174, ENSG00000130707, ENSG00000170961, ENSG00000125378, ENSG00000092969, ENSG00000100373	598	86	16792	3.26515	0.999917	0.275858	0.273528
GOTERM_BP_DIRECT	GO:0034080~CENP-A containing nucleosome assembly	7	0.906736	0.00391875	ENSG00000276180, ENSG00000276966, ENSG00000278705, ENSG00000197238, ENSG00000270882, ENSG00000270276, ENSG00000273542	598	43	16792	4.57121	0.999977	0.304991	0.302416
GOTERM_BP_DIRECT	GO:0001889~liver development	9	1.1658	0.00466688	ENSG00000100219, ENSG00000137491, ENSG00000049883, ENSG00000105516, ENSG00000150347, ENSG00000165527, ENSG00000169174, ENSG00000069702, ENSG00000130707	598	74	16792	3.41517	0.999997	0.353128	0.350146
GOTERM_BP_DIRECT	GO:0016266~O-glycan processing	8	1.03627	0.00523157	ENSG00000184956, ENSG00000119514, ENSG00000110080, ENSG00000176945, ENSG00000215182, ENSG00000173702, ENSG00000179913, ENSG00000008513	598	60	16792	3.74404	0.999999	0.374906	0.371741
GOTERM_BP_DIRECT	GO:0006366~transcription from RNA polymerase II promoter	31	4.01554	0.00534788	ENSG00000156127, ENSG00000106546, ENSG00000160207, ENSG00000128272, ENSG00000105516, ENSG00000172059, ENSG00000172216, ENSG00000136997, ENSG00000118513, ENSG00000102804, ENSG00000124813, ENSG00000139083, ENSG00000136826, ENSG00000137699, ENSG00000043039, ENSG00000123609, ENSG00000118689, ENSG00000100219, ENSG00000141384, ENSG00000172818, ENSG00000135373, ENSG00000087510, ENSG00000158055, ENSG0000…	598	513	16792	1.69686	1	0.374906	0.371741
GOTERM_BP_DIRECT	GO:0009887~organ morphogenesis	10	1.29534	0.00539651	ENSG00000104432, ENSG00000160602, ENSG00000196781, ENSG00000125845, ENSG00000109101, ENSG00000176678, ENSG00000165556, ENSG00000125266, ENSG00000106003, ENSG00000124882	598	92	16792	3.0522	1	0.374906	0.371741
GOTERM_BP_DIRECT	GO:0010595~positive regulation of endothelial cell migration	7	0.906736	0.00550523	ENSG00000112715, ENSG00000168874, ENSG00000138772, ENSG00000120899, ENSG00000125378, ENSG00000241186, ENSG00000118257	598	46	16792	4.27308	1	0.374906	0.371741
GOTERM_BP_DIRECT	GO:0001843~neural tube closure	9	1.1658	0.00594127	ENSG00000138771, ENSG00000121897, ENSG00000138002, ENSG00000010361, ENSG00000139174, ENSG00000158055, ENSG00000125378, ENSG00000092969, ENSG00000120254	598	77	16792	3.28211	1	0.377474	0.374286
GOTERM_BP_DIRECT	GO:1901653~cellular response to peptide	4	0.518135	0.00595865	ENSG00000136826, ENSG00000172059, ENSG00000102554, ENSG00000109787	598	11	16792	10.211	1	0.377474	0.374286
GOTERM_BP_DIRECT	GO:0033628~regulation of cell adhesion mediated by integrin	4	0.518135	0.00595865	ENSG00000169242, ENSG00000088992, ENSG00000110031, ENSG00000122861	598	11	16792	10.211	1	0.377474	0.374286
GOTERM_BP_DIRECT	GO:0001525~angiogenesis	17	2.20207	0.00616334	ENSG00000112715, ENSG00000128165, ENSG00000204291, ENSG00000169242, ENSG00000134871, ENSG00000007952, ENSG00000118257, ENSG00000100219, ENSG00000138061, ENSG00000128917, ENSG00000120899, ENSG00000205336, ENSG00000102359, ENSG00000102554, ENSG00000124882, ENSG00000092969, ENSG00000125850	598	223	16792	2.14065	1	0.381567	0.378345
GOTERM_BP_DIRECT	GO:0006564~L-serine biosynthetic process	3	0.388601	0.00721867	ENSG00000092621, ENSG00000135069, ENSG00000146733	598	4	16792	21.0602	1	0.43697	0.433281
GOTERM_BP_DIRECT	GO:0045730~respiratory burst	4	0.518135	0.00979569	ENSG00000196352, ENSG00000018280, ENSG00000272398, ENSG00000007952	598	13	16792	8.64008	1	0.580005	0.575108
GOTERM_BP_DIRECT	GO:0045893~positive regulation of transcription, DNA-templated	30	3.88601	0.0100074	ENSG00000106546, ENSG00000128272, ENSG00000136997, ENSG00000118513, ENSG00000168874, ENSG00000132170, ENSG00000125845, ENSG00000124813, ENSG00000141293, ENSG00000124479, ENSG00000088992, ENSG00000136826, ENSG00000198157, ENSG00000118263, ENSG00000134323, ENSG00000119699, ENSG00000084764, ENSG00000196628, ENSG00000118689, ENSG00000135373, ENSG00000089116, ENSG00000124766, ENSG00000102554, ENSG0000…	598	515	16792	1.63574	1	0.580005	0.575108
GOTERM_BP_DIRECT	GO:0008544~epidermis development	9	1.1658	0.0106317	ENSG00000138002, ENSG00000172818, ENSG00000158055, ENSG00000135960, ENSG00000109101, ENSG00000136155, ENSG00000170523, ENSG00000134531, ENSG00000163435	598	85	16792	2.9732	1	0.603352	0.598257
GOTERM_BP_DIRECT	GO:0002227~innate immune response in mucosa	5	0.647668	0.0110444	ENSG00000124635, ENSG00000274290, ENSG00000277224, ENSG00000184678, ENSG00000012223	598	25	16792	5.61605	1	0.613979	0.608795
GOTERM_BP_DIRECT	GO:0032534~regulation of microvillus assembly	3	0.388601	0.0117486	ENSG00000075651, ENSG00000102554, ENSG00000081923	598	5	16792	16.8482	1	0.627512	0.622214
GOTERM_BP_DIRECT	GO:0097461~ferric iron import into cell	3	0.388601	0.0117486	ENSG00000115107, ENSG00000164647, ENSG00000127954	598	5	16792	16.8482	1	0.627512	0.622214
GOTERM_BP_DIRECT	GO:0045071~negative regulation of viral genome replication	6	0.777202	0.0131526	ENSG00000244509, ENSG00000121236, ENSG00000128394, ENSG00000239713, ENSG00000089127, ENSG00000012223	598	40	16792	4.21204	1	0.688995	0.683177
GOTERM_BP_DIRECT	GO:0007596~blood coagulation	14	1.81347	0.0144976	ENSG00000197153, ENSG00000110799, ENSG00000204420, ENSG00000275379, ENSG00000265190, ENSG00000203811, ENSG00000123843, ENSG00000275714, ENSG00000278828, ENSG00000203852, ENSG00000183598, ENSG00000204936, ENSG00000122861, ENSG00000277775	598	184	16792	2.13654	1	0.734128	0.72793
GOTERM_BP_DIRECT	GO:0048839~inner ear development	6	0.777202	0.0145532	ENSG00000119699, ENSG00000121742, ENSG00000125845, ENSG00000113721, ENSG00000139292, ENSG00000092969	598	41	16792	4.10931	1	0.734128	0.72793
GOTERM_BP_DIRECT	GO:0001541~ovarian follicle development	6	0.777202	0.0160504	ENSG00000157404, ENSG00000112715, ENSG00000163083, ENSG00000172216, ENSG00000136997, ENSG00000106003	598	42	16792	4.01147	1	0.79493	0.788218
GOTERM_BP_DIRECT	GO:0048525~negative regulation of viral process	3	0.388601	0.0172103	ENSG00000128394, ENSG00000239713, ENSG00000012223	598	6	16792	14.0401	1	0.815025	0.808144
GOTERM_BP_DIRECT	GO:0002320~lymphoid progenitor cell differentiation	3	0.388601	0.0172103	ENSG00000157404, ENSG00000156127, ENSG00000125378	598	6	16792	14.0401	1	0.815025	0.808144
GOTERM_BP_DIRECT	GO:0043406~positive regulation of MAP kinase activity	7	0.906736	0.0180109	ENSG00000157404, ENSG00000112715, ENSG00000129474, ENSG00000113721, ENSG00000138735, ENSG00000272398, ENSG00000111907	598	59	16792	3.33156	1	0.815025	0.808144
GOTERM_BP_DIRECT	GO:0009612~response to mechanical stimulus	7	0.906736	0.0180109	ENSG00000100739, ENSG00000163083, ENSG00000132170, ENSG00000120899, ENSG00000041982, ENSG00000265972, ENSG00000146733	598	59	16792	3.33156	1	0.815025	0.808144
GOTERM_BP_DIRECT	GO:0060021~palate development	8	1.03627	0.0182692	ENSG00000119699, ENSG00000138002, ENSG00000162496, ENSG00000143867, ENSG00000150347, ENSG00000069702, ENSG00000164920, ENSG00000092969	598	76	16792	2.95582	1	0.815025	0.808144
GOTERM_BP_DIRECT	GO:0071549~cellular response to dexamethasone stimulus	5	0.647668	0.0185505	ENSG00000116285, ENSG00000187840, ENSG00000156804, ENSG00000130707, ENSG00000168209	598	29	16792	4.84143	1	0.815025	0.808144
GOTERM_BP_DIRECT	GO:0043542~endothelial cell migration	5	0.647668	0.0185505	ENSG00000138061, ENSG00000140945, ENSG00000010438, ENSG00000196754, ENSG00000163993	598	29	16792	4.84143	1	0.815025	0.808144
GOTERM_BP_DIRECT	GO:0006486~protein glycosylation	10	1.29534	0.01937	ENSG00000156413, ENSG00000175164, ENSG00000235863, ENSG00000110080, ENSG00000174951, ENSG00000171124, ENSG00000179913, ENSG00000070526, ENSG00000008513, ENSG00000183778	598	113	16792	2.48498	1	0.827586	0.820598
GOTERM_BP_DIRECT	GO:0032869~cellular response to insulin stimulus	8	1.03627	0.019502	ENSG00000100219, ENSG00000116285, ENSG00000163083, ENSG00000132170, ENSG00000169047, ENSG00000169174, ENSG00000101255, ENSG00000136997	598	77	16792	2.91743	1	0.827586	0.820598
GOTERM_BP_DIRECT	GO:0016477~cell migration	13	1.68394	0.0200897	ENSG00000113721, ENSG00000169242, ENSG00000105639, ENSG00000069702, ENSG00000007952, ENSG00000154556, ENSG00000100739, ENSG00000117472, ENSG00000205336, ENSG00000060140, ENSG00000101213, ENSG00000272398, ENSG00000092969	598	172	16792	2.12235	1	0.827586	0.820598
GOTERM_BP_DIRECT	GO:0030217~T cell differentiation	5	0.647668	0.0208186	ENSG00000157404, ENSG00000128917, ENSG00000124813, ENSG00000124766, ENSG00000106003	598	30	16792	4.68004	1	0.827586	0.820598
GOTERM_BP_DIRECT	GO:0042572~retinol metabolic process	5	0.647668	0.0208186	ENSG00000121039, ENSG00000162496, ENSG00000163803, ENSG00000138061, ENSG00000135697	598	30	16792	4.68004	1	0.827586	0.820598
GOTERM_BP_DIRECT	GO:0055072~iron ion homeostasis	5	0.647668	0.0208186	ENSG00000010704, ENSG00000115107, ENSG00000164647, ENSG00000127954, ENSG00000018280	598	30	16792	4.68004	1	0.827586	0.820598
GOTERM_BP_DIRECT	GO:0035082~axoneme assembly	4	0.518135	0.0209631	ENSG00000109944, ENSG00000152582, ENSG00000183638, ENSG00000160188	598	17	16792	6.60712	1	0.827586	0.820598
GOTERM_BP_DIRECT	GO:0007155~cell adhesion	26	3.36788	0.0230361	ENSG00000112902, ENSG00000204291, ENSG00000198542, ENSG00000041982, ENSG00000060656, ENSG00000118257, ENSG00000143217, ENSG00000182264, ENSG00000165527, ENSG00000163823, ENSG00000105492, ENSG00000101311, ENSG00000125266, ENSG00000110799, ENSG00000140945, ENSG00000110031, ENSG00000154556, ENSG00000159921, ENSG00000138028, ENSG00000079112, ENSG00000171747, ENSG00000138061, ENSG00000205336, ENSG0000…	598	459	16792	1.5906	1	0.875471	0.868079
GOTERM_BP_DIRECT	GO:0015677~copper ion import	3	0.388601	0.023532	ENSG00000115107, ENSG00000164647, ENSG00000127954	598	7	16792	12.0344	1	0.875471	0.868079
GOTERM_BP_DIRECT	GO:0002315~marginal zone B cell differentiation	3	0.388601	0.023532	ENSG00000079112, ENSG00000120899, ENSG00000106003	598	7	16792	12.0344	1	0.875471	0.868079
GOTERM_BP_DIRECT	GO:0060449~bud elongation involved in lung branching	3	0.388601	0.023532	ENSG00000164056, ENSG00000121039, ENSG00000125378	598	7	16792	12.0344	1	0.875471	0.868079
GOTERM_BP_DIRECT	GO:0006303~double-strand break repair via nonhomologous end joining	7	0.906736	0.024143	ENSG00000276180, ENSG00000276966, ENSG00000278705, ENSG00000197238, ENSG00000270882, ENSG00000270276, ENSG00000273542	598	63	16792	3.12003	1	0.875471	0.868079
GOTERM_BP_DIRECT	GO:0036120~cellular response to platelet-derived growth factor stimulus	4	0.518135	0.0245054	ENSG00000116285, ENSG00000113721, ENSG00000170961, ENSG00000136997	598	18	16792	6.24006	1	0.875471	0.868079
GOTERM_BP_DIRECT	GO:0061436~establishment of skin barrier	4	0.518135	0.0245054	ENSG00000197915, ENSG00000158055, ENSG00000144452, ENSG00000143631	598	18	16792	6.24006	1	0.875471	0.868079
GOTERM_BP_DIRECT	GO:0045600~positive regulation of fat cell differentiation	6	0.777202	0.0250685	ENSG00000100219, ENSG00000132170, ENSG00000125845, ENSG00000184828, ENSG00000102554, ENSG00000172216	598	47	16792	3.58472	1	0.875471	0.868079
GOTERM_BP_DIRECT	GO:0071230~cellular response to amino acid stimulus	6	0.777202	0.0250685	ENSG00000100219, ENSG00000187498, ENSG00000130766, ENSG00000148053, ENSG00000130707, ENSG00000172216	598	47	16792	3.58472	1	0.875471	0.868079
GOTERM_BP_DIRECT	GO:0035115~embryonic forelimb morphogenesis	5	0.647668	0.0258457	ENSG00000121039, ENSG00000143867, ENSG00000078399, ENSG00000124813, ENSG00000164920	598	32	16792	4.38754	1	0.882064	0.874616
GOTERM_BP_DIRECT	GO:0008285~negative regulation of cell proliferation	23	2.97927	0.025905	ENSG00000136826, ENSG00000180573, ENSG00000277075, ENSG00000140945, ENSG00000172059, ENSG00000060656, ENSG00000138028, ENSG00000119699, ENSG00000160182, ENSG00000164056, ENSG00000121742, ENSG00000138061, ENSG00000010361, ENSG00000128917, ENSG00000125845, ENSG00000120899, ENSG00000205336, ENSG00000124766, ENSG00000088992, ENSG00000162009, ENSG00000125378, ENSG00000124882, ENSG00000092969	598	396	16792	1.63092	1	0.882064	0.874616
GOTERM_BP_DIRECT	GO:0010862~positive regulation of pathway-restricted SMAD protein phosphorylation	6	0.777202	0.0271933	ENSG00000119699, ENSG00000163083, ENSG00000125845, ENSG00000010704, ENSG00000125378, ENSG00000092969	598	48	16792	3.51003	1	0.914502	0.906781
GOTERM_BP_DIRECT	GO:0035019~somatic stem cell population maintenance	7	0.906736	0.027676	ENSG00000136826, ENSG00000157404, ENSG00000124766, ENSG00000165556, ENSG00000125398, ENSG00000241186, ENSG00000183734	598	65	16792	3.02403	1	0.919383	0.91162
GOTERM_BP_DIRECT	GO:0071364~cellular response to epidermal growth factor stimulus	5	0.647668	0.0286091	ENSG00000116285, ENSG00000125398, ENSG00000136997, ENSG00000127831, ENSG00000241186	598	33	16792	4.25459	1	0.938931	0.931004
GOTERM_BP_DIRECT	GO:0070244~negative regulation of thymocyte apoptotic process	3	0.388601	0.0306459	ENSG00000169242, ENSG00000105639, ENSG00000125378	598	8	16792	10.5301	1	0.959533	0.951431
GOTERM_BP_DIRECT	GO:0010529~negative regulation of transposition	3	0.388601	0.0306459	ENSG00000244509, ENSG00000128394, ENSG00000239713	598	8	16792	10.5301	1	0.959533	0.951431
GOTERM_BP_DIRECT	GO:0071499~cellular response to laminar fluid shear stress	3	0.388601	0.0306459	ENSG00000136826, ENSG00000100219, ENSG00000130707	598	8	16792	10.5301	1	0.959533	0.951431
GOTERM_BP_DIRECT	GO:0048702~embryonic neurocranium morphogenesis	3	0.388601	0.0306459	ENSG00000119699, ENSG00000152582, ENSG00000120254	598	8	16792	10.5301	1	0.959533	0.951431
GOTERM_BP_DIRECT	GO:0045892~negative regulation of transcription, DNA-templated	27	3.49741	0.0335048	ENSG00000106546, ENSG00000196781, ENSG00000150347, ENSG00000172059, ENSG00000134398, ENSG00000172216, ENSG00000118513, ENSG00000168874, ENSG00000132170, ENSG00000168453, ENSG00000125845, ENSG00000124813, ENSG00000101255, ENSG00000136826, ENSG00000136169, ENSG00000081923, ENSG00000141582, ENSG00000121236, ENSG00000139174, ENSG00000186496, ENSG00000125398, ENSG00000204947, ENSG00000125378, ENSG0000…	598	499	16792	1.51937	1	1	0.991921
GOTERM_BP_DIRECT	GO:0030501~positive regulation of bone mineralization	5	0.647668	0.0346435	ENSG00000119699, ENSG00000143867, ENSG00000125845, ENSG00000164920, ENSG00000125378	598	35	16792	4.01147	1	1	0.991921
GOTERM_BP_DIRECT	GO:0071333~cellular response to glucose stimulus	6	0.777202	0.0368184	ENSG00000118689, ENSG00000100219, ENSG00000121742, ENSG00000100889, ENSG00000178607, ENSG00000124766	598	52	16792	3.24003	1	1	0.991921
GOTERM_BP_DIRECT	GO:0000187~activation of MAPK activity	9	1.1658	0.0368972	ENSG00000109339, ENSG00000119699, ENSG00000157404, ENSG00000134070, ENSG00000170425, ENSG00000125845, ENSG00000169242, ENSG00000176945, ENSG00000241186	598	107	16792	2.36189	1	1	0.991921
GOTERM_BP_DIRECT	GO:0035902~response to immobilization stress	4	0.518135	0.036935	ENSG00000160182, ENSG00000132170, ENSG00000120899, ENSG00000140465	598	21	16792	5.34862	1	1	0.991921
GOTERM_BP_DIRECT	GO:0030879~mammary gland development	4	0.518135	0.036935	ENSG00000119699, ENSG00000078399, ENSG00000125398, ENSG00000241186	598	21	16792	5.34862	1	1	0.991921
GOTERM_BP_DIRECT	GO:0009972~cytidine deamination	3	0.388601	0.0384878	ENSG00000244509, ENSG00000128394, ENSG00000239713	598	9	16792	9.36009	1	1	0.991921
GOTERM_BP_DIRECT	GO:0010469~regulation of receptor activity	3	0.388601	0.0384878	ENSG00000113448, ENSG00000169174, ENSG00000122861	598	9	16792	9.36009	1	1	0.991921
GOTERM_BP_DIRECT	GO:0043065~positive regulation of apoptotic process	18	2.33161	0.0398538	ENSG00000146192, ENSG00000116717, ENSG00000176046, ENSG00000128272, ENSG00000113721, ENSG00000172059, ENSG00000265972, ENSG00000119699, ENSG00000173848, ENSG00000116584, ENSG00000118689, ENSG00000138061, ENSG00000125845, ENSG00000104081, ENSG00000091106, ENSG00000124766, ENSG00000274897, ENSG00000125378	598	300	16792	1.68482	1	1	0.991921
GOTERM_BP_DIRECT	GO:0007162~negative regulation of cell adhesion	5	0.647668	0.0413604	ENSG00000181885, ENSG00000112902, ENSG00000140945, ENSG00000041982, ENSG00000110031	598	37	16792	3.79463	1	1	0.991921
GOTERM_BP_DIRECT	GO:0045786~negative regulation of cell cycle	5	0.647668	0.0413604	ENSG00000125845, ENSG00000176046, ENSG00000164120, ENSG00000176485, ENSG00000125378	598	37	16792	3.79463	1	1	0.991921
GOTERM_BP_DIRECT	GO:0001954~positive regulation of cell-matrix adhesion	4	0.518135	0.0416701	ENSG00000169499, ENSG00000162946, ENSG00000120899, ENSG00000140945	598	22	16792	5.1055	1	1	0.991921
GOTERM_BP_DIRECT	GO:0001502~cartilage condensation	4	0.518135	0.0416701	ENSG00000043039, ENSG00000125398, ENSG00000092969, ENSG00000134323	598	22	16792	5.1055	1	1	0.991921
GOTERM_BP_DIRECT	GO:0009790~embryo development	5	0.647668	0.0449758	ENSG00000125845, ENSG00000136155, ENSG00000164920, ENSG00000092969, ENSG00000241186	598	38	16792	3.69477	1	1	0.991921
GOTERM_BP_DIRECT	GO:0035924~cellular response to vascular endothelial growth factor stimulus	4	0.518135	0.0466942	ENSG00000112715, ENSG00000100219, ENSG00000128917, ENSG00000178607	598	23	16792	4.88352	1	1	0.991921
GOTERM_BP_DIRECT	GO:0060174~limb bud formation	3	0.388601	0.0469972	ENSG00000076356, ENSG00000124766, ENSG00000125398	598	10	16792	8.42408	1	1	0.991921
GOTERM_BP_DIRECT	GO:0045943~positive regulation of transcription from RNA polymerase I promoter	3	0.388601	0.0469972	ENSG00000128272, ENSG00000087074, ENSG00000122035	598	10	16792	8.42408	1	1	0.991921
GOTERM_BP_DIRECT	GO:0015718~monocarboxylic acid transport	3	0.388601	0.0469972	ENSG00000170190, ENSG00000165449, ENSG00000168679	598	10	16792	8.42408	1	1	0.991921
GOTERM_BP_DIRECT	GO:0042355~L-fucose catabolic process	3	0.388601	0.0469972	ENSG00000156413, ENSG00000174951, ENSG00000171124	598	10	16792	8.42408	1	1	0.991921
GOTERM_BP_DIRECT	GO:1902475~L-alpha-amino acid transmembrane transport	3	0.388601	0.0469972	ENSG00000155465, ENSG00000149150, ENSG00000103257	598	10	16792	8.42408	1	1	0.991921
GOTERM_BP_DIRECT	GO:0016049~cell growth	6	0.777202	0.048297	ENSG00000119699, ENSG00000100219, ENSG00000176046, ENSG00000069702, ENSG00000134531, ENSG00000092969	598	56	16792	3.0086	1	1	0.991921
GOTERM_BP_DIRECT	GO:0050680~negative regulation of epithelial cell proliferation	6	0.777202	0.048297	ENSG00000138002, ENSG00000069702, ENSG00000125398, ENSG00000124882, ENSG00000125378, ENSG00000092969	598	56	16792	3.0086	1	1	0.991921
GOTERM_BP_DIRECT	GO:0007173~epidermal growth factor receptor signaling pathway	6	0.777202	0.048297	ENSG00000120899, ENSG00000174808, ENSG00000125398, ENSG00000127831, ENSG00000124882, ENSG00000241186	598	56	16792	3.0086	1	1	0.991921
GOTERM_BP_DIRECT	GO:0002062~chondrocyte differentiation	5	0.647668	0.048762	ENSG00000143867, ENSG00000125845, ENSG00000124813, ENSG00000164920, ENSG00000125378	598	39	16792	3.60003	1	1	0.991921
GOTERM_BP_DIRECT	GO:0008584~male gonad development	8	1.03627	0.0500105	ENSG00000157404, ENSG00000078399, ENSG00000087510, ENSG00000176046, ENSG00000150347, ENSG00000088992, ENSG00000125398, ENSG00000092969	598	94	16792	2.38981	1	1	0.991921
GOTERM_BP_DIRECT	GO:0006520~cellular amino acid metabolic process	5	0.647668	0.0527186	ENSG00000155465, ENSG00000148672, ENSG00000128272, ENSG00000182890, ENSG00000103257	598	40	16792	3.51003	1	1	0.991921
GOTERM_BP_DIRECT	GO:0070373~negative regulation of ERK1 and ERK2 cascade	6	0.777202	0.0547442	ENSG00000136826, ENSG00000120875, ENSG00000153233, ENSG00000164056, ENSG00000100219, ENSG00000116285	598	58	16792	2.90486	1	1	0.991921
GOTERM_BP_DIRECT	GO:0036065~fucosylation	3	0.388601	0.0561169	ENSG00000156413, ENSG00000174951, ENSG00000171124	598	11	16792	7.65825	1	1	0.991921
GOTERM_BP_DIRECT	GO:0001823~mesonephros development	3	0.388601	0.0561169	ENSG00000143867, ENSG00000164920, ENSG00000125378	598	11	16792	7.65825	1	1	0.991921
GOTERM_BP_DIRECT	GO:0060272~embryonic skeletal joint morphogenesis	3	0.388601	0.0561169	ENSG00000143867, ENSG00000164920, ENSG00000125378	598	11	16792	7.65825	1	1	0.991921
GOTERM_BP_DIRECT	GO:0032526~response to retinoic acid	5	0.647668	0.0568446	ENSG00000132170, ENSG00000177076, ENSG00000165272, ENSG00000113721, ENSG00000221926	598	41	16792	3.42442	1	1	0.991921
GOTERM_BP_DIRECT	GO:0043066~negative regulation of apoptotic process	24	3.10881	0.0568877	ENSG00000105388, ENSG00000181885, ENSG00000104432, ENSG00000112715, ENSG00000198157, ENSG00000113721, ENSG00000135046, ENSG00000136997, ENSG00000131652, ENSG00000241186, ENSG00000144468, ENSG00000113494, ENSG00000100219, ENSG00000139211, ENSG00000141582, ENSG00000143867, ENSG00000120833, ENSG00000120899, ENSG00000174808, ENSG00000186188, ENSG00000145287, ENSG00000125398, ENSG00000012223, ENSG0000…	598	455	16792	1.48116	1	1	0.991921
GOTERM_BP_DIRECT	GO:0006805~xenobiotic metabolic process	7	0.906736	0.0589129	ENSG00000108602, ENSG00000106546, ENSG00000132744, ENSG00000138061, ENSG00000167165, ENSG00000134716, ENSG00000133475	598	78	16792	2.52002	1	1	0.991921
GOTERM_BP_DIRECT	GO:0050679~positive regulation of epithelial cell proliferation	6	0.777202	0.0616649	ENSG00000112715, ENSG00000143867, ENSG00000125398, ENSG00000136997, ENSG00000164920, ENSG00000125378	598	60	16792	2.80803	1	1	0.991921
GOTERM_BP_DIRECT	GO:0048661~positive regulation of smooth muscle cell proliferation	6	0.777202	0.0616649	ENSG00000140945, ENSG00000113721, ENSG00000136997, ENSG00000124882, ENSG00000007952, ENSG00000125378	598	60	16792	2.80803	1	1	0.991921
GOTERM_BP_DIRECT	GO:0007507~heart development	12	1.5544	0.0626044	ENSG00000160602, ENSG00000143867, ENSG00000132170, ENSG00000125845, ENSG00000133816, ENSG00000198125, ENSG00000176678, ENSG00000124766, ENSG00000039139, ENSG00000092969, ENSG00000241186, ENSG00000118257	598	183	16792	1.84133	1	1	0.991921
GOTERM_BP_DIRECT	GO:0002053~positive regulation of mesenchymal cell proliferation	4	0.518135	0.0634428	ENSG00000112715, ENSG00000125398, ENSG00000136997, ENSG00000134323	598	26	16792	4.32004	1	1	0.991921
GOTERM_BP_DIRECT	GO:0007166~cell surface receptor signaling pathway	16	2.07254	0.0648436	ENSG00000153563, ENSG00000105963, ENSG00000114812, ENSG00000153294, ENSG00000135046, ENSG00000134198, ENSG00000204174, ENSG00000117114, ENSG00000184292, ENSG00000113494, ENSG00000117472, ENSG00000120899, ENSG00000205336, ENSG00000153292, ENSG00000264717, ENSG00000163823	598	274	16792	1.63972	1	1	0.991921
GOTERM_BP_DIRECT	GO:0045785~positive regulation of cell adhesion	5	0.647668	0.0655995	ENSG00000275896, ENSG00000112715, ENSG00000095203, ENSG00000141293, ENSG00000205336	598	43	16792	3.26515	1	1	0.991921
GOTERM_BP_DIRECT	GO:0030728~ovulation	3	0.388601	0.0657929	ENSG00000164120, ENSG00000136997, ENSG00000124882	598	12	16792	7.02007	1	1	0.991921
GOTERM_BP_DIRECT	GO:0043616~keratinocyte proliferation	3	0.388601	0.0657929	ENSG00000140945, ENSG00000101311, ENSG00000124882	598	12	16792	7.02007	1	1	0.991921
GOTERM_BP_DIRECT	GO:0071498~cellular response to fluid shear stress	3	0.388601	0.0657929	ENSG00000100219, ENSG00000120899, ENSG00000170961	598	12	16792	7.02007	1	1	0.991921
GOTERM_BP_DIRECT	GO:0050673~epithelial cell proliferation	3	0.388601	0.0657929	ENSG00000157404, ENSG00000135373, ENSG00000109101	598	12	16792	7.02007	1	1	0.991921
GOTERM_BP_DIRECT	GO:0042574~retinal metabolic process	3	0.388601	0.0657929	ENSG00000121039, ENSG00000138061, ENSG00000135697	598	12	16792	7.02007	1	1	0.991921
GOTERM_BP_DIRECT	GO:0045778~positive regulation of ossification	3	0.388601	0.0657929	ENSG00000125845, ENSG00000125378, ENSG00000092969	598	12	16792	7.02007	1	1	0.991921
GOTERM_BP_DIRECT	GO:0042446~hormone biosynthetic process	3	0.388601	0.0657929	ENSG00000115705, ENSG00000010704, ENSG00000197406	598	12	16792	7.02007	1	1	0.991921
GOTERM_BP_DIRECT	GO:0015807~L-amino acid transport	3	0.388601	0.0657929	ENSG00000155465, ENSG00000149150, ENSG00000103257	598	12	16792	7.02007	1	1	0.991921
GOTERM_BP_DIRECT	GO:1990440~positive regulation of transcription from RNA polymerase II promoter in response to endoplasmic reticulum stress	3	0.388601	0.0657929	ENSG00000100219, ENSG00000128272, ENSG00000172216	598	12	16792	7.02007	1	1	0.991921
GOTERM_BP_DIRECT	GO:0030277~maintenance of gastrointestinal epithelium	3	0.388601	0.0657929	ENSG00000160182, ENSG00000184956, ENSG00000173702	598	12	16792	7.02007	1	1	0.991921
GOTERM_BP_DIRECT	GO:0048846~axon extension involved in axon guidance	3	0.388601	0.0657929	ENSG00000001617, ENSG00000187122, ENSG00000118257	598	12	16792	7.02007	1	1	0.991921
GOTERM_BP_DIRECT	GO:0060395~SMAD protein signal transduction	6	0.777202	0.0690574	ENSG00000119699, ENSG00000168874, ENSG00000163083, ENSG00000125845, ENSG00000125378, ENSG00000092969	598	62	16792	2.71745	1	1	0.991921
GOTERM_BP_DIRECT	GO:0060349~bone morphogenesis	4	0.518135	0.0695617	ENSG00000162496, ENSG00000170961, ENSG00000012223, ENSG00000164920	598	27	16792	4.16004	1	1	0.991921
GOTERM_BP_DIRECT	GO:0010575~positive regulation of vascular endothelial growth factor production	4	0.518135	0.0695617	ENSG00000170425, ENSG00000138061, ENSG00000128272, ENSG00000007952	598	27	16792	4.16004	1	1	0.991921
GOTERM_BP_DIRECT	GO:0072190~ureter urothelium development	2	0.259067	0.0698433	ENSG00000143867, ENSG00000125398	598	2	16792	28.0803	1	1	0.991921
GOTERM_BP_DIRECT	GO:0042704~uterine wall breakdown	2	0.259067	0.0698433	ENSG00000119699, ENSG00000092969	598	2	16792	28.0803	1	1	0.991921
GOTERM_BP_DIRECT	GO:0019731~antibacterial humoral response	5	0.647668	0.070225	ENSG00000124635, ENSG00000274290, ENSG00000277224, ENSG00000184678, ENSG00000012223	598	44	16792	3.19094	1	1	0.991921
GOTERM_BP_DIRECT	GO:0043434~response to peptide hormone	5	0.647668	0.070225	ENSG00000160182, ENSG00000169047, ENSG00000196352, ENSG00000135046, ENSG00000124882	598	44	16792	3.19094	1	1	0.991921
GOTERM_BP_DIRECT	GO:0009611~response to wounding	6	0.777202	0.0729293	ENSG00000110799, ENSG00000163823, ENSG00000041982, ENSG00000136997, ENSG00000092969, ENSG00000140465	598	63	16792	2.67431	1	1	0.991921
GOTERM_BP_DIRECT	GO:0007528~neuromuscular junction development	4	0.518135	0.075936	ENSG00000187498, ENSG00000148053, ENSG00000041982, ENSG00000138435	598	28	16792	4.01147	1	1	0.991921
GOTERM_BP_DIRECT	GO:0040007~growth	4	0.518135	0.075936	ENSG00000112715, ENSG00000163083, ENSG00000125845, ENSG00000125378	598	28	16792	4.01147	1	1	0.991921
GOTERM_BP_DIRECT	GO:0003215~cardiac right ventricle morphogenesis	3	0.388601	0.0759742	ENSG00000124766, ENSG00000125378, ENSG00000092969	598	13	16792	6.48006	1	1	0.991921
GOTERM_BP_DIRECT	GO:0060317~cardiac epithelial to mesenchymal transition	3	0.388601	0.0759742	ENSG00000125845, ENSG00000069702, ENSG00000092969	598	13	16792	6.48006	1	1	0.991921
GOTERM_BP_DIRECT	GO:0060389~pathway-restricted SMAD protein phosphorylation	3	0.388601	0.0759742	ENSG00000125845, ENSG00000069702, ENSG00000092969	598	13	16792	6.48006	1	1	0.991921
GOTERM_BP_DIRECT	GO:2000573~positive regulation of DNA biosynthetic process	3	0.388601	0.0759742	ENSG00000120899, ENSG00000113721, ENSG00000136997	598	13	16792	6.48006	1	1	0.991921
GOTERM_BP_DIRECT	GO:0034599~cellular response to oxidative stress	6	0.777202	0.0769175	ENSG00000118689, ENSG00000100219, ENSG00000130766, ENSG00000135362, ENSG00000183010, ENSG00000196365	598	64	16792	2.63253	1	1	0.991921
GOTERM_BP_DIRECT	GO:0014068~positive regulation of phosphatidylinositol 3-kinase signaling	6	0.777202	0.0810209	ENSG00000157404, ENSG00000135362, ENSG00000148053, ENSG00000113721, ENSG00000125398, ENSG00000092969	598	65	16792	2.59202	1	1	0.991921
GOTERM_BP_DIRECT	GO:0046627~negative regulation of insulin receptor signaling pathway	4	0.518135	0.0825574	ENSG00000106070, ENSG00000169047, ENSG00000120833, ENSG00000153823	598	29	16792	3.87314	1	1	0.991921
GOTERM_BP_DIRECT	GO:0045746~negative regulation of Notch signaling pathway	4	0.518135	0.0825574	ENSG00000151917, ENSG00000128917, ENSG00000128965, ENSG00000125850	598	29	16792	3.87314	1	1	0.991921
GOTERM_BP_DIRECT	GO:0006954~inflammatory response	20	2.59067	0.0834339	ENSG00000157404, ENSG00000074416, ENSG00000163737, ENSG00000161905, ENSG00000135046, ENSG00000134198, ENSG00000123609, ENSG00000172216, ENSG00000018280, ENSG00000007952, ENSG00000134070, ENSG00000100739, ENSG00000121897, ENSG00000125845, ENSG00000136250, ENSG00000163734, ENSG00000163735, ENSG00000163823, ENSG00000091106, ENSG00000163435	598	379	16792	1.48181	1	1	0.991921
GOTERM_BP_DIRECT	GO:0051781~positive regulation of cell division	5	0.647668	0.0850681	ENSG00000119699, ENSG00000112715, ENSG00000174808, ENSG00000124882, ENSG00000092969	598	47	16792	2.98726	1	1	0.991921
GOTERM_BP_DIRECT	GO:0031100~organ regeneration	5	0.647668	0.0850681	ENSG00000138772, ENSG00000166741, ENSG00000132170, ENSG00000069702, ENSG00000060656	598	47	16792	2.98726	1	1	0.991921
GOTERM_BP_DIRECT	GO:0009966~regulation of signal transduction	4	0.518135	0.0894173	ENSG00000074416, ENSG00000120833, ENSG00000091106, ENSG00000241186	598	30	16792	3.74404	1	1	0.991921
GOTERM_BP_DIRECT	GO:0045944~positive regulation of transcription from RNA polymerase II promoter	44	5.69948	0.0901374	ENSG00000156127, ENSG00000106546, ENSG00000163737, ENSG00000128272, ENSG00000105516, ENSG00000172216, ENSG00000136997, ENSG00000018280, ENSG00000175745, ENSG00000063438, ENSG00000116584, ENSG00000118513, ENSG00000132170, ENSG00000125845, ENSG00000141293, ENSG00000139083, ENSG00000143178, ENSG00000136826, ENSG00000112715, ENSG00000132846, ENSG00000184828, ENSG00000030419, ENSG00000140945, ENSG0000…	598	981	16792	1.25946	1	1	0.991921
GOTERM_BP_DIRECT	GO:0043552~positive regulation of phosphatidylinositol 3-kinase activity	4	0.518135	0.0965067	ENSG00000157404, ENSG00000169047, ENSG00000120899, ENSG00000113721	598	31	16792	3.62326	1	1	0.991921
GOTERM_BP_DIRECT	GO:0050427~3'-phosphoadenosine 5'-phosphosulfate metabolic process	3	0.388601	0.0976635	ENSG00000198075, ENSG00000198203, ENSG00000088002	598	15	16792	5.61605	1	1	0.991921
GOTERM_BP_DIRECT	GO:0002042~cell migration involved in sprouting angiogenesis	3	0.388601	0.0976635	ENSG00000112715, ENSG00000125266, ENSG00000241186	598	15	16792	5.61605	1	1	0.991921
GOTERM_BP_DIRECT	GO:0030502~negative regulation of bone mineralization	3	0.388601	0.0976635	ENSG00000120899, ENSG00000163823, ENSG00000125398	598	15	16792	5.61605	1	1	0.991921
GOTERM_BP_DIRECT	GO:0030330~DNA damage response, signal transduction by p53 class mediator	3	0.388601	0.0976635	ENSG00000156127, ENSG00000118689, ENSG00000130766	598	15	16792	5.61605	1	1	0.991921
GOTERM_BP_DIRECT	GO:0001938~positive regulation of endothelial cell proliferation	6	0.777202	0.0985661	ENSG00000112902, ENSG00000112715, ENSG00000125845, ENSG00000140945, ENSG00000125378, ENSG00000118257	598	69	16792	2.44176	1	1	0.991921

## Sheet: DLD-1 CBP TAZ2-sg Up DEGs
Category	Term	Count	%	PValue	Genes	List Total	Pop Hits	Pop Total	Fold Enrichment	Bonferroni	Benjamini	FDR
GOTERM_BP_DIRECT	GO:0043547~positive regulation of GTPase activity	82	4.50302	2.03862e-06	ENSG00000132535, ENSG00000274419, ENSG00000169220, ENSG00000136895, ENSG00000066468, ENSG00000248405, ENSG00000177606, ENSG00000175984, ENSG00000004777, ENSG00000170456, ENSG00000138798, ENSG00000184060, ENSG00000088538, ENSG00000120318, ENSG00000089820, ENSG00000085741, ENSG00000159496, ENSG00000124313, ENSG00000072818, ENSG00000102962, ENSG00000058404, ENSG00000126217, ENSG00000162552, ENSG0000…	1430	565	16792	1.70424	0.00877628	0.00881501	0.00880074
GOTERM_BP_DIRECT	GO:0007155~cell adhesion	66	3.62438	3.07278e-05	ENSG00000114948, ENSG00000108821, ENSG00000133026, ENSG00000243232, ENSG00000113296, ENSG00000079385, ENSG00000167123, ENSG00000101955, ENSG00000100941, ENSG00000184144, ENSG00000160255, ENSG00000087085, ENSG00000103044, ENSG00000105426, ENSG00000106714, ENSG00000152377, ENSG00000174469, ENSG00000118523, ENSG00000163453, ENSG00000107282, ENSG00000144152, ENSG00000140678, ENSG00000106991, ENSG0000…	1430	459	16792	1.68849	0.12442	0.0664336	0.066326
GOTERM_BP_DIRECT	GO:0035556~intracellular signal transduction	58	3.18506	9.6429e-05	ENSG00000130477, ENSG00000169220, ENSG00000105519, ENSG00000159899, ENSG00000118515, ENSG00000161664, ENSG00000163328, ENSG00000126217, ENSG00000079308, ENSG00000167207, ENSG00000180008, ENSG00000169429, ENSG00000152495, ENSG00000126583, ENSG00000114737, ENSG00000115825, ENSG00000111344, ENSG00000263155, ENSG00000142178, ENSG00000118523, ENSG00000108370, ENSG00000187045, ENSG00000120129, ENSG0000…	1430	403	16792	1.69001	0.340965	0.118034	0.117843
GOTERM_BP_DIRECT	GO:0035176~social behavior	14	0.768808	0.00013239	ENSG00000132535, ENSG00000185838, ENSG00000008735, ENSG00000196338, ENSG00000021645, ENSG00000110076, ENSG00000174469, ENSG00000166343, ENSG00000251322, ENSG00000161681, ENSG00000184058, ENSG00000148730, ENSG00000160145, ENSG00000180914	1430	48	16792	3.42494	0.435882	0.118034	0.117843
GOTERM_BP_DIRECT	GO:0006986~response to unfolded protein	13	0.713893	0.000136487	ENSG00000173110, ENSG00000162616, ENSG00000164070, ENSG00000137801, ENSG00000132002, ENSG00000115541, ENSG00000080824, ENSG00000113296, ENSG00000137094, ENSG00000126803, ENSG00000086061, ENSG00000109971, ENSG00000120694	1430	42	16792	3.63463	0.445789	0.118034	0.117843
GOTERM_BP_DIRECT	GO:0001558~regulation of cell growth	18	0.988468	0.000339074	ENSG00000136999, ENSG00000114737, ENSG00000269858, ENSG00000118193, ENSG00000068831, ENSG00000065675, ENSG00000205277, ENSG00000152377, ENSG00000142871, ENSG00000118523, ENSG00000079385, ENSG00000163453, ENSG00000118515, ENSG00000163975, ENSG00000101049, ENSG00000146674, ENSG00000167779, ENSG00000056736	1430	80	16792	2.6421	0.769246	0.219839	0.219484
GOTERM_BP_DIRECT	GO:0006954~inflammatory response	53	2.91049	0.000403083	ENSG00000174130, ENSG00000196083, ENSG00000073756, ENSG00000049249, ENSG00000179583, ENSG00000095303, ENSG00000213903, ENSG00000213906, ENSG00000151651, ENSG00000077150, ENSG00000163485, ENSG00000164850, ENSG00000168970, ENSG00000160255, ENSG00000102962, ENSG00000164136, ENSG00000141655, ENSG00000054967, ENSG00000169902, ENSG00000169429, ENSG00000152495, ENSG00000128284, ENSG00000104856, ENSG0000…	1430	379	16792	1.64211	0.825055	0.219839	0.219484
GOTERM_BP_DIRECT	GO:0070588~calcium ion transmembrane transport	23	1.26304	0.000406733	ENSG00000109689, ENSG00000196296, ENSG00000090674, ENSG00000119121, ENSG00000157388, ENSG00000074370, ENSG00000196689, ENSG00000171227, ENSG00000007402, ENSG00000170456, ENSG00000166762, ENSG00000198838, ENSG00000165125, ENSG00000144935, ENSG00000006283, ENSG00000166473, ENSG00000129749, ENSG00000186642, ENSG00000058668, ENSG00000055732, ENSG00000070985, ENSG00000165995, ENSG00000167723	1430	119	16792	2.26959	0.827796	0.219839	0.219484
GOTERM_BP_DIRECT	GO:0030198~extracellular matrix organization	32	1.75728	0.000561166	ENSG00000137809, ENSG00000108821, ENSG00000132031, ENSG00000137801, ENSG00000122707, ENSG00000113971, ENSG00000135424, ENSG00000213949, ENSG00000077150, ENSG00000196739, ENSG00000160255, ENSG00000162733, ENSG00000105376, ENSG00000101680, ENSG00000197467, ENSG00000196776, ENSG00000138685, ENSG00000204262, ENSG00000142156, ENSG00000142871, ENSG00000166147, ENSG00000166086, ENSG00000185585, ENSG0000…	1430	196	16792	1.91717	0.911713	0.255698	0.255284
GOTERM_BP_DIRECT	GO:0071625~vocalization behavior	7	0.384404	0.000620029	ENSG00000251322, ENSG00000132535, ENSG00000161681, ENSG00000021645, ENSG00000196338, ENSG00000110076, ENSG00000174469	1430	14	16792	5.87133	0.931563	0.255698	0.255284
GOTERM_BP_DIRECT	GO:0019221~cytokine-mediated signaling pathway	24	1.31796	0.000650481	ENSG00000105245, ENSG00000172061, ENSG00000105246, ENSG00000158813, ENSG00000160712, ENSG00000114737, ENSG00000110324, ENSG00000137857, ENSG00000186907, ENSG00000081985, ENSG00000175505, ENSG00000138378, ENSG00000151422, ENSG00000198959, ENSG00000006210, ENSG00000131409, ENSG00000185245, ENSG00000137070, ENSG00000185338, ENSG00000184557, ENSG00000180008, ENSG00000056736, ENSG00000126500, ENSG0000…	1430	131	16792	2.15133	0.940011	0.255698	0.255284
GOTERM_BP_DIRECT	GO:0030335~positive regulation of cell migration	30	1.64745	0.000880694	ENSG00000108821, ENSG00000044574, ENSG00000154229, ENSG00000137801, ENSG00000135622, ENSG00000170379, ENSG00000143434, ENSG00000164850, ENSG00000120217, ENSG00000085741, ENSG00000153071, ENSG00000148400, ENSG00000126218, ENSG00000124216, ENSG00000213066, ENSG00000176170, ENSG00000172061, ENSG00000156299, ENSG00000149781, ENSG00000105329, ENSG00000138623, ENSG00000169071, ENSG00000151422, ENSG0000…	1430	184	16792	1.91456	0.977847	0.304304	0.303811
GOTERM_BP_DIRECT	GO:0007411~axon guidance	27	1.4827	0.000914881	ENSG00000176697, ENSG00000074047, ENSG00000065675, ENSG00000159674, ENSG00000138834, ENSG00000110400, ENSG00000133026, ENSG00000135622, ENSG00000143434, ENSG00000136352, ENSG00000164690, ENSG00000184144, ENSG00000119508, ENSG00000067141, ENSG00000154134, ENSG00000092421, ENSG00000065320, ENSG00000137877, ENSG00000113763, ENSG00000132561, ENSG00000021645, ENSG00000066735, ENSG00000144857, ENSG0000…	1430	159	16792	1.99404	0.980894	0.304304	0.303811
GOTERM_BP_DIRECT	GO:0007399~nervous system development	41	2.25151	0.00132072	ENSG00000154146, ENSG00000128872, ENSG00000107954, ENSG00000132535, ENSG00000176697, ENSG00000273706, ENSG00000137941, ENSG00000114646, ENSG00000249437, ENSG00000135622, ENSG00000243232, ENSG00000166311, ENSG00000171119, ENSG00000164199, ENSG00000163485, ENSG00000007047, ENSG00000188763, ENSG00000105290, ENSG00000087085, ENSG00000011332, ENSG00000168539, ENSG00000166833, ENSG00000105245, ENSG0000…	1430	287	16792	1.67752	0.996702	0.382811	0.382191
GOTERM_BP_DIRECT	GO:0090090~negative regulation of canonical Wnt signaling pathway	27	1.4827	0.00132798	ENSG00000256591, ENSG00000073711, ENSG00000171444, ENSG00000113971, ENSG00000240065, ENSG00000018408, ENSG00000164690, ENSG00000085741, ENSG00000153071, ENSG00000148400, ENSG00000147257, ENSG00000162552, ENSG00000136848, ENSG00000002746, ENSG00000130203, ENSG00000140807, ENSG00000134569, ENSG00000135299, ENSG00000120738, ENSG00000131650, ENSG00000169071, ENSG00000065717, ENSG00000083799, ENSG0000…	1430	163	16792	1.9451	0.996804	0.382811	0.382191
GOTERM_BP_DIRECT	GO:0007224~smoothened signaling pathway	15	0.823723	0.00176473	ENSG00000100360, ENSG00000128881, ENSG00000048342, ENSG00000131437, ENSG00000074047, ENSG00000169071, ENSG00000204624, ENSG00000064309, ENSG00000054392, ENSG00000144857, ENSG00000169884, ENSG00000164690, ENSG00000163623, ENSG00000140323, ENSG00000160226	1430	69	16792	2.55275	0.999518	0.476918	0.476146
GOTERM_BP_DIRECT	GO:0035914~skeletal muscle cell differentiation	12	0.658979	0.00231042	ENSG00000122877, ENSG00000163909, ENSG00000163508, ENSG00000260428, ENSG00000148400, ENSG00000159388, ENSG00000120738, ENSG00000123358, ENSG00000118495, ENSG00000170345, ENSG00000162772, ENSG00000148677	1430	49	16792	2.87575	0.999955	0.587661	0.58671
GOTERM_BP_DIRECT	GO:0007269~neurotransmitter secretion	12	0.658979	0.00322832	ENSG00000130477, ENSG00000168993, ENSG00000107282, ENSG00000143847, ENSG00000177380, ENSG00000007516, ENSG00000160469, ENSG00000101298, ENSG00000021645, ENSG00000136854, ENSG00000109971, ENSG00000110076	1430	51	16792	2.76298	0.999999	0.775515	0.774259
GOTERM_BP_DIRECT	GO:0042472~inner ear morphogenesis	12	0.658979	0.00378598	ENSG00000132932, ENSG00000181585, ENSG00000182040, ENSG00000204103, ENSG00000065320, ENSG00000184254, ENSG00000104290, ENSG00000184058, ENSG00000066468, ENSG00000129749, ENSG00000169071, ENSG00000112320	1430	52	16792	2.70984	1	0.83611	0.834757
GOTERM_BP_DIRECT	GO:0051968~positive regulation of synaptic transmission, glutamatergic	7	0.384404	0.0038673	ENSG00000073756, ENSG00000251322, ENSG00000169992, ENSG00000124313, ENSG00000180914, ENSG00000135821, ENSG00000196338	1430	19	16792	4.32624	1	0.83611	0.834757
GOTERM_BP_DIRECT	GO:0007605~sensory perception of sound	22	1.20813	0.00416261	ENSG00000095397, ENSG00000108821, ENSG00000181585, ENSG00000106976, ENSG00000109927, ENSG00000157388, ENSG00000105928, ENSG00000105929, ENSG00000006611, ENSG00000112320, ENSG00000164199, ENSG00000137474, ENSG00000182040, ENSG00000160460, ENSG00000204248, ENSG00000184058, ENSG00000091137, ENSG00000103316, ENSG00000090339, ENSG00000105991, ENSG00000166866, ENSG00000166833	1430	133	16792	1.94239	1	0.836283	0.834929
GOTERM_BP_DIRECT	GO:0050965~detection of temperature stimulus involved in sensory perception of pain	6	0.329489	0.00461735	ENSG00000131620, ENSG00000163485, ENSG00000213199, ENSG00000141480, ENSG00000196689, ENSG00000101188	1430	14	16792	5.03257	1	0.836283	0.834929
GOTERM_BP_DIRECT	GO:0016055~Wnt signaling pathway	28	1.53762	0.00461855	ENSG00000152284, ENSG00000150764, ENSG00000171444, ENSG00000113971, ENSG00000188760, ENSG00000012822, ENSG00000007047, ENSG00000188763, ENSG00000169884, ENSG00000085741, ENSG00000153071, ENSG00000109472, ENSG00000162552, ENSG00000140807, ENSG00000134569, ENSG00000198873, ENSG00000113966, ENSG00000154856, ENSG00000197943, ENSG00000131650, ENSG00000134245, ENSG00000166025, ENSG00000065717, ENSG0000…	1430	187	16792	1.75826	1	0.836283	0.834929
GOTERM_BP_DIRECT	GO:0050953~sensory perception of light stimulus	5	0.274574	0.00464172	ENSG00000164199, ENSG00000095397, ENSG00000137474, ENSG00000182040, ENSG00000006611	1430	9	16792	6.5237	1	0.836283	0.834929
GOTERM_BP_DIRECT	GO:0030534~adult behavior	8	0.439319	0.00494403	ENSG00000251322, ENSG00000161681, ENSG00000119508, ENSG00000136367, ENSG00000021645, ENSG00000196338, ENSG00000110076, ENSG00000174469	1430	26	16792	3.61313	1	0.85512	0.853735
GOTERM_BP_DIRECT	GO:0010715~regulation of extracellular matrix disassembly	4	0.21966	0.00539405	ENSG00000160867, ENSG00000134954, ENSG00000162733, ENSG00000123384	1430	5	16792	9.39413	1	0.897072	0.89562
GOTERM_BP_DIRECT	GO:0030336~negative regulation of cell migration	17	0.933553	0.00618427	ENSG00000196220, ENSG00000171791, ENSG00000164938, ENSG00000198753, ENSG00000261150, ENSG00000122707, ENSG00000006210, ENSG00000136352, ENSG00000120318, ENSG00000164690, ENSG00000089820, ENSG00000085741, ENSG00000126458, ENSG00000106991, ENSG00000162552, ENSG00000164741, ENSG00000090539	1430	95	16792	2.10132	1	0.9904	0.988797
GOTERM_BP_DIRECT	GO:0042026~protein refolding	6	0.329489	0.00644638	ENSG00000204389, ENSG00000126803, ENSG00000173110, ENSG00000204388, ENSG00000109971, ENSG00000080824	1430	15	16792	4.69706	1	0.995506	0.993894
GOTERM_BP_DIRECT	GO:0007612~learning	12	0.658979	0.00782582	ENSG00000073756, ENSG00000251322, ENSG00000132535, ENSG00000197045, ENSG00000184144, ENSG00000184113, ENSG00000169220, ENSG00000177606, ENSG00000101188, ENSG00000021645, ENSG00000196338, ENSG00000174469	1430	57	16792	2.47214	1	1	0.998612
GOTERM_BP_DIRECT	GO:0043410~positive regulation of MAPK cascade	15	0.823723	0.00800934	ENSG00000136848, ENSG00000095752, ENSG00000160712, ENSG00000068078, ENSG00000215788, ENSG00000066468, ENSG00000139946, ENSG00000141068, ENSG00000064309, ENSG00000164850, ENSG00000167244, ENSG00000102755, ENSG00000184058, ENSG00000146674, ENSG00000054967	1430	81	16792	2.17457	1	1	0.998612
GOTERM_BP_DIRECT	GO:0045766~positive regulation of angiogenesis	19	1.04338	0.0083286	ENSG00000134954, ENSG00000175344, ENSG00000154229, ENSG00000137801, ENSG00000138685, ENSG00000171236, ENSG00000119630, ENSG00000197405, ENSG00000143369, ENSG00000006210, ENSG00000167772, ENSG00000164867, ENSG00000102755, ENSG00000126458, ENSG00000160255, ENSG00000106991, ENSG00000169429, ENSG00000176170, ENSG00000107014	1430	115	16792	1.94009	1	1	0.998612
GOTERM_BP_DIRECT	GO:0060999~positive regulation of dendritic spine development	7	0.384404	0.00852991	ENSG00000130203, ENSG00000107954, ENSG00000204060, ENSG00000251322, ENSG00000161681, ENSG00000099864, ENSG00000134072	1430	22	16792	3.7363	1	1	0.998612
GOTERM_BP_DIRECT	GO:0048168~regulation of neuronal synaptic plasticity	6	0.329489	0.00872882	ENSG00000122877, ENSG00000130203, ENSG00000113758, ENSG00000184144, ENSG00000160145, ENSG00000102003	1430	16	16792	4.4035	1	1	0.998612
GOTERM_BP_DIRECT	GO:0051092~positive regulation of NF-kappaB transcription factor activity	21	1.15321	0.00875286	ENSG00000196083, ENSG00000158813, ENSG00000172175, ENSG00000183718, ENSG00000105329, ENSG00000065675, ENSG00000151651, ENSG00000082805, ENSG00000151422, ENSG00000269335, ENSG00000276600, ENSG00000204305, ENSG00000077150, ENSG00000204389, ENSG00000082512, ENSG00000204388, ENSG00000160255, ENSG00000141655, ENSG00000167207, ENSG00000090339, ENSG00000176170	1430	133	16792	1.8541	1	1	0.998612
GOTERM_BP_DIRECT	GO:0030334~regulation of cell migration	14	0.768808	0.00907814	ENSG00000101680, ENSG00000154620, ENSG00000135905, ENSG00000065320, ENSG00000118193, ENSG00000105329, ENSG00000004399, ENSG00000136040, ENSG00000079385, ENSG00000118515, ENSG00000277363, ENSG00000130827, ENSG00000135919, ENSG00000181649	1430	74	16792	2.22158	1	1	0.998612
GOTERM_BP_DIRECT	GO:0097104~postsynaptic membrane assembly	4	0.21966	0.0101071	ENSG00000134569, ENSG00000169992, ENSG00000196338, ENSG00000110076	1430	6	16792	7.82844	1	1	0.998612
GOTERM_BP_DIRECT	GO:0034097~response to cytokine	11	0.604064	0.0112412	ENSG00000077150, ENSG00000160712, ENSG00000165949, ENSG00000171791, ENSG00000120217, ENSG00000104856, ENSG00000180914, ENSG00000177606, ENSG00000170345, ENSG00000141655, ENSG00000102265	1430	52	16792	2.48402	1	1	0.998612
GOTERM_BP_DIRECT	GO:0060325~face morphogenesis	8	0.439319	0.0113482	ENSG00000144655, ENSG00000108821, ENSG00000109063, ENSG00000260428, ENSG00000105329, ENSG00000184113, ENSG00000184058, ENSG00000126458	1430	30	16792	3.13138	1	1	0.998612
GOTERM_BP_DIRECT	GO:0071356~cellular response to tumor necrosis factor	18	0.988468	0.0114801	ENSG00000136848, ENSG00000108821, ENSG00000136378, ENSG00000137801, ENSG00000196689, ENSG00000167588, ENSG00000164850, ENSG00000006210, ENSG00000137496, ENSG00000167034, ENSG00000078401, ENSG00000148346, ENSG00000102962, ENSG00000181856, ENSG00000090339, ENSG00000169429, ENSG00000148677, ENSG00000160323	1430	110	16792	1.92153	1	1	0.998612
GOTERM_BP_DIRECT	GO:0050804~modulation of synaptic transmission	6	0.329489	0.0115137	ENSG00000170835, ENSG00000169992, ENSG00000148730, ENSG00000114646, ENSG00000072062, ENSG00000196338	1430	17	16792	4.14447	1	1	0.998612
GOTERM_BP_DIRECT	GO:0001755~neural crest cell migration	10	0.549149	0.0122755	ENSG00000143434, ENSG00000171119, ENSG00000092421, ENSG00000164690, ENSG00000138623, ENSG00000184058, ENSG00000010319, ENSG00000090776, ENSG00000135622, ENSG00000110880	1430	45	16792	2.60948	1	1	0.998612
GOTERM_BP_DIRECT	GO:0008284~positive regulation of cell proliferation	55	3.02032	0.0124035	ENSG00000160801, ENSG00000134954, ENSG00000175344, ENSG00000118193, ENSG00000197696, ENSG00000066468, ENSG00000197019, ENSG00000175505, ENSG00000138798, ENSG00000164850, ENSG00000007047, ENSG00000167244, ENSG00000164690, ENSG00000148400, ENSG00000164136, ENSG00000105472, ENSG00000141655, ENSG00000168539, ENSG00000213066, ENSG00000095059, ENSG00000156299, ENSG00000171791, ENSG00000138685, ENSG0000…	1430	466	16792	1.38594	1	1	0.998612
GOTERM_BP_DIRECT	GO:0001706~endoderm formation	5	0.274574	0.0148273	ENSG00000158050, ENSG00000273706, ENSG00000163508, ENSG00000120129, ENSG00000171056	1430	12	16792	4.89277	1	1	0.998612
GOTERM_BP_DIRECT	GO:0036066~protein O-linked fucosylation	5	0.274574	0.0148273	ENSG00000136378, ENSG00000143382, ENSG00000187676, ENSG00000137801, ENSG00000160323	1430	12	16792	4.89277	1	1	0.998612
GOTERM_BP_DIRECT	GO:0008277~regulation of G-protein coupled receptor protein signaling pathway	9	0.494234	0.0153285	ENSG00000108370, ENSG00000198873, ENSG00000160360, ENSG00000169220, ENSG00000232995, ENSG00000159788, ENSG00000183775, ENSG00000116741, ENSG00000125388	1430	39	16792	2.70984	1	1	0.998612
GOTERM_BP_DIRECT	GO:0002062~chondrocyte differentiation	9	0.494234	0.0153285	ENSG00000160801, ENSG00000068078, ENSG00000136999, ENSG00000169884, ENSG00000204248, ENSG00000260428, ENSG00000074047, ENSG00000105329, ENSG00000134245	1430	39	16792	2.70984	1	1	0.998612
GOTERM_BP_DIRECT	GO:0001764~neuron migration	17	0.933553	0.0158025	ENSG00000092421, ENSG00000112139, ENSG00000065320, ENSG00000066279, ENSG00000132561, ENSG00000133026, ENSG00000134369, ENSG00000152377, ENSG00000080824, ENSG00000137285, ENSG00000008086, ENSG00000136352, ENSG00000184144, ENSG00000137261, ENSG00000104290, ENSG00000163623, ENSG00000186868	1430	105	16792	1.90119	1	1	0.998612
GOTERM_BP_DIRECT	GO:0043524~negative regulation of neuron apoptotic process	20	1.0983	0.0162185	ENSG00000132688, ENSG00000135439, ENSG00000130203, ENSG00000126583, ENSG00000176697, ENSG00000118193, ENSG00000171791, ENSG00000159388, ENSG00000177606, ENSG00000113742, ENSG00000249437, ENSG00000151651, ENSG00000175505, ENSG00000174405, ENSG00000197405, ENSG00000136854, ENSG00000225950, ENSG00000188763, ENSG00000119508, ENSG00000123384	1430	132	16792	1.77919	1	1	0.998612
GOTERM_BP_DIRECT	GO:2000096~positive regulation of Wnt signaling pathway, planar cell polarity pathway	4	0.21966	0.0165761	ENSG00000140807, ENSG00000153071, ENSG00000135299, ENSG00000147257	1430	7	16792	6.71009	1	1	0.998612
GOTERM_BP_DIRECT	GO:0012501~programmed cell death	4	0.21966	0.0165761	ENSG00000198959, ENSG00000113269, ENSG00000105928, ENSG00000073605	1430	7	16792	6.71009	1	1	0.998612
GOTERM_BP_DIRECT	GO:0001503~ossification	14	0.768808	0.0170595	ENSG00000155850, ENSG00000171791, ENSG00000152580, ENSG00000105929, ENSG00000204262, ENSG00000159899, ENSG00000143369, ENSG00000118523, ENSG00000188763, ENSG00000167244, ENSG00000204248, ENSG00000183682, ENSG00000162733, ENSG00000141655	1430	80	16792	2.05497	1	1	0.998612
GOTERM_BP_DIRECT	GO:0046426~negative regulation of JAK-STAT cascade	9	0.494234	0.017772	ENSG00000172061, ENSG00000114737, ENSG00000186907, ENSG00000131409, ENSG00000185245, ENSG00000185338, ENSG00000184557, ENSG00000180008, ENSG00000126500	1430	40	16792	2.6421	1	1	0.998612
GOTERM_BP_DIRECT	GO:0060337~type I interferon signaling pathway	12	0.658979	0.0183162	ENSG00000172183, ENSG00000126709, ENSG00000165949, ENSG00000204642, ENSG00000135828, ENSG00000234745, ENSG00000101347, ENSG00000134321, ENSG00000162645, ENSG00000120738, ENSG00000185745, ENSG00000135114	1430	64	16792	2.20175	1	1	0.998612
GOTERM_BP_DIRECT	GO:0009408~response to heat	10	0.549149	0.0184863	ENSG00000204516, ENSG00000213199, ENSG00000163453, ENSG00000126803, ENSG00000162616, ENSG00000164938, ENSG00000164867, ENSG00000086061, ENSG00000167723, ENSG00000080824	1430	48	16792	2.44639	1	1	0.998612
GOTERM_BP_DIRECT	GO:0050680~negative regulation of epithelial cell proliferation	11	0.604064	0.0186009	ENSG00000136848, ENSG00000167034, ENSG00000169884, ENSG00000105329, ENSG00000147883, ENSG00000066468, ENSG00000147257, ENSG00000129757, ENSG00000261150, ENSG00000170873, ENSG00000171444	1430	56	16792	2.30659	1	1	0.998612
GOTERM_BP_DIRECT	GO:0006936~muscle contraction	17	0.933553	0.0186694	ENSG00000128872, ENSG00000131730, ENSG00000135636, ENSG00000130821, ENSG00000092841, ENSG00000198467, ENSG00000170175, ENSG00000213903, ENSG00000196811, ENSG00000136842, ENSG00000138622, ENSG00000213949, ENSG00000086967, ENSG00000180914, ENSG00000101335, ENSG00000122786, ENSG00000107796	1430	107	16792	1.86566	1	1	0.998612
GOTERM_BP_DIRECT	GO:0051056~regulation of small GTPase mediated signal transduction	20	1.0983	0.01878	ENSG00000156299, ENSG00000196220, ENSG00000163947, ENSG00000213445, ENSG00000047365, ENSG00000241484, ENSG00000136895, ENSG00000248405, ENSG00000136002, ENSG00000130052, ENSG00000006740, ENSG00000004777, ENSG00000120318, ENSG00000089820, ENSG00000128805, ENSG00000160145, ENSG00000213390, ENSG00000126217, ENSG00000203879, ENSG00000031003, ENSG00000164741	1430	134	16792	1.75264	1	1	0.998612
GOTERM_BP_DIRECT	GO:0071526~semaphorin-plexin signaling pathway	8	0.439319	0.0190584	ENSG00000143434, ENSG00000092421, ENSG00000138623, ENSG00000010319, ENSG00000198753, ENSG00000004399, ENSG00000130827, ENSG00000135622	1430	33	16792	2.8467	1	1	0.998612
GOTERM_BP_DIRECT	GO:0010718~positive regulation of epithelial to mesenchymal transition	8	0.439319	0.0190584	ENSG00000018408, ENSG00000108821, ENSG00000105329, ENSG00000153071, ENSG00000148400, ENSG00000122694, ENSG00000124216, ENSG00000102760	1430	33	16792	2.8467	1	1	0.998612
GOTERM_BP_DIRECT	GO:0007160~cell-matrix adhesion	15	0.823723	0.0195075	ENSG00000158813, ENSG00000137809, ENSG00000156299, ENSG00000109927, ENSG00000162804, ENSG00000197467, ENSG00000135424, ENSG00000088827, ENSG00000213949, ENSG00000118523, ENSG00000166086, ENSG00000124466, ENSG00000102854, ENSG00000160255, ENSG00000160323	1430	90	16792	1.95711	1	1	0.998612
GOTERM_BP_DIRECT	GO:0007229~integrin-mediated signaling pathway	16	0.878638	0.0199773	ENSG00000114948, ENSG00000137809, ENSG00000149781, ENSG00000138623, ENSG00000196776, ENSG00000073670, ENSG00000151651, ENSG00000135424, ENSG00000213949, ENSG00000008277, ENSG00000118523, ENSG00000079385, ENSG00000153071, ENSG00000160255, ENSG00000140678, ENSG00000160323	1430	99	16792	1.8978	1	1	0.998612
GOTERM_BP_DIRECT	GO:0048599~oocyte development	5	0.274574	0.0199995	ENSG00000171791, ENSG00000162552, ENSG00000006047, ENSG00000137090, ENSG00000180336	1430	13	16792	4.51641	1	1	0.998612
GOTERM_BP_DIRECT	GO:0007525~somatic muscle development	3	0.164745	0.0204819	ENSG00000140807, ENSG00000073711, ENSG00000183091	1430	3	16792	11.7427	1	1	0.998612
GOTERM_BP_DIRECT	GO:0007275~multicellular organism development	59	3.23998	0.0209094	ENSG00000095587, ENSG00000156345, ENSG00000049249, ENSG00000111837, ENSG00000175183, ENSG00000152580, ENSG00000135048, ENSG00000167244, ENSG00000164690, ENSG00000085741, ENSG00000170608, ENSG00000173917, ENSG00000153071, ENSG00000148400, ENSG00000130827, ENSG00000162552, ENSG00000054967, ENSG00000105991, ENSG00000122574, ENSG00000112679, ENSG00000182749, ENSG00000108813, ENSG00000099338, ENSG0000…	1430	521	16792	1.32978	1	1	0.998612
GOTERM_BP_DIRECT	GO:0007165~signal transduction	119	6.53487	0.022607	ENSG00000174130, ENSG00000175344, ENSG00000169583, ENSG00000170175, ENSG00000248405, ENSG00000004777, ENSG00000138798, ENSG00000163485, ENSG00000134072, ENSG00000186642, ENSG00000031003, ENSG00000168539, ENSG00000138606, ENSG00000241106, ENSG00000111344, ENSG00000113763, ENSG00000138685, ENSG00000197405, ENSG00000240891, ENSG00000169071, ENSG00000167971, ENSG00000079134, ENSG00000124602, ENSG0000…	1430	1161	16792	1.2036	1	1	0.998612
GOTERM_BP_DIRECT	GO:0070373~negative regulation of ERK1 and ERK2 cascade	11	0.604064	0.0233851	ENSG00000136848, ENSG00000164850, ENSG00000120129, ENSG00000175463, ENSG00000169220, ENSG00000186897, ENSG00000100234, ENSG00000117228, ENSG00000162772, ENSG00000165238, ENSG00000108861	1430	58	16792	2.22706	1	1	0.998612
GOTERM_BP_DIRECT	GO:0001525~angiogenesis	29	1.59253	0.0242619	ENSG00000073756, ENSG00000136999, ENSG00000066468, ENSG00000004399, ENSG00000154229, ENSG00000177606, ENSG00000151651, ENSG00000138798, ENSG00000161381, ENSG00000079385, ENSG00000172889, ENSG00000189058, ENSG00000140545, ENSG00000169429, ENSG00000136848, ENSG00000152270, ENSG00000025708, ENSG00000021645, ENSG00000119630, ENSG00000118523, ENSG00000143369, ENSG00000161791, ENSG00000166086, ENSG0000…	1430	223	16792	1.52707	1	1	0.998612
GOTERM_BP_DIRECT	GO:0016188~synaptic vesicle maturation	4	0.21966	0.0248632	ENSG00000130477, ENSG00000132535, ENSG00000102003, ENSG00000136854	1430	8	16792	5.87133	1	1	0.998612
GOTERM_BP_DIRECT	GO:0022612~gland morphogenesis	4	0.21966	0.0248632	ENSG00000147065, ENSG00000171791, ENSG00000066468, ENSG00000181690	1430	8	16792	5.87133	1	1	0.998612
GOTERM_BP_DIRECT	GO:0031103~axon regeneration	5	0.274574	0.0261524	ENSG00000166086, ENSG00000171791, ENSG00000186907, ENSG00000177606, ENSG00000110195	1430	14	16792	4.19381	1	1	0.998612
GOTERM_BP_DIRECT	GO:0043537~negative regulation of blood vessel endothelial cell migration	5	0.274574	0.0261524	ENSG00000130203, ENSG00000105329, ENSG00000137801, ENSG00000138685, ENSG00000102760	1430	14	16792	4.19381	1	1	0.998612
GOTERM_BP_DIRECT	GO:0030324~lung development	13	0.713893	0.0262934	ENSG00000070495, ENSG00000074047, ENSG00000066468, ENSG00000138207, ENSG00000138685, ENSG00000113971, ENSG00000118523, ENSG00000136352, ENSG00000164690, ENSG00000113083, ENSG00000164867, ENSG00000148400, ENSG00000147257	1430	76	16792	2.00861	1	1	0.998612
GOTERM_BP_DIRECT	GO:0006468~protein phosphorylation	52	2.85557	0.0266642	ENSG00000156345, ENSG00000111837, ENSG00000072062, ENSG00000119121, ENSG00000159899, ENSG00000143479, ENSG00000007047, ENSG00000118515, ENSG00000085741, ENSG00000134072, ENSG00000183496, ENSG00000070759, ENSG00000184343, ENSG00000058404, ENSG00000164776, ENSG00000167524, ENSG00000152495, ENSG00000126583, ENSG00000197045, ENSG00000115825, ENSG00000138769, ENSG00000142178, ENSG00000008086, ENSG0000…	1430	456	16792	1.33907	1	1	0.998612
GOTERM_BP_DIRECT	GO:0050769~positive regulation of neurogenesis	6	0.329489	0.0285116	ENSG00000105245, ENSG00000173805, ENSG00000164850, ENSG00000169220, ENSG00000132386, ENSG00000174405	1430	21	16792	3.35504	1	1	0.998612
GOTERM_BP_DIRECT	GO:0048844~artery morphogenesis	6	0.329489	0.0285116	ENSG00000130203, ENSG00000085741, ENSG00000184058, ENSG00000057657, ENSG00000106991, ENSG00000105991	1430	21	16792	3.35504	1	1	0.998612
GOTERM_BP_DIRECT	GO:0007264~small GTPase mediated signal transduction	31	1.70236	0.028872	ENSG00000100360, ENSG00000108309, ENSG00000135905, ENSG00000105514, ENSG00000185829, ENSG00000147251, ENSG00000152689, ENSG00000164292, ENSG00000004777, ENSG00000276600, ENSG00000198915, ENSG00000165023, ENSG00000088538, ENSG00000154917, ENSG00000158186, ENSG00000159496, ENSG00000126458, ENSG00000100302, ENSG00000135439, ENSG00000123570, ENSG00000129472, ENSG00000179674, ENSG00000068831, ENSG0000…	1430	246	16792	1.47977	1	1	0.998612
GOTERM_BP_DIRECT	GO:0001649~osteoblast differentiation	16	0.878638	0.0298379	ENSG00000154620, ENSG00000137809, ENSG00000108821, ENSG00000074047, ENSG00000138623, ENSG00000075790, ENSG00000115541, ENSG00000142871, ENSG00000142156, ENSG00000011028, ENSG00000018408, ENSG00000085741, ENSG00000146674, ENSG00000124216, ENSG00000078804, ENSG00000090539	1430	104	16792	1.80656	1	1	0.998612
GOTERM_BP_DIRECT	GO:0043407~negative regulation of MAP kinase activity	8	0.439319	0.0298412	ENSG00000136848, ENSG00000166311, ENSG00000130203, ENSG00000120129, ENSG00000164086, ENSG00000169220, ENSG00000116741, ENSG00000108465	1430	36	16792	2.60948	1	1	0.998612
GOTERM_BP_DIRECT	GO:0008344~adult locomotory behavior	10	0.549149	0.0299475	ENSG00000008277, ENSG00000225950, ENSG00000106976, ENSG00000197587, ENSG00000105409, ENSG00000167081, ENSG00000128710, ENSG00000101188, ENSG00000136842, ENSG00000105464	1430	52	16792	2.2582	1	1	0.998612
GOTERM_BP_DIRECT	GO:0007416~synapse assembly	11	0.604064	0.0321376	ENSG00000170835, ENSG00000251322, ENSG00000176697, ENSG00000169992, ENSG00000117280, ENSG00000004399, ENSG00000164061, ENSG00000087085, ENSG00000021645, ENSG00000196338, ENSG00000110076	1430	61	16792	2.11753	1	1	0.998612
GOTERM_BP_DIRECT	GO:0007265~Ras protein signal transduction	12	0.658979	0.0335629	ENSG00000141068, ENSG00000146094, ENSG00000065320, ENSG00000068028, ENSG00000158186, ENSG00000068831, ENSG00000185386, ENSG00000126458, ENSG00000152689, ENSG00000177606, ENSG00000138685, ENSG00000124762	1430	70	16792	2.01303	1	1	0.998612
GOTERM_BP_DIRECT	GO:0007589~body fluid secretion	4	0.21966	0.034974	ENSG00000078401, ENSG00000112599, ENSG00000120937, ENSG00000197208	1430	9	16792	5.21896	1	1	0.998612
GOTERM_BP_DIRECT	GO:0030317~sperm motility	10	0.549149	0.0372236	ENSG00000166762, ENSG00000107954, ENSG00000175344, ENSG00000105877, ENSG00000129295, ENSG00000114547, ENSG00000114841, ENSG00000173531, ENSG00000058668, ENSG00000086061	1430	54	16792	2.17457	1	1	0.998612
GOTERM_BP_DIRECT	GO:0048706~embryonic skeletal system development	7	0.384404	0.0379588	ENSG00000108821, ENSG00000164690, ENSG00000099139, ENSG00000196562, ENSG00000085741, ENSG00000260428, ENSG00000138207	1430	30	16792	2.73995	1	1	0.998612
GOTERM_BP_DIRECT	GO:0044344~cellular response to fibroblast growth factor stimulus	7	0.384404	0.0379588	ENSG00000108821, ENSG00000273706, ENSG00000179388, ENSG00000021826, ENSG00000184058, ENSG00000123358, ENSG00000169429	1430	30	16792	2.73995	1	1	0.998612
GOTERM_BP_DIRECT	GO:0050885~neuromuscular process controlling balance	9	0.494234	0.0384932	ENSG00000251322, ENSG00000132535, ENSG00000161681, ENSG00000169992, ENSG00000161509, ENSG00000184254, ENSG00000119508, ENSG00000133026, ENSG00000108797	1430	46	16792	2.29748	1	1	0.998612
GOTERM_BP_DIRECT	GO:0032496~response to lipopolysaccharide	22	1.20813	0.0386024	ENSG00000073756, ENSG00000125384, ENSG00000049249, ENSG00000110324, ENSG00000069535, ENSG00000215788, ENSG00000177606, ENSG00000081985, ENSG00000170345, ENSG00000197943, ENSG00000151014, ENSG00000197405, ENSG00000151422, ENSG00000077150, ENSG00000013725, ENSG00000137496, ENSG00000021826, ENSG00000078401, ENSG00000148400, ENSG00000141655, ENSG00000054967, ENSG00000129038	1430	164	16792	1.57523	1	1	0.998612
GOTERM_BP_DIRECT	GO:0070370~cellular heat acclimation	3	0.164745	0.0386601	ENSG00000204389, ENSG00000173110, ENSG00000204388	1430	4	16792	8.80699	1	1	0.998612
GOTERM_BP_DIRECT	GO:0003273~cell migration involved in endocardial cushion formation	3	0.164745	0.0386601	ENSG00000166341, ENSG00000148400, ENSG00000106991	1430	4	16792	8.80699	1	1	0.998612
GOTERM_BP_DIRECT	GO:0097113~AMPA glutamate receptor clustering	3	0.164745	0.0386601	ENSG00000130203, ENSG00000251322, ENSG00000132535	1430	4	16792	8.80699	1	1	0.998612
GOTERM_BP_DIRECT	GO:0030049~muscle filament sliding	8	0.439319	0.038949	ENSG00000105048, ENSG00000086967, ENSG00000159173, ENSG00000109063, ENSG00000092841, ENSG00000198467, ENSG00000136842, ENSG00000183091	1430	38	16792	2.47214	1	1	0.998612
GOTERM_BP_DIRECT	GO:0032967~positive regulation of collagen biosynthetic process	6	0.329489	0.0409616	ENSG00000118523, ENSG00000260428, ENSG00000105329, ENSG00000106991, ENSG00000162552, ENSG00000102760	1430	23	16792	3.0633	1	1	0.998612
GOTERM_BP_DIRECT	GO:0006885~regulation of pH	5	0.274574	0.0415147	ENSG00000078401, ENSG00000091137, ENSG00000135740, ENSG00000075673, ENSG00000105929	1430	16	16792	3.66958	1	1	0.998612
GOTERM_BP_DIRECT	GO:2000179~positive regulation of neural precursor cell proliferation	5	0.274574	0.0415147	ENSG00000204624, ENSG00000132688, ENSG00000064309, ENSG00000188763, ENSG00000163507	1430	16	16792	3.66958	1	1	0.998612
GOTERM_BP_DIRECT	GO:0007158~neuron cell-cell adhesion	5	0.274574	0.0415147	ENSG00000170835, ENSG00000169992, ENSG00000021645, ENSG00000196338, ENSG00000110076	1430	16	16792	3.66958	1	1	0.998612
GOTERM_BP_DIRECT	GO:0070374~positive regulation of ERK1 and ERK2 cascade	23	1.26304	0.0415793	ENSG00000160867, ENSG00000068078, ENSG00000105329, ENSG00000138623, ENSG00000241484, ENSG00000066468, ENSG00000248405, ENSG00000154229, ENSG00000177606, ENSG00000138685, ENSG00000197405, ENSG00000118523, ENSG00000164850, ENSG00000006210, ENSG00000169860, ENSG00000141480, ENSG00000122694, ENSG00000090534, ENSG00000102962, ENSG00000167207, ENSG00000090339, ENSG00000183578, ENSG00000182578, ENSG0000…	1430	175	16792	1.54332	1	1	0.998612
GOTERM_BP_DIRECT	GO:0051781~positive regulation of cell division	9	0.494234	0.0430647	ENSG00000113296, ENSG00000167034, ENSG00000164690, ENSG00000167244, ENSG00000105329, ENSG00000066468, ENSG00000068903, ENSG00000138685, ENSG00000119630	1430	47	16792	2.24859	1	1	0.998612
GOTERM_BP_DIRECT	GO:0009267~cellular response to starvation	9	0.494234	0.0430647	ENSG00000170608, ENSG00000135821, ENSG00000196139, ENSG00000162552, ENSG00000136943, ENSG00000025039, ENSG00000109971, ENSG00000134245, ENSG00000081803	1430	47	16792	2.24859	1	1	0.998612
GOTERM_BP_DIRECT	GO:0045444~fat cell differentiation	12	0.658979	0.0438526	ENSG00000179148, ENSG00000095752, ENSG00000122877, ENSG00000135828, ENSG00000198873, ENSG00000113966, ENSG00000119508, ENSG00000105270, ENSG00000188735, ENSG00000123358, ENSG00000185338, ENSG00000171488	1430	73	16792	1.9303	1	1	0.998612
GOTERM_BP_DIRECT	GO:0032570~response to progesterone	8	0.439319	0.044116	ENSG00000166762, ENSG00000125384, ENSG00000105329, ENSG00000099338, ENSG00000180914, ENSG00000137801, ENSG00000170345, ENSG00000125740	1430	39	16792	2.40875	1	1	0.998612
GOTERM_BP_DIRECT	GO:0046888~negative regulation of hormone secretion	4	0.21966	0.046869	ENSG00000095752, ENSG00000163485, ENSG00000078401, ENSG00000197696	1430	10	16792	4.69706	1	1	0.998612
GOTERM_BP_DIRECT	GO:0033089~positive regulation of T cell differentiation in thymus	4	0.21966	0.046869	ENSG00000164690, ENSG00000179388, ENSG00000074047, ENSG00000151651	1430	10	16792	4.69706	1	1	0.998612
GOTERM_BP_DIRECT	GO:0051085~chaperone mediated protein folding requiring cofactor	4	0.21966	0.046869	ENSG00000132002, ENSG00000109971, ENSG00000115541, ENSG00000120694	1430	10	16792	4.69706	1	1	0.998612
GOTERM_BP_DIRECT	GO:0090084~negative regulation of inclusion body assembly	4	0.21966	0.046869	ENSG00000204389, ENSG00000126803, ENSG00000204388, ENSG00000132002	1430	10	16792	4.69706	1	1	0.998612
GOTERM_BP_DIRECT	GO:0090129~positive regulation of synapse maturation	4	0.21966	0.046869	ENSG00000136848, ENSG00000107954, ENSG00000058404, ENSG00000021645	1430	10	16792	4.69706	1	1	0.998612
GOTERM_BP_DIRECT	GO:0090263~positive regulation of canonical Wnt signaling pathway	17	0.933553	0.0478623	ENSG00000158813, ENSG00000073711, ENSG00000108821, ENSG00000196562, ENSG00000066279, ENSG00000110888, ENSG00000066468, ENSG00000150764, ENSG00000138685, ENSG00000167191, ENSG00000169071, ENSG00000134245, ENSG00000240065, ENSG00000188760, ENSG00000188763, ENSG00000169884, ENSG00000162552	1430	120	16792	1.66354	1	1	0.998612
GOTERM_BP_DIRECT	GO:0003009~skeletal muscle contraction	6	0.329489	0.0482427	ENSG00000105048, ENSG00000159173, ENSG00000109063, ENSG00000170175, ENSG00000162004, ENSG00000080824	1430	24	16792	2.93566	1	1	0.998612
GOTERM_BP_DIRECT	GO:0035235~ionotropic glutamate receptor signaling pathway	6	0.329489	0.0482427	ENSG00000161509, ENSG00000105737, ENSG00000105409, ENSG00000113742, ENSG00000149403, ENSG00000105464	1430	24	16792	2.93566	1	1	0.998612
GOTERM_BP_DIRECT	GO:0009954~proximal/distal pattern formation	6	0.329489	0.0482427	ENSG00000134569, ENSG00000180818, ENSG00000074047, ENSG00000115844, ENSG00000128710, ENSG00000003137	1430	24	16792	2.93566	1	1	0.998612
GOTERM_BP_DIRECT	GO:0030048~actin filament-based movement	5	0.274574	0.0507458	ENSG00000137474, ENSG00000109063, ENSG00000015285, ENSG00000133026, ENSG00000122574	1430	17	16792	3.45372	1	1	0.998612
GOTERM_BP_DIRECT	GO:0051897~positive regulation of protein kinase B signaling	13	0.713893	0.0516239	ENSG00000105329, ENSG00000105419, ENSG00000137801, ENSG00000196139, ENSG00000138685, ENSG00000151651, ENSG00000258839, ENSG00000167244, ENSG00000141480, ENSG00000100302, ENSG00000126218, ENSG00000090534, ENSG00000183578	1430	84	16792	1.81732	1	1	0.998612
GOTERM_BP_DIRECT	GO:0007626~locomotory behavior	13	0.713893	0.0516239	ENSG00000197045, ENSG00000167191, ENSG00000112320, ENSG00000136352, ENSG00000250722, ENSG00000107282, ENSG00000131094, ENSG00000003393, ENSG00000184254, ENSG00000161642, ENSG00000100302, ENSG00000055732, ENSG00000166833	1430	84	16792	1.81732	1	1	0.998612
GOTERM_BP_DIRECT	GO:0007420~brain development	24	1.31796	0.054235	ENSG00000132688, ENSG00000132467, ENSG00000107954, ENSG00000112139, ENSG00000163508, ENSG00000113966, ENSG00000197587, ENSG00000115844, ENSG00000159720, ENSG00000077063, ENSG00000174469, ENSG00000122877, ENSG00000173805, ENSG00000066629, ENSG00000136352, ENSG00000250722, ENSG00000187961, ENSG00000141480, ENSG00000189058, ENSG00000101298, ENSG00000176170, ENSG00000182985, ENSG00000103034, ENSG0000…	1430	190	16792	1.48328	1	1	0.998612
GOTERM_BP_DIRECT	GO:0034220~ion transmembrane transport	26	1.42779	0.0545734	ENSG00000131620, ENSG00000132535, ENSG00000175344, ENSG00000144040, ENSG00000155097, ENSG00000105737, ENSG00000075673, ENSG00000198838, ENSG00000162572, ENSG00000081087, ENSG00000118515, ENSG00000143515, ENSG00000058668, ENSG00000213199, ENSG00000196296, ENSG00000047617, ENSG00000159720, ENSG00000105409, ENSG00000074370, ENSG00000105929, ENSG00000167995, ENSG00000185101, ENSG00000101049, ENSG0000…	1430	210	16792	1.45385	1	1	0.998612
GOTERM_BP_DIRECT	GO:0007010~cytoskeleton organization	21	1.15321	0.0556006	ENSG00000130203, ENSG00000092421, ENSG00000147065, ENSG00000173210, ENSG00000105613, ENSG00000099864, ENSG00000176014, ENSG00000213445, ENSG00000137267, ENSG00000137285, ENSG00000120318, ENSG00000161791, ENSG00000089820, ENSG00000258947, ENSG00000188229, ENSG00000128578, ENSG00000160226, ENSG00000108797, ENSG00000184922, ENSG00000142279, ENSG00000129116	1430	161	16792	1.53165	1	1	0.998612
GOTERM_BP_DIRECT	GO:0051209~release of sequestered calcium ion into cytosol	8	0.439319	0.0557203	ENSG00000198838, ENSG00000179546, ENSG00000090674, ENSG00000150995, ENSG00000196689, ENSG00000138685, ENSG00000197943, ENSG00000185989	1430	41	16792	2.29125	1	1	0.998612
GOTERM_BP_DIRECT	GO:0031397~negative regulation of protein ubiquitination	8	0.439319	0.0557203	ENSG00000118503, ENSG00000126583, ENSG00000204389, ENSG00000204388, ENSG00000147099, ENSG00000141480, ENSG00000100302, ENSG00000086061	1430	41	16792	2.29125	1	1	0.998612
GOTERM_BP_DIRECT	GO:0048709~oligodendrocyte differentiation	6	0.329489	0.0562381	ENSG00000136352, ENSG00000136450, ENSG00000148400, ENSG00000163623, ENSG00000124920, ENSG00000196338	1430	25	16792	2.81824	1	1	0.998612
GOTERM_BP_DIRECT	GO:0002040~sprouting angiogenesis	6	0.329489	0.0562381	ENSG00000070495, ENSG00000148400, ENSG00000020181, ENSG00000137801, ENSG00000106991, ENSG00000119630	1430	25	16792	2.81824	1	1	0.998612
GOTERM_BP_DIRECT	GO:0061045~negative regulation of wound healing	4	0.21966	0.0604744	ENSG00000261150, ENSG00000138685, ENSG00000162552, ENSG00000156535	1430	11	16792	4.27006	1	1	0.998612
GOTERM_BP_DIRECT	GO:0031284~positive regulation of guanylate cyclase activity	4	0.21966	0.0604744	ENSG00000108309, ENSG00000164867, ENSG00000112599, ENSG00000007171	1430	11	16792	4.27006	1	1	0.998612
GOTERM_BP_DIRECT	GO:0070166~enamel mineralization	4	0.21966	0.0604744	ENSG00000184058, ENSG00000158158, ENSG00000110400, ENSG00000177706	1430	11	16792	4.27006	1	1	0.998612
GOTERM_BP_DIRECT	GO:0002523~leukocyte migration involved in inflammatory response	4	0.21966	0.0604744	ENSG00000006210, ENSG00000166086, ENSG00000160255, ENSG00000151651	1430	11	16792	4.27006	1	1	0.998612
GOTERM_BP_DIRECT	GO:0045836~positive regulation of meiotic nuclear division	3	0.164745	0.0608375	ENSG00000158806, ENSG00000068903, ENSG00000162552	1430	5	16792	7.04559	1	1	0.998612
GOTERM_BP_DIRECT	GO:0010739~positive regulation of protein kinase A signaling	3	0.164745	0.0608375	ENSG00000131016, ENSG00000179841, ENSG00000258839	1430	5	16792	7.04559	1	1	0.998612
GOTERM_BP_DIRECT	GO:0086046~membrane depolarization during SA node cell action potential	3	0.164745	0.0608375	ENSG00000006283, ENSG00000157388, ENSG00000138622	1430	5	16792	7.04559	1	1	0.998612
GOTERM_BP_DIRECT	GO:0051055~negative regulation of lipid biosynthetic process	3	0.164745	0.0608375	ENSG00000079385, ENSG00000164850, ENSG00000130203	1430	5	16792	7.04559	1	1	0.998612
GOTERM_BP_DIRECT	GO:0060662~salivary gland cavitation	3	0.164745	0.0608375	ENSG00000158813, ENSG00000198959, ENSG00000164690	1430	5	16792	7.04559	1	1	0.998612
GOTERM_BP_DIRECT	GO:0060603~mammary gland duct morphogenesis	3	0.164745	0.0608375	ENSG00000065320, ENSG00000074047, ENSG00000182578	1430	5	16792	7.04559	1	1	0.998612
GOTERM_BP_DIRECT	GO:0008088~axo-dendritic transport	3	0.164745	0.0608375	ENSG00000107282, ENSG00000186868, ENSG00000104892	1430	5	16792	7.04559	1	1	0.998612
GOTERM_BP_DIRECT	GO:0014031~mesenchymal cell development	3	0.164745	0.0608375	ENSG00000163909, ENSG00000171791, ENSG00000148400	1430	5	16792	7.04559	1	1	0.998612
GOTERM_BP_DIRECT	GO:0051902~negative regulation of mitochondrial depolarization	3	0.164745	0.0608375	ENSG00000126709, ENSG00000188763, ENSG00000171791	1430	5	16792	7.04559	1	1	0.998612
GOTERM_BP_DIRECT	GO:0090370~negative regulation of cholesterol efflux	3	0.164745	0.0608375	ENSG00000130203, ENSG00000164690, ENSG00000138798	1430	5	16792	7.04559	1	1	0.998612
GOTERM_BP_DIRECT	GO:0009749~response to glucose	11	0.604064	0.0609217	ENSG00000118523, ENSG00000010310, ENSG00000182759, ENSG00000123612, ENSG00000105329, ENSG00000143195, ENSG00000120738, ENSG00000137801, ENSG00000135821, ENSG00000136943, ENSG00000134333	1430	68	16792	1.89955	1	1	0.998612
GOTERM_BP_DIRECT	GO:0060384~innervation	5	0.274574	0.0610028	ENSG00000130477, ENSG00000225950, ENSG00000126583, ENSG00000196562, ENSG00000135919	1430	18	16792	3.26185	1	1	0.998612
GOTERM_BP_DIRECT	GO:0050870~positive regulation of T cell activation	5	0.274574	0.0610028	ENSG00000172175, ENSG00000065675, ENSG00000231389, ENSG00000196776, ENSG00000168071	1430	18	16792	3.26185	1	1	0.998612
GOTERM_BP_DIRECT	GO:0071901~negative regulation of protein serine/threonine kinase activity	5	0.274574	0.0610028	ENSG00000136848, ENSG00000147883, ENSG00000106617, ENSG00000129757, ENSG00000108465	1430	18	16792	3.26185	1	1	0.998612
GOTERM_BP_DIRECT	GO:0035904~aorta development	5	0.274574	0.0610028	ENSG00000113083, ENSG00000004399, ENSG00000057657, ENSG00000133026, ENSG00000129038	1430	18	16792	3.26185	1	1	0.998612
GOTERM_BP_DIRECT	GO:0001658~branching involved in ureteric bud morphogenesis	8	0.439319	0.0621695	ENSG00000164690, ENSG00000273706, ENSG00000171791, ENSG00000166341, ENSG00000147257, ENSG00000138685, ENSG00000162552, ENSG00000119630	1430	42	16792	2.2367	1	1	0.998612
GOTERM_BP_DIRECT	GO:0045599~negative regulation of fat cell differentiation	8	0.439319	0.0621695	ENSG00000149926, ENSG00000164850, ENSG00000018408, ENSG00000169884, ENSG00000197594, ENSG00000105329, ENSG00000186897, ENSG00000068903	1430	42	16792	2.2367	1	1	0.998612
GOTERM_BP_DIRECT	GO:0090002~establishment of protein localization to plasma membrane	8	0.439319	0.0621695	ENSG00000084710, ENSG00000122591, ENSG00000160460, ENSG00000165914, ENSG00000162552, ENSG00000158457, ENSG00000165995, ENSG00000182612	1430	42	16792	2.2367	1	1	0.998612
GOTERM_BP_DIRECT	GO:0001837~epithelial to mesenchymal transition	7	0.384404	0.0645544	ENSG00000115318, ENSG00000085741, ENSG00000105329, ENSG00000148400, ENSG00000066468, ENSG00000124216, ENSG00000162552	1430	34	16792	2.41761	1	1	0.998612
GOTERM_BP_DIRECT	GO:0019722~calcium-mediated signaling	9	0.494234	0.0648529	ENSG00000175471, ENSG00000086730, ENSG00000168970, ENSG00000078401, ENSG00000172348, ENSG00000197943, ENSG00000169429, ENSG00000176170, ENSG00000180535	1430	51	16792	2.07223	1	1	0.998612
GOTERM_BP_DIRECT	GO:0071277~cellular response to calcium ion	9	0.494234	0.0648529	ENSG00000198838, ENSG00000140848, ENSG00000068831, ENSG00000078401, ENSG00000177606, ENSG00000170345, ENSG00000196139, ENSG00000105808, ENSG00000125740	1430	51	16792	2.07223	1	1	0.998612
GOTERM_BP_DIRECT	GO:0018105~peptidyl-serine phosphorylation	17	0.933553	0.0649112	ENSG00000152495, ENSG00000170390, ENSG00000128881, ENSG00000126583, ENSG00000174672, ENSG00000105613, ENSG00000115825, ENSG00000171791, ENSG00000065675, ENSG00000139625, ENSG00000072062, ENSG00000154229, ENSG00000118515, ENSG00000117020, ENSG00000101049, ENSG00000092853, ENSG00000013441	1430	125	16792	1.597	1	1	0.998612
GOTERM_BP_DIRECT	GO:0048843~negative regulation of axon extension involved in axon guidance	6	0.329489	0.064948	ENSG00000143434, ENSG00000092421, ENSG00000138623, ENSG00000010319, ENSG00000130827, ENSG00000135622	1430	26	16792	2.70984	1	1	0.998612
GOTERM_BP_DIRECT	GO:0001958~endochondral ossification	6	0.329489	0.064948	ENSG00000173868, ENSG00000068078, ENSG00000108821, ENSG00000260428, ENSG00000197467, ENSG00000166886	1430	26	16792	2.70984	1	1	0.998612
GOTERM_BP_DIRECT	GO:0007274~neuromuscular synaptic transmission	6	0.329489	0.064948	ENSG00000197948, ENSG00000179388, ENSG00000170175, ENSG00000168539, ENSG00000196811, ENSG00000136854	1430	26	16792	2.70984	1	1	0.998612
GOTERM_BP_DIRECT	GO:0048661~positive regulation of smooth muscle cell proliferation	10	0.549149	0.0659799	ENSG00000169403, ENSG00000198959, ENSG00000073756, ENSG00000160712, ENSG00000078401, ENSG00000119508, ENSG00000066468, ENSG00000177606, ENSG00000137801, ENSG00000138685	1430	60	16792	1.95711	1	1	0.998612
GOTERM_BP_DIRECT	GO:0042102~positive regulation of T cell proliferation	10	0.549149	0.0659799	ENSG00000095059, ENSG00000013725, ENSG00000120217, ENSG00000065675, ENSG00000242574, ENSG00000231389, ENSG00000090776, ENSG00000164136, ENSG00000168071, ENSG00000085063	1430	60	16792	1.95711	1	1	0.998612
GOTERM_BP_DIRECT	GO:0001938~positive regulation of endothelial cell proliferation	11	0.604064	0.0660696	ENSG00000113296, ENSG00000143369, ENSG00000172889, ENSG00000179388, ENSG00000198753, ENSG00000154229, ENSG00000177606, ENSG00000123358, ENSG00000138685, ENSG00000171236, ENSG00000119630	1430	69	16792	1.87202	1	1	0.998612
GOTERM_BP_DIRECT	GO:0001523~retinoid metabolic process	10	0.549149	0.0718372	ENSG00000130203, ENSG00000128617, ENSG00000162512, ENSG00000161048, ENSG00000147257, ENSG00000138207, ENSG00000123384, ENSG00000196139, ENSG00000145476, ENSG00000076716	1430	61	16792	1.92503	1	1	0.998612
GOTERM_BP_DIRECT	GO:0043536~positive regulation of blood vessel endothelial cell migration	5	0.274574	0.0722655	ENSG00000166025, ENSG00000105329, ENSG00000154229, ENSG00000137801, ENSG00000138685	1430	19	16792	3.09017	1	1	0.998612
GOTERM_BP_DIRECT	GO:0007263~nitric oxide mediated signal transduction	5	0.274574	0.0722655	ENSG00000130203, ENSG00000182759, ENSG00000164867, ENSG00000007171, ENSG00000187193	1430	19	16792	3.09017	1	1	0.998612
GOTERM_BP_DIRECT	GO:0007517~muscle organ development	13	0.713893	0.0739163	ENSG00000149591, ENSG00000137809, ENSG00000179388, ENSG00000172301, ENSG00000135424, ENSG00000183091, ENSG00000109063, ENSG00000158186, ENSG00000036672, ENSG00000184058, ENSG00000087085, ENSG00000163069, ENSG00000183963	1430	89	16792	1.71522	1	1	0.998612
GOTERM_BP_DIRECT	GO:0048678~response to axon injury	6	0.329489	0.0743673	ENSG00000010310, ENSG00000189058, ENSG00000132561, ENSG00000249437, ENSG00000138685, ENSG00000100097	1430	27	16792	2.60948	1	1	0.998612
GOTERM_BP_DIRECT	GO:0031069~hair follicle morphogenesis	6	0.329489	0.0743673	ENSG00000164690, ENSG00000171791, ENSG00000148400, ENSG00000066468, ENSG00000124216, ENSG00000136943	1430	27	16792	2.60948	1	1	0.998612
GOTERM_BP_DIRECT	GO:1902287~semaphorin-plexin signaling pathway involved in axon guidance	4	0.21966	0.0756901	ENSG00000136040, ENSG00000198753, ENSG00000004399, ENSG00000130827	1430	12	16792	3.91422	1	1	0.998612
GOTERM_BP_DIRECT	GO:0060707~trophoblast giant cell differentiation	4	0.21966	0.0756901	ENSG00000112559, ENSG00000057657, ENSG00000124216, ENSG00000184557	1430	12	16792	3.91422	1	1	0.998612
GOTERM_BP_DIRECT	GO:0030195~negative regulation of blood coagulation	4	0.21966	0.0756901	ENSG00000130203, ENSG00000078401, ENSG00000135919, ENSG00000184500	1430	12	16792	3.91422	1	1	0.998612
GOTERM_BP_DIRECT	GO:0006469~negative regulation of protein kinase activity	14	0.768808	0.0765717	ENSG00000172061, ENSG00000114737, ENSG00000197045, ENSG00000186907, ENSG00000106617, ENSG00000130695, ENSG00000079385, ENSG00000018408, ENSG00000131409, ENSG00000185245, ENSG00000185338, ENSG00000184557, ENSG00000213066, ENSG00000126500	1430	99	16792	1.66058	1	1	0.998612
GOTERM_BP_DIRECT	GO:0071347~cellular response to interleukin-1	11	0.604064	0.0771769	ENSG00000136848, ENSG00000006210, ENSG00000167034, ENSG00000078401, ENSG00000136378, ENSG00000148346, ENSG00000102962, ENSG00000003436, ENSG00000090339, ENSG00000169429, ENSG00000148677	1430	71	16792	1.81928	1	1	0.998612
GOTERM_BP_DIRECT	GO:0060333~interferon-gamma-mediated signaling pathway	11	0.604064	0.0771769	ENSG00000169403, ENSG00000204642, ENSG00000179583, ENSG00000234745, ENSG00000125148, ENSG00000231389, ENSG00000162645, ENSG00000058404, ENSG00000117228, ENSG00000090339, ENSG00000135114	1430	71	16792	1.81928	1	1	0.998612
GOTERM_BP_DIRECT	GO:0051965~positive regulation of synapse assembly	10	0.549149	0.0780065	ENSG00000196083, ENSG00000121753, ENSG00000176697, ENSG00000169992, ENSG00000131409, ENSG00000180914, ENSG00000021645, ENSG00000196338, ENSG00000126500, ENSG00000146006	1430	62	16792	1.89398	1	1	0.998612
GOTERM_BP_DIRECT	GO:0007018~microtubule-based movement	12	0.658979	0.0812484	ENSG00000084731, ENSG00000117245, ENSG00000179532, ENSG00000131437, ENSG00000118193, ENSG00000197653, ENSG00000138778, ENSG00000130294, ENSG00000159433, ENSG00000115423, ENSG00000066735, ENSG00000174844	1430	81	16792	1.73965	1	1	0.998612
GOTERM_BP_DIRECT	GO:0032870~cellular response to hormone stimulus	8	0.439319	0.0841364	ENSG00000142178, ENSG00000163453, ENSG00000120129, ENSG00000180914, ENSG00000177606, ENSG00000170345, ENSG00000119630, ENSG00000125740	1430	45	16792	2.08758	1	1	0.998612
GOTERM_BP_DIRECT	GO:0032147~activation of protein kinase activity	8	0.439319	0.0841364	ENSG00000167034, ENSG00000266173, ENSG00000118193, ENSG00000085741, ENSG00000106617, ENSG00000092853, ENSG00000167191, ENSG00000102760	1430	45	16792	2.08758	1	1	0.998612
GOTERM_BP_DIRECT	GO:0001569~patterning of blood vessels	6	0.329489	0.0844854	ENSG00000100968, ENSG00000204301, ENSG00000164690, ENSG00000078401, ENSG00000004399, ENSG00000106991	1430	28	16792	2.51628	1	1	0.998612
GOTERM_BP_DIRECT	GO:0007616~long-term memory	6	0.329489	0.0844854	ENSG00000152495, ENSG00000225950, ENSG00000118515, ENSG00000161681, ENSG00000169220, ENSG00000125872	1430	28	16792	2.51628	1	1	0.998612
GOTERM_BP_DIRECT	GO:0014047~glutamate secretion	6	0.329489	0.0844854	ENSG00000168993, ENSG00000107282, ENSG00000143847, ENSG00000177380, ENSG00000196689, ENSG00000136854	1430	28	16792	2.51628	1	1	0.998612
GOTERM_BP_DIRECT	GO:0001707~mesoderm formation	6	0.329489	0.0844854	ENSG00000163508, ENSG00000260428, ENSG00000119508, ENSG00000072062, ENSG00000124216, ENSG00000090539	1430	28	16792	2.51628	1	1	0.998612
GOTERM_BP_DIRECT	GO:0007389~pattern specification process	6	0.329489	0.0844854	ENSG00000100060, ENSG00000164690, ENSG00000273706, ENSG00000074047, ENSG00000166341, ENSG00000184058	1430	28	16792	2.51628	1	1	0.998612
GOTERM_BP_DIRECT	GO:2000463~positive regulation of excitatory postsynaptic potential	5	0.274574	0.0845037	ENSG00000251322, ENSG00000132535, ENSG00000161681, ENSG00000169992, ENSG00000196338	1430	20	16792	2.93566	1	1	0.998612
GOTERM_BP_DIRECT	GO:0045664~regulation of neuron differentiation	5	0.274574	0.0845037	ENSG00000064309, ENSG00000225950, ENSG00000163508, ENSG00000180739, ENSG00000108465	1430	20	16792	2.93566	1	1	0.998612
GOTERM_BP_DIRECT	GO:0002052~positive regulation of neuroblast proliferation	5	0.274574	0.0845037	ENSG00000164690, ENSG00000066279, ENSG00000104290, ENSG00000082014, ENSG00000148400	1430	20	16792	2.93566	1	1	0.998612
GOTERM_BP_DIRECT	GO:0045345~positive regulation of MHC class I biosynthetic process	3	0.164745	0.0862027	ENSG00000179583, ENSG00000140853, ENSG00000120694	1430	6	16792	5.87133	1	1	0.998612
GOTERM_BP_DIRECT	GO:0036006~cellular response to macrophage colony-stimulating factor stimulus	3	0.164745	0.0862027	ENSG00000186642, ENSG00000182578, ENSG00000151422	1430	6	16792	5.87133	1	1	0.998612
GOTERM_BP_DIRECT	GO:0031960~response to corticosteroid	3	0.164745	0.0862027	ENSG00000108821, ENSG00000148400, ENSG00000106991	1430	6	16792	5.87133	1	1	0.998612
GOTERM_BP_DIRECT	GO:0060664~epithelial cell proliferation involved in salivary gland morphogenesis	3	0.164745	0.0862027	ENSG00000167034, ENSG00000164690, ENSG00000066468	1430	6	16792	5.87133	1	1	0.998612
GOTERM_BP_DIRECT	GO:0050957~equilibrioception	3	0.164745	0.0862027	ENSG00000137474, ENSG00000182040, ENSG00000006611	1430	6	16792	5.87133	1	1	0.998612
GOTERM_BP_DIRECT	GO:0032914~positive regulation of transforming growth factor beta1 production	3	0.164745	0.0862027	ENSG00000049768, ENSG00000006210, ENSG00000137801	1430	6	16792	5.87133	1	1	0.998612
GOTERM_BP_DIRECT	GO:0048598~embryonic morphogenesis	3	0.164745	0.0862027	ENSG00000064309, ENSG00000102755, ENSG00000138685	1430	6	16792	5.87133	1	1	0.998612
GOTERM_BP_DIRECT	GO:2001200~positive regulation of dendritic cell differentiation	3	0.164745	0.0862027	ENSG00000204305, ENSG00000100097, ENSG00000130584	1430	6	16792	5.87133	1	1	0.998612
GOTERM_BP_DIRECT	GO:0008360~regulation of cell shape	18	0.988468	0.086246	ENSG00000128881, ENSG00000147065, ENSG00000099864, ENSG00000198753, ENSG00000023902, ENSG00000133026, ENSG00000135424, ENSG00000120318, ENSG00000161791, ENSG00000188277, ENSG00000160255, ENSG00000128578, ENSG00000164741, ENSG00000160226, ENSG00000090339, ENSG00000184922, ENSG00000182578, ENSG00000122574	1430	140	16792	1.50977	1	1	0.998612
GOTERM_BP_DIRECT	GO:0016337~single organismal cell-cell adhesion	14	0.768808	0.086632	ENSG00000099889, ENSG00000144061, ENSG00000065320, ENSG00000114547, ENSG00000197467, ENSG00000110400, ENSG00000151651, ENSG00000088827, ENSG00000139880, ENSG00000164199, ENSG00000169992, ENSG00000149564, ENSG00000090339, ENSG00000105376	1430	101	16792	1.6277	1	1	0.998612
GOTERM_BP_DIRECT	GO:0010628~positive regulation of gene expression	30	1.64745	0.0866694	ENSG00000160867, ENSG00000164850, ENSG00000012822, ENSG00000078081, ENSG00000136352, ENSG00000260428, ENSG00000085741, ENSG00000158286, ENSG00000148346, ENSG00000057657, ENSG00000102760, ENSG00000107796, ENSG00000107014, ENSG00000158813, ENSG00000095397, ENSG00000147065, ENSG00000105329, ENSG00000181690, ENSG00000173531, ENSG00000170542, ENSG00000003137, ENSG00000118523, ENSG00000167034, ENSG0000…	1430	262	16792	1.34458	1	1	0.998612
GOTERM_BP_DIRECT	GO:0034605~cellular response to heat	7	0.384404	0.0901781	ENSG00000131620, ENSG00000204389, ENSG00000173110, ENSG00000204388, ENSG00000137801, ENSG00000196689, ENSG00000124762	1430	37	16792	2.22158	1	1	0.998612
GOTERM_BP_DIRECT	GO:0007166~cell surface receptor signaling pathway	31	1.70236	0.0918227	ENSG00000160801, ENSG00000215788, ENSG00000196689, ENSG00000175505, ENSG00000111452, ENSG00000134256, ENSG00000115594, ENSG00000164199, ENSG00000120217, ENSG00000169860, ENSG00000020181, ENSG00000085063, ENSG00000101680, ENSG00000104894, ENSG00000092421, ENSG00000156298, ENSG00000070495, ENSG00000081985, ENSG00000120937, ENSG00000139874, ENSG00000158457, ENSG00000204305, ENSG00000010310, ENSG0000…	1430	274	16792	1.32855	1	1	0.998612
GOTERM_BP_DIRECT	GO:0042552~myelination	8	0.439319	0.0923287	ENSG00000122877, ENSG00000122591, ENSG00000166086, ENSG00000105329, ENSG00000144063, ENSG00000184113, ENSG00000196876, ENSG00000166886	1430	46	16792	2.0422	1	1	0.998612
GOTERM_BP_DIRECT	GO:0003198~epithelial to mesenchymal transition involved in endocardial cushion formation	4	0.21966	0.0923972	ENSG00000163909, ENSG00000148400, ENSG00000124216, ENSG00000106991	1430	13	16792	3.61313	1	1	0.998612
GOTERM_BP_DIRECT	GO:0071850~mitotic cell cycle arrest	4	0.21966	0.0923972	ENSG00000167034, ENSG00000120129, ENSG00000102760, ENSG00000124762	1430	13	16792	3.61313	1	1	0.998612
GOTERM_BP_DIRECT	GO:0071318~cellular response to ATP	4	0.21966	0.0923972	ENSG00000198838, ENSG00000073756, ENSG00000196689, ENSG00000136425	1430	13	16792	3.61313	1	1	0.998612
GOTERM_BP_DIRECT	GO:0072657~protein localization to membrane	4	0.21966	0.0923972	ENSG00000204305, ENSG00000156299, ENSG00000117280, ENSG00000109472	1430	13	16792	3.61313	1	1	0.998612
GOTERM_BP_DIRECT	GO:0035418~protein localization to synapse	4	0.21966	0.0923972	ENSG00000132535, ENSG00000161681, ENSG00000169992, ENSG00000164061	1430	13	16792	3.61313	1	1	0.998612
GOTERM_BP_DIRECT	GO:0002087~regulation of respiratory gaseous exchange by neurological system process	4	0.21966	0.0923972	ENSG00000163485, ENSG00000169992, ENSG00000167081, ENSG00000196338	1430	13	16792	3.61313	1	1	0.998612
GOTERM_BP_DIRECT	GO:2000573~positive regulation of DNA biosynthetic process	4	0.21966	0.0923972	ENSG00000160867, ENSG00000198563, ENSG00000141480, ENSG00000102760	1430	13	16792	3.61313	1	1	0.998612
GOTERM_BP_DIRECT	GO:0032740~positive regulation of interleukin-17 production	4	0.21966	0.0923972	ENSG00000105329, ENSG00000065675, ENSG00000164136, ENSG00000167207	1430	13	16792	3.61313	1	1	0.998612
GOTERM_BP_DIRECT	GO:0060070~canonical Wnt signaling pathway	12	0.658979	0.0929856	ENSG00000081059, ENSG00000188763, ENSG00000169884, ENSG00000164690, ENSG00000085741, ENSG00000152284, ENSG00000104290, ENSG00000150764, ENSG00000100068, ENSG00000162552, ENSG00000134245, ENSG00000138798	1430	83	16792	1.69773	1	1	0.998612
GOTERM_BP_DIRECT	GO:0006887~exocytosis	12	0.658979	0.0929856	ENSG00000164099, ENSG00000173805, ENSG00000198794, ENSG00000174672, ENSG00000105514, ENSG00000168993, ENSG00000277363, ENSG00000139190, ENSG00000145087, ENSG00000168481, ENSG00000133026, ENSG00000006740	1430	83	16792	1.69773	1	1	0.998612
GOTERM_BP_DIRECT	GO:0042113~B cell activation	6	0.329489	0.0952873	ENSG00000161405, ENSG00000175344, ENSG00000086730, ENSG00000005020, ENSG00000171608, ENSG00000048052	1430	29	16792	2.42952	1	1	0.998612
GOTERM_BP_DIRECT	GO:0045909~positive regulation of vasodilation	6	0.329489	0.0952873	ENSG00000169403, ENSG00000164850, ENSG00000021826, ENSG00000164867, ENSG00000121064, ENSG00000007171	1430	29	16792	2.42952	1	1	0.998612
GOTERM_BP_DIRECT	GO:0046627~negative regulation of insulin receptor signaling pathway	6	0.329489	0.0952873	ENSG00000114737, ENSG00000197594, ENSG00000065675, ENSG00000185338, ENSG00000184557, ENSG00000132334	1430	29	16792	2.42952	1	1	0.998612
GOTERM_BP_DIRECT	GO:0002576~platelet degranulation	14	0.768808	0.0974828	ENSG00000105329, ENSG00000197249, ENSG00000137801, ENSG00000136854, ENSG00000138798, ENSG00000143369, ENSG00000196937, ENSG00000169851, ENSG00000250722, ENSG00000185010, ENSG00000167244, ENSG00000184500, ENSG00000100234, ENSG00000102265	1430	103	16792	1.59609	1	1	0.998612
GOTERM_BP_DIRECT	GO:0031016~pancreas development	5	0.274574	0.0976783	ENSG00000164690, ENSG00000102854, ENSG00000143195, ENSG00000163623, ENSG00000135414	1430	21	16792	2.79587	1	1	0.998612
GOTERM_BP_DIRECT	GO:0001568~blood vessel development	7	0.384404	0.0997835	ENSG00000079385, ENSG00000064195, ENSG00000172889, ENSG00000108821, ENSG00000162769, ENSG00000184058, ENSG00000176170	1430	38	16792	2.16312	1	1	0.998612

## Sheet: DLD-1 CBP TAZ2-sg Down DEGs
Category	Term	Count	%	PValue	Genes	List Total	Pop Hits	Pop Total	Fold Enrichment	Bonferroni	Benjamini	FDR
GOTERM_BP_DIRECT	GO:0006334~nucleosome assembly	39	2.92793	1.51128e-17	ENSG00000180596, ENSG00000197153, ENSG00000276180, ENSG00000197238, ENSG00000274641, ENSG00000275379, ENSG00000274267, ENSG00000197903, ENSG00000185130, ENSG00000276966, ENSG00000124635, ENSG00000275714, ENSG00000278705, ENSG00000168298, ENSG00000278828, ENSG00000183598, ENSG00000234289, ENSG00000270882, ENSG00000277157, ENSG00000187837, ENSG00000277775, ENSG00000124575, ENSG00000274290, ENSG0000…	1061	119	16792	5.18686	5.8532e-14	5.8532e-14	5.81239e-14
GOTERM_BP_DIRECT	GO:0000183~chromatin silencing at rDNA	21	1.57658	4.78612e-15	ENSG00000197153, ENSG00000276180, ENSG00000197238, ENSG00000197837, ENSG00000275379, ENSG00000274267, ENSG00000275126, ENSG00000203811, ENSG00000278637, ENSG00000276966, ENSG00000278705, ENSG00000275714, ENSG00000278828, ENSG00000203852, ENSG00000183598, ENSG00000270882, ENSG00000277157, ENSG00000270276, ENSG00000277775, ENSG00000273542, ENSG00000197061	1061	37	16792	8.98265	1.84895e-11	9.26832e-12	9.20371e-12
GOTERM_BP_DIRECT	GO:0032200~telomere organization	18	1.35135	1.63404e-14	ENSG00000197153, ENSG00000276180, ENSG00000197238, ENSG00000197837, ENSG00000275379, ENSG00000274267, ENSG00000275126, ENSG00000278637, ENSG00000276966, ENSG00000278705, ENSG00000275714, ENSG00000278828, ENSG00000270882, ENSG00000277157, ENSG00000270276, ENSG00000277775, ENSG00000273542, ENSG00000197061	1061	27	16792	10.5511	6.32084e-11	2.10955e-11	2.09484e-11
GOTERM_BP_DIRECT	GO:0045814~negative regulation of gene expression, epigenetic	22	1.65165	6.08803e-13	ENSG00000197153, ENSG00000276180, ENSG00000197238, ENSG00000197837, ENSG00000275379, ENSG00000274267, ENSG00000275126, ENSG00000119403, ENSG00000203811, ENSG00000278637, ENSG00000276966, ENSG00000278705, ENSG00000275714, ENSG00000278828, ENSG00000203852, ENSG00000183598, ENSG00000270882, ENSG00000277157, ENSG00000270276, ENSG00000277775, ENSG00000273542, ENSG00000197061	1061	50	16792	6.96369	2.35806e-09	5.89474e-10	5.85364e-10
GOTERM_BP_DIRECT	GO:0006335~DNA replication-dependent nucleosome assembly	18	1.35135	8.12362e-13	ENSG00000197153, ENSG00000276180, ENSG00000197238, ENSG00000197837, ENSG00000275379, ENSG00000274267, ENSG00000275126, ENSG00000278637, ENSG00000276966, ENSG00000278705, ENSG00000275714, ENSG00000278828, ENSG00000270882, ENSG00000277157, ENSG00000270276, ENSG00000277775, ENSG00000273542, ENSG00000197061	1061	32	16792	8.90245	3.14623e-09	6.29256e-10	6.24869e-10
GOTERM_BP_DIRECT	GO:0051290~protein heterotetramerization	19	1.42643	1.82794e-11	ENSG00000197153, ENSG00000276180, ENSG00000197238, ENSG00000197747, ENSG00000197837, ENSG00000275379, ENSG00000274267, ENSG00000275126, ENSG00000278637, ENSG00000276966, ENSG00000278705, ENSG00000275714, ENSG00000278828, ENSG00000270882, ENSG00000277157, ENSG00000270276, ENSG00000277775, ENSG00000273542, ENSG00000197061	1061	42	16792	7.15964	7.07965e-08	1.17994e-08	1.17171e-08
GOTERM_BP_DIRECT	GO:0045653~negative regulation of megakaryocyte differentiation	13	0.975976	4.90994e-11	ENSG00000276180, ENSG00000163737, ENSG00000197238, ENSG00000197837, ENSG00000275126, ENSG00000278637, ENSG00000276966, ENSG00000278705, ENSG00000270882, ENSG00000277157, ENSG00000270276, ENSG00000273542, ENSG00000197061	1061	18	16792	11.4303	1.90162e-07	2.7166e-08	2.69766e-08
GOTERM_BP_DIRECT	GO:0045815~positive regulation of gene expression, epigenetic	21	1.57658	6.11956e-10	ENSG00000197153, ENSG00000276180, ENSG00000197238, ENSG00000197837, ENSG00000275379, ENSG00000274267, ENSG00000275126, ENSG00000203811, ENSG00000278637, ENSG00000276966, ENSG00000278705, ENSG00000275714, ENSG00000278828, ENSG00000203852, ENSG00000183598, ENSG00000270882, ENSG00000277157, ENSG00000270276, ENSG00000277775, ENSG00000273542, ENSG00000197061	1061	62	16792	5.36062	2.3701e-06	2.96263e-07	2.94198e-07
GOTERM_BP_DIRECT	GO:0016233~telomere capping	13	0.975976	2.65953e-09	ENSG00000276180, ENSG00000197238, ENSG00000197837, ENSG00000275126, ENSG00000278637, ENSG00000276966, ENSG00000278705, ENSG00000270882, ENSG00000277157, ENSG00000270276, ENSG00000273542, ENSG00000197061, ENSG00000107960	1061	23	16792	8.94546	1.03003e-05	1.14448e-06	1.1365e-06
GOTERM_BP_DIRECT	GO:0006352~DNA-templated transcription, initiation	15	1.12613	1.49895e-08	ENSG00000276180, ENSG00000197238, ENSG00000136997, ENSG00000197837, ENSG00000275126, ENSG00000278637, ENSG00000276966, ENSG00000141384, ENSG00000278705, ENSG00000270882, ENSG00000273841, ENSG00000277157, ENSG00000270276, ENSG00000273542, ENSG00000197061	1061	36	16792	6.59441	5.80527e-05	5.68927e-06	5.64961e-06
GOTERM_BP_DIRECT	GO:0044267~cellular protein metabolic process	27	2.02703	1.61585e-08	ENSG00000197153, ENSG00000276180, ENSG00000120708, ENSG00000197238, ENSG00000275379, ENSG00000274267, ENSG00000170425, ENSG00000276966, ENSG00000275714, ENSG00000278705, ENSG00000278828, ENSG00000183598, ENSG00000270882, ENSG00000012223, ENSG00000141753, ENSG00000277157, ENSG00000277775, ENSG00000140564, ENSG00000071282, ENSG00000197837, ENSG00000275126, ENSG00000203811, ENSG00000278637, ENSG0000…	1061	118	16792	3.62134	6.258e-05	5.68927e-06	5.64961e-06
GOTERM_BP_DIRECT	GO:0006336~DNA replication-independent nucleosome assembly	12	0.900901	1.93052e-07	ENSG00000275126, ENSG00000197837, ENSG00000276180, ENSG00000278637, ENSG00000276966, ENSG00000278705, ENSG00000197238, ENSG00000270882, ENSG00000277157, ENSG00000270276, ENSG00000273542, ENSG00000197061	1061	26	16792	7.30457	0.000747411	6.07623e-05	6.03387e-05
GOTERM_BP_DIRECT	GO:1904837~beta-catenin-TCF complex assembly	15	1.12613	2.03953e-07	ENSG00000276180, ENSG00000196781, ENSG00000197238, ENSG00000136997, ENSG00000197837, ENSG00000275126, ENSG00000278637, ENSG00000276966, ENSG00000278705, ENSG00000270882, ENSG00000277157, ENSG00000140332, ENSG00000270276, ENSG00000273542, ENSG00000197061	1061	43	16792	5.5209	0.000789598	6.07623e-05	6.03387e-05
GOTERM_BP_DIRECT	GO:0031047~gene silencing by RNA	22	1.65165	5.21278e-06	ENSG00000197153, ENSG00000276180, ENSG00000197238, ENSG00000197837, ENSG00000275379, ENSG00000274267, ENSG00000275126, ENSG00000203811, ENSG00000278637, ENSG00000276966, ENSG00000278705, ENSG00000275714, ENSG00000278828, ENSG00000203852, ENSG00000095627, ENSG00000183598, ENSG00000270882, ENSG00000277157, ENSG00000270276, ENSG00000277775, ENSG00000273542, ENSG00000197061	1061	111	16792	3.1368	0.0199867	0.00144208	0.00143202
GOTERM_BP_DIRECT	GO:0006342~chromatin silencing	13	0.975976	1.54725e-05	ENSG00000180573, ENSG00000196787, ENSG00000196747, ENSG00000184270, ENSG00000272196, ENSG00000203812, ENSG00000184260, ENSG00000182095, ENSG00000276903, ENSG00000278463, ENSG00000124523, ENSG00000274997, ENSG00000276368	1061	45	16792	4.57212	0.0581653	0.003995	0.00396715
GOTERM_BP_DIRECT	GO:0006614~SRP-dependent cotranslational protein targeting to membrane	19	1.42643	2.03515e-05	ENSG00000149273, ENSG00000137818, ENSG00000198034, ENSG00000145592, ENSG00000112306, ENSG00000174444, ENSG00000197958, ENSG00000142541, ENSG00000145425, ENSG00000144713, ENSG00000147604, ENSG00000100316, ENSG00000137154, ENSG00000231500, ENSG00000140988, ENSG00000063177, ENSG00000105372, ENSG00000167526, ENSG00000105640	1061	94	16792	3.19899	0.0757956	0.00492633	0.00489199
GOTERM_BP_DIRECT	GO:0030148~sphingolipid biosynthetic process	13	0.975976	3.14355e-05	ENSG00000072210, ENSG00000172296, ENSG00000177076, ENSG00000132746, ENSG00000196542, ENSG00000163082, ENSG00000006534, ENSG00000170522, ENSG00000166224, ENSG00000163590, ENSG00000119915, ENSG00000141934, ENSG00000100596	1061	48	16792	4.28637	0.114632	0.00716175	0.00711182
GOTERM_BP_DIRECT	GO:0030335~positive regulation of cell migration	28	2.1021	3.55053e-05	ENSG00000112902, ENSG00000133067, ENSG00000185033, ENSG00000125845, ENSG00000120899, ENSG00000085741, ENSG00000163823, ENSG00000157404, ENSG00000112715, ENSG00000197461, ENSG00000001617, ENSG00000141738, ENSG00000140945, ENSG00000103888, ENSG00000113721, ENSG00000117525, ENSG00000170961, ENSG00000241186, ENSG00000157227, ENSG00000091409, ENSG00000100219, ENSG00000124406, ENSG00000100311, ENSG0000…	1061	184	16792	2.40839	0.128478	0.00763956	0.0075863
GOTERM_BP_DIRECT	GO:0006865~amino acid transport	11	0.825826	4.13533e-05	ENSG00000155465, ENSG00000149150, ENSG00000134294, ENSG00000168003, ENSG00000047597, ENSG00000115902, ENSG00000163817, ENSG00000105281, ENSG00000103257, ENSG00000136997, ENSG00000167703	1061	35	16792	4.97407	0.147997	0.00842955	0.00837079
GOTERM_BP_DIRECT	GO:0034080~CENP-A containing nucleosome assembly	12	0.900901	5.32268e-05	ENSG00000275126, ENSG00000197837, ENSG00000276180, ENSG00000278637, ENSG00000276966, ENSG00000278705, ENSG00000197238, ENSG00000270882, ENSG00000277157, ENSG00000270276, ENSG00000273542, ENSG00000197061	1061	43	16792	4.41672	0.186291	0.0103074	0.0102355
GOTERM_BP_DIRECT	GO:0000122~negative regulation of transcription from RNA polymerase II promoter	73	5.48048	6.65851e-05	ENSG00000157514, ENSG00000130751, ENSG00000177565, ENSG00000179981, ENSG00000114861, ENSG00000157557, ENSG00000175745, ENSG00000063438, ENSG00000140044, ENSG00000119403, ENSG00000118513, ENSG00000132170, ENSG00000125845, ENSG00000128917, ENSG00000168298, ENSG00000139083, ENSG00000183734, ENSG00000004848, ENSG00000136826, ENSG00000112715, ENSG00000072310, ENSG00000171476, ENSG00000265972, ENSG0000…	1061	720	16792	1.60464	0.227322	0.0122802	0.0121946
GOTERM_BP_DIRECT	GO:0002227~innate immune response in mucosa	9	0.675676	0.000100967	ENSG00000197903, ENSG00000180596, ENSG00000124635, ENSG00000158373, ENSG00000274290, ENSG00000234289, ENSG00000277224, ENSG00000184678, ENSG00000012223	1061	25	16792	5.69757	0.323663	0.0172748	0.0171544
[truncated: 210 more rows]
