# Supplementary material for: TAZ2 truncation confers overactivation of p300 and cellular vulnerability to HDAC inhibition
Source: Nat Commun. 2023 Sep 2;14:5362. doi: 10.1038/s41467-023-41245-2 (PMC10475075; doi:10.1038/s41467-023-41245-2)
Supplement: Supplementary file 9 — Supplementary Data 6 [file 41467_2023_41245_MOESM9_ESM.xlsx]

## Sheet: Supplementary Data 6
Supplementary Data 6: Crosslinked peptides of the p300 core identified by cross-linking mass spectrometry (CLMS)

## Sheet: Interlinks
Search Filename	Search Name	Subunit A	XL A	Subunit B	XL B	Subunit Name A	Subunit Name B	Common/Gene Name A	Common/Gene Name B	XL Scan	XL RT	XL m/z	XL Charge	XL PPM	Corr. XL PPM	Corr. XL Isotope	m/z A	Charge A	Sequence A	Protein Mods A	PPM A	Score A	EV A	m/z B	Charge B	Sequence B	Protein Mods B	PPM B	Score B	EV B	Ambiguous	Redundant	Subunit Names	Linkage Info	Redundant Count	Unique Count	CLMS-CSV	Crosslinker Number	Crosslinker	Reporter m/z A	Reporter m/z B	Reporter Int. A	Reporter Int. B	Reporter Corr. A	Reporter Corr. B
Intrasubunit Interlinks
p300 Core	p300 Core	Q09472	K1284	Q09472	K1704	Histone acetyltransferase p300	Histone acetyltransferase p300	EP300	EP300	8264	28.8665	657.645	3	1.91227	1.91227	0	415.231	2	TRKENK	XL:A-Alkene@1284	-1.3023	9.7	0.02	546.749	2	NHDHKMEK	XL:A-Alkene@1704	-1.11534	31.5	1.6e-05	FALSE	FALSE	EP300	EP300:K1284-EP300:K1704	1	1	20.60,sp|Q09472|EP300,sp|Q09472|EP300,1284,1704	1	DSSO 14N - 14N
p300 Core	p300 Core	Q09472	K1769	Q09472	K1774	Histone acetyltransferase p300	Histone acetyltransferase p300	EP300	EP300	10947	33.6272	626.807	4	2.33058	2.33058	0	649.827	2	VVQHTKGCKR	XL:A-Thiol(Unsaturated)@1769;Carbamidomethyl@1771	-0.848064	40.7	1.6e-07	594.779	2	KTNGGCPICK	XL:A-Alkene@1774;Carbamidomethyl@1779;Carbamidomethyl@1782	-1.4576	28.2	6.3e-08	FALSE	FALSE	EP300	EP300:K1769-EP300:K1774	1	1	34.45,sp|Q09472|EP300,sp|Q09472|EP300,1769,1774	1	DSSO 14N - 14N
p300 Core	p300 Core	Q09472	K1140	Q09472	K1769	Histone acetyltransferase p300	Histone acetyltransferase p300	EP300	EP300	12848	36.4759	541.013	4	2.12287	2.12287	0	501.242	2	VYKYCSK	XL:A-Alkene@1140;Carbamidomethyl@1142	-0.442835	30.5	5e-07	571.776	2	VVQHTKGCK	XL:A-Thiol(Unsaturated)@1769;Carbamidomethyl@1771	-0.886034	32.5	3e-06	FALSE	FALSE	EP300	EP300:K1140-EP300:K1769	2	1	31.50,sp|Q09472|EP300,sp|Q09472|EP300,1140,1769	1	DSSO 14N - 14N
p300 Core	p300 Core	Q09472	K1140	Q09472	K1769	Histone acetyltransferase p300	Histone acetyltransferase p300	EP300	EP300	12877	36.5215	541.012	4	1.67076	1.67076	0	501.242	2	VYKYCSK	XL:A-Alkene@1140;Carbamidomethyl@1142	-1.04135	29.3	4.5e-07	571.777	2	VVQHTKGCK	XL:A-Thiol(Unsaturated)@1769;Carbamidomethyl@1771	-1.23582	36.9	3.5e-07	FALSE	FALSE	EP300	EP300:K1140-EP300:K1769	2	1	33.10,sp|Q09472|EP300,sp|Q09472|EP300,1140,1769	1	DSSO 14N - 14N
p300 Core	p300 Core	Q09472	K1461	Q09472	K1469	Histone acetyltransferase p300	Histone acetyltransferase p300	EP300	EP300	15468	40.3026	383.221	4	6.02241	6.02241	0	412.745	2	IPKPKR	XL:A-Thiol(Unsaturated)@1461	-1.4757	29.8	6.2e-05	344.689	2	KMLDK	XL:A-Alkene@1469	-1.01534	22.7	0.0015	FALSE	FALSE	EP300	EP300:K1461-EP300:K1469	5	1	26.25,sp|Q09472|EP300,sp|Q09472|EP300,1461,1469	1	DSSO 14N - 14N
p300 Core	p300 Core	Q09472	K1461	Q09472	K1469	Histone acetyltransferase p300	Histone acetyltransferase p300	EP300	EP300	15487	40.3301	383.22	4	1.31157	1.31157	0	412.745	2	IPKPKR	XL:A-Thiol(Unsaturated)@1461	-1.71798	31.4	1.3e-05	344.689	2	KMLDK	XL:A-Alkene@1469	-1.59557	16.5	0.0064	FALSE	FALSE	EP300	EP300:K1461-EP300:K1469	5	1	23.95,sp|Q09472|EP300,sp|Q09472|EP300,1461,1469	1	DSSO 14N - 14N
p300 Core	p300 Core	Q09472	K1459|K1461	Q09472	K1590	Histone acetyltransferase p300	Histone acetyltransferase p300	EP300	EP300	16449	41.6752	672.7	3	3.6237	3.6237	0	396.758	2	IPKPKR	XL:A-Alkene@1459|XL:A-Alkene@1461	0.14004	17.2	0.0021	587.8	2	LYATMEKHK	XL:A-Alkene@1590	0.32564	31.7	1.3e-06	FALSE	FALSE	EP300	EP300:K1459|K1461-EP300:K1590	3	0	24.45,sp|Q09472|EP300,sp|Q09472|EP300,;1459|1461,1590	1	DSSO 14N - 14N
p300 Core	p300 Core	Q09472	K1461	Q09472	K1590	Histone acetyltransferase p300	Histone acetyltransferase p300	EP300	EP300	16449	41.6752	672.7	3	3.6237	3.6237	0	412.744	2	IPKPKR	XL:A-Thiol(Unsaturated)@1461	0.462543	22.9	8.6e-05	587.8	2	LYATMEKHK	XL:A-Alkene@1590	0.32564	31.7	1.3e-06	FALSE	FALSE	EP300	EP300:K1461-EP300:K1590	6	1	27.30,sp|Q09472|EP300,sp|Q09472|EP300,1461,1590	1	DSSO 14N - 14N
p300 Core	p300 Core	Q09472	K1461	Q09472	K1590	Histone acetyltransferase p300	Histone acetyltransferase p300	EP300	EP300	16460	41.6886	404.022	5	2.89872	2.89872	0	412.745	2	IPKPKR	XL:A-Thiol(Unsaturated)@1461	-1.96026	26.6	0.00026	392.203	3	LYATMEKHK	XL:A-Alkene@1590	-2.15935	25.2	1.8e-06	FALSE	FALSE	EP300	EP300:K1461-EP300:K1590	6	1	25.90,sp|Q09472|EP300,sp|Q09472|EP300,1461,1590	1	DSSO 14N - 14N
p300 Core	p300 Core	Q09472	K1461	Q09472	K1590	Histone acetyltransferase p300	Histone acetyltransferase p300	EP300	EP300	16475	41.7063	404.022	5	0.854184	0.854184	0	412.744	2	IPKPKR	XL:A-Thiol(Unsaturated)@1461	-0.50658	28.8	9e-05	392.202	3	LYATMEKHK	XL:A-Alkene@1590	-0.374558	23.8	8e-06	FALSE	FALSE	EP300	EP300:K1461-EP300:K1590	6	1	26.30,sp|Q09472|EP300,sp|Q09472|EP300,1461,1590	1	DSSO 14N - 14N
p300 Core	p300 Core	Q09472	K1459|K1461	Q09472	K1590	Histone acetyltransferase p300	Histone acetyltransferase p300	EP300	EP300	16485	41.7188	672.698	3	0.715924	0.715924	0	396.759	2	IPKPKR	XL:A-Alkene@1459|XL:A-Alkene@1461	-0.86813	14.8	0.0063	587.801	2	LYATMEKHK	XL:A-Alkene@1590	-1.88599	39.2	1.2e-07	FALSE	FALSE	EP300	EP300:K1459|K1461-EP300:K1590	3	0	27.00,sp|Q09472|EP300,sp|Q09472|EP300,;1459|1461,1590	1	DSSO 14N - 14N
p300 Core	p300 Core	Q09472	K1461	Q09472	K1590	Histone acetyltransferase p300	Histone acetyltransferase p300	EP300	EP300	16485	41.7188	672.698	3	0.715924	0.715924	0	412.745	2	IPKPKR	XL:A-Thiol(Unsaturated)@1461	-0.748861	22.1	0.00012	587.801	2	LYATMEKHK	XL:A-Alkene@1590	-1.88599	39.2	1.2e-07	FALSE	FALSE	EP300	EP300:K1461-EP300:K1590	6	1	30.65,sp|Q09472|EP300,sp|Q09472|EP300,1461,1590	1	DSSO 14N - 14N
p300 Core	p300 Core	Q09472	K1459	Q09472	K1469	Histone acetyltransferase p300	Histone acetyltransferase p300	EP300	EP300	18474	44.6288	458.589	3	0.430125	0.430125	0	318.708	2	IPKPK	XL:A-Alkene@1459	-0.941163	24.5	0.00022	344.689	2	KMLDK	XL:A-Alkene@1469	-0.725223	16.8	0.004	FALSE	FALSE	EP300	EP300:K1459-EP300:K1469	4	1	20.65,sp|Q09472|EP300,sp|Q09472|EP300,1459,1469	1	DSSO 14N - 14N
p300 Core	p300 Core	Q09472	K1459	Q09472	K1469	Histone acetyltransferase p300	Histone acetyltransferase p300	EP300	EP300	18500	44.6623	458.59	3	2.43092	2.43092	0	318.708	2	IPKPK	XL:A-Alkene@1459	-0.627396	23.9	0.00011	344.689	2	KMLDK	XL:A-Alkene@1469	-0.725223	14.2	0.0046	FALSE	FALSE	EP300	EP300:K1459-EP300:K1469	4	1	19.05,sp|Q09472|EP300,sp|Q09472|EP300,1459,1469	1	DSSO 14N - 14N
p300 Core	p300 Core	Q09472	K1140	Q09472	K1459	Histone acetyltransferase p300	Histone acetyltransferase p300	EP300	EP300	18989	45.2845	422.722	4	596.668	1.50492	1	517.228	2	VYKYCSK	XL:A-Thiol(Unsaturated)@1140;Carbamidomethyl@1142	-1.13416	38.3	1.6e-06	318.708	2	IPKPK	XL:A-Alkene@1459	-1.25493	20.3	0.0016	FALSE	FALSE	EP300	EP300:K1140-EP300:K1459	1	1	29.30,sp|Q09472|EP300,sp|Q09472|EP300,1140,1459	1	DSSO 14N - 14N
p300 Core	p300 Core	Q09472	K1459	Q09472	K1590	Histone acetyltransferase p300	Histone acetyltransferase p300	EP300	EP300	20443	47.4664	465.749	4	0.0335454	0.0335454	0	318.708	2	IPKPK	XL:A-Alkene@1459	-1.5687	19.7	0.0013	603.787	2	LYATMEKHK	XL:A-Thiol(Unsaturated)@1590	-1.11503	38.2	1.9e-07	FALSE	FALSE	EP300	EP300:K1459-EP300:K1590	8	1	28.95,sp|Q09472|EP300,sp|Q09472|EP300,1459,1590	1	DSSO 14N - 14N
p300 Core	p300 Core	Q09472	K1459	Q09472	K1590	Histone acetyltransferase p300	Histone acetyltransferase p300	EP300	EP300	20705	47.8578	465.75	4	2.00351	2.00351	0	318.708	2	IPKPK	XL:A-Alkene@1459	-1.25493	24.6	0.0015	603.787	2	LYATMEKHK	XL:A-Thiol(Unsaturated)@1590	-1.28065	43.1	2.6e-07	FALSE	FALSE	EP300	EP300:K1459-EP300:K1590	8	1	33.85,sp|Q09472|EP300,sp|Q09472|EP300,1459,1590	1	DSSO 14N - 14N
p300 Core	p300 Core	Q09472	K1140	Q09472	K1590	Histone acetyltransferase p300	Histone acetyltransferase p300	EP300	EP300	20792	47.9553	557.017	4	0.284154	0.284154	0	501.242	2	VYKYCSK	XL:A-Alkene@1140;Carbamidomethyl@1142	-0.442835	30.7	1.3e-06	603.786	2	LYATMEKHK	XL:A-Thiol(Unsaturated)@1590	-0.783786	28.9	4.5e-06	FALSE	FALSE	EP300	EP300:K1140-EP300:K1590	2	1	29.80,sp|Q09472|EP300,sp|Q09472|EP300,1140,1590	1	DSSO 14N - 14N
p300 Core	p300 Core	Q09472	K1140	Q09472	K1590	Histone acetyltransferase p300	Histone acetyltransferase p300	EP300	EP300	20847	48.0186	557.016	4	-1.25268	-1.25268	0	501.242	2	VYKYCSK	XL:A-Alkene@1140;Carbamidomethyl@1142	-1.04135	17.8	9.5e-05	603.786	2	LYATMEKHK	XL:A-Thiol(Unsaturated)@1590	-0.286921	32.8	3.9e-07	FALSE	FALSE	EP300	EP300:K1140-EP300:K1590	2	1	25.30,sp|Q09472|EP300,sp|Q09472|EP300,1140,1590	1	DSSO 14N - 14N
p300 Core	p300 Core	Q09472	K1459;K1461	Q09472	K1469	Histone acetyltransferase p300	Histone acetyltransferase p300	EP300	EP300	20934	48.1172	427.224	4	2.15086	2.15086	0	439.75	2	IPKPKR	XL:A-Alkene@1459;XL:A-Thiol(Unsaturated)@1461	-0.970418	25.5	2.9e-05	344.689	2	KMLDK	XL:A-Alkene@1469	-1.59557	19.1	0.0033	FALSE	FALSE	EP300	EP300:K1459;K1461-EP300:K1469	3	1	22.30,sp|Q09472|EP300,sp|Q09472|EP300,1459;1461,1469	2	DSSO 14N - 14N
p300 Core	p300 Core	Q09472	K1461	Q09472	K1468	Histone acetyltransferase p300	Histone acetyltransferase p300	EP300	EP300	21332	48.6321	473.264	4	1.77609	1.77609	0	396.759	2	IPKPKR	XL:A-Alkene@1461	-0.86813	26.8	0.00013	540.763	2	LQEWYKK	XL:A-Thiol(Unsaturated)@1468	-0.596166	19	0.00077	FALSE	FALSE	EP300	EP300:K1461-EP300:K1468	7	1	22.90,sp|Q09472|EP300,sp|Q09472|EP300,1461,1468	1	DSSO 14N - 14N
p300 Core	p300 Core	Q09472	K1461	Q09472	K1468	Histone acetyltransferase p300	Histone acetyltransferase p300	EP300	EP300	21354	48.6599	473.264	4	2.16382	2.16382	0	396.759	2	IPKPKR	XL:A-Alkene@1461	-0.86813	29.3	7.2e-06	540.763	2	LQEWYKK	XL:A-Thiol(Unsaturated)@1468	-0.966014	29.8	0.00015	FALSE	FALSE	EP300	EP300:K1461-EP300:K1468	7	1	29.55,sp|Q09472|EP300,sp|Q09472|EP300,1461,1468	1	DSSO 14N - 14N
p300 Core	p300 Core	Q09472	K1461	Q09472	K1468	Histone acetyltransferase p300	Histone acetyltransferase p300	EP300	EP300	21386	48.6974	378.812	5	-1.10657	-1.10657	0	412.744	2	IPKPKR	XL:A-Thiol(Unsaturated)@1461	0.462543	26.3	9.2e-05	540.763	2	LQEWYKK	XL:A-Thiol(Unsaturated)@1468	0.513377	20.7	0.00098	FALSE	FALSE	EP300	EP300:K1461-EP300:K1468	7	1	23.50,sp|Q09472|EP300,sp|Q09472|EP300,1461,1468	1	DSSO 14N - 14N
p300 Core	p300 Core	Q09472	K1637	Q09472	K1769	Histone acetyltransferase p300	Histone acetyltransferase p300	EP300	EP300	21896	49.4466	612.305	4	408.13	-2.3746	1	659.317	2	DKHLEFSSLR	XL:A-Thiol(Unsaturated)@1637	-1.46069	33.4	5.5e-08	555.791	2	VVQHTKGCK	XL:A-Alkene@1769;Carbamidomethyl@1771	-1.33497	33.9	2e-07	FALSE	FALSE	EP300	EP300:K1637-EP300:K1769	2	1	33.65,sp|Q09472|EP300,sp|Q09472|EP300,1637,1769	1	DSSO 14N - 14N
p300 Core	p300 Core	Q09472	K1637	Q09472	K1769	Histone acetyltransferase p300	Histone acetyltransferase p300	EP300	EP300	21897	49.4489	489.847	5	1.33888	1.33888	0	659.317	2	DKHLEFSSLR	XL:A-Thiol(Unsaturated)@1637	-1.00567	27.1	1e-06	571.777	2	VVQHTKGCK	XL:A-Thiol(Unsaturated)@1769;Carbamidomethyl@1771	-1.06093	28.4	4.5e-06	FALSE	FALSE	EP300	EP300:K1637-EP300:K1769	2	1	27.75,sp|Q09472|EP300,sp|Q09472|EP300,1637,1769	1	DSSO 14N - 14N
p300 Core	p300 Core	Q09472	K1287	Q09472	K1760	Histone acetyltransferase p300	Histone acetyltransferase p300	EP300	EP300	23586	51.9524	630.288	4	4.74165	4.74165	0	439.225	2	ENKFSAK	XL:A-Alkene@1287	-0.586137	15.3	1.9e-06	812.342	2	NANCSLPSCQKMK	Carbamidomethyl@1753;Carbamidomethyl@1758;XL:A-Thiol(Unsaturated)@1760	-0.928731	17.2	6.4e-05	FALSE	FALSE	EP300	EP300:K1287-EP300:K1760	1	1	16.25,sp|Q09472|EP300,sp|Q09472|EP300,1287,1760	1	DSSO 14N - 14N
p300 Core	p300 Core	Q09472	K1461	Q09472	K1592	Histone acetyltransferase p300	Histone acetyltransferase p300	EP300	EP300	27375	57.296	518.298	4	0.242661	0.242661	0	396.759	2	IPKPKR	XL:A-Alkene@1461	-1.8763	23.5	0.0018	630.833	2	HKEVFFVIR	XL:A-Thiol(Unsaturated)@1592	-2.17826	37.5	3.3e-06	FALSE	FALSE	EP300	EP300:K1461-EP300:K1592	6	1	30.50,sp|Q09472|EP300,sp|Q09472|EP300,1461,1592	1	DSSO 14N - 14N
p300 Core	p300 Core	Q09472	K1459|K1461	Q09472	K1592	Histone acetyltransferase p300	Histone acetyltransferase p300	EP300	EP300	27422	57.3473	518.298	4	0.832612	0.832612	0	412.744	2	IPKPKR	XL:A-Thiol(Unsaturated)@1459|XL:A-Thiol(Unsaturated)@1461	0.220262	21.2	0.0012	630.831	2	HKEVFFVIR	XL:A-Thiol(Unsaturated)@1592	0.675113	37.1	4.3e-08	FALSE	FALSE	EP300	EP300:K1459|K1461-EP300:K1592	1	0	29.15,sp|Q09472|EP300,sp|Q09472|EP300,;1459|1461,1592	1	DSSO 14N - 14N
p300 Core	p300 Core	Q09472	K1461	Q09472	K1592	Histone acetyltransferase p300	Histone acetyltransferase p300	EP300	EP300	27422	57.3473	518.298	4	0.832612	0.832612	0	396.758	2	IPKPKR	XL:A-Alkene@1461	0.392082	24.1	3e-05	630.831	2	HKEVFFVIR	XL:A-Thiol(Unsaturated)@1592	0.675113	37.1	4.3e-08	FALSE	FALSE	EP300	EP300:K1461-EP300:K1592	6	1	30.60,sp|Q09472|EP300,sp|Q09472|EP300,1461,1592	1	DSSO 14N - 14N
p300 Core	p300 Core	Q09472	K1050	Q09472	K1140	Histone acetyltransferase p300	Histone acetyltransferase p300	EP300	EP300	28921	60.2369	535.019	4	469.53	-0.41556	1	559.29	2	IFKPEELR	XL:A-Thiol(Unsaturated)@1050	-1.14512	27.3	2.3e-05	501.242	2	VYKYCSK	XL:A-Alkene@1140;Carbamidomethyl@1142	-1.04135	24.1	8.4e-05	FALSE	FALSE	EP300	EP300:K1050-EP300:K1140	3	1	25.70,sp|Q09472|EP300,sp|Q09472|EP300,1050,1140	1	DSSO 14N - 14N
p300 Core	p300 Core	Q09472	K1488	Q09472	K1590	Histone acetyltransferase p300	Histone acetyltransferase p300	EP300	EP300	30769	63.2806	652.122	5	307.526	-0.764902	1	678.009	3	IVHDYKDIFKQATEDR	XL:A-Alkene@1488	0.188903	28.2	6.6e-08	587.8	2	LYATMEKHK	XL:A-Alkene@1590	-0.184738	34.7	2.5e-07	FALSE	FALSE	EP300	EP300:K1488-EP300:K1590	2	1	31.45,sp|Q09472|EP300,sp|Q09472|EP300,1488,1590	1	DSSO 14N - 14N
p300 Core	p300 Core	Q09472	K1459	Q09472	K1592	Histone acetyltransferase p300	Histone acetyltransferase p300	EP300	EP300	31269	63.8432	479.273	4	1.11122	1.11122	0	318.708	2	IPKPK	XL:A-Alkene@1459	-0.31363	21.9	0.00024	630.831	2	HKEVFFVIR	XL:A-Thiol(Unsaturated)@1592	0.19955	38.6	4.4e-07	FALSE	FALSE	EP300	EP300:K1459-EP300:K1592	5	1	30.25,sp|Q09472|EP300,sp|Q09472|EP300,1459,1592	1	DSSO 14N - 14N
p300 Core	p300 Core	Q09472	K1459	Q09472	K1592	Histone acetyltransferase p300	Histone acetyltransferase p300	EP300	EP300	31329	63.913	479.273	4	0.728369	0.728369	0	318.708	2	IPKPK	XL:A-Alkene@1459	-1.5687	20.5	0.00027	614.846	2	HKEVFFVIR	XL:A-Alkene@1592	-1.15389	38.3	7.3e-08	FALSE	FALSE	EP300	EP300:K1459-EP300:K1592	5	1	29.40,sp|Q09472|EP300,sp|Q09472|EP300,1459,1592	1	DSSO 14N - 14N
p300 Core	p300 Core	Q09472	K1459	Q09472	K1592	Histone acetyltransferase p300	Histone acetyltransferase p300	EP300	EP300	31514	64.1211	479.524	4	526.004	1.52628	1	318.708	2	IPKPK	XL:A-Alkene@1459	0.000137587	17	0.00011	630.831	2	HKEVFFVIR	XL:A-Thiol(Unsaturated)@1592	0.516592	35	1.9e-07	FALSE	FALSE	EP300	EP300:K1459-EP300:K1592	5	1	26.00,sp|Q09472|EP300,sp|Q09472|EP300,1459,1592	1	DSSO 14N - 14N
p300 Core	p300 Core	Q09472	K1336	Q09472	K1592	Histone acetyltransferase p300	Histone acetyltransferase p300	EP300	EP300	32186	64.9356	580.811	4	1.23317	1.23317	0	521.784	2	TVEVKPGMK	XL:A-Alkene@1336	-0.364085	9.3	0.024	630.832	2	HKEVFFVIR	XL:A-Thiol(Unsaturated)@1592	-0.593054	32.8	7e-08	FALSE	FALSE	EP300	EP300:K1336-EP300:K1592	1	1	21.05,sp|Q09472|EP300,sp|Q09472|EP300,1336,1592	1	DSSO 14N - 14N
p300 Core	p300 Core	Q09472	K1637	Q09472	K1812	Histone acetyltransferase p300	Histone acetyltransferase p300	EP300	EP300	33178	66.0312	479.749	4	1.61746	1.61746	0	659.317	2	DKHLEFSSLR	XL:A-Thiol(Unsaturated)@1637	-0.702327	37.8	1.6e-08	307.16	2	QKLR	Gln->pyro-Glu@1811;XL:A-Thiol(Unsaturated)@1812	-1.10772	10.9	0.029	FALSE	FALSE	EP300	EP300:K1637-EP300:K1812	1	1	24.35,sp|Q09472|EP300,sp|Q09472|EP300,1637,1812	1	DSSO 14N - 14N
p300 Core	p300 Core	Q09472	K1468	Q09472	K1488	Histone acetyltransferase p300	Histone acetyltransferase p300	EP300	EP300	35890	69.6809	792.387	3	425.125	2.32614	1	524.774	2	LQEWYKK	XL:A-Alkene@1468	4.84449	17	0.0015	638.812	2	DIFKQATEDR	XL:A-Alkene@1488	-0.560926	36.9	1.1e-07	FALSE	FALSE	EP300	EP300:K1468-EP300:K1488	17	4	26.95,sp|Q09472|EP300,sp|Q09472|EP300,1468,1488	1	DSSO 14N - 14N
p300 Core	p300 Core	Q09472	K1468	Q09472	K1488	Histone acetyltransferase p300	Histone acetyltransferase p300	EP300	EP300	35901	69.6922	792.05	3	-0.631478	-0.631478	0	524.774	2	LQEWYKK	XL:A-Alkene@1468	4.65393	13.5	0.0011	638.812	2	DIFKQATEDR	XL:A-Alkene@1488	-0.404386	36.8	3.2e-08	FALSE	FALSE	EP300	EP300:K1468-EP300:K1488	17	4	25.15,sp|Q09472|EP300,sp|Q09472|EP300,1468,1488	1	DSSO 14N - 14N
p300 Core	p300 Core	Q09472	K1468	Q09472	K1488	Histone acetyltransferase p300	Histone acetyltransferase p300	EP300	EP300	35908	69.7035	792.052	3	0.988835	0.988835	0	524.774	2	LQEWYKK	XL:A-Alkene@1468	5.03505	17.6	0.0032	638.812	2	DIFKQATEDR	XL:A-Alkene@1488	-0.091305	38.5	4.4e-08	FALSE	FALSE	EP300	EP300:K1468-EP300:K1488	17	4	28.05,sp|Q09472|EP300,sp|Q09472|EP300,1468,1488	1	DSSO 14N - 14N
p300 Core	p300 Core	Q09472	K1468	Q09472	K1592	Histone acetyltransferase p300	Histone acetyltransferase p300	EP300	EP300	38857	73.3575	582.308	4	2.07836	2.07836	0	524.777	2	LQEWYKK	XL:A-Alkene@1468	-0.491132	21.8	0.0026	630.832	2	HKEVFFVIR	XL:A-Thiol(Unsaturated)@1592	-0.751575	33.7	3.5e-08	FALSE	FALSE	EP300	EP300:K1468-EP300:K1592	8	1	27.75,sp|Q09472|EP300,sp|Q09472|EP300,1468,1592	1	DSSO 14N - 14N
p300 Core	p300 Core	Q09472	K1468	Q09472	K1592	Histone acetyltransferase p300	Histone acetyltransferase p300	EP300	EP300	38902	73.4074	582.307	4	1.13338	1.13338	0	540.763	2	LQEWYKK	XL:A-Thiol(Unsaturated)@1468	-0.966014	22.7	0.0028	614.846	2	HKEVFFVIR	XL:A-Alkene@1592	-1.15389	34	2.5e-07	FALSE	FALSE	EP300	EP300:K1468-EP300:K1592	8	1	28.35,sp|Q09472|EP300,sp|Q09472|EP300,1468,1592	1	DSSO 14N - 14N
p300 Core	p300 Core	P04637	K120	P04637	K139	Cellular tumor antigen p53	Cellular tumor antigen p53	TP53	TP53	54606	95.0084	1325.9	4	379.84	1.03995	2	1219.59	2	LGFLHSGTAKSVTCTYSPALNK	XL:A-Thiol(Unsaturated)@120;Carbamidomethyl@124	4.16315	21.1	2.2e-07	1438.18	2	MFCQLAKTCPVQLWVDSTPPPGTR	Carbamidomethyl@135;XL:A-Thiol(Unsaturated)@139;Carbamidomethyl@141	-4.07256	22	3.5e-08	FALSE	FALSE	TP53	TP53:K120-TP53:K139	1	1	21.55,sp|P04637|TP53,sp|P04637|TP53,120,139	1	DSSO 14N - 14N
p300 Core+p53	p300 Core+p53	P04637	K305	P04637	K357	Cellular tumor antigen p53	Cellular tumor antigen p53	TP53	TP53	15669	37.1443	626.312	5	-1.29137	-1.29137	0	617.999	3	KKGEPHHELPPGSTKR	XL:A-Alkene@305	-0.345827	22.4	6.1e-06	613.793	2	DAQAGKEPGGSR	XL:A-Alkene@357	-1.40018	26.4	1.4e-06	FALSE	FALSE	TP53	TP53:K305-TP53:K357	2	1	24.40,sp|P04637|TP53,sp|P04637|TP53,305,357	1	DSSO 14N - 14N
p300 Core+p53	p300 Core+p53	P04637	K319	P04637	K370	Cellular tumor antigen p53	Cellular tumor antigen p53	TP53	TP53	16401	38.3969	874.448	3	387.659	4.59627	1	761.896	2	ALPNNTSSSPQPKK	XL:A-Alkene@319	0.17979	6.8	0.00084	540.766	2	AHSSHLKSK	XL:A-Thiol(Unsaturated)@370	0.338299	26.9	4.1e-07	FALSE	FALSE	TP53	TP53:K319-TP53:K370	1	1	16.85,sp|P04637|TP53,sp|P04637|TP53,319,370	1	DSSO 14N - 14N
p300 Core+p53	p300 Core+p53	Q09472	K1461	Q09472	K1469	Histone acetyltransferase p300	Histone acetyltransferase p300	EP300	EP300	18621	41.6587	383.22	4	2.50924	2.50924	0	412.745	2	IPKPKR	XL:A-Thiol(Unsaturated)@1461	-0.991141	29.4	0.00036	344.689	2	KMLDK	XL:A-Alkene@1469	-0.725223	17.9	0.0035	FALSE	FALSE	EP300	EP300:K1461-EP300:K1469	5	1	23.65,sp|Q09472|EP300,sp|Q09472|EP300,1461,1469	1	DSSO 14N - 14N
p300 Core+p53	p300 Core+p53	P04637	K292;K305	P04637	K357	Cellular tumor antigen p53	Cellular tumor antigen p53	TP53	TP53	19100	42.2602	794.87	4	317.211	1.13791	1	603.962	3	KGEPHHELPPGSTKR	XL:A-Alkene@292&XL:A-Thiol(Unsaturated)@305|XL:A-Thiol(Unsaturated)@292&XL:A-Alkene@305	-1.0866	9.8	0.017	613.793	2	DAQAGKEPGGSR	XL:A-Alkene@357	-2.3777	25.4	3.7e-06	FALSE	FALSE	TP53	TP53:K292;K305-TP53:K357	1	1	17.60,sp|P04637|TP53,sp|P04637|TP53,;292&305|292&305,357	2	DSSO 14N - 14N
p300 Core+p53	p300 Core+p53	P04637	K373	P04637	K381;K382	Cellular tumor antigen p53	Cellular tumor antigen p53	TP53	TP53	21015	44.8644	507.748	4	-0.493504	-0.493504	0	409.213	2	KGQSTSR	XL:A-Alkene@373	-2.52559	27.1	6.8e-07	552.265	2	HKKLMFK	XL:A-Thiol(Unsaturated)@381;XL:A-Thiol(Unsaturated)@382	-2.57856	17.4	3.7e-05	FALSE	FALSE	TP53	TP53:K373-TP53:K381;K382	3	1	22.25,sp|P04637|TP53,sp|P04637|TP53,373,381;382	2	DSSO 14N - 14N
p300 Core+p53	p300 Core+p53	Q09472	K1459	Q09472	K1590	Histone acetyltransferase p300	Histone acetyltransferase p300	EP300	EP300	23263	48.0454	465.75	4	0.624536	0.624536	0	318.708	2	IPKPK	XL:A-Alkene@1459	-1.5687	15.6	0.0022	603.787	2	LYATMEKHK	XL:A-Thiol(Unsaturated)@1590	-1.44627	29.9	1.2e-06	FALSE	FALSE	EP300	EP300:K1459-EP300:K1590	8	1	22.75,sp|Q09472|EP300,sp|Q09472|EP300,1459,1590	1	DSSO 14N - 14N
p300 Core+p53	p300 Core+p53	Q09472	K1336	Q09472	K1469	Histone acetyltransferase p300	Histone acetyltransferase p300	EP300	EP300	23688	48.8127	445.733	4	3.41337	3.41337	0	537.77	2	TVEVKPGMK	XL:A-Thiol(Unsaturated)@1336	-0.659433	12.2	0.0049	344.689	2	KMLDK	XL:A-Alkene@1469	-0.435106	11.4	0.009	FALSE	FALSE	EP300	EP300:K1336-EP300:K1469	1	1	11.80,sp|Q09472|EP300,sp|Q09472|EP300,1336,1469	1	DSSO 14N - 14N
p300 Core+p53	p300 Core+p53	Q09472	K1459;K1461	Q09472	K1469	Histone acetyltransferase p300	Histone acetyltransferase p300	EP300	EP300	23817	48.9928	427.223	4	1.86446	1.86446	0	439.75	2	IPKPKR	XL:A-Alkene@1459&XL:A-Thiol(Unsaturated)@1461|XL:A-Thiol(Unsaturated)@1459&XL:A-Alkene@1461	-0.970418	21.2	0.0019	344.689	2	KMLDK	XL:A-Alkene@1469	-0.725223	20.6	0.0038	FALSE	FALSE	EP300	EP300:K1459;K1461-EP300:K1469	3	1	20.90,sp|Q09472|EP300,sp|Q09472|EP300,;1459&1461|1459&1461,1469	2	DSSO 14N - 14N
p300 Core+p53	p300 Core+p53	Q09472	K1459	Q09472	K1568	Histone acetyltransferase p300	Histone acetyltransferase p300	EP300	EP300	24085	49.416	429.742	4	0.0833402	0.0833402	0	318.708	2	IPKPK	XL:A-Alkene@1459	-2.19623	15.1	0.00034	531.771	2	SSLSRGNKK	XL:A-Thiol(Unsaturated)@1568	0.310825	12.3	0.099	FALSE	FALSE	EP300	EP300:K1459-EP300:K1568	4	1	13.70,sp|Q09472|EP300,sp|Q09472|EP300,1459,1568	1	DSSO 14N - 14N
p300 Core+p53	p300 Core+p53	Q09472	K1459	Q09472	K1568	Histone acetyltransferase p300	Histone acetyltransferase p300	EP300	EP300	24112	49.452	429.743	4	0.866326	0.866326	0	318.708	2	IPKPK	XL:A-Alkene@1459	-1.25493	18.4	0.00055	531.771	2	SSLSRGNKK	XL:A-Thiol(Unsaturated)@1568	1.06303	14.6	0.045	FALSE	FALSE	EP300	EP300:K1459-EP300:K1568	4	1	16.50,sp|Q09472|EP300,sp|Q09472|EP300,1459,1568	1	DSSO 14N - 14N
p300 Core+p53	p300 Core+p53	Q09472	K1469	Q09472	K1568	Histone acetyltransferase p300	Histone acetyltransferase p300	EP300	EP300	24244	49.6041	442.733	4	0.503394	0.503394	0	344.689	2	KMLDK	XL:A-Alkene@1469	-0.725223	18	0.0031	531.771	2	SSLSRGNKK	XL:A-Thiol(Unsaturated)@1568	1.06303	10.4	0.089	FALSE	FALSE	EP300	EP300:K1469-EP300:K1568	4	1	14.20,sp|Q09472|EP300,sp|Q09472|EP300,1469,1568	1	DSSO 14N - 14N
p300 Core+p53	p300 Core+p53	Q09472	K1469	Q09472	K1568	Histone acetyltransferase p300	Histone acetyltransferase p300	EP300	EP300	24311	49.6799	442.733	4	-0.39474	-0.39474	0	344.689	2	KMLDK	XL:A-Alkene@1469	-0.435106	15.5	0.0044	531.771	2	SSLSRGNKK	XL:A-Thiol(Unsaturated)@1568	1.62718	13.6	0.022	FALSE	FALSE	EP300	EP300:K1469-EP300:K1568	4	1	14.55,sp|Q09472|EP300,sp|Q09472|EP300,1469,1568	1	DSSO 14N - 14N
p300 Core+p53	p300 Core+p53	P04637	K164	P04637	K292	Cellular tumor antigen p53	Cellular tumor antigen p53	TP53	TP53	24827	50.3392	597.459	6	278.825	-1.62043	1	665.316	3	AMAIYKQSQHMTEVVR	XL:A-Thiol(Unsaturated)@164;Oxidation@169	-1.50185	18.9	2.3e-05	523.267	3	KGEPHHELPPGSTK	XL:A-Alkene@292	-0.646721	15.6	0.00024	FALSE	FALSE	TP53	TP53:K164-TP53:K292	18	4	17.25,sp|P04637|TP53,sp|P04637|TP53,164,292	1	DSSO 14N - 14N
p300 Core+p53	p300 Core+p53	P04637	K164	P04637	K292	Cellular tumor antigen p53	Cellular tumor antigen p53	TP53	TP53	25683	51.4422	716.551	5	1.74303	1.74303	0	654.658	3	AMAIYKQSQHMTEVVR	Oxidation@160;XL:A-Alkene@164	-1.61322	20.8	2.3e-05	800.384	2	KGEPHHELPPGSTK	XL:A-Thiol(Unsaturated)@292	-1.6998	36.1	2.4e-07	FALSE	FALSE	TP53	TP53:K164-TP53:K292	18	4	28.45,sp|P04637|TP53,sp|P04637|TP53,164,292	1	DSSO 14N - 14N
p300 Core+p53	p300 Core+p53	P04637	K164	P04637	K291|K292	Cellular tumor antigen p53	Cellular tumor antigen p53	TP53	TP53	26553	52.8451	738.97	5	1.07484	1.07484	0	989.47	2	AMAIYKQSQHMTEVVR	XL:A-Thiol(Unsaturated)@164	1.11741	26.1	4e-07	565.966	3	KKGEPHHELPPGSTK	XL:A-Alkene@291|XL:A-Alkene@292	-0.914188	18.8	3.1e-05	FALSE	FALSE	TP53	TP53:K164-TP53:K291|K292	8	1	22.45,sp|P04637|TP53,sp|P04637|TP53,164,;291|292	1	DSSO 14N - 14N
p300 Core+p53	p300 Core+p53	P04637	K164	P04637	K292	Cellular tumor antigen p53	Cellular tumor antigen p53	TP53	TP53	26561	52.8546	923.464	4	3.59276	3.59276	0	989.469	2	AMAIYKQSQHMTEVVR	XL:A-Thiol(Unsaturated)@164	1.92592	23	3.4e-06	848.444	2	KKGEPHHELPPGSTK	XL:A-Alkene@292	0.100968	13.3	0.00021	FALSE	FALSE	TP53	TP53:K164-TP53:K292	18	4	18.15,sp|P04637|TP53,sp|P04637|TP53,164,292	1	DSSO 14N - 14N
p300 Core+p53	p300 Core+p53	P04637	K164	P04637	K292	Cellular tumor antigen p53	Cellular tumor antigen p53	TP53	TP53	26634	52.9505	738.971	5	1.24026	1.24026	0	989.472	2	AMAIYKQSQHMTEVVR	XL:A-Thiol(Unsaturated)@164	-1.61132	37.7	6e-09	565.966	3	KKGEPHHELPPGSTK	XL:A-Alkene@292	-1.44425	19.2	1.5e-05	FALSE	FALSE	TP53	TP53:K164-TP53:K292	18	4	28.45,sp|P04637|TP53,sp|P04637|TP53,164,292	1	DSSO 14N - 14N
p300 Core+p53	p300 Core+p53	P04637	K164	P04637	K291|K292	Cellular tumor antigen p53	Cellular tumor antigen p53	TP53	TP53	26643	52.9617	615.976	6	0.50883	0.50883	0	659.983	3	AMAIYKQSQHMTEVVR	XL:A-Thiol(Unsaturated)@164	-0.51125	15.1	8.9e-05	576.624	3	KKGEPHHELPPGSTK	XL:A-Thiol(Unsaturated)@291|XL:A-Thiol(Unsaturated)@292	-1.83915	25.6	3.4e-06	FALSE	FALSE	TP53	TP53:K164-TP53:K291|K292	8	1	20.35,sp|P04637|TP53,sp|P04637|TP53,164,;291|292	1	DSSO 14N - 14N
p300 Core+p53	p300 Core+p53	P04637	K164	P04637	K291|K292	Cellular tumor antigen p53	Cellular tumor antigen p53	TP53	TP53	26717	53.0659	923.716	4	276.793	4.8657	1	989.471	2	AMAIYKQSQHMTEVVR	XL:A-Thiol(Unsaturated)@164	0.308893	21.4	1.4e-06	864.429	2	KKGEPHHELPPGSTK	XL:A-Thiol(Unsaturated)@291|XL:A-Thiol(Unsaturated)@292	0.949778	23.1	8e-06	FALSE	FALSE	TP53	TP53:K164-TP53:K291|K292	8	1	22.25,sp|P04637|TP53,sp|P04637|TP53,164,;291|292	1	DSSO 14N - 14N
p300 Core+p53	p300 Core+p53	P04637	K164	P04637	K292	Cellular tumor antigen p53	Cellular tumor antigen p53	TP53	TP53	26717	53.0659	923.716	4	276.793	4.8657	1	989.471	2	AMAIYKQSQHMTEVVR	XL:A-Thiol(Unsaturated)@164	0.308893	21.4	1.4e-06	848.445	2	KKGEPHHELPPGSTK	XL:A-Alkene@292	-0.606208	21.6	4.2e-06	FALSE	FALSE	TP53	TP53:K164-TP53:K292	18	4	21.50,sp|P04637|TP53,sp|P04637|TP53,164,292	1	DSSO 14N - 14N
p300 Core+p53	p300 Core+p53	P04637	K164	P04637	K291|K292	Cellular tumor antigen p53	Cellular tumor antigen p53	TP53	TP53	26779	53.1407	923.463	4	2.99726	2.99726	0	973.484	2	AMAIYKQSQHMTEVVR	XL:A-Alkene@164	0.380376	42	6.3e-10	848.444	2	KKGEPHHELPPGSTK	XL:A-Alkene@291|XL:A-Alkene@292	0.690283	29.5	1.7e-07	FALSE	FALSE	TP53	TP53:K164-TP53:K291|K292	8	1	35.75,sp|P04637|TP53,sp|P04637|TP53,164,;291|292	1	DSSO 14N - 14N
p300 Core+p53	p300 Core+p53	P04637	K164	P04637	K292;K305	Cellular tumor antigen p53	Cellular tumor antigen p53	TP53	TP53	27171	53.6281	782.973	5	0.199723	0.199723	0	654.658	3	AMAIYKQSQHMTEVVR	Oxidation@160;XL:A-Alkene@164	-1.46047	19.4	2.6e-05	905.439	2	KGEPHHELPPGSTKR	XL:A-Alkene@292;XL:A-Thiol(Unsaturated)@305	-0.908544	12.3	0.0013	FALSE	FALSE	TP53	TP53:K164-TP53:K292;K305	11	2	15.85,sp|P04637|TP53,sp|P04637|TP53,164,292;305	2	DSSO 14N - 14N
p300 Core+p53	p300 Core+p53	P04637	K164	P04637	K291|K292	Cellular tumor antigen p53	Cellular tumor antigen p53	TP53	TP53	27280	53.758	739.17	5	272.108	0.182119	1	989.473	2	AMAIYKQSQHMTEVVR	XL:A-Thiol(Unsaturated)@164	-1.91451	43.4	4.3e-10	565.966	3	KKGEPHHELPPGSTK	XL:A-Alkene@291|XL:A-Alkene@292	-2.15101	23.3	4.5e-06	FALSE	FALSE	TP53	TP53:K164-TP53:K291|K292	8	1	33.35,sp|P04637|TP53,sp|P04637|TP53,164,;291|292	1	DSSO 14N - 14N
p300 Core+p53	p300 Core+p53	P04637	K164	P04637	K305;K291|K292	Cellular tumor antigen p53	Cellular tumor antigen p53	TP53	TP53	27531	54.1045	805.794	5	499.135	0.192175	2	973.486	2	AMAIYKQSQHMTEVVR	XL:A-Alkene@164	-1.46865	27	4.2e-07	646.66	3	KKGEPHHELPPGSTKR	XL:A-Thiol(Unsaturated)@305;XL:A-Alkene@291|XL:A-Alkene@292	-0.982364	15.8	0.00075	FALSE	FALSE	TP53	TP53:K164-TP53:K305;K291|K292	5	0	21.40,sp|P04637|TP53,sp|P04637|TP53,164,305;291|292	2	DSSO 14N - 14N
p300 Core+p53	p300 Core+p53	P04637	K164	P04637	K305;K291|K292	Cellular tumor antigen p53	Cellular tumor antigen p53	TP53	TP53	27538	54.1144	805.393	5	0.767902	0.767902	0	989.471	2	AMAIYKQSQHMTEVVR	XL:A-Thiol(Unsaturated)@164	-0.49962	23.1	9.4e-07	646.66	3	KKGEPHHELPPGSTKR	XL:A-Thiol(Unsaturated)@305;XL:A-Alkene@291|XL:A-Alkene@292	-0.982364	11.1	0.0041	FALSE	FALSE	TP53	TP53:K164-TP53:K305;K291|K292	5	0	17.10,sp|P04637|TP53,sp|P04637|TP53,164,305;291|292	2	DSSO 14N - 14N
p300 Core+p53	p300 Core+p53	P04637	K164	P04637	K305;K291|K292	Cellular tumor antigen p53	Cellular tumor antigen p53	TP53	TP53	27596	54.1808	805.594	5	250.558	1.08684	1	989.471	2	AMAIYKQSQHMTEVVR	XL:A-Thiol(Unsaturated)@164	-0.49962	27.5	4.6e-08	646.66	3	KKGEPHHELPPGSTKR	XL:A-Thiol(Unsaturated)@305;XL:A-Alkene@291|XL:A-Alkene@292	-0.363801	15.2	0.00011	FALSE	FALSE	TP53	TP53:K164-TP53:K305;K291|K292	5	0	21.35,sp|P04637|TP53,sp|P04637|TP53,164,305;291|292	2	DSSO 14N - 14N
p300 Core+p53	p300 Core+p53	P04637	K164	P04637	K292	Cellular tumor antigen p53	Cellular tumor antigen p53	TP53	TP53	27917	54.5649	594.627	6	0.285064	0.285064	0	659.983	3	AMAIYKQSQHMTEVVR	XL:A-Thiol(Unsaturated)@164	0.0948259	23.8	2.7e-06	533.924	3	KGEPHHELPPGSTK	XL:A-Thiol(Unsaturated)@292	0.596512	26.1	6.5e-05	FALSE	FALSE	TP53	TP53:K164-TP53:K292	18	4	24.95,sp|P04637|TP53,sp|P04637|TP53,164,292	1	DSSO 14N - 14N
p300 Core+p53	p300 Core+p53	P04637	K164	P04637	K292	Cellular tumor antigen p53	Cellular tumor antigen p53	TP53	TP53	28113	54.8142	891.437	4	0.155433	0.155433	0	973.486	2	AMAIYKQSQHMTEVVR	XL:A-Alkene@164	-1.16048	35.6	4.8e-08	784.398	2	KGEPHHELPPGSTK	XL:A-Alkene@292	-1.907	29.3	9.1e-07	FALSE	FALSE	TP53	TP53:K164-TP53:K292	18	4	32.45,sp|P04637|TP53,sp|P04637|TP53,164,292	1	DSSO 14N - 14N
p300 Core+p53	p300 Core+p53	P04637	K164	P04637	K292	Cellular tumor antigen p53	Cellular tumor antigen p53	TP53	TP53	28160	54.8758	891.437	4	0.361071	0.361071	0	989.471	2	AMAIYKQSQHMTEVVR	XL:A-Thiol(Unsaturated)@164	-0.297492	33.6	2.4e-08	800.384	2	KGEPHHELPPGSTK	XL:A-Thiol(Unsaturated)@292	-1.57486	33.8	1e-07	FALSE	FALSE	TP53	TP53:K164-TP53:K292	18	4	33.70,sp|P04637|TP53,sp|P04637|TP53,164,292	1	DSSO 14N - 14N
p300 Core+p53	p300 Core+p53	P04637	K164	P04637	K292	Cellular tumor antigen p53	Cellular tumor antigen p53	TP53	TP53	28221	54.9582	713.551	5	281.172	-0.533016	1	659.984	3	AMAIYKQSQHMTEVVR	XL:A-Thiol(Unsaturated)@164	-0.965807	10.4	0.00027	800.384	2	KGEPHHELPPGSTK	XL:A-Thiol(Unsaturated)@292	-1.6998	26.3	2e-06	FALSE	FALSE	TP53	TP53:K164-TP53:K292	18	4	18.35,sp|P04637|TP53,sp|P04637|TP53,164,292	1	DSSO 14N - 14N
p300 Core+p53	p300 Core+p53	P04637	K164	P04637	K292	Cellular tumor antigen p53	Cellular tumor antigen p53	TP53	TP53	28465	55.268	594.795	6	282.728	1.02223	1	649.326	3	AMAIYKQSQHMTEVVR	XL:A-Alkene@164	-0.607271	18.9	5.1e-05	523.267	3	KGEPHHELPPGSTK	XL:A-Alkene@292	-0.455614	22.8	6.8e-05	FALSE	FALSE	TP53	TP53:K164-TP53:K292	18	4	20.85,sp|P04637|TP53,sp|P04637|TP53,164,292	1	DSSO 14N - 14N
p300 Core+p53	p300 Core+p53	P04637	K164	P04637	K292	Cellular tumor antigen p53	Cellular tumor antigen p53	TP53	TP53	28518	55.3396	713.752	5	564.009	0.59809	2	649.325	3	AMAIYKQSQHMTEVVR	XL:A-Alkene@164	0.316765	20.2	4.4e-06	800.383	2	KGEPHHELPPGSTK	XL:A-Thiol(Unsaturated)@292	-0.0755847	19.4	0.00021	FALSE	FALSE	TP53	TP53:K164-TP53:K292	18	4	19.80,sp|P04637|TP53,sp|P04637|TP53,164,292	1	DSSO 14N - 14N
p300 Core+p53	p300 Core+p53	P04637	K164	P04637	K292	Cellular tumor antigen p53	Cellular tumor antigen p53	TP53	TP53	28609	55.4662	891.69	4	284.483	2.77712	1	989.47	2	AMAIYKQSQHMTEVVR	XL:A-Thiol(Unsaturated)@164	0.612085	33.4	4e-09	784.397	2	KGEPHHELPPGSTK	XL:A-Alkene@292	-0.504651	28.7	2.8e-07	FALSE	FALSE	TP53	TP53:K164-TP53:K292	18	4	31.05,sp|P04637|TP53,sp|P04637|TP53,164,292	1	DSSO 14N - 14N
p300 Core+p53	p300 Core+p53	P04637	K164	P04637	K291;K292	Cellular tumor antigen p53	Cellular tumor antigen p53	TP53	TP53	29298	56.4669	967.456	4	-7.7928	-7.7928	0	973.483	2	AMAIYKQSQHMTEVVR	XL:A-Alkene@164	1.92124	33.3	1.3e-08	891.437	2	KKGEPHHELPPGSTK	XL:A-Alkene@291&XL:A-Thiol(Unsaturated)@292|XL:A-Thiol(Unsaturated)@291&XL:A-Alkene@292	-1.00583	27.9	1.1e-06	FALSE	FALSE	TP53	TP53:K164-TP53:K291;K292	8	1	30.60,sp|P04637|TP53,sp|P04637|TP53,164,;291&292|291&292	2	DSSO 14N - 14N
p300 Core+p53	p300 Core+p53	P04637	K164	P04637	K292;K305	Cellular tumor antigen p53	Cellular tumor antigen p53	TP53	TP53	29318	56.4918	1299.62	3	513.867	-1.48867	2	973.485	2	AMAIYKQSQHMTEVVR	XL:A-Alkene@164	0.174928	30.7	9.3e-09	905.439	2	KGEPHHELPPGSTKR	XL:A-Alkene@292;XL:A-Thiol(Unsaturated)@305	-0.46677	11	0.0029	FALSE	FALSE	TP53	TP53:K164-TP53:K292;K305	11	2	20.85,sp|P04637|TP53,sp|P04637|TP53,164,292;305	2	DSSO 14N - 14N
p300 Core+p53	p300 Core+p53	P04637	K164	P04637	K292;K305	Cellular tumor antigen p53	Cellular tumor antigen p53	TP53	TP53	29341	56.5226	974.468	4	2.47181	2.47181	0	989.467	2	AMAIYKQSQHMTEVVR	XL:A-Thiol(Unsaturated)@164	3.74509	23	5.6e-07	905.436	2	KGEPHHELPPGSTKR	XL:A-Alkene@292;XL:A-Thiol(Unsaturated)@305	2.62566	19.9	1.4e-05	FALSE	FALSE	TP53	TP53:K164-TP53:K292;K305	11	2	21.45,sp|P04637|TP53,sp|P04637|TP53,164,292;305	2	DSSO 14N - 14N
p300 Core+p53	p300 Core+p53	P04637	K164	P04637	K292;K305	Cellular tumor antigen p53	Cellular tumor antigen p53	TP53	TP53	29369	56.5629	974.466	4	1.15512	1.15512	0	989.471	2	AMAIYKQSQHMTEVVR	XL:A-Thiol(Unsaturated)@164	-0.297492	18.6	4.9e-07	921.426	2	KGEPHHELPPGSTKR	XL:A-Thiol(Unsaturated)@292;XL:A-Thiol(Unsaturated)@305	-1.61411	6	0.013	FALSE	FALSE	TP53	TP53:K164-TP53:K292;K305	11	2	12.30,sp|P04637|TP53,sp|P04637|TP53,164,292;305	2	DSSO 14N - 14N
p300 Core+p53	p300 Core+p53	P04637	K164	P04637	K291;K292	Cellular tumor antigen p53	Cellular tumor antigen p53	TP53	TP53	29487	56.786	967.464	4	-0.0880682	-0.0880682	0	973.485	2	AMAIYKQSQHMTEVVR	XL:A-Alkene@164	-0.235966	37.9	7e-09	891.436	2	KKGEPHHELPPGSTK	XL:A-Alkene@291&XL:A-Thiol(Unsaturated)@292|XL:A-Thiol(Unsaturated)@291&XL:A-Alkene@292	-0.669298	23.6	3.9e-06	FALSE	FALSE	TP53	TP53:K164-TP53:K291;K292	8	1	30.75,sp|P04637|TP53,sp|P04637|TP53,164,;291&292|291&292	2	DSSO 14N - 14N
p300 Core+p53	p300 Core+p53	P04637	K164	P04637	K292;K305	Cellular tumor antigen p53	Cellular tumor antigen p53	TP53	TP53	29493	56.7956	1298.95	3	1.20556	1.20556	0	973.486	2	AMAIYKQSQHMTEVVR	XL:A-Alkene@164	-1.57137	23.4	5.2e-07	905.437	2	KGEPHHELPPGSTKR	XL:A-Alkene@292;XL:A-Thiol(Unsaturated)@305	1.41077	12.6	0.0012	FALSE	FALSE	TP53	TP53:K164-TP53:K292;K305	11	2	18.00,sp|P04637|TP53,sp|P04637|TP53,164,292;305	2	DSSO 14N - 14N
p300 Core+p53	p300 Core+p53	P04637	K164	P04637	K291;K292;K305	Cellular tumor antigen p53	Cellular tumor antigen p53	TP53	TP53	30030	57.5267	1002.24	4	249.678	-0.91524	1	989.471	2	AMAIYKQSQHMTEVVR	XL:A-Thiol(Unsaturated)@164	-0.0953639	33	1.6e-07	996.491	2	KKGEPHHELPPGSTKR	XL:A-Alkene@291;XL:A-Alkene@292;XL:A-Thiol(Unsaturated)@305	0.643486	9.4	0.01	FALSE	FALSE	TP53	TP53:K164-TP53:K291;K292;K305	10	2	21.20,sp|P04637|TP53,sp|P04637|TP53,164,291;292;305	2	DSSO 14N - 14N
p300 Core+p53	p300 Core+p53	P04637	K164	P04637	K291;K292;K305	Cellular tumor antigen p53	Cellular tumor antigen p53	TP53	TP53	30043	57.5427	668.495	6	251.927	1.33365	1	649.327	3	AMAIYKQSQHMTEVVR	XL:A-Alkene@164	-2.30133	22.5	1.2e-05	681.326	3	KKGEPHHELPPGSTKR	XL:A-Thiol(Unsaturated)@305;XL:A-Alkene@291&XL:A-Sulfenic@292|XL:A-Sulfenic@291&XL:A-Alkene@292	-2.54684	8.1	0.015	FALSE	FALSE	TP53	TP53:K164-TP53:K291;K292;K305	10	2	15.30,sp|P04637|TP53,sp|P04637|TP53,164,305;291&292|291&292	2	DSSO 14N - 14N
p300 Core+p53	p300 Core+p53	P04637	K164	P04637	K291;K292;K305	Cellular tumor antigen p53	Cellular tumor antigen p53	TP53	TP53	30088	57.5951	801.791	5	0.925196	0.925196	0	989.471	2	AMAIYKQSQHMTEVVR	XL:A-Thiol(Unsaturated)@164	-0.600684	15.9	1.9e-05	664.664	3	KKGEPHHELPPGSTKR	XL:A-Alkene@291;XL:A-Alkene@292;XL:A-Thiol(Unsaturated)@305	-1.07376	13.9	0.00052	FALSE	FALSE	TP53	TP53:K164-TP53:K291;K292;K305	10	2	14.90,sp|P04637|TP53,sp|P04637|TP53,164,291;292;305	2	DSSO 14N - 14N
p300 Core+p53	p300 Core+p53	P04637	K164	P04637	K292;K305	Cellular tumor antigen p53	Cellular tumor antigen p53	TP53	TP53	30134	57.6513	974.718	4	259.226	1.54713	1	989.472	2	AMAIYKQSQHMTEVVR	XL:A-Thiol(Unsaturated)@164	-1.61132	38.2	3e-08	905.439	2	KGEPHHELPPGSTKR	XL:A-Alkene@292;XL:A-Thiol(Unsaturated)@305	-0.687657	16.9	7.6e-05	FALSE	FALSE	TP53	TP53:K164-TP53:K292;K305	11	2	27.55,sp|P04637|TP53,sp|P04637|TP53,164,292;305	2	DSSO 14N - 14N
p300 Core+p53	p300 Core+p53	Q09472	K1461	Q09472	K1592	Histone acetyltransferase p300	Histone acetyltransferase p300	EP300	EP300	30938	58.5846	518.298	4	1.89452	1.89452	0	396.759	2	IPKPKR	XL:A-Alkene@1461	-2.38038	21	0.00012	630.833	2	HKEVFFVIR	XL:A-Thiol(Unsaturated)@1592	-2.17826	34	9.3e-07	FALSE	FALSE	EP300	EP300:K1461-EP300:K1592	6	1	27.50,sp|Q09472|EP300,sp|Q09472|EP300,1461,1592	1	DSSO 14N - 14N
p300 Core+p53	p300 Core+p53	Q09472	K1050	Q09472	K1140	Histone acetyltransferase p300	Histone acetyltransferase p300	EP300	EP300	32300	60.8975	535.018	4	469.187	-0.758447	1	559.289	2	IFKPEELR	XL:A-Thiol(Unsaturated)@1050	0.642861	21.1	0.00012	501.241	2	VYKYCSK	XL:A-Alkene@1140;Carbamidomethyl@1142	1.1532	16.3	4.1e-05	FALSE	FALSE	EP300	EP300:K1050-EP300:K1140	3	1	18.70,sp|Q09472|EP300,sp|Q09472|EP300,1050,1140	1	DSSO 14N - 14N
p300 Core+p53	p300 Core+p53	Q09472	K1468	Q09472	K1488	Histone acetyltransferase p300	Histone acetyltransferase p300	EP300	EP300	34548	64.6521	633.317	4	2.47657	2.47657	0	618.813	2	RLQEWYKK	XL:A-Thiol(Unsaturated)@1468	0.0535432	9	0.0032	638.813	2	DIFKQATEDR	XL:A-Alkene@1488	-0.874007	17	7.2e-07	FALSE	FALSE	EP300	EP300:K1468-EP300:K1488	17	4	13.00,sp|Q09472|EP300,sp|Q09472|EP300,1468,1488	1	DSSO 14N - 14N
p300 Core+p53	p300 Core+p53	Q09472	K1459	Q09472	K1592	Histone acetyltransferase p300	Histone acetyltransferase p300	EP300	EP300	34645	64.8947	479.272	4	-0.54781	-0.54781	0	318.708	2	IPKPK	XL:A-Alkene@1459	-0.941163	21.9	0.00023	630.832	2	HKEVFFVIR	XL:A-Thiol(Unsaturated)@1592	-0.276013	35.4	4.7e-07	FALSE	FALSE	EP300	EP300:K1459-EP300:K1592	5	1	28.65,sp|Q09472|EP300,sp|Q09472|EP300,1459,1592	1	DSSO 14N - 14N
p300 Core+p53	p300 Core+p53	P04637	K382	P04637	K382	Cellular tumor antigen p53	Cellular tumor antigen p53	TP53	TP53	35189	65.6979	497.271	3	0.265969	0.265969	0	360.71	2	KLMFK	XL:A-Alkene@382	-1.42647	13.1	0.0011	376.696	2	KLMFK	XL:A-Thiol(Unsaturated)@382	-1.53756	13.4	0.0029	FALSE	FALSE	TP53	TP53:K382-TP53:K382	1	1	13.25,sp|P04637|TP53,sp|P04637|TP53,382,382	1	DSSO 14N - 14N
p300 Core+p53	p300 Core+p53	P04637	K320|K321	P04637	K372;K373	Cellular tumor antigen p53	Cellular tumor antigen p53	TP53	TP53	35456	65.9969	755.627	4	-0.601395	-0.601395	0	897.466	2	KKPLDGEYFTLQIR	XL:A-Thiol(Unsaturated)@320|XL:A-Thiol(Unsaturated)@321	0.860391	21.9	4.1e-05	543.78	2	SKKGQSTSR	XL:A-Alkene@372;XL:A-Alkene@373	1.00145	15.7	3.3e-05	FALSE	FALSE	TP53	TP53:K320|K321-TP53:K372;K373	1	1	18.80,sp|P04637|TP53,sp|P04637|TP53,;320|321,372;373	2	DSSO 14N - 14N
p300 Core+p53	p300 Core+p53	P04637	K305	P04637	K321	Cellular tumor antigen p53	Cellular tumor antigen p53	TP53	TP53	36323	67.3398	820.412	4	0.325722	0.325722	0	814.387	2	GEPHHELPPGSTKR	XL:A-Thiol(Unsaturated)@305	-1.33412	25.7	8e-06	833.42	2	KPLDGEYFTLQIR	XL:A-Thiol(Unsaturated)@321	-1.69103	24.6	5.6e-07	FALSE	FALSE	TP53	TP53:K305-TP53:K321	1	1	25.15,sp|P04637|TP53,sp|P04637|TP53,305,321	1	DSSO 14N - 14N
p300 Core+p53	p300 Core+p53	P04637	K292;K305	P04637	K321	Cellular tumor antigen p53	Cellular tumor antigen p53	TP53	TP53	37114	68.6163	896.691	4	280.538	0.406774	1	905.434	2	KGEPHHELPPGSTKR	XL:A-Alkene@292;XL:A-Thiol(Unsaturated)@305	5.49722	11.8	0.00074	817.433	2	KPLDGEYFTLQIR	XL:A-Alkene@321	-0.544009	26.3	3e-08	FALSE	FALSE	TP53	TP53:K292;K305-TP53:K321	1	1	19.05,sp|P04637|TP53,sp|P04637|TP53,292;305,321	2	DSSO 14N - 14N
p300 Core+p53	p300 Core+p53	P04637	K320|K321	P04637	K357	Cellular tumor antigen p53	Cellular tumor antigen p53	TP53	TP53	38115	69.9172	760.133	4	2.01701	2.01701	0	897.466	2	KKPLDGEYFTLQIR	XL:A-Thiol(Unsaturated)@320|XL:A-Thiol(Unsaturated)@321	-0.031008	35.1	2e-07	613.792	2	DAQAGKEPGGSR	XL:A-Alkene@357	-0.0968046	31.9	5e-08	FALSE	FALSE	TP53	TP53:K320|K321-TP53:K357	3	1	33.50,sp|P04637|TP53,sp|P04637|TP53,;320|321,357	1	DSSO 14N - 14N
p300 Core+p53	p300 Core+p53	P04637	K320|K321	P04637	K357	Cellular tumor antigen p53	Cellular tumor antigen p53	TP53	TP53	38131	69.9379	760.133	4	1.615	1.615	0	897.467	2	KKPLDGEYFTLQIR	XL:A-Thiol(Unsaturated)@320|XL:A-Thiol(Unsaturated)@321	-1.14525	37.1	1.1e-06	613.792	2	DAQAGKEPGGSR	XL:A-Alkene@357	-0.748491	40.4	4.5e-08	FALSE	FALSE	TP53	TP53:K320|K321-TP53:K357	3	1	38.75,sp|P04637|TP53,sp|P04637|TP53,;320|321,357	1	DSSO 14N - 14N
p300 Core+p53	p300 Core+p53	Q09472	K1468	Q09472	K1488	Histone acetyltransferase p300	Histone acetyltransferase p300	EP300	EP300	38168	69.9799	792.052	3	1.68326	1.68326	0	540.762	2	LQEWYKK	XL:A-Thiol(Unsaturated)@1468	1.80785	15.2	0.0039	638.812	2	DIFKQATEDR	XL:A-Alkene@1488	-0.247846	38.9	1e-07	FALSE	FALSE	EP300	EP300:K1468-EP300:K1488	17	4	27.05,sp|Q09472|EP300,sp|Q09472|EP300,1468,1488	1	DSSO 14N - 14N
p300 Core+p53	p300 Core+p53	Q09472	K1468	Q09472	K1488	Histone acetyltransferase p300	Histone acetyltransferase p300	EP300	EP300	38190	70.006	792.051	3	-0.168531	-0.168531	0	540.762	2	LQEWYKK	XL:A-Thiol(Unsaturated)@1468	1.99277	9	0.0083	638.812	2	DIFKQATEDR	XL:A-Alkene@1488	-0.091305	34.4	2.1e-07	FALSE	FALSE	EP300	EP300:K1468-EP300:K1488	17	4	21.70,sp|Q09472|EP300,sp|Q09472|EP300,1468,1488	1	DSSO 14N - 14N
p300 Core+p53	p300 Core+p53	Q09472	K1468	Q09472	K1488	Histone acetyltransferase p300	Histone acetyltransferase p300	EP300	EP300	38748	70.7878	626.912	5	318.697	-2.01365	1	524.777	2	LQEWYKK	XL:A-Alkene@1468	-0.872246	27.9	0.00032	688.668	3	IVHDYKDIFKQATEDR	XL:A-Thiol(Unsaturated)@1488	-1.18348	28.2	6.4e-08	FALSE	FALSE	EP300	EP300:K1468-EP300:K1488	17	4	28.05,sp|Q09472|EP300,sp|Q09472|EP300,1468,1488	1	DSSO 14N - 14N
p300 Core+p53	p300 Core+p53	P04637	K321	P04637	K357	Cellular tumor antigen p53	Cellular tumor antigen p53	TP53	TP53	38892	70.9818	760.133	4	2.41902	2.41902	0	897.468	2	KKPLDGEYFTLQIR	XL:A-Thiol(Unsaturated)@321	-2.03665	26.9	4.9e-06	613.793	2	DAQAGKEPGGSR	XL:A-Alkene@357	-2.21478	41	5.3e-07	FALSE	FALSE	TP53	TP53:K321-TP53:K357	2	0	33.95,sp|P04637|TP53,sp|P04637|TP53,321,357	1	DSSO 14N - 14N
p300 Core+p53	p300 Core+p53	P04637	K321	P04637	K357	Cellular tumor antigen p53	Cellular tumor antigen p53	TP53	TP53	38981	71.0832	760.134	4	2.57982	2.57982	0	897.467	2	KKPLDGEYFTLQIR	XL:A-Thiol(Unsaturated)@321	-0.253857	24	2.8e-06	613.792	2	DAQAGKEPGGSR	XL:A-Alkene@357	-0.748491	29.3	5.3e-07	FALSE	FALSE	TP53	TP53:K321-TP53:K357	2	0	26.65,sp|P04637|TP53,sp|P04637|TP53,321,357	1	DSSO 14N - 14N
p300 Core+p53	p300 Core+p53	Q09472	K1468	Q09472	K1592	Histone acetyltransferase p300	Histone acetyltransferase p300	EP300	EP300	40679	73.208	582.308	4	1.76337	1.76337	0	524.777	2	LQEWYKK	XL:A-Alkene@1468	-0.300575	27.3	0.00076	630.832	2	HKEVFFVIR	XL:A-Thiol(Unsaturated)@1592	-0.434534	35.1	2.3e-07	FALSE	FALSE	EP300	EP300:K1468-EP300:K1592	8	1	31.20,sp|Q09472|EP300,sp|Q09472|EP300,1468,1592	1	DSSO 14N - 14N
p300 Core+p53	p300 Core+p53	Q09472	K1468	Q09472	K1592	Histone acetyltransferase p300	Histone acetyltransferase p300	EP300	EP300	40716	73.25	582.308	4	2.18336	2.18336	0	524.778	2	LQEWYKK	XL:A-Alkene@1468	-1.63447	22	0.00034	630.833	2	HKEVFFVIR	XL:A-Thiol(Unsaturated)@1592	-1.86122	35.9	3.7e-09	FALSE	FALSE	EP300	EP300:K1468-EP300:K1592	8	1	28.95,sp|Q09472|EP300,sp|Q09472|EP300,1468,1592	1	DSSO 14N - 14N
p300 Core+p53	p300 Core+p53	P04637	K321	P04637	K372;K373	Cellular tumor antigen p53	Cellular tumor antigen p53	TP53	TP53	41032	73.6198	723.604	4	0.72076	0.72076	0	817.433	2	KPLDGEYFTLQIR	XL:A-Alkene@321	0.189996	29	3e-08	559.767	2	SKKGQSTSR	XL:A-Alkene@372&XL:A-Thiol(Unsaturated)@373|XL:A-Thiol(Unsaturated)@372&XL:A-Alkene@373	-1.2864	20.5	2.1e-05	FALSE	FALSE	TP53	TP53:K321-TP53:K372;K373	3	1	24.75,sp|P04637|TP53,sp|P04637|TP53,321,;372&373|372&373	2	DSSO 14N - 14N
p300 Core+p53	p300 Core+p53	P04637	K319	P04637	K321	Cellular tumor antigen p53	Cellular tumor antigen p53	TP53	TP53	42036	75.3021	802.161	4	0.375175	0.375175	0	777.883	2	ALPNNTSSSPQPKK	XL:A-Thiol(Unsaturated)@319	0.22154	24.4	3.6e-07	817.433	2	KPLDGEYFTLQIR	XL:A-Alkene@321	-0.177007	39.5	6.3e-09	FALSE	FALSE	TP53	TP53:K319-TP53:K321	2	1	31.95,sp|P04637|TP53,sp|P04637|TP53,319,321	1	DSSO 14N - 14N

## Sheet: Best Interlinks
Search Filename	Search Name	Subunit A	XL A	Subunit B	XL B	Subunit Name A	Subunit Name B	Common/Gene Name A	Common/Gene Name B	XL Scan	XL RT	XL m/z	XL Charge	XL PPM	Corr. XL PPM	Corr. XL Isotope	m/z A	Charge A	Sequence A	Protein Mods A	PPM A	Score A	EV A	m/z B	Charge B	Sequence B	Protein Mods B	PPM B	Score B	EV B	Ambiguous	Redundant	Subunit Names	Linkage Info	CLMS-CSV
Intrasubunit Interlinks
p300 Core	p300 Core	Q09472	K1287	Q09472	K1760	Histone acetyltransferase p300	Histone acetyltransferase p300	EP300	EP300	23586	51.9524	630.288	4	4.74165	4.74165	0	439.225	2	ENKFSAK	XL:A-Alkene@1287	-0.586137	15.3	1.9e-06	812.342	2	NANCSLPSCQKMK	Carbamidomethyl@1753;Carbamidomethyl@1758;XL:A-Thiol(Unsaturated)@1760	-0.928731	17.2	6.4e-05	FALSE	FALSE	EP300	EP300:K1287-EP300:K1760	16.25,sp|Q09472|EP300,sp|Q09472|EP300,1287,1760
p300 Core	p300 Core	Q09472	K1140	Q09472	K1769	Histone acetyltransferase p300	Histone acetyltransferase p300	EP300	EP300	12848	36.4759	541.013	4	2.12287	2.12287	0	501.242	2	VYKYCSK	XL:A-Alkene@1140;Carbamidomethyl@1142	-0.442835	30.5	5e-07	571.776	2	VVQHTKGCK	XL:A-Thiol(Unsaturated)@1769;Carbamidomethyl@1771	-0.886034	32.5	3e-06	FALSE	FALSE	EP300	EP300:K1140-EP300:K1769	31.50,sp|Q09472|EP300,sp|Q09472|EP300,1140,1769
p300 Core	p300 Core	Q09472	K1336	Q09472	K1592	Histone acetyltransferase p300	Histone acetyltransferase p300	EP300	EP300	32186	64.9356	580.811	4	1.23317	1.23317	0	521.784	2	TVEVKPGMK	XL:A-Alkene@1336	-0.364085	9.3	0.024	630.832	2	HKEVFFVIR	XL:A-Thiol(Unsaturated)@1592	-0.593054	32.8	7e-08	FALSE	FALSE	EP300	EP300:K1336-EP300:K1592	21.05,sp|Q09472|EP300,sp|Q09472|EP300,1336,1592
p300 Core	p300 Core	Q09472	K1637	Q09472	K1769	Histone acetyltransferase p300	Histone acetyltransferase p300	EP300	EP300	21896	49.4466	612.305	4	408.13	-2.3746	1	659.317	2	DKHLEFSSLR	XL:A-Thiol(Unsaturated)@1637	-1.46069	33.4	5.5e-08	555.791	2	VVQHTKGCK	XL:A-Alkene@1769;Carbamidomethyl@1771	-1.33497	33.9	2e-07	FALSE	FALSE	EP300	EP300:K1637-EP300:K1769	33.65,sp|Q09472|EP300,sp|Q09472|EP300,1637,1769
p300 Core	p300 Core	Q09472	K1461	Q09472	K1468	Histone acetyltransferase p300	Histone acetyltransferase p300	EP300	EP300	21354	48.6599	473.264	4	2.16382	2.16382	0	396.759	2	IPKPKR	XL:A-Alkene@1461	-0.86813	29.3	7.2e-06	540.763	2	LQEWYKK	XL:A-Thiol(Unsaturated)@1468	-0.966014	29.8	0.00015	FALSE	FALSE	EP300	EP300:K1461-EP300:K1468	29.55,sp|Q09472|EP300,sp|Q09472|EP300,1461,1468
p300 Core	p300 Core	Q09472	K1459	Q09472	K1469	Histone acetyltransferase p300	Histone acetyltransferase p300	EP300	EP300	18474	44.6288	458.589	3	0.430125	0.430125	0	318.708	2	IPKPK	XL:A-Alkene@1459	-0.941163	24.5	0.00022	344.689	2	KMLDK	XL:A-Alkene@1469	-0.725223	16.8	0.004	FALSE	FALSE	EP300	EP300:K1459-EP300:K1469	20.65,sp|Q09472|EP300,sp|Q09472|EP300,1459,1469
p300 Core	p300 Core	P04637	K120	P04637	K139	Cellular tumor antigen p53	Cellular tumor antigen p53	TP53	TP53	54606	95.0084	1325.9	4	379.84	1.03995	2	1219.59	2	LGFLHSGTAKSVTCTYSPALNK	XL:A-Thiol(Unsaturated)@120;Carbamidomethyl@124	4.16315	21.1	2.2e-07	1438.18	2	MFCQLAKTCPVQLWVDSTPPPGTR	Carbamidomethyl@135;XL:A-Thiol(Unsaturated)@139;Carbamidomethyl@141	-4.07256	22	3.5e-08	FALSE	FALSE	TP53	TP53:K120-TP53:K139	21.55,sp|P04637|TP53,sp|P04637|TP53,120,139
p300 Core	p300 Core	Q09472	K1769	Q09472	K1774	Histone acetyltransferase p300	Histone acetyltransferase p300	EP300	EP300	10947	33.6272	626.807	4	2.33058	2.33058	0	649.827	2	VVQHTKGCKR	XL:A-Thiol(Unsaturated)@1769;Carbamidomethyl@1771	-0.848064	40.7	1.6e-07	594.779	2	KTNGGCPICK	XL:A-Alkene@1774;Carbamidomethyl@1779;Carbamidomethyl@1782	-1.4576	28.2	6.3e-08	FALSE	FALSE	EP300	EP300:K1769-EP300:K1774	34.45,sp|Q09472|EP300,sp|Q09472|EP300,1769,1774
p300 Core	p300 Core	Q09472	K1468	Q09472	K1488	Histone acetyltransferase p300	Histone acetyltransferase p300	EP300	EP300	35908	69.7035	792.052	3	0.988835	0.988835	0	524.774	2	LQEWYKK	XL:A-Alkene@1468	5.03505	17.6	0.0032	638.812	2	DIFKQATEDR	XL:A-Alkene@1488	-0.091305	38.5	4.4e-08	FALSE	FALSE	EP300	EP300:K1468-EP300:K1488	28.05,sp|Q09472|EP300,sp|Q09472|EP300,1468,1488
p300 Core	p300 Core	Q09472	K1637	Q09472	K1812	Histone acetyltransferase p300	Histone acetyltransferase p300	EP300	EP300	33178	66.0312	479.749	4	1.61746	1.61746	0	659.317	2	DKHLEFSSLR	XL:A-Thiol(Unsaturated)@1637	-0.702327	37.8	1.6e-08	307.16	2	QKLR	Gln->pyro-Glu@1811;XL:A-Thiol(Unsaturated)@1812	-1.10772	10.9	0.029	FALSE	FALSE	EP300	EP300:K1637-EP300:K1812	24.35,sp|Q09472|EP300,sp|Q09472|EP300,1637,1812
p300 Core	p300 Core	Q09472	K1284	Q09472	K1704	Histone acetyltransferase p300	Histone acetyltransferase p300	EP300	EP300	8264	28.8665	657.645	3	1.91227	1.91227	0	415.231	2	TRKENK	XL:A-Alkene@1284	-1.3023	9.7	0.02	546.749	2	NHDHKMEK	XL:A-Alkene@1704	-1.11534	31.5	1.6e-05	FALSE	FALSE	EP300	EP300:K1284-EP300:K1704	20.60,sp|Q09472|EP300,sp|Q09472|EP300,1284,1704
p300 Core	p300 Core	Q09472	K1140	Q09472	K1590	Histone acetyltransferase p300	Histone acetyltransferase p300	EP300	EP300	20792	47.9553	557.017	4	0.284154	0.284154	0	501.242	2	VYKYCSK	XL:A-Alkene@1140;Carbamidomethyl@1142	-0.442835	30.7	1.3e-06	603.786	2	LYATMEKHK	XL:A-Thiol(Unsaturated)@1590	-0.783786	28.9	4.5e-06	FALSE	FALSE	EP300	EP300:K1140-EP300:K1590	29.80,sp|Q09472|EP300,sp|Q09472|EP300,1140,1590
p300 Core	p300 Core	Q09472	K1140	Q09472	K1459	Histone acetyltransferase p300	Histone acetyltransferase p300	EP300	EP300	18989	45.2845	422.722	4	596.668	1.50492	1	517.228	2	VYKYCSK	XL:A-Thiol(Unsaturated)@1140;Carbamidomethyl@1142	-1.13416	38.3	1.6e-06	318.708	2	IPKPK	XL:A-Alkene@1459	-1.25493	20.3	0.0016	FALSE	FALSE	EP300	EP300:K1140-EP300:K1459	29.30,sp|Q09472|EP300,sp|Q09472|EP300,1140,1459
p300 Core+p53	p300 Core+p53	P04637	K305	P04637	K357	Cellular tumor antigen p53	Cellular tumor antigen p53	TP53	TP53	15669	37.1443	626.312	5	-1.29137	-1.29137	0	617.999	3	KKGEPHHELPPGSTKR	XL:A-Alkene@305	-0.345827	22.4	6.1e-06	613.793	2	DAQAGKEPGGSR	XL:A-Alkene@357	-1.40018	26.4	1.4e-06	FALSE	FALSE	TP53	TP53:K305-TP53:K357	24.40,sp|P04637|TP53,sp|P04637|TP53,305,357
p300 Core+p53	p300 Core+p53	Q09472	K1468	Q09472	K1488	Histone acetyltransferase p300	Histone acetyltransferase p300	EP300	EP300	38748	70.7878	626.912	5	318.697	-2.01365	1	524.777	2	LQEWYKK	XL:A-Alkene@1468	-0.872246	27.9	0.00032	688.668	3	IVHDYKDIFKQATEDR	XL:A-Thiol(Unsaturated)@1488	-1.18348	28.2	6.4e-08	FALSE	FALSE	EP300	EP300:K1468-EP300:K1488	28.05,sp|Q09472|EP300,sp|Q09472|EP300,1468,1488
p300 Core+p53	p300 Core+p53	P04637	K292;K305	P04637	K357	Cellular tumor antigen p53	Cellular tumor antigen p53	TP53	TP53	19100	42.2602	794.87	4	317.211	1.13791	1	603.962	3	KGEPHHELPPGSTKR	XL:A-Alkene@292&XL:A-Thiol(Unsaturated)@305|XL:A-Thiol(Unsaturated)@292&XL:A-Alkene@305	-1.0866	9.8	0.017	613.793	2	DAQAGKEPGGSR	XL:A-Alkene@357	-2.3777	25.4	3.7e-06	FALSE	FALSE	TP53	TP53:K292;K305-TP53:K357	17.60,sp|P04637|TP53,sp|P04637|TP53,;292&305|292&305,357
p300 Core+p53	p300 Core+p53	P04637	K164	P04637	K292;K305	Cellular tumor antigen p53	Cellular tumor antigen p53	TP53	TP53	27171	53.6281	782.973	5	0.199723	0.199723	0	654.658	3	AMAIYKQSQHMTEVVR	Oxidation@160;XL:A-Alkene@164	-1.46047	19.4	2.6e-05	905.439	2	KGEPHHELPPGSTKR	XL:A-Alkene@292;XL:A-Thiol(Unsaturated)@305	-0.908544	12.3	0.0013	FALSE	FALSE	TP53	TP53:K164-TP53:K292;K305	15.85,sp|P04637|TP53,sp|P04637|TP53,164,292;305
p300 Core+p53	p300 Core+p53	P04637	K319	P04637	K321	Cellular tumor antigen p53	Cellular tumor antigen p53	TP53	TP53	42036	75.3021	802.161	4	0.375175	0.375175	0	777.883	2	ALPNNTSSSPQPKK	XL:A-Thiol(Unsaturated)@319	0.22154	24.4	3.6e-07	817.433	2	KPLDGEYFTLQIR	XL:A-Alkene@321	-0.177007	39.5	6.3e-09	FALSE	FALSE	TP53	TP53:K319-TP53:K321	31.95,sp|P04637|TP53,sp|P04637|TP53,319,321
p300 Core+p53	p300 Core+p53	P04637	K164	P04637	K292	Cellular tumor antigen p53	Cellular tumor antigen p53	TP53	TP53	24827	50.3392	597.459	6	278.825	-1.62043	1	665.316	3	AMAIYKQSQHMTEVVR	XL:A-Thiol(Unsaturated)@164;Oxidation@169	-1.50185	18.9	2.3e-05	523.267	3	KGEPHHELPPGSTK	XL:A-Alkene@292	-0.646721	15.6	0.00024	FALSE	FALSE	TP53	TP53:K164-TP53:K292	17.25,sp|P04637|TP53,sp|P04637|TP53,164,292
p300 Core+p53	p300 Core+p53	P04637	K382	P04637	K382	Cellular tumor antigen p53	Cellular tumor antigen p53	TP53	TP53	35189	65.6979	497.271	3	0.265969	0.265969	0	360.71	2	KLMFK	XL:A-Alkene@382	-1.42647	13.1	0.0011	376.696	2	KLMFK	XL:A-Thiol(Unsaturated)@382	-1.53756	13.4	0.0029	FALSE	FALSE	TP53	TP53:K382-TP53:K382	13.25,sp|P04637|TP53,sp|P04637|TP53,382,382
p300 Core+p53	p300 Core+p53	P04637	K292;K305	P04637	K321	Cellular tumor antigen p53	Cellular tumor antigen p53	TP53	TP53	37114	68.6163	896.691	4	280.538	0.406774	1	905.434	2	KGEPHHELPPGSTKR	XL:A-Alkene@292;XL:A-Thiol(Unsaturated)@305	5.49722	11.8	0.00074	817.433	2	KPLDGEYFTLQIR	XL:A-Alkene@321	-0.544009	26.3	3e-08	FALSE	FALSE	TP53	TP53:K292;K305-TP53:K321	19.05,sp|P04637|TP53,sp|P04637|TP53,292;305,321
p300 Core+p53	p300 Core+p53	P04637	K319	P04637	K370	Cellular tumor antigen p53	Cellular tumor antigen p53	TP53	TP53	16401	38.3969	874.448	3	387.659	4.59627	1	761.896	2	ALPNNTSSSPQPKK	XL:A-Alkene@319	0.17979	6.8	0.00084	540.766	2	AHSSHLKSK	XL:A-Thiol(Unsaturated)@370	0.338299	26.9	4.1e-07	FALSE	FALSE	TP53	TP53:K319-TP53:K370	16.85,sp|P04637|TP53,sp|P04637|TP53,319,370
p300 Core+p53	p300 Core+p53	P04637	K305	P04637	K321	Cellular tumor antigen p53	Cellular tumor antigen p53	TP53	TP53	36323	67.3398	820.412	4	0.325722	0.325722	0	814.387	2	GEPHHELPPGSTKR	XL:A-Thiol(Unsaturated)@305	-1.33412	25.7	8e-06	833.42	2	KPLDGEYFTLQIR	XL:A-Thiol(Unsaturated)@321	-1.69103	24.6	5.6e-07	FALSE	FALSE	TP53	TP53:K305-TP53:K321	25.15,sp|P04637|TP53,sp|P04637|TP53,305,321
p300 Core+p53	p300 Core+p53	P04637	K320|K321	P04637	K357	Cellular tumor antigen p53	Cellular tumor antigen p53	TP53	TP53	38131	69.9379	760.133	4	1.615	1.615	0	897.467	2	KKPLDGEYFTLQIR	XL:A-Thiol(Unsaturated)@320|XL:A-Thiol(Unsaturated)@321	-1.14525	37.1	1.1e-06	613.792	2	DAQAGKEPGGSR	XL:A-Alkene@357	-0.748491	40.4	4.5e-08	FALSE	FALSE	TP53	TP53:K320|K321-TP53:K357	38.75,sp|P04637|TP53,sp|P04637|TP53,;320|321,357
p300 Core+p53	p300 Core+p53	P04637	K320|K321	P04637	K372;K373	Cellular tumor antigen p53	Cellular tumor antigen p53	TP53	TP53	35456	65.9969	755.627	4	-0.601395	-0.601395	0	897.466	2	KKPLDGEYFTLQIR	XL:A-Thiol(Unsaturated)@320|XL:A-Thiol(Unsaturated)@321	0.860391	21.9	4.1e-05	543.78	2	SKKGQSTSR	XL:A-Alkene@372;XL:A-Alkene@373	1.00145	15.7	3.3e-05	FALSE	FALSE	TP53	TP53:K320|K321-TP53:K372;K373	18.80,sp|P04637|TP53,sp|P04637|TP53,;320|321,372;373
p300 Core+p53	p300 Core+p53	P04637	K164	P04637	K291;K292	Cellular tumor antigen p53	Cellular tumor antigen p53	TP53	TP53	29298	56.4669	967.456	4	-7.7928	-7.7928	0	973.483	2	AMAIYKQSQHMTEVVR	XL:A-Alkene@164	1.92124	33.3	1.3e-08	891.437	2	KKGEPHHELPPGSTK	XL:A-Alkene@291&XL:A-Thiol(Unsaturated)@292|XL:A-Thiol(Unsaturated)@291&XL:A-Alkene@292	-1.00583	27.9	1.1e-06	FALSE	FALSE	TP53	TP53:K164-TP53:K291;K292	30.60,sp|P04637|TP53,sp|P04637|TP53,164,;291&292|291&292
p300 Core+p53	p300 Core+p53	P04637	K164	P04637	K292	Cellular tumor antigen p53	Cellular tumor antigen p53	TP53	TP53	25683	51.4422	716.551	5	1.74303	1.74303	0	654.658	3	AMAIYKQSQHMTEVVR	Oxidation@160;XL:A-Alkene@164	-1.61322	20.8	2.3e-05	800.384	2	KGEPHHELPPGSTK	XL:A-Thiol(Unsaturated)@292	-1.6998	36.1	2.4e-07	FALSE	FALSE	TP53	TP53:K164-TP53:K292	28.45,sp|P04637|TP53,sp|P04637|TP53,164,292
p300 Core+p53	p300 Core+p53	Q09472	K1336	Q09472	K1469	Histone acetyltransferase p300	Histone acetyltransferase p300	EP300	EP300	23688	48.8127	445.733	4	3.41337	3.41337	0	537.77	2	TVEVKPGMK	XL:A-Thiol(Unsaturated)@1336	-0.659433	12.2	0.0049	344.689	2	KMLDK	XL:A-Alkene@1469	-0.435106	11.4	0.009	FALSE	FALSE	EP300	EP300:K1336-EP300:K1469	11.80,sp|Q09472|EP300,sp|Q09472|EP300,1336,1469

## Sheet: Comparative Interlinks
Subunit Names	Linkage Info	Sum	Count	p300 Core	p300 Core+p53
Redundant Counts
Intersubunit Interlinks
EP300-TP53	EP300:K1569;K1570-TP53:K164	0	0
EP300-TP53	EP300:K1569|K1570-TP53:K164	0	0
Total Sum	0			0	0
Total Counts	0			0	0
Total Interactions	2			0	0
Intrasubunit Interlinks
EP300	EP300:K1047-EP300:K1103	0	0
EP300	EP300:K1050-EP300:K1140	2	2	1	1
EP300	EP300:K1140-EP300:K1459	1	1	1
EP300	EP300:K1140-EP300:K1590	2	1	2
EP300	EP300:K1140-EP300:K1769	2	1	2
EP300	EP300:K1284-EP300:K1704	1	1	1
EP300	EP300:K1287-EP300:K1760	1	1	1
EP300	EP300:K1287-EP300:K1769	0	0
EP300	EP300:K1336-EP300:K1469	1	1		1
EP300	EP300:K1336-EP300:K1592	1	1	1
EP300	EP300:K1459-EP300:K1469	2	1	2
EP300	EP300:K1459-EP300:K1568	2	1		2
EP300	EP300:K1459-EP300:K1590	3	2	2	1
EP300	EP300:K1459-EP300:K1592	4	2	3	1
EP300	EP300:K1459;K1461-EP300:K1469	2	2	1	1
EP300	EP300:K1459|K1461-EP300:K1568	0	0
EP300	EP300:K1459|K1461-EP300:K1590	2	1	2
EP300	EP300:K1461-EP300:K1468	3	1	3
EP300	EP300:K1461-EP300:K1469	3	2	2	1
EP300	EP300:K1461-EP300:K1568	0	0
EP300	EP300:K1461-EP300:K1592	3	2	2	1
EP300	EP300:K1468-EP300:K1484	0	0
EP300	EP300:K1468-EP300:K1484;K1488	0	0
EP300	EP300:K1468-EP300:K1488	7	2	3	4
EP300	EP300:K1468-EP300:K1592	4	2	2	2
EP300	EP300:K1468;K1469-EP300:K1484	0	0
EP300	EP300:K1469-EP300:K1568	2	1		2
EP300	EP300:K1488-EP300:K1590	1	1	1
EP300	EP300:K1637-EP300:K1769	2	1	2
EP300	EP300:K1637-EP300:K1772	0	0
EP300	EP300:K1637-EP300:K1812	1	1	1
EP300	EP300:K1704-EP300:K1769	0	0
EP300	EP300:K1769-EP300:K1774	1	1	1
TP53	TP53:K120-TP53:K139	1	1	1
TP53	TP53:K164-TP53:K164	0	0
TP53	TP53:K164-TP53:K291;K292	2	1		2
TP53	TP53:K164-TP53:K291;K292;K305	0	0
TP53	TP53:K164-TP53:K291|K292	5	1		5
TP53	TP53:K164-TP53:K292	12	1		12
TP53	TP53:K164-TP53:K292;K305	6	1		6
TP53	TP53:K164-TP53:K305	0	0
TP53	TP53:K164-TP53:K305;K291|K292	3	1		3
TP53	TP53:K291;K292-TP53:K319	0	0
TP53	TP53:K291;K292;K305-TP53:K319	0	0
TP53	TP53:K292;K305-TP53:K319	0	0
TP53	TP53:K292;K305-TP53:K321	1	1		1
TP53	TP53:K292;K305-TP53:K357	1	1		1
TP53	TP53:K305-TP53:K319	0	0
TP53	TP53:K305-TP53:K321	1	1		1
TP53	TP53:K305-TP53:K357	1	1		1
TP53	TP53:K319&K320|K319&K321|K319&K320|K320&K321|K319&K321|K320&K321-TP53:K357	0	0
TP53	TP53:K319-TP53:K321	1	1		1
TP53	TP53:K319-TP53:K357	0	0
TP53	TP53:K319-TP53:K370	1	1		1
TP53	TP53:K319-TP53:K373	0	0
TP53	TP53:K319-TP53:K382	0	0
TP53	TP53:K320|K321-TP53:K357	2	1		2
TP53	TP53:K320|K321-TP53:K370	0	0
TP53	TP53:K320|K321-TP53:K372;K373	1	1		1
TP53	TP53:K320|K321-TP53:K381;K382	0	0
TP53	TP53:K320|K321-TP53:K382	0	0
TP53	TP53:K321-TP53:K372;K373	1	1		1
TP53	TP53:K357-TP53:K370	0	0
TP53	TP53:K357-TP53:K370;K372	0	0
TP53	TP53:K357-TP53:K382	0	0
TP53	TP53:K370-TP53:K373	0	0
TP53	TP53:K370;K372;K373-TP53:K381;K382	0	0
TP53	TP53:K373-TP53:K381;K382	1	1		1
TP53	TP53:K382-TP53:K382	1	1		1
Total Sum	94			37	57
Total Counts	49			22	27
Total Interactions	69			2	2
