# Supplementary material for: TAZ2 truncation confers overactivation of p300 and cellular vulnerability to HDAC inhibition
Source: Nat Commun. 2023 Sep 2;14:5362. doi: 10.1038/s41467-023-41245-2 (PMC10475075; doi:10.1038/s41467-023-41245-2)
Supplement: Supplementary file 10 — Supplementary Data 7 [file 41467_2023_41245_MOESM10_ESM.xlsx]

## Sheet: Supplementary Data 7
Supplementary Data 7: edgeR generated log2 FC and log2 CPM of RNA-seq in A549.
1_Z-score log2 CPM of DEGs (data used in Fig. 4g).
2_DEGs induced by SAHA (data used in Fig. S9g).
All the test are two-sided and adjusted for multiple comparisons with Benjamini-Hochberg method to control FDR by edgeR.

## Sheet: 1_Z-score log2 CPM of DEGs
1_Z-score log2 CPM of DEGs (data used in Fig. 4g).
gene	A549_GFP_sg1_DMSO_rep1	A549_GFP_sg1_DMSO_rep2	A549_GFP_sg1_DMSO_rep3	A549_GFP_sg1_SAHA_rep1	A549_GFP_sg1_SAHA_rep2	A549_GFP_sg1_SAHA_rep3	A549_p300_TAZ2_sg1_DMSO_rep1	A549_p300_TAZ2_sg1_DMSO_rep2	A549_p300_TAZ2_sg1_DMSO_rep3	A549_p300_TAZ2_sg1_SAHA_rep1	A549_p300_TAZ2_sg1_SAHA_rep2	A549_p300_TAZ2_sg1_SAHA_rep3	A549_p300_TAZ2_sg2_DMSO_rep1	A549_p300_TAZ2_sg2_DMSO_rep2	A549_p300_TAZ2_sg2_DMSO_rep3	A549_p300_TAZ2_sg2_SAHA_rep1	A549_p300_TAZ2_sg2_SAHA_rep2	A549_p300_TAZ2_sg2_SAHA_rep3
ENSG00000005187	-1.04245	-0.843755	-0.867447	0.0536001	-0.0788813	-0.282868	-1.10419	-1.1717	-1.27162	0.653911	0.63089	0.666606	-0.0253859	-0.170433	-0.276666	1.71803	1.72535	1.687
ENSG00000006071	-1.34211	-1.68893	-1.45296	-1.0844	-1.0148	-1.07026	0.270466	0.40524	-0.0412921	0.96179	0.930568	0.941563	0.311612	0.23359	0.309198	1.21777	1.00726	1.10569
ENSG00000006606	1.13784	0.318213	0.544389	0.401041	0.513719	-0.196075	-1.02059	-1.29749	-1.83452	1.11149	0.328033	0.500528	-1.11446	-0.73177	-1.52173	0.479941	1.16449	1.21694
ENSG00000006611	0.0724006	-0.31561	-0.384602	-0.201799	0.111505	-0.241317	-1.79546	-1.77819	-1.3308	0.681716	0.759853	0.673755	-0.213101	-0.31455	-0.190477	1.18184	1.56944	1.7154
ENSG00000007237	-1.09928	-1.32475	-1.07091	-1.26297	-1.24484	-1.25648	-0.211497	-0.179519	-0.174758	0.678934	0.71795	0.779435	0.535208	0.495137	0.479537	1.34313	1.42461	1.37106
ENSG00000007306	1.76939	1.78543	1.68072	0.312192	1.13054	0.778498	-1.14826	-0.780335	-0.349983	-0.335605	-0.509587	-0.346584	-0.956968	-1.14355	-0.875926	-0.305383	-0.368002	-0.336588
ENSG00000007312	-1.04013	-1.04013	-0.878799	-1.04013	-1.04013	-1.04013	-0.555205	0.0699169	-0.706356	0.873644	0.873693	1.24634	0.155489	-0.389307	0.0464004	1.22913	1.5811	1.65462
ENSG00000007933	-0.705591	-0.705591	-0.705591	-0.705591	-0.705591	-0.705591	-0.705591	-0.705591	-0.477253	0.900541	0.754035	0.669005	-0.617192	-0.417701	-0.612595	1.52443	2.05764	1.86382
ENSG00000008056	-0.78673	-1.0083	-1.00704	-0.935308	-0.954876	-0.788898	-0.643664	-0.538202	-0.379235	0.894593	0.736704	0.817818	-0.023056	-0.461349	-0.0742779	1.61611	1.75478	1.78093
ENSG00000008513	1.00467	1.01152	0.817397	1.37966	1.1634	1.1351	-1.23107	-1.0923	-1.16056	0.066195	-0.108119	-0.0760408	-1.12349	-1.47329	-1.36739	0.344645	0.313897	0.395786
ENSG00000009950	-0.946634	-1.29258	-0.614027	-0.313572	-0.845355	-0.142132	-1.04488	-0.807152	-1.09368	1.12171	0.487765	0.930384	-0.101753	-0.101822	-0.0983523	1.6133	1.549	1.69978
ENSG00000011677	-0.77643	-0.549298	-1.08666	-0.764808	-0.750798	-0.812518	-0.523823	-0.740834	-0.65298	0.67186	0.873232	0.923112	-0.315456	-0.290747	-0.496695	1.73701	1.87839	1.67744
ENSG00000012504	1.1466	1.03006	1.27271	0.799902	1.52009	1.53148	-0.450335	-0.488919	-0.899318	0.0338976	0.144478	0.228303	-1.15102	-1.31075	-1.36397	-0.609024	-0.918534	-0.515626
ENSG00000012822	-1.27578	-1.39247	-1.3645	-0.746798	-0.791019	-0.680307	-0.297419	-0.225969	-0.195436	0.96198	1.00442	0.926549	-0.146787	-0.0996879	-0.217715	1.55084	1.47917	1.51094
ENSG00000013588	-0.506245	-0.556336	-0.499213	0.365568	0.278198	0.180426	-1.26595	-1.20779	-1.24441	0.423526	0.466118	0.475676	-0.744709	-0.694572	-0.712155	1.73433	1.80421	1.70333
ENSG00000014257	-0.930753	-1.09978	-1.02347	-1.23968	-0.925714	-0.222925	0.38708	-0.576523	-0.0705353	2.08107	1.46091	1.84046	-0.248114	-0.422198	-0.268437	0.0159402	0.552656	0.690005
ENSG00000015285	-1.46157	-0.957033	-1.21549	-1.31856	-0.388999	-1.20131	-0.338862	-0.19545	-0.427099	0.839456	0.814095	0.727263	0.35789	0.355381	0.0495874	1.31548	1.14738	1.89784
ENSG00000015520	-0.958998	-1.08772	-0.943474	-1.20145	-1.32503	-1.14494	-0.175768	0.0784327	-0.200507	1.25496	1.42698	1.46642	0.000539965	-0.238112	-0.104292	0.869812	0.804216	1.47892
ENSG00000018280	-0.525765	-1.19896	-0.577581	-0.202078	-0.513879	-1.09443	-1.02695	-0.375762	-1.03587	0.681564	1.39918	0.931778	-1.09998	-0.115372	0.328087	1.51887	1.56941	1.33774
ENSG00000019186	-1.29075	-1.25216	-1.27548	-0.175946	-0.201417	0.0485926	-0.820881	-0.832557	-0.801462	0.905054	0.838416	0.907153	-0.246989	-0.295575	-0.24896	1.61276	1.54886	1.58135
ENSG00000019549	-0.896028	-0.82653	-0.876684	-0.764656	-0.717815	-0.589393	-0.449381	-0.835165	-0.721874	0.402145	0.652647	0.547575	-0.120482	-0.759107	0.423764	1.72905	1.86417	1.93777
ENSG00000020181	-1.00927	-1.51737	-1.55237	-0.434855	-0.365263	-0.6345	-0.44264	-0.645773	-0.720033	0.963661	0.989644	1.00707	0.0534891	0.0360599	-0.110512	1.58685	1.24361	1.55221
ENSG00000025423	-1.16553	-0.678576	-0.978196	0.0353871	0.137431	-0.469084	-0.635511	-0.955082	-0.882608	1.22908	1.2589	1.7299	-0.340984	-1.03654	-0.730785	1.04114	1.14025	1.30081
ENSG00000025708	-0.828526	-1.21961	-1.0586	-0.899655	-0.62954	-0.722193	-0.740558	-1.07306	-0.126949	1.21411	1.25286	1.241	-0.288405	0.132166	-0.303562	1.33759	1.26588	1.44707
ENSG00000027869	-0.0899373	0.849389	0.456755	1.16681	1.35532	0.537486	-1.70554	-1.46887	-1.38983	0.168606	0.426055	-0.216972	-1.36562	-0.756776	-0.631116	0.901114	1.12364	0.639501
ENSG00000028277	-0.847262	-0.874545	-1.5129	-0.511885	-0.313335	-0.851683	-0.600935	-0.511574	-0.612496	0.379643	0.714143	0.727452	-0.484335	0.0450059	-0.13763	1.85572	1.83357	1.70305
ENSG00000030419	-1.15698	-1.34477	-1.16129	-1.03253	-0.588402	-0.787738	-0.176319	-0.287922	-0.344166	1.11347	0.998046	1.08532	-0.175047	-0.44124	-0.13725	1.59229	1.41909	1.42544
ENSG00000034239	-0.722193	-0.722193	-0.722193	-0.644323	-0.683587	-0.722193	-0.694898	-0.659586	-0.591619	0.555413	0.896585	0.41428	-0.280895	-0.6662	-0.417605	1.67776	2.12108	1.86237
ENSG00000036530	-1.71763	-1.30415	-1.01808	-0.809474	-1.24561	-1.05583	0.229323	-0.25064	-0.246702	1.00065	1.24816	0.873841	0.544623	0.0107413	0.336636	1.4146	1.22011	0.76943
ENSG00000037280	-1.48844	-1.29955	-1.30518	-0.89532	-0.875434	-0.724808	-0.490473	-0.376321	-0.280455	0.44381	0.728073	0.668761	0.396478	0.568744	0.323226	1.4867	1.54306	1.57713
ENSG00000038427	1.029	1.05294	1.09312	1.30288	1.32153	1.39289	-0.899414	-0.843449	-0.88822	0.215568	0.125393	0.155712	-1.37027	-1.31468	-1.38587	-0.30513	-0.392924	-0.289077
ENSG00000038945	-0.64087	-0.720936	-0.652854	-0.586199	-0.524362	-0.493083	-0.730802	-0.645559	-0.668225	0.601724	0.670229	0.956776	-0.696279	-0.75483	-0.603028	1.62775	1.66773	2.19281
ENSG00000042781	-0.562003	-0.610691	-0.647721	-0.628608	-0.647933	-0.647955	-0.562253	-0.666933	-0.510505	0.63237	0.361267	0.298444	-0.618059	-0.585531	-0.582063	1.90474	2.15447	1.91896
ENSG00000046653	-0.787529	-0.824079	-1.03486	-0.454317	-1.04745	-0.788882	-0.585489	-0.538132	-0.814224	0.789816	1.03067	0.899764	-0.376037	-0.600267	0.111886	1.64234	1.68922	1.68756
ENSG00000046774	-0.710367	-0.588171	-0.678894	-0.496409	-0.679241	-0.710367	-0.477141	-0.685017	-0.710367	1.28824	0.384491	0.455945	-0.710367	-0.665222	-0.464787	1.4849	2.12176	1.84102
ENSG00000048052	-0.976431	-0.686763	-1.03452	-0.515018	-0.633556	-0.342198	-1.14848	-0.419966	-0.622898	0.967724	0.755098	0.991131	-0.539191	-0.466523	-0.399844	1.75986	1.43226	1.87932
ENSG00000048740	-1.01675	-0.521109	-0.620257	-0.67391	-0.417592	-0.295722	-0.743332	-0.803643	-0.553501	0.777445	0.173961	0.772238	-0.481327	-0.652601	-0.568866	2.28013	1.87741	1.46742
ENSG00000049089	-1.08434	-1.20333	-1.30175	-0.936565	-0.913556	-1.13654	0.111164	-0.49829	-0.520273	1.18561	0.874201	1.19953	0.0530036	0.37171	-0.0931781	0.989616	1.13891	1.76408
ENSG00000049249	-1.14135	-1.03998	-1.07016	-0.83158	-0.929264	-1.17466	-0.408379	-0.337182	-0.685088	0.728492	0.904285	0.886025	0.0534914	0.143228	0.125512	1.60537	1.64729	1.52396
ENSG00000049283	-0.231166	0.322196	-1.51641	-1.70166	-1.04616	-0.476446	-0.312449	-0.565991	-0.435974	1.26668	0.642396	0.751036	-0.312166	-0.180026	0.0576174	2.32931	1.24548	0.163737
ENSG00000049768	-1.75085	-0.551521	-0.485709	-0.698306	-1.27395	-0.634743	-0.148376	-0.828966	-0.177545	1.02231	0.545679	1.20705	-0.298453	-0.00614276	-0.502066	1.53556	1.49065	1.55538
ENSG00000050344	-1.30966	-1.11758	-1.35994	-0.5196	-0.622033	-0.548967	-0.654375	-0.805063	-0.847339	0.812435	0.904361	0.850163	0.240101	0.26957	0.0951566	1.52151	1.56525	1.52601
ENSG00000053254	-0.800614	-0.97994	-0.886482	-0.748704	-0.984679	-0.668391	-0.589088	-0.529158	-0.579345	0.795239	0.792391	0.820024	-0.11614	-0.425848	-0.402305	1.84792	1.71832	1.7368
ENSG00000054179	-0.782295	-1.21818	-0.861209	-0.691661	-0.486383	-0.662999	-0.716191	-1.08269	-0.859012	0.875243	0.933403	0.908435	-0.196627	0.091476	-0.162075	1.613	1.57987	1.71791
ENSG00000054219	-0.91057	-1.01149	-0.99009	-0.911485	-0.839904	-0.952581	-0.654239	-0.454764	-0.694885	0.810456	0.790623	0.970948	0.117013	-0.0597109	-0.178749	1.83147	1.40381	1.73414
ENSG00000056558	-0.718204	-0.671861	-0.88522	-1.64799	-0.709476	-1.02775	-0.484253	-0.344946	-0.25464	0.866631	1.09706	0.787524	-0.365569	-0.329074	-0.10163	1.66825	1.36762	1.75353
ENSG00000057657	0.434243	0.411641	0.437559	1.08483	1.28467	1.01534	-1.3115	-1.56077	-1.37737	0.454205	0.447833	0.598451	-1.2701	-1.28792	-1.17927	0.670836	0.532096	0.615219
ENSG00000058091	-0.925152	-0.961614	-1.19655	-0.939841	-1.12118	-1.08452	-0.419532	-0.34939	-0.54083	0.829988	0.635139	0.604034	0.188698	0.0579809	0.248704	1.80789	1.72762	1.43856
ENSG00000058335	-0.0757238	-0.772299	-0.699927	-0.218277	-0.612638	-0.233141	-0.749923	-0.588565	-0.965883	0.740126	0.804031	0.379248	-0.761235	-0.899825	-0.820418	1.51107	2.1414	1.82198
ENSG00000059915	-0.123156	-0.577006	-1.51518	-0.579555	-0.934064	-0.828612	-0.669802	-0.580831	-0.59523	0.857369	0.848406	0.499124	-0.219613	-0.111131	-0.670896	1.53501	1.96142	1.70375
ENSG00000060656	0.0404489	-0.515993	0.0175856	0.750354	1.39117	0.816883	-1.38987	-1.25829	-1.20466	0.780548	0.632786	0.891745	-0.999594	-1.16578	-1.44035	0.950418	0.920073	0.782523
ENSG00000060762	-0.410387	-0.293172	-0.903117	-0.309226	-0.176913	-0.264223	-1.11523	-0.578185	-0.702391	1.1623	0.573596	0.812482	-0.860079	-1.13879	-0.806838	1.59476	2.06722	1.34819
ENSG00000061337	-0.994491	-1.24979	-1.00543	-1.0543	-1.21307	-1.00842	-0.222724	-0.486677	-0.473854	0.366217	0.454004	0.753062	0.610027	0.195805	0.51398	1.50883	1.6759	1.63093
ENSG00000061455	-1.38321	-0.986258	-1.23249	-1.004	-1.05583	-1.20584	0.548307	0.278736	0.0755297	1.63863	0.980921	1.52781	0.0683706	-0.794765	0.137757	0.733738	0.662981	1.00963
ENSG00000061656	-1.41943	-1.30234	-1.46109	-1.12808	-0.648768	-0.830714	-0.089405	-0.293351	-0.185265	1.03424	0.969184	0.866148	0.0647593	0.0398318	0.202731	1.35848	1.46629	1.35679
ENSG00000062282	-1.25141	-1.11599	-1.04739	-1.00922	-1.13918	-1.17437	-0.280688	-0.211454	-0.309072	0.70193	0.922762	0.717745	0.176669	0.218811	0.14883	1.57871	1.56434	1.50898
ENSG00000064195	-1.08453	-0.918007	-0.738761	-1.16422	-1.16514	-1.16521	-0.212053	-0.195168	-0.48299	0.483461	0.385933	0.480979	0.302384	0.480622	-0.197442	1.97523	1.64905	1.56586
ENSG00000064270	-1.11672	-0.83536	-0.694439	-0.725404	-0.192475	-0.296508	-1.01616	-1.13113	-0.901088	1.32065	0.709495	1.26	0.424537	-0.25149	-0.741921	0.949942	1.72808	1.50998
ENSG00000064687	-1.22103	-1.42231	-1.32772	-0.686259	-0.717239	-0.771473	-0.377043	-0.156561	-0.138465	1.21085	1.0975	1.16011	-0.128129	-0.404308	-0.243286	1.36478	1.26146	1.49913
ENSG00000065320	-0.987651	-1.37975	-1.33566	-1.08697	-1.07824	-0.995545	-0.238511	-0.290927	-0.246814	0.714331	0.838711	0.805825	0.513736	0.210876	0.103462	1.49304	1.42172	1.53837
ENSG00000065361	-0.116337	-0.297933	0.0455424	0.293404	0.539842	0.367498	-1.73547	-1.53406	-1.7003	0.936322	0.69966	0.945335	-0.656666	-0.547549	-0.858915	1.33816	1.09092	1.19055
ENSG00000065609	-0.936809	-1.30068	-0.935136	-0.735603	-1.27829	-1.07709	-0.289529	-0.529244	-0.42613	1.06767	0.779438	0.814092	0.249462	0.0854921	-0.1184	1.48172	1.69259	1.45645
ENSG00000065618	1.02796	0.917999	1.13613	1.58332	1.31258	1.09507	-1.02709	-0.992038	-1.15275	0.491323	0.595456	-0.312872	-1.14155	-0.989689	-1.16986	-0.615207	-0.407251	-0.351527
ENSG00000066032	-0.836716	-0.259051	-0.467932	0.00153994	-0.640702	-0.535231	-0.759072	-0.830848	-1.08169	1.02038	1.04303	1.13639	-0.893541	-0.68829	-0.89739	1.74616	1.50889	1.43406
ENSG00000066468	-0.794769	-0.434082	-0.46363	-0.362105	-0.476431	-0.657868	-1.41857	-1.12366	-0.82726	0.202718	0.323097	0.412549	-0.303685	0.444315	-0.117879	1.65807	1.76012	2.17907
ENSG00000068985	-0.615918	-0.686253	-0.829785	-0.61435	-0.732835	-0.507588	-0.661402	-0.408243	-0.76702	0.742131	0.560841	0.366346	-0.548236	-0.46483	-0.594453	2.07144	2.09767	1.59249
ENSG00000069535	-1.1096	-1.05037	-0.979498	-1.26068	-0.965787	-1.08186	-0.375359	-0.36631	-0.394704	0.56983	0.739068	0.554429	0.226628	0.433222	0.116607	1.69132	1.62333	1.62973
ENSG00000069667	-1.23503	-0.977346	-1.38238	-0.937679	-0.709802	-0.822636	-0.531078	-0.445421	-0.288086	0.966515	0.712493	1.1264	0.0632932	-0.0874922	-0.0561569	1.75784	1.17994	1.66662
ENSG00000069812	0.748788	0.692808	0.871003	0.684603	0.543653	0.915368	-1.53244	-2.19664	-1.70863	0.0406774	-0.633408	0.00624278	0.000615002	-0.431511	-0.681829	1.00175	0.978378	0.700577
ENSG00000070019	-1.01699	-0.713485	-1.26571	-0.800908	-1.07064	-0.329183	-0.452479	-0.407138	-0.322555	0.430777	0.720057	0.854333	-0.313273	-0.442024	-0.187634	1.32715	2.01886	1.97084
ENSG00000070759	-1.17633	-1.65443	-1.04083	-1.2902	-1.15971	-0.770152	0.00507232	-0.212734	-0.163364	0.60988	0.65273	0.440507	0.60226	0.468532	0.302541	1.48209	1.59647	1.30766
ENSG00000072858	0.545421	0.54337	0.65215	1.19748	1.39531	1.40557	-1.34038	-0.819168	-1.05388	0.623969	0.279204	0.410873	-1.53332	-1.56553	-1.22712	0.221581	0.0342786	0.230188
ENSG00000072954	-1.43187	-1.52908	-1.33814	-0.866921	-0.935798	-1.04814	-0.00369338	0.182911	0.0694375	1.01739	1.0274	0.899353	-0.0599412	0.110841	-0.0160543	1.35082	1.2141	1.35739
ENSG00000073756	0.489177	0.505428	0.538154	1.08957	1.11534	1.2606	-1.21231	-1.41263	-1.4057	0.473858	0.418515	0.518203	-1.25637	-1.33659	-1.37136	0.52284	0.561471	0.5018
ENSG00000073910	-1.70499	-1.29192	-1.21899	-0.824703	-0.946299	-1.02374	0.0349575	0.133153	0.123144	1.0916	0.826109	1.21224	-0.0539078	-0.0648848	-0.130513	1.27851	1.26351	1.29671
ENSG00000074276	-1.15769	-1.05934	-1.22762	-1.18813	-1.29254	-0.891121	-0.32631	-0.381243	-0.326421	1.17275	1.14152	0.580288	0.219882	0.369038	0.316887	1.37004	1.45704	1.22298
ENSG00000074966	-0.834125	-1.01451	-1.25047	-0.562521	-0.979931	-0.980595	-1.02876	-0.208134	0.23371	0.847952	0.983452	0.97459	-0.091968	-0.779099	0.151449	1.61484	1.74438	1.17974
ENSG00000075429	-0.833788	-0.833788	-0.672439	-0.646003	-0.674171	-0.779509	-0.701607	-0.66109	-0.696436	0.6988	0.592042	0.850823	-0.281691	-0.497897	-0.398677	1.83363	1.83035	1.87145
ENSG00000075461	1.08235	1.15373	1.1327	1.35215	1.40811	1.18176	-1.19696	-1.11975	-1.15841	-0.12868	0.0398831	-0.146596	-1.28563	-1.00456	-1.11782	0.019065	-0.0585183	-0.152825
ENSG00000075891	-0.955109	-1.42433	-1.44043	-0.694185	-0.967394	-1.12841	-0.364076	-0.0336765	-0.361218	1.04775	0.946951	0.893746	-0.12034	-0.181253	0.630606	1.45958	1.48288	1.2089
ENSG00000076641	-1.46262	-1.38704	-1.20919	-1.15226	-1.07353	-1.13003	-0.0854449	-0.0556423	-0.116119	0.546958	0.531475	0.657606	0.694694	0.645117	0.542259	1.3594	1.41424	1.28013
ENSG00000076706	-1.21309	-0.999039	-1.25237	-0.371896	-0.702167	-0.59783	-0.528058	-0.285119	-0.491463	1.1836	1.21958	1.10207	-0.702185	-0.306284	-0.459192	1.52127	1.40116	1.48101
ENSG00000077063	-1.77432	-1.08892	-1.25093	-0.696475	-0.597615	-0.457761	-0.342825	-0.414953	-0.131834	1.26327	1.01154	0.993993	0.0459853	-0.578298	-0.142545	1.44113	1.38086	1.3397
ENSG00000077264	-0.935398	-0.968388	-0.935742	-1.01838	-0.967947	-1.04171	-0.495484	-0.534276	-0.593105	0.866401	0.774316	0.858919	0.0815871	-0.0206242	-0.0499977	1.6728	1.60001	1.70702
ENSG00000077420	0.924868	1.05907	0.746133	1.61341	1.58486	1.50996	-0.859748	-0.785477	-0.630962	-0.0937675	0.143739	-0.0497099	-1.11942	-1.29269	-1.25326	-0.52759	-0.339453	-0.629961
ENSG00000077522	-1.01801	-0.99507	-0.994752	-0.948797	-0.927476	-0.995036	-0.436686	-0.578047	-0.478987	1.24041	1.04905	0.989212	-0.159173	-0.0190076	-0.235414	1.45925	1.4784	1.57013
ENSG00000077616	-0.545805	-0.620915	-0.595004	-0.309095	-0.683998	-0.485336	-1.17796	-0.970721	-1.27491	0.574651	0.797544	0.73269	-0.412707	-0.1042	-0.245978	1.7144	1.70924	1.89811
ENSG00000077943	-0.890441	-0.967229	-0.898559	-0.932606	-0.933086	-0.933127	-0.516593	-0.549474	-0.28307	0.644453	0.293019	0.84226	0.0396606	-0.17731	-0.0992349	1.76776	2.22621	1.36736
ENSG00000078053	-1.12615	-1.13097	-1.09486	-1.13036	-1.10726	-1.05045	-0.384728	-0.455856	-0.501771	0.439984	0.648463	0.55831	0.637882	0.488807	0.592038	1.52949	1.46755	1.61989
ENSG00000078401	0.710503	0.75191	0.723633	1.30197	1.34915	1.32694	-1.17318	-1.16519	-1.13474	0.355667	0.409204	0.348471	-1.36721	-1.32173	-1.42803	0.106246	0.152968	0.0534112
ENSG00000078549	-1.04651	-1.0316	-1.04651	-1.00151	-1.03156	-1.00218	-0.432252	-0.628019	-0.518483	0.683733	0.741788	0.847214	0.290097	0.350668	-0.0367227	1.60026	1.63378	1.62782
ENSG00000078725	-0.618518	-0.592665	-0.721963	-0.814094	-0.638784	-0.831022	-0.823549	-0.717691	-0.756627	0.558126	0.589628	0.525038	-0.279458	-0.252682	-0.369952	1.95682	1.93117	1.85623
ENSG00000078804	-1.60821	-1.51803	-1.48987	-0.784048	-0.732424	-0.801703	-0.222895	-0.128925	-0.120901	0.886752	0.877478	0.83594	0.195035	0.237264	0.2816	1.33512	1.39652	1.3613
ENSG00000079101	-0.981033	-0.671353	-0.922002	-1.11771	-0.979	-0.646413	-0.397913	-0.622585	-0.615286	1.07159	0.817313	0.835828	-0.0207103	-0.361289	-0.375754	1.4929	1.93232	1.56109
ENSG00000080224	-0.416268	-0.899847	-0.41746	-0.666601	-0.600264	-0.529747	-0.422722	-0.462695	-0.704574	0.607993	0.950691	0.0269132	-0.394321	-1.02141	-0.746224	2.01841	1.84713	1.83099
ENSG00000080644	-1.05091	-1.35273	-1.01263	-0.773955	-0.677572	-0.97395	-0.530457	-0.701113	-0.657125	0.775267	0.886616	0.886902	0.00603113	0.329417	0.092734	1.56807	1.53914	1.64626
ENSG00000080854	1.94038	0.326808	0.155329	-0.150397	1.18131	0.644292	-1.59947	-1.12175	-1.12396	-0.155909	-0.472123	1.33597	-0.753861	-0.91787	-0.985202	1.29454	0.0988881	0.30302
ENSG00000081248	-1.09853	-1.07469	-0.836634	-1.19594	-1.19653	-0.879186	0.0954631	-0.553835	-0.346497	1.65547	1.03501	0.803016	0.412034	-0.370544	-0.267194	1.07208	1.13726	1.60924
ENSG00000081803	-1.07965	-1.06691	-1.13714	-1.20577	-1.07624	-1.02375	-0.495833	-0.312555	-0.492614	0.579389	0.610745	0.602964	0.429544	0.373279	0.574433	1.62192	1.56423	1.53395
ENSG00000081818	-1.54035	-0.705594	-1.35953	-0.623965	-1.24798	-1.01051	-0.00988313	-0.613839	-0.267975	0.913753	0.85654	0.993088	0.52735	0.364035	-0.416825	1.42231	1.31025	1.40911
ENSG00000082556	-0.487939	-0.739387	-0.71321	-0.687169	-0.739387	-0.68795	-0.562405	-0.63579	-0.695203	0.319994	0.906808	0.397207	-0.404042	-0.664875	-0.387593	2.04171	1.95036	1.78887
ENSG00000083720	-1.61101	-1.36499	-1.61856	-0.789026	-0.711669	-1.02099	-0.262301	-0.0761083	-0.0239877	0.94028	0.863827	1.06358	0.140262	0.296364	0.469465	1.31249	1.22158	1.1708
ENSG00000085117	-1.30033	-1.49639	-1.46696	-1.16287	-1.02817	-1.03607	-0.0960714	-0.0958627	-0.0525707	0.810785	0.741876	0.824001	0.482096	0.589171	0.562325	1.26064	1.28527	1.17913
ENSG00000085276	-1.0102	-0.0655081	0.0781114	-0.117598	0.209824	0.441666	-0.896922	-1.29908	-1.15147	0.537964	0.634311	0.404909	-0.307778	-1.24276	-1.08196	1.35126	2.0955	1.41973
ENSG00000085741	-0.450337	-1.10959	-1.08667	-1.08574	-1.07177	-1.03586	-0.626808	-0.633116	-0.51357	0.836033	0.761661	0.629212	-0.0019116	0.336178	0.116933	1.61966	1.70908	1.60661
ENSG00000086205	-0.957701	-0.80748	-0.996063	-1.02457	-0.629814	-0.781117	-0.522693	-0.894763	-0.540783	0.748517	1.17204	0.570563	-0.0193781	-0.525407	0.289117	1.70168	2.01099	1.20685
ENSG00000086548	0.982618	1.04129	1.07899	1.46584	1.50169	1.46699	-1.27977	-1.31069	-1.22304	-0.428747	-0.450801	-0.536472	-0.729356	-0.73905	-0.776441	-0.115035	-0.0378343	0.0898062
ENSG00000087085	-0.571684	-0.460239	-0.448005	0.00607748	0.0404264	-0.490007	-1.16496	-1.15966	-1.01829	0.255542	0.961965	1.04289	-0.608578	-0.625785	-0.850011	1.90759	1.67339	1.50935
ENSG00000087116	-0.60719	-0.779323	-0.712536	-0.62663	-0.649781	-0.692168	-0.70843	-0.72965	-0.599717	0.874126	0.875132	0.648782	-0.511546	-0.555127	-0.662932	1.88094	1.71681	1.83924
ENSG00000087301	-1.31807	-0.815876	-1.0125	-0.879835	-0.504482	-0.427131	-0.294983	-0.673241	-0.349467	0.76806	0.74098	0.931813	-0.425362	-0.500166	-0.442905	1.87714	1.5957	1.73032
ENSG00000087494	0.754176	0.523646	0.641537	0.955766	1.08099	0.666732	-1.25137	-1.41657	-0.870689	0.365347	0.223343	0.333362	-1.47098	-1.71984	-1.20489	0.801098	1.03617	0.552181
ENSG00000087495	-0.963294	-0.835578	-0.833835	-0.963294	-0.963294	-0.835387	-0.378084	-0.635946	-0.570053	0.861782	0.365308	0.238976	-0.00389691	0.0374717	-0.0692777	1.66725	1.91165	1.9695
ENSG00000088827	-0.863016	-1.13448	-1.25346	-1.2127	-1.25346	-1.21331	0.50555	-0.00925779	0.281914	1.05248	0.940907	0.568634	-0.223275	-0.369386	-0.0412521	1.26403	1.6599	1.30019
ENSG00000089472	-0.90631	-0.949412	-0.948929	-0.937167	-0.949318	-0.926498	-0.518376	-0.562767	-0.600494	1.05719	0.949314	1.03668	-0.201125	-0.104203	-0.214109	1.59579	1.60082	1.57892
ENSG00000090339	-1.10387	-0.985054	-1.02176	-1.46917	-1.01753	-0.967995	-0.242405	-0.243007	-0.0626943	0.5868	0.731032	0.741006	0.0413475	-0.008314	0.100624	1.59716	1.66309	1.66074
ENSG00000090376	-0.683206	-1.22313	-1.23485	-1.30671	-1.27544	-1.29405	-0.37365	-0.0433007	-0.182423	0.926626	0.908037	0.814726	0.491491	0.0895628	0.266383	1.41417	1.33277	1.37299
ENSG00000092051	-0.806847	-0.731864	-0.76863	-0.730611	-0.694674	-0.769096	-0.573449	-0.454358	-0.679012	0.545407	1.37923	1.06281	-0.646296	-0.698063	-0.353433	1.28997	1.88731	1.7416
ENSG00000092096	-1.44781	-1.52351	-1.50198	-1.11322	-1.10615	-1.07031	0.0944004	0.124233	0.141695	0.805423	0.814855	0.72531	0.529509	0.559902	0.514586	1.11502	1.16061	1.17742
ENSG00000092421	-0.747469	-0.759731	-0.688771	-0.64852	-0.74543	-0.745689	-0.578329	-0.719682	-0.514751	0.612885	0.0880142	0.34456	-0.339881	-0.332337	-0.205456	2.0929	2.07125	1.81644
ENSG00000092969	1.07403	1.16751	1.1454	1.35748	1.34313	1.36443	-0.61148	-0.72909	-0.776721	-0.0210681	-0.108483	0.0189335	-1.39046	-1.36489	-1.39305	-0.446315	-0.25343	-0.375934
ENSG00000093072	-0.946625	-1.11448	-0.654493	-0.813784	-1.11401	-0.943908	-0.452939	-0.0824746	0.14125	0.86163	0.452587	1.12181	-0.224229	-0.511578	-0.642445	1.67974	1.17826	2.06569
ENSG00000095303	-1.02295	-0.833239	-0.866383	-1.1818	-1.33406	-0.889631	-0.0584332	-0.120972	-0.385946	1.25671	1.14886	1.17872	-0.60795	-0.279743	-0.101082	1.22597	1.44514	1.42679
ENSG00000095370	-1.09457	-1.09314	-1.25974	-1.03509	-1.20327	-0.934991	-0.468834	-0.410763	-0.573142	0.719733	0.787148	0.743672	0.603455	0.777666	0.13839	1.37507	1.30276	1.62565
ENSG00000095637	-1.37243	-1.44445	-1.42421	-1.10688	-1.13063	-1.12924	0.0367605	-0.000622959	-0.022747	0.722532	0.700826	0.71446	0.534136	0.579404	0.565927	1.25586	1.24515	1.27614
ENSG00000099953	-1.08889	-1.46857	-1.23067	-0.921397	-0.820718	-1.46849	0.0016459	-0.0739222	-0.416411	0.693671	0.575857	1.01245	0.365379	0.164401	0.434816	1.66859	1.33739	1.23488
ENSG00000100027	-0.627815	-1.46964	-1.23237	-0.990691	-1.16168	-0.361998	-0.119599	0.0107612	-0.754802	1.02474	0.197936	0.621608	0.268353	-0.0165368	-0.282513	1.33765	1.51437	2.04223
ENSG00000100167	-1.61778	-1.59274	-1.33821	-0.853657	-0.890214	-0.894473	-0.097195	-0.27446	-0.0611735	0.717086	0.641475	0.676929	0.59102	0.540721	0.409122	1.31624	1.38224	1.34509
ENSG00000100181	-0.671066	-1.0418	-0.898842	-0.967424	-0.606148	-0.902467	-0.554138	-0.36355	-0.564289	0.9201	0.592501	1.15989	-0.214956	-0.427426	-0.564126	1.75512	1.63098	1.71765
ENSG00000100234	-0.331139	-0.242654	-0.309042	-0.554666	-0.358649	-0.505863	-1.19407	-1.17563	-1.23896	0.524595	0.424946	0.51384	-0.368914	-0.481358	-0.316404	1.87124	1.9327	1.81004
ENSG00000100346	-0.766153	-0.954479	-0.444919	-0.870127	-0.0744952	-0.953199	-0.830451	-0.637146	-0.635472	0.79092	0.568535	1.30679	0.136059	-0.876881	-0.597199	2.20289	1.37921	1.25612
ENSG00000100558	-0.492915	-0.158083	0.0610907	0.625648	0.484113	0.499194	-1.34283	-1.10964	-1.14788	0.726426	0.841113	1.01772	-1.27514	-1.24346	-1.20299	1.29011	1.21793	1.2096
ENSG00000100784	-1.41492	-1.56032	-1.55736	-0.718954	-0.968516	-0.626195	-0.117303	-0.0695613	-0.336797	1.02348	0.966571	1.12378	0.172984	0.00559058	0.280817	1.24983	1.28167	1.2652
ENSG00000101203	-0.52746	-0.391207	-0.0364174	-0.849705	-0.0812744	-0.82615	-0.667474	-0.89126	-1.20254	0.780446	0.527236	0.32882	-0.937091	-0.423475	-0.288933	1.75373	1.48437	2.24839
ENSG00000101204	-1.07243	-0.8547	-1.45382	-1.35449	-0.940563	-0.68382	-0.580919	-0.520236	-0.0498822	1.45036	0.330859	0.558128	0.631267	-0.0799653	0.549566	1.69947	1.55802	0.813151
ENSG00000101230	0.00549803	-0.422833	0.60608	0.242774	0.0744929	-0.102967	0.251812	-1.40241	-2.65457	-0.185864	0.211451	-0.359238	-0.393742	0.337805	-0.345291	2.18715	0.873404	1.07644
ENSG00000101347	-1.50321	-1.36331	-1.4043	-0.374156	-0.326925	-0.391068	-0.609802	-0.546758	-0.519082	0.966586	0.928447	0.85792	-0.147235	-0.0780016	-0.0699426	1.48721	1.6083	1.48533
ENSG00000101349	-0.895252	-0.863734	-0.914754	-0.845968	-0.880467	-0.766168	-0.666212	-0.667267	-0.759338	0.740356	0.678102	0.46674	-0.00544708	-0.181861	0.147684	1.69015	1.82409	1.89934
ENSG00000101489	-1.06216	-1.22111	-1.40249	-1.21604	-1.17336	-1.1281	-0.0202879	-0.227135	-0.224196	0.683074	0.584512	0.645983	0.450473	0.524891	0.496115	1.52993	1.58492	1.17497
ENSG00000101605	0.807563	0.548665	0.100022	0.0385142	-0.342949	-0.381643	-1.2184	-0.882339	-1.2582	1.00557	0.529467	0.226462	-1.71244	-1.08602	-0.555615	1.78636	0.969936	1.42505
ENSG00000101938	-1.03511	-1.14371	-1.13106	-1.00005	-1.11883	-1.04738	-0.394857	-0.375033	-0.570638	0.797355	0.803445	0.748759	0.159476	0.294276	0.333733	1.50157	1.59025	1.58781
ENSG00000101951	-0.67461	-0.67461	-0.67461	-0.67461	-0.639827	-0.67461	-0.650018	-0.67461	-0.67461	0.532844	0.569129	0.885589	-0.358134	-0.624161	-0.642926	1.80768	1.99373	1.84837
ENSG00000102003	-0.92659	-0.975805	-1.07616	-1.21617	-0.96981	-1.0566	-0.47285	-0.411528	-0.472363	0.755711	0.861958	0.765012	0.209748	0.0702382	0.0383937	1.6436	1.63996	1.59325
ENSG00000102195	-0.615063	-0.615063	-0.615063	-0.590036	-0.615063	-0.60267	-0.555028	-0.615063	-0.615063	0.256182	0.323274	0.326276	-0.593687	-0.400755	-0.603761	2.13257	2.09028	1.90773
ENSG00000102271	-0.914837	-0.753613	-0.598631	-0.283792	-0.0298411	-0.168214	0.227352	-0.0547282	0.00339278	1.69328	1.4031	1.4866	-1.40625	-1.24369	-1.6416	0.81863	0.914756	0.548092
ENSG00000102349	-1.16304	-1.18535	-0.850664	-0.344507	-1.27749	-0.702604	-0.0729109	-0.606055	-0.524675	1.34082	0.839866	1.19043	-0.438865	-0.345375	-0.203639	1.57848	1.51877	1.2468
ENSG00000102924	-0.977342	-0.585269	-0.505403	-0.935562	-0.815171	-0.977342	-0.588646	-0.623676	-0.573825	-0.168911	0.171309	0.258486	0.0239113	0.113709	0.292097	2.21203	1.85935	1.82025
ENSG00000102996	-0.426609	-0.632809	-0.608376	-0.436715	-0.229293	-0.401926	-1.44212	-1.28287	-1.3941	0.764255	0.836045	0.654357	-0.170016	0.0396596	-0.217497	1.53041	1.74385	1.67376
ENSG00000103196	-0.984248	-1.06546	-0.832033	-0.847644	-0.921482	-1.06953	-0.610161	-0.577836	-0.57932	0.338477	0.329052	0.336399	0.432255	0.303729	0.351041	1.83692	1.80821	1.75163
ENSG00000103316	-1.45889	-1.3395	-1.12078	-0.71831	-0.584462	-0.76904	-0.593736	-0.610829	-0.561041	1.00767	0.880897	0.749692	0.228359	0.270026	0.0890254	1.53151	1.4712	1.52822
ENSG00000103489	-0.771861	-0.774592	-0.67299	-0.924357	-0.835316	-0.811444	-0.859238	-0.997937	-0.827572	0.656798	0.731289	0.729245	-0.0122246	0.0725175	0.0405995	1.78581	1.69926	1.77202
ENSG00000103647	0.0782109	0.84375	0.158696	0.215405	-0.669377	-0.886296	-1.32619	-0.87372	-0.841279	0.447421	0.927483	0.271678	-1.6674	-0.735197	-0.510448	1.30772	1.69668	1.56286
ENSG00000103710	-1.05227	-0.544754	-1.00535	-1.12142	-0.541878	-0.975749	-0.613041	-0.657884	-0.727646	0.452217	1.29098	0.613607	0.194537	-0.175599	-0.127586	1.58651	1.92186	1.48346
ENSG00000103723	-1.35081	-1.33018	-1.3713	-1.23887	-1.03502	-1.0967	-0.0799474	-0.034833	0.165499	0.7905	0.931066	0.832761	0.391893	0.313939	0.158151	1.29152	1.27145	1.3909
ENSG00000103740	-0.79683	-0.687074	-0.920895	-0.681394	-0.947233	-0.849193	-0.462838	-0.4336	-0.439527	0.332392	0.346799	0.2265	-0.298364	-0.040391	-0.299146	2.21179	1.97572	1.76328
ENSG00000104044	-1.04679	-1.0272	-1.15867	-1.18651	-0.798131	-0.871757	-0.71199	-0.504351	-0.524229	1.02492	0.9152	0.838888	0.190492	0.0115696	0.284908	1.4248	1.57629	1.56255
ENSG00000104267	-1.02958	-0.965228	-0.895062	-1.03794	-0.520944	-0.790781	-0.605348	-0.725785	-0.541986	0.743171	0.344672	0.599782	-0.131375	0.254752	-0.14455	1.93537	1.7127	1.79813
ENSG00000104321	0.699102	0.68242	0.682418	1.33606	1.45895	1.34803	-1.13763	-1.26386	-1.3783	0.230221	0.195568	0.21376	-1.1455	-1.3591	-1.25631	0.248408	0.328152	0.117606
ENSG00000104419	-0.531023	-0.836643	-1.01549	-0.3028	-0.346314	-0.467528	-1.20365	-0.988592	-0.915701	1.02044	1.0923	1.08653	-0.421459	-0.500833	-0.355965	1.55785	1.57098	1.55789
ENSG00000104814	-0.977138	-1.24279	-0.576924	-0.0100356	-0.34649	-0.580175	-1.00127	-0.9013	-0.98075	0.613225	0.958662	0.458111	-0.5413	-0.0132097	-0.0883533	1.66067	1.81142	1.75765
ENSG00000104881	0.531408	0.0257297	-0.119519	1.28262	1.62779	1.38137	-0.844106	-1.57025	-1.21545	0.404916	0.787771	0.63353	-1.07271	-1.20906	-1.31462	0.171374	-0.0363364	0.535545
ENSG00000105327	0.0986819	-0.857008	-0.536458	-0.269606	-0.319154	-0.193949	-0.983522	-1.01456	-0.886965	0.608149	0.882999	1.06238	-0.862105	-0.735643	-0.997659	1.46887	1.82684	1.70871
ENSG00000105784	-0.716908	-0.594447	-0.741508	-0.571587	-0.655923	-0.554074	-0.564421	-0.571128	-0.545458	0.469022	0.393293	0.30449	-0.526632	-0.559367	-0.588311	2.17859	2.0583	1.78607
ENSG00000105877	-0.523694	-0.444006	-0.807804	0.143517	-0.34671	0.0859183	-0.897953	-0.872015	-0.908451	1.06337	1.2303	0.601508	-1.14812	-0.98382	-0.86829	1.5726	1.56355	1.54009
ENSG00000105889	-0.771257	-0.570599	-0.626692	-0.312334	-0.153182	-1.02412	-0.631374	-1.23677	-1.09941	0.734782	0.824313	0.273768	-0.244996	-0.21227	-0.328734	1.41018	2.05014	1.91855
ENSG00000105894	-0.650349	-0.650349	-0.650349	-0.650349	-0.650349	-0.479223	-0.601041	-0.650349	-0.650349	0.469695	0.621535	0.714632	-0.650349	-0.650349	-0.586893	1.60533	2.30051	1.80859
ENSG00000105929	-1.05637	-1.28491	-0.916734	-1.22155	-1.35036	-0.71122	0.0492928	0.148355	0.263315	1.2219	1.15005	1.32656	-0.410388	-0.356616	-0.40553	1.48207	1.2581	0.814033
ENSG00000106034	-0.696808	-0.587211	-0.435528	-0.546576	-0.701962	-0.663256	-0.713452	-0.493248	-0.543993	0.290795	0.251631	-0.130524	-0.174394	-0.628298	-0.36645	1.64237	2.53784	1.95907
ENSG00000106078	-0.862918	-0.852659	-0.890685	0.689414	0.383511	0.601212	-1.58852	-1.22271	-1.18704	0.79406	0.874692	0.945624	-0.489944	-0.467159	-0.649673	1.43438	1.24404	1.24437
ENSG00000106366	0.91224	0.954456	0.933275	1.54988	1.47104	1.42802	-1.00557	-0.978	-1.03018	0.0393476	0.0599409	0.0172789	-1.23143	-1.23184	-1.2545	-0.17406	-0.194636	-0.265265
ENSG00000106537	0.196166	0.255863	0.0836309	0.734748	0.631939	0.720652	-1.00805	-1.55018	-1.64408	0.310042	0.315848	0.604584	-1.04576	-1.19049	-1.18168	1.40146	1.38046	0.984844
ENSG00000106571	-0.941678	-0.944325	-0.904789	-0.904619	-0.867413	-0.886414	-0.574782	-0.364731	-0.817137	0.836622	0.677951	0.686373	-0.159792	-0.00205933	-0.0809171	1.96967	1.6476	1.63044
ENSG00000106633	-0.913723	-0.776089	-0.738485	-0.737873	-0.706363	-0.775823	-0.470848	-0.925356	-0.402566	0.546612	0.72032	1.19024	-0.535718	-0.4574	-0.287025	1.55509	1.84636	1.86864
ENSG00000106852	-1.31667	-1.38553	-1.4006	-0.905721	-1.08532	-1.38458	0.0151106	0.0068701	-0.107462	0.566195	0.541077	0.568502	0.498548	0.765036	0.677161	1.45958	1.28834	1.19947
ENSG00000107242	-0.948486	-1.00286	-0.814438	-0.859661	-1.00286	-0.931189	-0.55388	-0.415497	-0.468729	0.36374	0.373388	0.40066	0.0618376	0.0251855	0.119406	1.85717	1.81251	1.9837
ENSG00000107611	-0.986739	-1.26244	-0.95121	-0.862689	-1.10575	-0.653481	-0.420592	-0.753898	-0.286776	1.27943	0.773462	1.32126	-0.0804321	-0.288438	-2.99695e-05	1.68258	1.16421	1.43154
ENSG00000107731	-0.792355	-0.898804	-0.880774	-1.18924	-1.03937	-0.967157	-0.572264	-0.568344	-0.630409	0.397161	0.791913	0.631204	0.207726	0.0849396	0.222181	1.70784	1.76772	1.72804
ENSG00000107798	-0.980598	-0.930654	-0.874407	-0.0202316	0.086726	0.0358033	-0.862838	-0.811664	-0.950423	0.843858	0.867855	0.925529	-0.6948	-0.784162	-0.770283	1.66748	1.69035	1.56246
ENSG00000107819	-0.50975	-0.529084	-0.693075	0.932817	0.645494	0.464914	-1.18579	-1.51692	-1.07278	0.812936	0.975922	1.11371	-0.969137	-0.873704	-1.0443	1.10286	1.12707	1.21882
ENSG00000108813	-1.24893	-1.52513	-1.41977	-1.0026	-1.13795	-0.931936	-0.167238	-0.0474246	-0.139854	0.979609	0.944036	0.898542	0.367205	0.334603	0.260636	1.3092	1.27344	1.25356
ENSG00000108821	-0.613286	-0.898999	-0.754733	-0.275573	-0.0862388	-0.138933	-1.15324	-1.12283	-1.05977	1.11712	1.21502	1.16494	-0.647422	-0.532909	-0.565418	1.45873	1.37194	1.5216
ENSG00000108839	-0.439386	-1.02047	-0.226506	-0.820662	-1.94896	0.280404	-0.575737	-0.221075	-0.24602	1.17928	1.17159	1.14935	-0.757022	-0.740949	-0.630375	1.30143	0.967163	1.57795
ENSG00000108947	-1.47142	-1.3802	-1.42979	-1.23174	-1.20826	-1.22387	0.219969	0.236131	0.187054	0.889685	0.823955	0.853798	0.532308	0.553325	0.572782	1.01633	1.03005	1.02989
ENSG00000109107	-1.26488	-1.39842	-1.26839	-1.06484	-1.14511	-1.09046	-0.279725	-0.155361	-0.24069	0.814711	0.837778	0.741458	0.462762	0.535046	0.501315	1.33018	1.36428	1.32035
ENSG00000109667	-0.620006	-0.887494	0.725714	-0.651313	-1.09758	-1.97312	0.499643	-0.111601	-0.405786	0.620535	1.96378	0.682768	0.138558	-1.00961	-0.553609	0.98939	0.176557	1.51317
ENSG00000109956	-1.04399	-1.13205	-1.05325	-0.976505	-0.905402	-1.0542	-0.482463	-0.595052	-0.814604	0.768599	0.711643	0.921591	0.0664573	0.561745	0.511168	1.62939	1.57439	1.31254
ENSG00000110148	-0.879305	-0.851144	-0.850753	-0.879305	-0.879305	-0.879305	-0.761764	-0.810917	-0.646839	0.668621	1.05757	0.850769	0.125592	0.0476928	-0.323143	1.77866	1.58777	1.6451
ENSG00000110195	-1.2251	-1.43354	-1.26291	-1.23311	-1.18227	-1.29585	0.136467	0.256312	0.0286086	0.745229	0.968569	1.02532	0.146655	0.285519	0.453775	1.29864	1.0747	1.21298
ENSG00000110328	0.00164663	-0.204178	-0.124366	0.596302	0.492539	0.54188	-1.64027	-1.67823	-1.79723	0.501182	0.331541	0.477484	-0.680876	-0.281683	-0.669558	1.50406	1.39755	1.23222
ENSG00000110693	-1.2587	-1.04541	-1.14621	-1.2525	-0.96898	-1.20967	0.0731781	0.104052	0.112465	1.12359	1.37959	1.16274	-0.234361	0.0506116	-0.416639	1.27939	1.34634	0.900533
ENSG00000110934	-1.00559	-1.46032	-0.310763	-0.167729	-0.352586	-0.843654	-1.02634	-0.976686	-0.643685	0.878223	0.401354	1.40436	-0.553034	0.126017	-0.117449	1.60312	1.40298	1.64177
ENSG00000111087	1.13293	0.887568	0.871058	1.4403	1.28524	1.45691	-0.956639	-1.11468	-0.959857	0.0456916	0.162997	0.151233	-1.35313	-1.15153	-1.39292	-0.215831	-0.0952523	-0.194076
ENSG00000111181	-0.65237	-0.835914	-0.751763	-1.24755	-1.25392	-1.36917	-0.449722	-0.900969	-0.181912	1.10629	1.2176	0.584911	0.167483	0.61129	-0.0714513	1.46305	1.71615	0.847965
ENSG00000111348	0.472691	0.844829	0.865106	1.06879	1.1461	0.888386	-0.660702	-0.874916	-0.759727	0.49688	0.596355	0.996918	-1.30668	-2.01173	-1.68878	-0.217071	-0.0504957	0.194044
ENSG00000111452	-1.22691	-1.05337	-1.14401	-0.927146	-1.03345	-0.708229	-0.382776	-0.311038	-0.25845	1.04745	1.13103	1.08874	-0.178948	-0.272933	-0.223416	1.54345	1.41904	1.49096
ENSG00000111981	-1.35333	-1.36284	-1.2629	-1.02231	-0.662172	-0.805151	-0.414058	-0.107162	-0.301161	0.770707	0.769279	0.882486	-0.108249	0.049739	0.260189	1.53477	1.52401	1.60816
ENSG00000112137	0.217267	-0.978265	-0.253114	-0.898658	-1.4353	-0.659143	-0.444967	-0.621589	-1.16745	1.55351	0.134627	0.328577	-0.628324	0.240521	0.0252477	1.83535	0.858622	1.89308
ENSG00000112139	1.17477	0.65442	1.33055	1.12596	0.615151	1.02519	-1.44156	-1.01548	-1.47376	0.487806	0.401556	0.400899	-1.4224	-1.07546	-1.27357	0.124605	0.192529	0.168794
ENSG00000112182	-0.943224	-0.748533	-0.756775	-0.57891	-0.904803	-0.257789	-0.450689	-0.980401	-0.797354	0.733597	0.803169	1.08571	-0.405524	-0.232882	-0.716178	1.69892	1.62568	1.82597
ENSG00000112769	0.424268	0.208531	-0.489227	0.089363	0.420969	0.691026	-1.46659	-1.19623	-1.65545	0.895472	0.622711	0.83795	-1.61826	-0.163694	-1.03352	1.05419	1.24693	1.13156
ENSG00000112902	-0.454209	-0.5911	-0.5911	-0.438264	-0.5911	-0.5911	-0.569322	-0.5911	-0.53853	0.0133069	0.188618	0.119391	-0.460257	-0.5911	-0.5911	2.20636	1.78342	2.28719
ENSG00000113196	-0.863994	-0.73388	-0.970907	-0.4877	-0.538176	-0.894147	-0.917722	-0.703784	-0.835443	0.226698	0.148562	0.823134	-0.179631	-0.210298	0.65305	2.10504	1.77659	1.60261
ENSG00000113319	-0.962486	-1.09354	-1.04	-0.649891	-0.825631	-0.618201	-0.577459	-0.554736	-0.996566	0.670115	0.984401	0.852013	0.208593	-0.574825	0.295133	1.58465	1.40459	1.89383
ENSG00000113361	0.836795	0.343863	0.705766	1.0464	1.17263	1.32738	-0.705644	-0.970794	-1.02113	-0.403898	-0.292097	0.166422	-1.60261	-1.48368	-1.44384	0.761339	0.646208	0.916892
ENSG00000113657	-0.640817	-0.646241	-0.400723	-0.271268	-0.250349	-0.0895934	-1.53011	-1.18569	-1.49504	0.714187	0.714399	0.713443	-0.111819	-0.129172	-0.350935	1.67414	1.60739	1.67821
ENSG00000113739	1.20667	1.17829	1.0832	1.5148	1.4397	1.44022	-0.945987	-0.907172	-0.870331	-0.317096	-0.150034	-0.23211	-1.12751	-1.03739	-0.991059	-0.475779	-0.351299	-0.457122
ENSG00000114378	-0.635275	-1.35411	-0.87163	-1.18021	-1.13671	-1.23237	-0.765168	-0.308052	-0.171526	0.63261	0.921811	0.84972	0.00501466	0.717191	0.105073	1.25964	1.58666	1.57733
ENSG00000114638	1.36857	1.28974	1.33855	1.3649	1.38201	1.3071	-0.967386	-0.868	-1.01775	-0.554104	-0.457837	-0.485071	-0.965502	-0.82537	-0.850038	-0.367623	-0.382982	-0.309217
ENSG00000114735	-0.942394	-0.86769	-1.23174	-0.107881	-0.177294	-0.161081	-0.985101	-1.15977	-0.49214	1.34485	0.639549	1.15527	-0.743879	-0.419927	-0.353092	1.40427	1.41202	1.68603
ENSG00000114796	-0.803299	-0.873087	-0.798476	-0.333453	-0.34794	-0.250053	-0.0586927	-0.356889	-0.207926	1.15589	0.925386	1.16523	-1.12487	-1.29352	-1.21079	1.62257	1.45301	1.33691
ENSG00000115318	-1.08127	-1.33721	-1.29042	-1.18388	-1.1797	-0.988118	-0.182289	-0.293397	-0.340723	1.07222	1.16337	1.10935	0.478984	0.122243	0.355808	1.12109	1.22672	1.22724
ENSG00000115353	0.618767	0.398175	0.253496	-0.128374	-0.179159	-0.0720337	-0.736549	-0.757495	-0.94965	-0.257867	-0.593466	-0.628189	-0.908822	-0.905549	-0.8891	2.12329	1.66645	1.94607
ENSG00000115361	-1.12436	-0.624673	-1.1376	-0.531975	-0.65401	-0.55613	-0.417004	-1.06309	-0.255208	1.14043	1.05413	0.742867	-0.684173	-0.187422	-0.545905	1.76616	1.39553	1.68243
ENSG00000115363	0.757184	1.14724	0.846981	1.73709	1.50211	1.31199	-0.888737	-0.807446	-0.919876	0.187187	-0.301781	0.208584	-1.28601	-1.01015	-1.34177	-0.278322	-0.518357	-0.34592
ENSG00000115423	-0.772282	-0.985431	-1.25281	-0.765686	-1.23752	-0.65173	-0.605267	-0.288526	-0.672305	0.809698	0.572145	1.07767	-0.168204	-0.0491742	0.0239474	1.76496	1.54301	1.6575
ENSG00000115705	-0.555542	-0.451897	-0.564903	-0.644088	-0.644088	-0.565863	-0.561215	-0.644088	-0.644088	0.785296	-0.199966	0.0948338	-0.576259	-0.262118	-0.608225	1.59819	2.2861	2.15792
ENSG00000115738	0.240334	0.382269	0.414556	-0.387043	-0.334374	-0.294384	-1.09432	-1.14288	-1.38657	0.262819	0.362313	0.412893	-0.944668	-0.931617	-0.777806	1.85533	1.77096	1.59218
ENSG00000115896	-0.922594	-0.939343	-1.04538	-0.937243	-0.897883	-0.960009	-0.407108	-0.298158	-0.093624	0.54911	0.748855	0.617524	-0.432278	-0.484585	0.172957	2.01474	1.82317	1.49185
ENSG00000116106	-0.998103	-0.548185	-0.702641	-0.931241	-0.371161	-0.385736	-0.703426	-0.844269	-0.709163	0.725361	0.786637	0.703008	-0.173312	-0.651745	-0.630528	1.83831	1.73453	1.86167
ENSG00000116133	0.802099	0.728917	0.802477	1.51949	1.52328	1.4628	-1.16753	-1.09661	-1.10299	0.00356117	0.0232335	-0.0157075	-1.2505	-1.19635	-1.26933	0.0299164	0.0741456	0.129095
ENSG00000117152	-0.57861	-0.57861	-0.57861	-0.57861	-0.57861	-0.57861	-0.49912	-0.57861	-0.57861	0.152719	0.214019	0.242356	-0.554005	-0.57861	-0.57861	2.1973	2.08048	1.95235
ENSG00000117245	-1.03113	-1.29679	-1.52984	0.00582254	-0.265946	-0.445879	-0.577501	-1.00919	-0.902679	0.655222	0.974565	1.13355	0.149899	0.0378863	-0.355571	1.63472	1.35064	1.47222
ENSG00000117595	-0.49736	-0.818424	-0.881226	-0.517758	-0.683791	-0.412676	-0.946084	-0.752669	-0.679556	0.59114	0.498219	0.71299	-0.729658	-0.348534	-0.187695	1.80435	1.82497	2.02376
ENSG00000117600	-0.657315	-0.674063	-0.674063	-0.659052	-0.674063	-0.674063	-0.612445	-0.591838	-0.623997	0.433521	0.483771	0.453928	-0.449195	-0.631459	-0.393486	1.85924	1.94389	2.14069
ENSG00000117707	-0.774367	-0.817891	-0.694114	-0.797014	-0.553748	-0.569598	-0.819496	-0.750663	-0.639127	0.598159	0.62535	0.609256	-0.250343	-0.763461	-0.0313743	1.96618	1.85635	1.80591
ENSG00000118263	1.07225	1.11635	1.08934	1.40553	1.32472	1.29129	-1.14048	-1.08454	-1.20967	-0.321614	-0.339097	-0.209462	-1.06845	-1.16325	-1.12989	0.105368	0.117765	0.143833
ENSG00000118432	-1.13577	-0.63215	-0.558021	-0.826313	-0.825128	-0.679614	-0.32724	-0.445054	-0.730721	1.07245	0.68581	0.835458	-0.418584	-0.840341	-0.367951	1.71161	1.6739	1.80765
ENSG00000119630	-0.95809	-1.16973	-1.23687	-1.2765	-1.08022	-1.36296	-0.355707	-0.198638	-0.242739	0.613772	0.525683	0.593433	0.494481	0.730187	0.655928	1.37937	1.35154	1.53707
ENSG00000119711	-1.3264	-1.26027	-1.32311	-0.0141845	-0.0230264	0.140405	-0.628577	-0.688922	-0.643719	0.981263	1.24865	1.19726	-0.529848	-0.545871	-0.674813	1.22931	1.4573	1.40455
ENSG00000119715	-0.552664	-0.604807	0.0850144	-0.675156	-0.562577	-0.444971	-0.974921	-0.878577	-1.07835	0.548252	0.515212	0.280979	-0.391595	-0.684739	-0.309742	1.937	1.61064	2.181
ENSG00000119771	-1.37723	-1.21032	-1.1423	-0.694824	-0.706393	-0.598301	-0.66242	-0.594331	-0.471819	0.854683	0.780238	0.732511	0.054208	0.12849	-0.0152451	1.64487	1.58997	1.6882
ENSG00000119782	-1.41047	-1.68719	-1.25763	-0.444702	-0.782031	-0.880706	-0.298589	-0.179031	-0.435983	0.688997	0.920015	0.545686	-0.0548129	0.347997	0.429681	1.55002	1.40983	1.53892
ENSG00000119866	-0.905645	-0.754778	-0.820567	-0.669795	-0.856776	-0.738022	-0.582864	-0.643617	-0.655556	0.522154	0.893373	0.551173	-0.414102	-0.417996	-0.0594097	1.93571	1.72434	1.89237
ENSG00000119900	-0.804184	-0.762578	-1.00195	0.382477	0.227902	0.55119	-0.462089	-1.01104	-1.15128	1.21248	1.17818	1.30713	-0.881468	-0.972233	-1.18717	1.39006	1.22112	0.763443
ENSG00000120049	-1.22967	-0.977598	-0.710038	-0.816592	-1.43362	-0.807239	-0.477622	-0.654063	-0.390639	0.577605	0.842355	0.462953	0.472597	0.039838	0.114207	1.46745	1.73326	1.78681
ENSG00000120149	-1.34311	-1.0788	-1.43308	-0.859518	-0.846062	-0.731329	-0.276228	-0.343439	-0.712855	0.581346	0.770294	0.945578	0.161644	0.258913	0.244723	1.63149	1.68047	1.34998
ENSG00000120162	-1.19561	-0.47265	-0.372298	0.153113	0.0208328	-0.195462	-0.781422	-1.56442	-1.53848	0.311031	0.956901	0.982766	-0.385748	0.107072	-0.655204	1.58727	1.57791	1.4644
ENSG00000120256	0.28887	-0.795089	0.190578	0.895312	1.02866	0.483436	-1.9323	-0.242454	-0.457951	0.954382	1.28887	0.446265	-0.900062	-1.44708	-1.65233	0.238856	0.36418	1.24786
ENSG00000120328	-0.986346	-1.0906	-0.670145	-0.512238	-0.906903	-0.71709	-0.59642	-0.537048	-0.634067	1.00856	1.00945	1.02715	-0.529126	-0.496375	-0.270216	1.80267	1.58115	1.51759
ENSG00000120708	0.9487	1.03278	1.06445	1.52262	1.47911	1.40467	-1.16935	-1.14133	-1.09174	-0.134586	-0.116745	-0.203623	-1.03161	-1.10604	-1.07131	-0.104743	-0.132214	-0.14904
ENSG00000121005	-1.483	-1.36965	-1.26643	-0.77075	-0.608512	-0.564372	-0.421223	-0.513127	-0.339213	0.850568	0.710209	0.777549	0.110977	-0.0145842	0.125048	1.67149	1.61256	1.49247
ENSG00000121413	-0.67393	-0.367583	-0.666035	-0.592539	-0.562112	-0.30243	-0.699802	-0.233213	-0.527309	0.159494	0.882627	0.905122	-0.799485	-1.20712	-0.793796	1.86325	1.68302	1.93184
ENSG00000121966	0.725807	1.10246	0.790153	0.696409	0.602865	0.408121	-1.1667	-1.38671	-1.35645	-0.279606	-0.637297	-0.366031	-1.00168	-0.846323	-1.08104	1.45898	0.915271	1.42177
ENSG00000122133	-0.998278	-1.00313	-0.825665	-0.722973	-1.03918	-0.69465	-0.517889	-0.252973	-0.390725	0.564414	0.740649	0.315417	-0.308582	-0.0424538	-0.408213	1.74526	2.14356	1.69541
ENSG00000122367	-1.30505	-1.33941	-0.896881	-1.07913	-0.822648	-1.05187	-0.162791	-0.524466	-0.124145	0.620244	0.792808	0.454955	0.287009	0.19945	0.169709	1.92704	1.79708	1.0581
ENSG00000122574	-1.61246	-1.6515	-0.934612	-0.408701	-0.447147	-0.451021	-0.144266	-0.651115	-0.176602	1.08111	1.39069	1.42905	-0.163295	-0.47458	-0.303542	1.26936	0.87515	1.37349
ENSG00000122733	-0.730582	-0.886135	-0.920418	-0.885559	-0.818396	-0.920418	-0.424735	-0.651046	-0.530961	0.503426	-0.118066	0.588805	-0.0621582	0.509464	-0.294537	2.035	1.94152	1.66479
ENSG00000122735	-0.960595	-1.24321	-1.23962	-1.13616	-1.32126	-0.904108	-0.0261297	-0.347713	-0.252436	0.688435	0.727564	0.640375	0.473635	0.220221	0.0214101	1.69883	1.48168	1.47908
ENSG00000122756	-1.07519	-1.03784	-1.08046	-0.907386	-1.08095	-1.12475	0.144422	-0.434916	-0.529611	0.252774	0.0966068	0.309322	-0.0309996	0.737959	0.835477	1.32725	2.11868	1.47962
ENSG00000122824	-1.08691	-1.10904	-1.41883	-1.06351	-0.901712	-1.08181	-0.394319	-0.279018	-0.361251	0.57791	0.644329	0.595837	0.41138	0.472955	0.246936	1.71463	1.54303	1.4894
ENSG00000122877	-0.663447	-0.637026	-0.667174	-0.667083	-0.66752	-0.488582	-0.486636	-0.623451	-0.645617	0.293176	-0.0376174	0.231134	-0.515861	-0.163215	-0.453991	2.15771	1.79343	2.24177
ENSG00000123360	-0.905527	-0.957346	-0.934049	-0.957346	-0.779691	-0.957346	-0.338064	-0.501353	-0.576957	0.852505	0.959611	0.87449	-0.351777	-0.131434	-0.355668	1.7911	1.73686	1.532
ENSG00000123405	-1.45972	-1.22583	-1.34073	-1.17834	-1.20501	-1.12932	0.352438	0.250415	0.106377	1.23839	1.17366	1.34176	0.0902115	0.14228	0.117237	0.818592	0.87711	1.03048
ENSG00000123560	-0.761448	-0.761448	-0.761448	-0.761448	-0.741563	-0.721939	-0.705851	-0.620625	-0.462004	0.934073	1.26524	0.973922	-0.564935	-0.676259	-0.538945	1.58078	1.63942	1.68448
ENSG00000123610	0.527249	0.600752	0.0717796	0.475383	0.683926	0.0202999	-0.947956	-1.6086	-1.47121	0.138155	1.03388	0.540231	-0.530067	-1.66834	-1.13903	1.40832	0.409796	1.45543
ENSG00000123612	-1.29039	-1.11798	-1.0073	-1.22911	-1.21429	-1.14928	-0.104472	0.161612	-0.307816	0.457156	0.268473	0.534731	0.553229	0.258705	0.464183	1.74255	1.50344	1.47656
ENSG00000123989	-1.31037	-1.86477	-1.54318	-0.633191	-0.625262	-0.753819	-0.0395706	0.127627	0.133285	0.98977	1.19186	1.18962	-0.195076	-0.127687	-0.066832	1.217	1.19814	1.11246
ENSG00000124107	0.56929	0.540635	0.664274	0.870312	1.70505	1.59912	-0.970206	-0.880343	-0.41525	0.487539	0.510691	0.227569	-1.34832	-1.70734	-1.58735	-0.113472	-0.12306	-0.0291444
ENSG00000124126	-0.756466	-0.771091	-0.982787	-0.859573	-1.23013	-1.15939	-0.840142	-0.634825	-0.465753	0.738918	0.816291	0.943707	0.153738	0.0917466	0.119931	1.62433	1.58834	1.62315
ENSG00000124507	1.19511	1.25757	0.924745	0.168142	0.421577	1.07046	-1.27613	-1.56138	-0.838338	-0.255791	-0.519915	-0.677839	-0.711137	-1.39758	-0.829073	1.05425	1.05849	0.916841
ENSG00000124602	1.57514	1.29915	0.547913	1.43686	0.667416	0.685386	-0.874618	-1.58627	-1.00942	0.792513	-0.0809108	0.0771417	-1.14235	-1.39509	-1.14902	0.115291	0.131855	-0.0909851
ENSG00000124813	-0.634452	-0.909443	-0.584207	-0.362886	-0.692372	-0.692896	-0.639262	-0.627347	-0.825841	1.29962	1.36055	1.53435	-0.510521	-0.916536	-0.756431	1.35583	1.47899	1.12284
ENSG00000125266	-0.00868574	-0.293007	-0.0984096	-0.78999	-0.666877	-0.977918	-1.12108	-0.964638	-0.89286	-0.0611639	0.409974	0.134285	-0.100785	-0.384032	-0.0472866	2.08186	2.06964	1.71098
ENSG00000125462	0.90142	0.590272	0.364837	0.844435	0.247017	1.10955	-1.85802	-1.17745	-1.50657	-0.0782412	-0.219421	-0.668434	-0.456339	-1.49211	0.201864	1.37154	0.72804	1.0976
ENSG00000125618	-0.7038	-0.663075	-1.18817	-0.00906325	-0.327463	0.604407	-0.49699	-1.12653	-1.05099	1.44145	0.844598	1.16163	-0.946025	-0.854319	-0.615635	1.04268	1.72668	1.16062
ENSG00000125845	0.571548	-0.296415	-0.15281	0.654228	0.747021	0.483771	-1.2146	-1.39803	-1.47552	-0.0315983	0.10852	0.293116	-1.13253	-1.00542	-0.639968	1.58031	1.77566	1.13272
ENSG00000126368	-0.8033	-0.976233	-1.08018	-0.0415589	-0.360365	-0.169806	-1.04819	-0.603061	-1.29733	0.953415	1.03597	1.27272	-0.513293	-0.306248	-0.531755	1.60387	1.36396	1.50138
ENSG00000126752	-0.942701	-0.946433	-0.918217	-0.974186	-0.974186	-0.946391	-0.301006	-0.516885	-0.596139	0.633694	0.531657	0.652575	-0.24281	0.209048	-0.0449603	1.88683	1.75621	1.7339
ENSG00000126803	-0.299609	-0.404594	-0.421771	1.07448	1.06432	0.898432	-1.47939	-1.43603	-1.45744	0.919534	0.897988	0.972409	-1.02451	-0.859965	-0.867862	0.823369	0.815321	0.785316
ENSG00000126878	-1.30228	-1.46646	-1.4605	-1.11369	-1.02896	-1.14403	-0.105607	-0.108159	-0.0517643	0.720843	0.738161	0.651976	0.671983	0.633628	0.63656	1.18771	1.29571	1.24488
ENSG00000127325	-0.933774	-0.737695	-0.125113	-0.84602	0.108829	-0.65915	-0.69305	-0.738602	-0.726649	1.62362	1.72785	0.931728	0.0277795	-0.886895	-0.93825	-0.0791091	1.05179	1.89272
ENSG00000127863	-0.704652	-1.15443	-0.636998	0.0458501	-0.43055	-0.374119	-1.50477	-1.26631	-0.858587	0.537457	0.321013	0.546549	-0.143032	0.161549	0.261872	1.83652	1.69342	1.66922
ENSG00000127920	-0.305541	-0.29204	-0.2373	0.820682	1.00478	0.732431	-1.14843	-0.980367	-1.05088	1.0535	1.16406	1.04003	-1.37508	-1.53761	-1.22983	0.883068	0.771159	0.687384
ENSG00000128045	-1.00296	-0.876173	-0.708735	-0.872794	-1.01217	-0.842648	-0.323574	-0.831722	-0.422102	0.48902	-0.162767	0.134117	0.15733	0.256767	0.381046	2.12331	1.91656	1.5975
ENSG00000128052	-0.563612	-0.563612	-0.563612	-0.563612	-0.534829	-0.563612	-0.543262	-0.563612	-0.538936	-0.129108	0.380659	0.0829767	-0.538702	-0.563612	-0.511433	2.21958	1.92204	2.1363
ENSG00000128253	-1.4089	-1.25439	-1.24628	-0.964972	-1.03742	-1.1653	-0.153073	0.0911322	0.252588	0.818042	0.852391	0.904475	0.22266	-0.417684	0.321301	1.57203	1.29823	1.31517
ENSG00000128567	-0.517376	-0.475406	-0.372289	-0.0596762	-0.106323	-0.261421	-1.42468	-1.41491	-1.27536	0.445853	0.351181	0.412789	-0.229523	-0.292494	-0.240076	1.84727	1.78872	1.82372
ENSG00000128655	0.122705	-0.161895	-0.0772934	-0.615379	-0.64123	0.0545432	-0.507773	-1.46468	-1.19771	0.777526	0.81009	0.994165	-0.923101	-0.7579	-1.12039	1.53398	1.58792	1.58643
ENSG00000128965	0.568652	0.0375685	0.192319	0.897246	0.569352	0.784131	-1.759	-1.36778	-1.37152	0.417973	0.632469	1.02135	-0.738936	-1.35604	-1.24662	0.860974	0.818772	1.03909
ENSG00000129159	-0.771548	-1.04648	-0.933245	-0.999578	-1.06922	-0.93539	-0.640412	-0.377081	-0.302388	0.0863425	0.239212	0.195613	0.409235	0.395152	0.204241	2.02562	1.83488	1.68504
ENSG00000129167	-0.607413	-0.713355	-0.617008	-0.555639	-0.806936	-0.775433	-0.496216	-0.816681	-0.495036	0.276943	0.24448	0.497277	-0.273874	-0.183496	-0.653529	2.08029	1.64207	2.25356
ENSG00000129862	-0.715581	-0.718754	-0.694763	-0.718357	-0.71869	-0.69534	-0.643859	-0.592777	-0.742351	0.284272	1.03807	0.660051	-0.471884	-0.362526	-0.496851	1.96599	1.93636	1.68698
ENSG00000130054	0.111763	0.167382	0.209871	0.469158	0.307223	0.0529866	-1.75577	-1.64903	-1.21082	0.312753	0.644973	0.12997	-0.875387	-0.721427	-0.7361	1.26561	1.63131	1.64554
ENSG00000130066	-1.47414	-1.4493	-1.40193	-0.52996	-0.269498	-0.290207	-0.400576	-0.48852	-0.541698	1.29197	1.23229	1.09433	-0.218952	-0.170065	-0.285345	1.23413	1.27699	1.39048
ENSG00000130287	-0.812329	-0.885969	-0.941976	-0.941891	-0.803124	-0.671267	-0.645264	-0.402285	-0.475988	0.665434	0.856395	0.922752	-0.390253	-0.209989	-0.557922	1.73413	1.74379	1.81575
ENSG00000130303	-1.02588	-1.01635	-1.05096	-0.938273	-0.754671	-1.05355	-0.302189	-0.0550171	-0.00769171	1.54043	1.52739	1.48609	-0.44764	-0.188955	-0.841897	0.926423	1.02277	1.17997
ENSG00000130635	0.698276	0.587757	0.622422	1.28632	1.17822	1.20222	-1.4275	-1.48841	-1.38161	0.360448	0.391412	0.287958	-1.29346	-1.08913	-1.1777	0.384718	0.40697	0.451102
ENSG00000130707	-1.61731	-1.60251	-1.43204	-0.654931	-0.685717	-0.769871	-0.151367	-0.123447	-0.213431	1.2066	1.11889	0.980969	0.148748	0.138939	0.000732869	1.10746	1.22361	1.32468
ENSG00000131015	-1.34666	-1.50177	-1.33937	-1.17993	-0.932883	-1.10637	0.0845372	0.0998764	0.134226	0.73861	0.840608	0.902244	0.245639	0.087604	0.240558	1.33473	1.37636	1.32198
ENSG00000131095	-1.18756	-1.26331	-1.51032	-0.859957	-0.667076	-1.35947	-0.140698	-0.216898	0.0596688	0.988159	1.11704	0.570874	0.192101	-0.174785	0.393067	1.44488	0.899349	1.71494
ENSG00000131242	-1.29035	-1.28033	-1.15177	-0.159993	-0.329367	-0.372527	-1.00191	-0.927693	-0.774964	0.647523	0.725771	0.801715	-0.0599566	0.268736	0.0172375	1.6428	1.65712	1.58795
ENSG00000131746	1.17955	1.08456	1.15148	1.48253	1.48837	1.44621	-1.11772	-1.07128	-1.11235	-0.418015	-0.350449	-0.401822	-0.873685	-0.909755	-0.862821	-0.267164	-0.19647	-0.251177
ENSG00000131773	-0.554532	-0.662314	-0.564114	-0.109718	-0.176474	-0.206103	-1.21252	-1.52729	-1.13749	0.3954	0.0231677	0.0801022	-0.161142	0.304401	-0.0920441	1.9103	1.89072	1.79966
ENSG00000132003	0.229201	-1.14323	-1.10314	0.455679	-0.206847	0.0561605	-1.45971	-0.660174	-0.196749	0.659848	1.01703	1.16551	-1.7124	0.137743	-0.949664	0.896732	1.1622	1.65182
ENSG00000132141	-1.13497	-1.69039	-1.28114	-0.939043	-0.73002	-0.846187	-0.323405	0.0313099	0.0257697	0.891929	1.04627	1.00049	-0.00138664	0.166733	-0.386768	1.21364	1.30234	1.65483
ENSG00000132938	-0.681068	-0.655581	-0.654763	-0.509389	-0.568566	-0.626267	-0.651963	-0.642486	-0.689262	0.175005	0.21161	-0.0432806	-0.152734	-0.464446	-0.285128	2.00033	2.19164	2.04634
ENSG00000133135	-0.984671	-0.833006	-0.890385	-0.779998	-0.465543	-0.485623	-0.511574	-0.658256	-0.803765	0.832869	0.821915	0.81443	-0.271151	-0.496447	-0.605103	1.7948	1.786	1.73551
ENSG00000133401	-1.23616	-0.820077	-1.11405	-0.923837	-1.13428	-0.789179	-0.266163	-0.19972	-0.572914	0.781952	0.655028	0.935186	-0.0670148	-0.218165	-0.0376381	1.80443	1.64317	1.55944
ENSG00000133561	-0.654251	-0.766083	-0.766083	-0.766083	-0.766083	-0.766083	-0.742503	-0.479792	-0.681095	1.0043	0.825298	0.89867	-0.542456	-0.531527	-0.475065	1.65541	1.91551	1.63791
ENSG00000133863	-1.44491	-1.04498	-1.29475	-0.896368	-1.25052	-0.96864	-0.2766	-0.381241	-0.262736	0.534385	0.582879	0.722889	0.409657	0.774167	0.408389	1.6298	1.42675	1.33183
ENSG00000133985	-0.545793	-0.0885736	-0.571145	1.27951	1.18407	1.08473	-1.53396	-0.95435	-0.706321	0.808518	0.783807	0.848504	-1.20949	-1.04498	-1.4998	0.612504	0.867531	0.685228
ENSG00000134030	-0.638334	-1.07891	-1.17935	0.239907	0.102355	0.0541779	-0.748905	-0.939237	-0.851446	1.00532	1.05481	0.958272	-0.839414	-0.874017	-0.745624	1.34698	1.63414	1.49928
ENSG00000134121	-0.941785	-1.22941	-1.37822	-1.19476	-1.17804	-1.38347	0.490304	-0.236305	0.12431	0.564531	0.967099	0.800913	0.0971222	0.0910411	0.373276	1.07938	1.27633	1.67768
ENSG00000134198	-0.575616	-1.00571	-0.937936	-0.210744	-0.574438	-0.638128	-1.3122	-1.16962	-0.978895	0.76665	0.820851	0.777101	-0.141924	0.0209274	0.269006	1.54259	1.72386	1.62423
ENSG00000134202	-1.64282	-1.30817	-1.66353	-1.04913	-0.739961	-0.877874	0.130561	0.0557548	0.138707	1.07301	1.03049	0.937937	0.024554	0.167782	0.167133	1.1883	1.20059	1.16666
ENSG00000134207	-0.792345	0.186627	0.627298	0.179014	-0.0310423	0.589635	-1.99437	-1.14535	-0.442366	0.650167	0.837759	1.4942	-1.07116	-1.57181	-0.423366	1.16592	1.0264	0.714791
ENSG00000134516	1.12782	0.982014	1.0043	1.6523	1.46106	1.3676	-1.10716	-0.98844	-0.817821	-0.437279	-0.0398472	0.0589655	-0.955355	-0.859062	-1.25491	0.000130295	-0.515576	-0.678739
ENSG00000134533	0.810539	0.739179	0.839555	1.36248	1.38281	1.39093	-1.20765	-1.29576	-1.12354	-0.0746374	-0.111019	-0.276852	-1.16109	-1.24232	-1.23003	0.455971	0.430136	0.311294
ENSG00000134548	0.210408	0.0823761	0.244288	0.707204	1.00668	0.983825	-0.0981851	-0.259825	-0.600108	1.1913	1.25665	1.00158	-1.93826	-1.64775	-1.85935	-0.136961	0.00152057	-0.145396
ENSG00000134668	-1.11905	-1.03475	-1.02855	-0.845275	-0.741346	-0.510927	-0.49917	-0.789813	-0.622957	0.889817	0.725234	0.646849	0.0327226	-0.138402	-0.162755	1.89673	1.68297	1.61868
ENSG00000134769	-0.888725	-0.455811	-0.689881	-0.74571	-0.7481	-0.506174	-0.859666	-0.473123	-0.676765	0.661943	0.988269	0.499769	-0.581303	-0.555507	-0.470167	1.55747	1.96127	1.98222
ENSG00000134853	-1.00312	-1.15192	-0.921174	-0.863613	-1.0586	-0.692683	-0.506028	-0.609626	-0.575697	0.736927	0.894898	0.884607	0.0158764	-0.0167322	-0.140497	1.73569	1.66424	1.60744
ENSG00000134962	-0.0214752	0.171701	0.205511	1.23135	1.08624	0.839075	-1.59155	-1.41554	-0.95841	0.889165	0.747636	0.953452	-1.55463	-1.13511	-1.08736	0.451898	0.683609	0.504428
ENSG00000135063	-0.909781	-0.905952	-0.897912	-0.995487	-1.49302	-1.10479	-0.629122	-0.160177	-0.686291	0.744294	0.449588	0.419815	0.444218	0.21907	0.793726	1.62281	1.54232	1.54669
ENSG00000135205	-1.272	-0.267085	-1.4032	0.0861902	0.157417	0.555349	-0.201441	-1.84962	-0.856736	1.16621	0.744786	0.819397	-0.548373	-0.236687	-0.567481	1.99912	1.10412	0.570029
ENSG00000135269	-0.066862	-0.0830942	-0.238542	0.574546	0.466917	0.600994	-0.993845	-1.24332	-1.17769	0.784562	0.898537	1.04373	-1.4488	-1.34412	-1.26216	1.24588	1.22783	1.01544
ENSG00000135346	-0.541084	-0.541084	-0.541084	-0.520759	-0.541084	-0.541084	-0.512851	-0.541084	-0.523901	-0.0137162	-0.240543	0.125814	-0.541084	-0.483397	-0.434167	1.98806	2.20742	2.19562
ENSG00000135362	1.2696	1.13658	1.11566	1.42642	1.45597	1.32713	-0.983244	-0.925432	-0.94885	-0.182741	-0.0327452	-0.249131	-1.01128	-1.12213	-1.20205	-0.306905	-0.402089	-0.36479
ENSG00000135363	-1.47747	-1.17339	-0.818744	-0.938617	-1.13918	-0.829422	0.0258696	-0.0411868	-0.724173	1.29979	0.647901	1.16989	-0.0772448	-0.193381	0.183458	1.66072	0.964821	1.46036
ENSG00000135407	-1.27662	-1.27243	-0.6196	-0.610475	-1.13095	-0.189114	-0.208368	-0.301755	-0.0360323	1.18066	1.2315	1.76963	-0.950564	0.0887926	-0.939938	1.39487	1.01293	0.857468
ENSG00000135414	-1.48985	-1.47078	-1.42578	-1.09442	-1.13671	-1.12636	0.172311	0.135846	0.157541	0.790954	0.808827	0.764447	0.419962	0.441643	0.458414	1.18886	1.22956	1.17552
ENSG00000135437	0.291483	-0.435328	-0.0438353	-0.201348	0.706376	0.70128	-1.4865	-1.93254	-0.864717	1.37396	0.368524	0.235937	-0.677576	-1.39689	-0.031086	1.44261	1.48856	0.461096
ENSG00000135604	-0.994498	-0.792132	-1.58369	0.0888171	0.716394	-0.347465	-0.763552	-1.0394	-0.54555	1.46487	0.227016	1.09167	-0.238831	-0.753902	-0.544631	1.81077	1.45806	0.746063
ENSG00000135744	-0.767462	-0.757535	-1.46794	-0.0674286	-0.134577	-0.928844	-0.221844	-0.449184	0.576792	1.82044	2.05781	1.25709	-1.12606	-0.687113	-0.701365	0.56305	0.533851	0.500318
ENSG00000135749	-0.558192	-0.353926	-0.183271	0.912614	0.58145	1.12073	-1.35729	-1.18707	-1.02442	1.08327	0.846152	0.94522	-1.16597	-1.01729	-1.42575	0.958341	0.852146	0.973253
ENSG00000135842	-1.18245	-1.26455	-1.07678	-1.00887	-1.30518	-1.00653	-0.326269	-0.273283	-0.304564	0.813775	0.901535	0.878066	0.249251	0.217757	0.315014	1.51648	1.4423	1.41429
ENSG00000135919	-0.116067	0.0527698	-0.0601367	0.195206	0.158888	0.0184074	-1.48716	-1.432	-1.53104	0.502995	0.587661	0.605526	-0.718244	-0.714853	-0.838924	1.62448	1.63234	1.52016
ENSG00000136010	-1.05486	-0.48407	-0.473734	-0.00835567	-0.390191	0.0877512	-0.8247	-0.9805	-0.838904	1.1831	1.19758	1.25332	-0.866542	-1.07485	-0.89369	1.49413	1.28904	1.38548
ENSG00000136059	-1.08656	-0.749299	-0.995842	-0.907139	-0.872496	-0.70735	-0.203927	-0.515851	-0.777257	1.02463	1.32014	0.598791	-0.232799	-0.611543	-0.0130749	1.27863	1.95017	1.50077
ENSG00000136160	-0.628463	-0.628463	-0.628463	-0.628463	-0.628463	-0.602937	-0.610394	-0.60765	-0.628463	0.160912	0.4292	0.419069	-0.519907	-0.380528	-0.605184	2.01403	2.00515	2.06901
ENSG00000136237	-0.730389	-0.51664	-0.354591	-0.0463846	-0.235692	0.364056	-1.25489	-1.41963	-0.763832	0.324786	0.369951	0.351361	-0.166569	-0.633247	-0.447219	1.63761	2.71825	0.803071
ENSG00000136267	-0.83461	-0.700234	-0.732561	-0.838815	-0.734107	-0.803956	-0.424316	-0.845968	-0.552059	0.591163	0.447454	1.43177	-0.465552	-0.434584	-0.304444	1.95418	1.62127	1.62537
ENSG00000136449	-1.58096	-1.29843	-0.962074	-0.818135	-0.848427	-0.586014	-0.109541	-0.452557	-0.262956	0.849625	0.88873	1.06824	0.211591	-0.394893	-0.26548	1.59756	1.44703	1.5167
ENSG00000136770	-1.22415	-1.00257	-1.07986	-0.530248	-0.558405	-0.695013	-0.566526	-0.562811	-0.562699	0.59406	0.73409	0.645339	-0.190712	-0.172675	-0.263471	1.7675	1.88026	1.78788
ENSG00000136826	1.27694	1.33569	1.23561	0.811873	0.853394	0.781423	-1.37363	-1.2337	-1.22293	-0.297717	-0.41849	-0.474589	-1.11305	-1.18727	-0.889164	0.673893	0.659446	0.582261
ENSG00000136883	1.07878	0.9029	0.905166	0.675305	0.755698	0.752274	-1.37879	-1.38121	-1.69401	-0.101322	-0.0231759	0.316406	-1.00593	-0.95816	-1.32473	0.659908	1.05382	0.767056
ENSG00000136960	-0.707923	-0.707923	-0.707923	-0.698968	-0.690358	-0.707923	-0.70168	-0.686537	-0.649255	0.989473	0.839725	0.820632	-0.436468	-0.633954	-0.609119	1.80162	1.74249	1.74409
ENSG00000137440	1.00422	0.872034	0.812672	1.56265	1.55453	1.53562	-1.44977	-1.16877	-0.750994	-0.355896	0.000892795	-0.287182	-0.91588	-1.24523	-0.774324	-0.00462362	-0.0399593	-0.349988
ENSG00000137462	-0.85077	-1.24799	-1.37942	-0.826707	-0.834487	-1.03629	0.130469	-0.473556	0.032874	0.948878	0.465793	1.37336	-0.0952047	-0.485505	-0.216537	1.29429	1.71659	1.48422
ENSG00000137501	0.79312	0.687423	0.848153	1.5566	1.54279	1.45032	-1.12555	-1.21922	-1.25558	-0.0240589	-0.0439435	-0.0174514	-1.05975	-1.18967	-1.17493	0.120762	0.0464381	0.0645451
ENSG00000137727	-0.81806	-0.85522	-0.825118	-0.795492	-0.825773	-0.796821	-0.701501	-0.52159	-0.687578	0.651778	0.124489	0.623497	-0.0852581	-0.0986497	-0.0892182	2.05991	1.88254	1.75807
ENSG00000137766	-0.35905	-0.453546	-0.64972	-0.199734	-0.361119	-0.34367	-0.654088	-0.696395	-0.60644	0.083686	-0.173325	-0.0380513	-0.713784	-0.713784	-0.457655	2.1759	2.17199	1.98879
ENSG00000137809	1.22938	1.36955	1.48843	0.800161	0.810534	0.904406	-1.15455	-1.19861	-1.24138	-0.147443	0.0159753	-0.0677118	-1.10727	-1.45284	-1.15405	0.257136	0.313734	0.334545
ENSG00000137868	0.499945	0.297931	0.428616	1.33471	1.23867	1.34125	-1.00669	-0.971768	-0.826552	0.838808	0.821706	0.786759	-1.41035	-1.56002	-1.5065	-0.0885556	-0.119506	-0.0984539
ENSG00000138100	-0.750703	-0.377157	-0.983964	-0.801595	-1.14489	-0.611642	-0.166974	-0.418498	-0.444717	0.881645	1.18865	1.15802	-0.867193	-0.616129	-0.665063	2.02666	1.40177	1.19178
ENSG00000138316	-1.01483	-0.977146	-1.01483	-0.938614	-0.939666	-0.939754	-0.539424	-0.242212	-0.794181	0.803897	0.15614	0.302743	0.68951	0.264041	-0.00219897	1.85074	1.49245	1.84334
ENSG00000138622	-0.754275	-0.633742	-1.28816	-0.128201	-1.43564	-0.739821	-0.572669	-0.386053	-0.837647	0.820703	0.797156	0.484565	-0.28502	0.0531489	-0.19764	1.47979	2.08105	1.54245
ENSG00000138650	-1.22718	-1.44268	-1.1932	-0.706803	-0.867476	-0.721371	-0.117766	-0.192762	0.0227593	0.868181	0.969909	0.833231	-0.350319	-0.299242	-0.308441	1.58504	1.59808	1.55005
ENSG00000138670	0.0136534	0.770982	0.49774	-0.0227456	1.05398	0.725744	-1.35578	-0.528054	-1.43804	-0.159448	0.258338	0.0265657	-0.965422	-1.37236	-1.45337	1.15466	1.19821	1.59534
ENSG00000138675	-0.682638	-0.64254	-0.682638	-0.682638	-0.602658	-0.682638	-0.542643	-0.617435	-0.513421	0.181636	0.0918589	0.244783	-0.254031	-0.188287	-0.60975	1.90834	1.95126	2.32343
ENSG00000139269	-0.115611	0.237983	0.272811	1.04306	1.04942	1.48997	-1.12793	-1.06978	-1.1598	1.02116	0.670661	0.743771	-1.4652	-0.775939	-1.85578	0.579139	0.187508	0.274557
ENSG00000139278	0.773708	0.814947	0.841549	1.43109	1.50962	1.37614	-0.751921	-0.663354	-0.640003	0.428663	0.337615	0.284761	-1.46125	-1.39694	-1.46569	-0.300413	-0.380769	-0.737746
ENSG00000139344	-1.68989	-0.927555	-1.0575	-0.124389	0.0864891	-0.285389	-0.637035	-1.22036	-0.94616	0.875503	0.659237	0.762669	-0.149117	-0.0241836	-0.0413971	1.54278	1.72774	1.44857
ENSG00000139567	-1.25622	-1.23779	-1.30319	-1.53891	-0.70149	-1.23675	-0.0788181	0.391203	0.0916357	1.39481	1.19488	0.939885	0.0925247	-0.181696	0.356857	0.932795	0.915232	1.22503
ENSG00000139597	-0.78634	-0.691149	-1.1276	-0.765152	-1.13123	-0.52475	-0.574187	-0.168138	-0.905169	0.203622	1.00364	0.569122	-0.260353	0.362297	-0.526157	1.71235	1.70238	1.90681
ENSG00000139970	-1.10774	-1.12297	-1.08258	-1.00523	-1.09619	-1.08306	-0.431622	-0.49062	-0.46471	0.703703	0.758408	0.778962	0.268214	0.384644	0.311493	1.44812	1.60146	1.62972
ENSG00000140009	-0.850083	-1.10115	-0.543565	0.265907	-0.720409	-0.113009	-0.663589	-1.32183	-1.00624	0.855958	0.468661	0.8246	-0.957624	-0.150886	0.014781	1.75532	1.78643	1.45672
ENSG00000140015	-0.568391	-0.481476	-0.622168	-0.526294	-0.574637	-0.300207	-0.588562	-0.469344	-0.622168	-0.334731	0.0905726	0.387822	-0.581032	-0.352719	-0.622168	2.44083	2.30558	1.4191
ENSG00000140057	0.0417938	-0.119127	-0.0100283	0.74159	0.919038	0.727257	-1.14718	-1.59346	-1.52225	0.544185	0.438315	0.597933	-1.40313	-1.15791	-0.648202	1.13004	1.17118	1.28995
ENSG00000140279	-0.966974	-1.13259	-1.02968	-0.355867	-0.988288	-0.759642	-0.514393	-0.107443	-0.41921	0.784216	0.99011	0.760013	-0.23217	-0.738714	-0.31699	1.24108	1.83258	1.95397
ENSG00000140379	0.100659	0.741749	0.950577	1.16361	1.34881	1.14235	-1.50565	-0.974843	-1.38137	0.568935	0.627449	0.285083	-1.26443	-1.46254	-1.08318	0.346856	0.307299	0.0886459
ENSG00000140416	1.19538	1.2419	1.24987	1.46576	1.43048	1.40106	-0.90817	-0.868185	-0.872278	-0.330522	-0.29796	-0.361909	-1.04802	-1.05065	-0.92502	-0.436358	-0.432274	-0.453111
ENSG00000140450	-1.00009	-1.27942	-1.12003	-0.702862	-0.900868	-0.808567	-0.411637	-0.406926	-0.354667	0.542426	0.542479	0.406696	0.0992667	-0.0440033	-0.0166347	1.76923	1.83219	1.85342
ENSG00000140470	-0.775225	-1.0169	-1.07893	-0.954148	-0.669446	-0.780937	-0.704932	-0.71882	-0.748578	0.766551	0.89596	0.799548	0.264169	-0.285335	-0.0149809	1.87456	1.50231	1.64513
ENSG00000140481	0.217426	0.210306	0.531136	0.784125	1.17421	1.53989	-1.30011	-1.05704	-1.30298	0.750091	0.741619	0.27713	-1.3036	-0.941295	-1.80195	0.523119	0.509247	0.44867
ENSG00000140538	1.3105	1.20098	1.37495	1.23156	1.27077	1.18752	-1.25587	-1.12672	-1.17571	-0.0356301	-0.230064	-0.0956222	-0.957585	-0.933847	-1.07471	-0.252803	-0.295871	-0.141855
ENSG00000140563	-0.713413	-0.593647	-0.713413	-0.591666	-0.652727	-0.593468	-0.649196	-0.639526	-0.713413	0.410173	0.966298	0.301689	-0.43584	-0.713413	-0.421929	2.05727	1.72847	1.96774
ENSG00000140937	-0.584038	-0.28797	-0.670996	-0.101991	-0.418688	-0.365645	-0.811832	-0.706212	-0.75003	0.00451421	0.281889	0.30131	-0.697043	-0.721788	-0.531032	2.04035	1.56979	2.44941
ENSG00000140968	-0.608368	-0.21409	-0.556954	-0.474289	-0.647611	-0.676075	-1.09711	-0.794173	-0.687501	-0.401616	-0.105737	-0.260579	0.0860273	0.122474	0.19141	1.83602	2.12413	2.16405
ENSG00000140986	-0.798605	-0.504456	-0.543466	-0.151407	-0.452004	0.0295178	-0.753628	-0.87207	-1.01336	-0.312496	0.0306552	0.77758	-0.623727	-0.6168	-0.122337	1.97089	1.84939	2.10633
ENSG00000141052	1.50228	1.48096	1.50666	1.06432	1.17818	1.12992	-0.874072	-0.819057	-0.971216	-0.524559	-0.422327	-0.31262	-1.03894	-0.965703	-1.15694	-0.284872	-0.236178	-0.255838
ENSG00000141837	-1.25008	-1.0849	-0.717	-0.847696	-0.549638	-0.766465	-0.521323	-0.329391	-0.650774	1.21214	1.54041	1.35589	-0.37622	-0.427373	-0.461398	1.25378	1.54703	1.073
ENSG00000142319	-0.840334	-0.808858	-0.840334	-0.840334	-0.746665	-0.716248	-0.666457	-0.278834	-0.555758	0.403426	0.912185	0.468884	-0.0733317	-0.705123	-0.313476	2.04722	1.82028	1.73375
ENSG00000142549	-1.41173	-1.32051	-1.35877	-1.20278	-1.1652	-1.33432	0.0272043	0.0847346	0.00534775	0.814825	0.960703	0.885373	0.570889	0.656496	0.667175	1.04702	0.984593	1.08895
ENSG00000142611	-1.07953	-1.37552	-0.77269	-0.137047	-1.48625	-0.589702	0.781958	-0.543155	0.0481366	0.811394	1.78733	0.78031	-0.532634	-1.00386	0.436911	0.188962	1.714	0.971394
ENSG00000142621	-0.616101	-1.00096	-0.638397	-0.456914	-0.596828	-0.369805	-0.161102	-0.832943	-0.0799315	0.817011	0.794632	0.653505	-0.221845	-1.08677	-1.33757	1.43837	2.11224	1.58342
ENSG00000142623	1.00396	0.961532	0.79034	0.95501	0.146733	0.790706	-0.878683	-0.830057	-1.34079	0.719975	0.58499	0.665336	-1.76077	-1.56118	-1.4142	0.755752	0.459374	-0.0480295
ENSG00000142765	-1.18676	-0.617292	-0.694066	-1.01929	-1.53682	-1.10106	-0.933305	-0.256832	-0.524334	1.15161	1.14767	0.709812	0.127274	0.264501	0.559285	0.896328	1.4221	1.59118
ENSG00000142871	-0.442272	-0.404203	-0.326495	0.173123	0.106262	0.131666	-0.866411	-0.867568	-1.02158	0.870029	0.903947	0.840069	-1.31839	-1.21972	-1.16039	1.62211	1.5435	1.43634
ENSG00000143127	-0.906946	-0.245713	-0.934613	-0.761955	-0.180844	-0.604467	-0.553996	-1.28015	-0.531967	0.182245	0.757776	0.126308	-0.509573	0.7564	-0.696041	1.29363	2.21735	1.87255
ENSG00000143217	0.940933	1.21704	1.29806	0.70269	1.19976	0.949045	-0.995526	-1.23442	-1.70772	-0.0485347	-0.033568	-0.167357	-0.626891	-1.30659	-1.36246	0.0186678	0.692419	0.464437
ENSG00000143248	-0.908055	-0.389489	-0.785286	-0.86137	0.0137348	-0.922635	-0.653806	-0.675227	-0.533423	1.29301	1.00137	1.37856	-0.507033	-0.659228	-1.06017	1.23655	1.76922	1.26328
ENSG00000143315	-1.39461	-1.13595	-1.19245	-0.69764	-0.725194	-0.559032	-0.382365	-0.396152	-0.420401	0.916748	0.940709	0.902305	-0.26275	-0.145785	-0.29117	1.6553	1.58831	1.60013
ENSG00000143344	-0.276978	-0.393105	-0.354515	0.80391	1.10648	0.759329	-1.33115	-1.22647	-1.34568	0.610181	0.399386	0.540495	-1.13169	-1.10734	-0.903983	1.18941	1.28774	1.37398
ENSG00000143355	-0.529973	-0.614471	-0.941879	-0.233255	-0.0564461	-0.00430915	-0.585287	-0.126568	-0.779896	1.26202	1.55489	1.05877	-1.05716	-1.68781	-0.899425	1.46538	1.01786	1.15757
ENSG00000143469	-1.22245	-1.13031	-0.900664	-0.984303	-1.00487	-1.13014	-0.151371	-0.569885	-0.376606	0.808925	0.698973	0.797969	0.375476	-0.111711	0.0888847	1.67212	1.52107	1.61889
ENSG00000143473	1.00519	0.423937	0.875066	1.15481	1.1071	0.889154	-1.31011	-1.40331	-1.5364	-0.0465202	-0.192448	-0.17397	-1.11639	-0.996427	-1.14271	0.90278	0.807122	0.753124
ENSG00000143590	-1.03338	-1.48031	-0.954814	-0.75375	-1.04901	-0.662495	-0.46166	-0.534101	-0.722802	0.686455	0.958583	0.533693	0.325566	-0.0875963	0.421688	1.64567	1.64437	1.52389
ENSG00000143603	-1.14851	-1.18508	-1.05156	-1.13773	-1.05376	-1.02347	-0.425674	-0.397984	-0.425725	0.743168	0.819619	0.821266	0.225641	0.26063	0.388511	1.52918	1.57845	1.48302
ENSG00000143882	-0.653484	-0.877113	-1.00629	-0.735473	-0.811668	-0.608056	-0.763857	-0.68079	-0.788928	0.743709	0.76354	0.690054	-0.312653	-0.065655	-0.289265	1.70691	1.70997	1.97905
ENSG00000143954	-0.606618	-0.606618	-0.606618	-0.566767	-0.606618	-0.606618	-0.606618	-0.606618	-0.606618	0.450372	0.489005	0.130929	-0.572607	-0.549621	-0.535377	1.57353	2.0504	2.38308
ENSG00000144045	-1.26652	-0.88642	-1.18079	-0.767486	-1.33617	-0.88461	-0.296543	-0.0840262	-0.254258	0.748623	0.690746	1.00503	0.62221	-0.20846	-0.282833	1.19344	0.947917	2.24015
ENSG00000144339	-0.48675	-0.514279	-0.619902	-0.776437	-0.657541	-0.672564	-0.898136	-1.008	-0.758654	0.737913	0.791663	0.597775	-0.470969	-0.389587	-0.394075	1.73841	1.87493	1.9062
ENSG00000144476	1.67488	1.53059	1.59941	0.940123	0.782527	0.825332	-1.09078	-0.839232	-0.898692	-0.0711442	-0.197189	-0.62989	-0.842673	-1.43787	-0.959263	0.257451	-0.360541	-0.283042
ENSG00000144847	1.14948	1.05826	1.08772	-1.8131e-06	0.0824048	-0.162925	-1.83705	-1.45844	-1.75987	0.0824024	0.163991	0.284259	-0.69005	-0.672372	-0.520486	0.92913	1.17968	1.08388
ENSG00000144891	-0.825248	-1.05967	-1.07204	-0.613577	-0.564978	-0.666295	-0.737174	-0.688316	-0.595745	1.00441	0.986383	1.04007	-0.489824	-0.313509	-0.312382	1.70142	1.61091	1.59557
ENSG00000144908	-0.784843	-1.38299	-1.04648	-0.806898	-1.47423	-1.35912	-0.316694	-0.13876	-0.29235	0.9714	0.582105	0.614138	0.287547	0.327365	0.43931	1.59496	1.26317	1.52237
ENSG00000145087	-0.737127	-0.873472	-0.8306	-0.64809	-0.452266	-0.763489	-0.633919	-0.653496	0.00573519	0.426342	1.00728	0.326558	-0.676427	-0.540927	-0.583081	1.95489	1.90853	1.76356
ENSG00000145358	-0.413911	-0.373491	-0.765064	-0.148578	0.0775267	-0.502758	-1.541	-1.20542	-0.778783	1.18446	0.888526	0.613405	-0.744527	-0.657225	-0.397649	1.55353	1.37401	1.83694
ENSG00000145687	-0.729208	-0.847365	-0.853015	-0.804545	-0.500026	-0.648372	-0.190915	-0.599632	-0.170345	1.17237	0.961994	0.934456	-0.926963	-0.881086	-0.76142	1.68059	1.75958	1.40391
ENSG00000145777	-0.639648	-0.639648	-0.639648	-0.639648	-0.595518	-0.639648	-0.577484	-0.463052	-0.639648	0.521515	0.448634	-0.0691091	-0.379571	-0.512633	-0.59945	1.72014	2.13696	2.20745
ENSG00000145794	-0.814311	-0.818551	-0.818114	-0.85009	-0.85009	-0.787258	-0.374977	-0.626134	-0.743132	0.828582	0.642687	1.01143	-0.255466	-0.381519	-0.445434	1.70692	1.85933	1.71612
ENSG00000145819	-0.206228	0.190284	0.31771	0.106055	0.297108	0.282734	-1.537	-1.47587	-1.45096	0.713138	0.790421	0.73532	-0.989116	-0.79282	-1.06308	1.48698	1.24771	1.34761
ENSG00000145864	-0.56466	-0.514224	-0.538954	-0.53888	-0.56466	-0.539267	-0.56466	-0.56466	-0.56466	0.163168	0.0953683	0.140663	-0.56466	-0.56466	-0.56466	2.46162	2.00442	1.78337
ENSG00000145911	-1.03519	-1.10573	-1.03079	-1.06981	-1.10335	-0.787634	-0.559957	-0.188861	-0.733974	0.221501	0.394294	0.569085	0.28868	1.13025	0.16307	1.52513	1.72914	1.59415
ENSG00000146005	-0.851988	-0.95136	-1.00053	-1.0003	-1.02697	-0.926409	-0.578438	-0.561635	-0.298001	0.409552	0.335563	0.384313	0.387956	-0.116243	0.328313	1.96702	1.86049	1.63867
ENSG00000146122	-0.881379	-0.981258	-1.03292	-1.03292	-0.947498	-0.964301	-0.610731	-0.452513	-0.366347	0.894893	1.0129	0.872238	0.0345312	-0.356373	-0.0409301	1.58928	1.53428	1.72904
ENSG00000146215	-0.955288	-0.469279	-1.20147	-0.352527	-1.10847	-0.744478	-1.06379	-0.283131	-0.414874	1.1557	0.988317	2.026	-0.912432	0.21256	-0.234521	0.992346	1.16585	1.19949
ENSG00000146216	-0.680229	-0.719223	-0.715187	-0.756571	-0.760127	-0.802499	-0.544101	-0.350935	-0.416226	1.52824	0.0757106	0.237886	-0.580689	-0.361506	-0.595261	1.92171	1.85206	1.66695
ENSG00000146233	-1.19723	-0.631778	-1.23332	-0.18598	-0.591559	-0.966832	-0.614856	-0.796316	0.326138	0.861693	0.539845	0.992386	-1.0384	-0.415671	0.101816	1.69966	1.379	1.77141
ENSG00000146411	-1.32191	-1.56943	-1.32408	-0.76296	-0.545982	-0.221022	-0.0878771	-0.0349185	-0.210822	1.31608	1.17955	1.1405	-0.35906	-0.556157	-0.490264	1.23198	1.381	1.23538
ENSG00000146469	-0.4841	-0.4841	-0.4841	-0.466904	-0.4841	-0.4841	-0.4841	-0.4841	-0.4841	-0.109141	-0.292813	-0.287753	-0.4841	-0.4841	-0.4841	2.07866	2.1329	2.27015
ENSG00000147027	-1.29669	-1.16531	-1.00899	-0.529747	-0.671273	-0.542216	-0.484929	-0.446695	-0.726956	0.911437	0.876315	0.844221	-0.163004	-0.293661	-0.312547	1.77892	1.77	1.46112
ENSG00000147036	-0.681207	-0.707912	-0.684046	-0.660303	-0.66096	-0.661015	-0.641918	-0.707912	-0.608574	0.565606	0.833079	0.976694	-0.568809	-0.541912	-0.644042	2.05444	1.37008	1.96871
ENSG00000147041	-0.0676608	-0.532279	-0.441451	-0.0979115	0.130076	0.00939947	-0.981028	-1.43642	-1.01424	0.796487	0.741162	0.934277	-0.905078	-0.561155	-1.31126	1.52905	1.74977	1.45825
ENSG00000147100	-1.57347	-1.5861	-1.57478	-0.667012	-0.716615	-0.849424	-0.2922	-0.182916	0.0478926	0.952025	0.868356	0.756137	0.278961	0.406248	0.178727	1.2429	1.34518	1.36609
ENSG00000147117	-1.58208	-1.26451	-0.846138	-1.29279	-0.651418	-0.893569	-0.186145	0.531592	-0.234052	1.27821	0.826858	1.37746	-0.117325	-0.57355	0.0908298	1.18483	0.875279	1.47653
ENSG00000147206	-0.83974	-0.83974	-0.804935	-0.804834	-0.805318	-0.704404	-0.537107	-0.544253	-0.24678	0.848793	1.08775	0.41457	-0.499558	-0.789815	-0.238952	2.04543	1.58632	1.67257
ENSG00000147255	-1.51164	-1.27953	-1.36048	-0.919546	-0.978794	-0.873893	-0.302572	-0.309909	-0.342717	1.02453	0.856481	1.02324	0.368721	0.334305	0.339073	1.34228	1.24706	1.34338
ENSG00000147394	-0.711165	-0.53023	-0.692671	0.259429	0.18727	0.0208179	-1.37498	-1.18382	-1.47323	1.00015	1.09231	0.7512	-0.659316	-0.54641	-0.52174	1.41528	1.48508	1.48202
ENSG00000147642	0.749908	0.756896	0.850245	1.06609	1.32184	1.16001	-1.27043	-1.11246	-0.934375	0.158323	0.151823	-0.0365258	-1.62659	-1.36337	-1.35737	0.503688	0.657158	0.32515
ENSG00000148053	-0.734653	-0.68109	-0.59479	-0.70871	-0.596647	-0.738537	-0.726532	-0.409389	-0.668721	0.445503	0.858764	0.600975	-0.595163	-0.52241	-0.611535	2.02736	1.77178	1.8838
ENSG00000148082	-0.882634	-1.22768	-1.05697	-1.39322	-1.08681	-0.688544	-0.101799	-0.426535	-0.507222	0.781288	0.974907	1.0268	0.169124	-0.324503	0.267263	1.33659	1.48602	1.65392
ENSG00000148123	0.432111	0.0488442	0.19977	0.923158	1.03344	0.989357	-1.23735	-1.48063	-1.24869	0.126495	-0.00538594	0.171588	-1.03794	-1.74568	-0.615624	0.917295	1.25322	1.27603
ENSG00000148408	-1.11283	-1.09553	-1.29555	-0.802831	-1.27266	-0.769581	0.427207	-0.0478647	-0.581568	1.05761	0.579705	0.652454	-0.418732	-0.179515	0.192487	1.76413	1.28943	1.61364
ENSG00000148584	1.18213	0.616195	1.11414	1.36834	1.13169	1.33488	-1.02886	-1.18578	-1.04627	0.191823	0.526274	0.546105	-1.21991	-1.23638	-1.20713	-0.29666	-0.415261	-0.375331
ENSG00000148600	-1.00738	-1.03099	-1.10517	-1.01449	-1.02834	-1.48373	-0.344435	-0.15976	-0.376532	0.907347	0.707456	0.824238	0.321433	0.0231201	0.195078	1.5888	1.4315	1.55185
ENSG00000148680	-1.04069	-0.923435	-0.985868	-0.61007	-0.987702	-0.955328	-0.400141	-0.364192	-0.766454	0.092262	0.395725	0.337035	0.0878161	0.692325	-0.0966197	1.83642	1.83641	1.85251
ENSG00000149256	-0.582041	-0.642348	-0.636063	-0.591541	-0.577346	-0.64166	-0.622181	-0.782054	-0.823397	0.737236	0.821268	0.944875	-0.840703	-0.655049	-0.471946	1.70417	1.88155	1.77722
ENSG00000149403	-1.13939	-1.40868	-1.10923	-1.09311	-1.35551	-1.09815	-0.147742	-0.29151	0.0106973	0.98982	0.913739	0.843511	0.473954	0.250192	0.177092	1.26849	1.3682	1.34762
ENSG00000149418	-0.806539	-1.06873	-0.811214	-1.30015	-0.670827	-0.788741	-0.205228	-0.48248	-0.905313	0.626354	1.15144	0.753644	-0.248269	0.103137	-0.309905	1.57602	1.7902	1.5966
ENSG00000149571	1.47765	1.35955	1.33483	1.05163	1.00652	1.03226	-1.07472	-1.34607	-0.859688	-0.229019	-0.266958	-0.0915153	-1.27399	-1.11491	-1.1216	0.0970818	0.132175	-0.113219
ENSG00000149654	-0.734248	-0.834466	-0.834159	-0.70432	-0.812498	-0.706538	-0.64761	-0.617537	-0.60564	0.962364	0.883829	1.14117	-0.333161	-0.641688	-0.520932	1.45291	1.87847	1.67405
ENSG00000150551	0.667462	0.832506	0.94392	1.54708	1.24356	0.933323	-1.27735	-1.50135	-1.22912	-0.175033	-0.257794	-0.0479272	-1.04804	-0.982571	-1.27438	0.39642	0.79219	0.437107
ENSG00000150594	-0.553052	-0.27835	-0.649363	-0.896207	-1.02744	-0.775247	-0.784468	-0.671037	-0.648836	-0.139068	0.783575	0.0843289	0.533279	-0.461106	-0.245707	1.84704	2.17047	1.71119
ENSG00000150782	0.659681	0.815439	0.798088	1.48501	1.63018	1.40452	-0.996048	-1.07482	-1.09871	0.13394	0.147867	0.111797	-1.32994	-1.2312	-1.31386	-0.0888052	-0.00959647	-0.0435513
ENSG00000150938	0.462493	0.312733	0.328195	1.23309	1.04805	1.1138	-0.809449	-0.907439	-0.930115	0.497696	0.460316	0.557234	-1.72469	-1.68034	-1.6798	0.602456	0.589234	0.526537
ENSG00000151834	-0.545161	-0.510371	-0.406346	-0.509786	-0.510277	-0.475851	-0.545161	-0.545161	-0.515254	-0.491105	-0.0991936	0.109542	-0.51497	-0.494566	-0.359074	1.9443	2.28481	2.18363
ENSG00000151882	0.127438	-0.513124	-0.233993	1.4106	0.139522	-0.703632	-0.83228	-0.783559	-1.67436	0.841088	-0.0491183	1.85703	-0.957417	-1.16031	-0.549099	1.2069	1.17718	0.697129
ENSG00000151883	-1.51416	-1.31944	-1.15131	-1.2333	-1.01355	-1.18969	0.0596257	-0.00574557	0.0756083	0.88008	0.99755	1.0213	0.43894	-0.0405444	0.300111	1.19333	1.1536	1.34759
ENSG00000152092	-0.745572	-0.729025	-0.745572	-0.745572	-0.745572	-0.712607	-0.676509	-0.732059	-0.570287	0.965751	0.787648	0.721993	-0.55592	-0.541582	-0.34699	1.82149	1.79599	1.75439
ENSG00000152192	-1.19439	-0.922648	-1.21339	-0.371485	-0.788983	-0.0946561	-0.471391	-0.670741	-0.243672	0.413794	1.11601	0.781711	-0.37682	-0.829798	-0.273091	1.79388	1.64815	1.69752
ENSG00000152292	0.623091	1.01997	-0.251914	-0.0915556	0.376254	0.931398	-1.69086	-0.648282	-1.5435	0.39686	0.719112	1.44774	-1.32643	-1.27136	-0.953549	0.946271	0.732154	0.58461
ENSG00000152377	-0.427873	-0.372858	-0.340732	-0.615081	-0.516319	-0.528656	-1.40179	-1.24632	-1.36006	0.86763	0.785949	0.908821	-0.165415	-0.287531	-0.174734	1.66444	1.66951	1.54102
ENSG00000152495	-1.02384	-1.01469	-0.847883	-0.777108	-0.946233	-0.968705	-0.663758	-0.702612	-0.65307	0.718479	0.744693	0.743853	0.202516	0.0311053	0.0387162	1.75857	1.67433	1.68564
ENSG00000152689	-0.696279	-0.172209	-0.221239	0.848945	0.719653	1.46451	-0.710708	-0.296769	-0.608978	1.31281	1.13622	1.15748	-1.47425	-1.8679	-1.33113	0.0442839	0.516168	0.179378
ENSG00000153012	-0.94383	-0.764483	-0.842017	-0.900053	-0.540804	-0.819865	-0.821719	-0.508483	-0.926686	0.807459	0.761973	1.06496	-0.27692	-0.278489	-0.120123	1.66245	1.79306	1.65357
ENSG00000153823	-0.997362	-1.23233	-1.24004	-0.418545	-0.764841	-0.817658	-0.783489	-0.640545	-0.80675	0.817853	0.833236	0.567355	0.266742	-0.0205451	0.348996	1.63744	1.58826	1.66223
ENSG00000153930	-0.732817	-0.86666	-1.07966	-0.682633	-0.865677	-0.480052	-0.702752	-0.828097	-0.499	1.12162	1.21042	1.27919	-0.633275	-0.434865	-0.261604	1.36611	1.62906	1.46071
ENSG00000153982	-1.5758	-1.61739	-1.38513	-0.805229	-0.690984	-0.835776	-0.0496025	-0.156583	0.00131146	0.945279	0.972765	0.816707	0.184733	0.10761	-0.00045265	1.42726	1.33907	1.32221
ENSG00000153993	-0.459738	-0.706319	-0.663801	-0.861366	-0.66722	-0.744627	-0.390154	-0.450904	-0.333684	1.07773	0.609034	0.0887994	-0.776084	-0.808716	-0.523541	2.09673	1.75465	1.75922
ENSG00000154099	-0.740935	-0.91921	-1.31176	-0.718363	-0.980771	-0.733099	-0.27942	-0.789453	-0.639192	0.604311	0.705764	0.724111	-0.432288	0.549176	-0.153634	2.00953	1.57411	1.53112
ENSG00000154134	-1.22518	-1.07997	-1.33692	-1.22282	-1.28458	-1.11963	-0.179353	-0.217511	-0.0701397	0.639826	0.721067	0.62084	0.4732	0.474411	0.58131	1.45542	1.33307	1.43696
ENSG00000154188	0.0598854	-0.0397511	-0.13322	0.568139	0.957521	0.695897	0.248	-0.580718	-0.269252	1.36117	1.12092	1.4985	-1.83207	-1.79362	-1.626	0.204985	-0.0321229	-0.408268
ENSG00000154265	-1.40238	-1.43865	-1.45326	-1.05911	-0.767014	-0.764195	-0.0123369	-0.0423691	0.0235335	0.957185	0.89932	1.1049	0.0075209	-0.111517	-0.0378491	1.38052	1.32614	1.38957
ENSG00000154451	-0.593407	-0.620853	-0.620853	-0.596253	-0.620853	-0.620853	-0.553027	-0.542858	-0.459676	0.310315	0.435481	0.133618	-0.517808	-0.620853	-0.620853	2.07213	2.29673	1.73987
ENSG00000154493	-0.346612	0.0063461	0.285439	0.25741	0.5431	0.355036	0.020136	-1.18881	0.0692472	1.22285	1.46142	1.01773	-1.68101	-1.23844	-2.1637	1.05374	0.265674	0.0604484
ENSG00000154646	-0.620637	-0.416716	-0.622184	-0.0665486	-0.164849	-0.2069	-0.724159	-1.26289	-1.03609	0.151777	0.882386	0.0148344	-0.592151	-0.261936	-0.749324	1.91143	1.51656	2.24739
ENSG00000154655	-0.902299	-1.20223	-1.27407	-1.23625	-0.662881	-1.09452	-0.635431	-0.389641	-0.676651	0.672029	0.696167	0.781149	0.550633	0.235287	0.856685	1.19065	1.31848	1.77289
ENSG00000154678	0.93883	0.89044	0.686842	1.34455	1.12877	1.34314	-0.775464	-1.09586	-1.05607	0.400857	0.259181	0.250665	-1.40738	-1.55171	-1.53351	-0.0174499	0.111495	0.082684
ENSG00000154721	-0.741843	-0.468508	-0.858962	-0.574681	-0.698856	-0.430321	-0.554047	-0.766172	-0.682052	0.195437	1.78275	0.937349	-0.712881	-0.827613	-0.348285	1.5885	1.26137	1.89881
ENSG00000154856	-0.878024	-0.995199	-1.02741	-1.06089	-1.02778	-0.9951	-0.623839	-0.449529	-0.490471	0.423876	0.854397	0.440056	0.11757	0.407425	0.168688	1.52827	1.69601	1.91195
ENSG00000154928	-0.639242	-0.705285	-0.658075	-0.773828	-0.467406	-0.798192	-0.550846	-0.56385	-0.64402	0.458567	0.355963	0.318099	-0.476294	-0.527888	-0.33319	2.23006	1.9759	1.79953
ENSG00000155093	-1.05652	-1.16607	-0.984073	-0.557069	-0.802091	-0.640314	-0.231194	-0.509085	-0.574263	1.04886	1.11834	1.00404	-0.528502	-0.488359	-0.384377	1.55837	1.62054	1.57176
ENSG00000155629	-1.36961	-1.34874	-1.19312	-0.594217	-0.618395	-0.536144	-0.72523	-0.552016	-0.322434	1.03747	0.876195	0.923159	-0.159916	-0.00711027	-0.0549812	1.48499	1.56075	1.59935
ENSG00000155792	-1.35263	-1.47402	-1.41969	-0.985348	-0.520001	-0.500902	-0.403187	-0.0617481	0.0268908	1.13279	1.10429	1.28215	-0.345871	-0.157701	-0.170571	1.13509	1.21211	1.49834
ENSG00000155918	-1.46402	-1.14911	-0.988931	-0.914063	-1.02289	-1.07292	-0.368979	-0.135163	-0.201878	0.966592	1.43048	0.872186	0.0577008	-0.0607965	-0.00348846	1.14286	1.3249	1.58753
ENSG00000155961	-1.54247	-1.40149	-1.35832	-0.948011	-0.885113	-0.839678	-0.0827646	0.0591952	0.0231102	1.02399	0.91222	0.929003	0.0883321	-0.0849089	0.000865416	1.23355	1.49759	1.37489
ENSG00000155962	-0.993429	-0.960874	-1.17595	-0.966753	-0.993897	-0.773381	-0.186162	-0.227404	-0.468207	1.12214	1.36372	1.13479	-0.281769	-0.408414	-0.435701	1.4632	1.46627	1.32183
ENSG00000155966	-0.255627	-0.71229	-0.613322	-0.486471	-0.583438	-0.745183	-0.337822	-0.322538	-0.583546	0.0407366	0.492014	0.0707628	-0.664541	-0.730104	-0.688178	2.38625	1.85757	1.87573
ENSG00000155980	-1.36822	-1.22808	-1.46337	-0.964235	-0.898327	-0.76174	-0.295111	-0.235553	-0.147342	0.970653	1.11713	1.07235	0.040585	0.105078	-0.0558765	1.41644	1.37706	1.31855
ENSG00000156140	-0.941198	-1.05831	-1.0065	-1.00625	-0.974444	-0.926389	-0.758254	-0.443401	-0.626008	0.687882	0.866133	0.982778	0.215115	0.00900621	0.169647	1.60898	1.49985	1.70136
ENSG00000156466	-1.02084	-0.925466	-1.04985	-0.606551	-0.924512	-1.18848	-0.359039	-0.52223	-0.373353	0.445677	0.0736804	0.162176	0.0882772	0.614548	0.106987	1.7234	1.58322	2.17235
ENSG00000156475	-0.645171	-0.645171	-0.620524	-0.571821	-0.620796	-0.59674	-0.645171	-0.645171	-0.60357	0.494021	0.268474	0.571548	-0.501518	-0.540744	-0.645171	1.84644	1.83209	2.26899
ENSG00000156711	-0.694597	-0.941996	-0.887948	-1.28648	-1.02579	-0.65191	-0.371629	-0.426551	-0.909948	0.635901	1.59949	0.168096	0.922344	0.25343	-0.671037	1.21059	1.50357	1.57446
ENSG00000157087	-0.768388	-0.768388	-0.768388	-0.661681	-0.768388	-0.768388	-0.573027	-0.437679	-0.707867	0.80455	0.850538	1.14147	-0.473794	-0.616471	-0.641065	1.84971	1.58462	1.72263
ENSG00000157502	-0.602022	-0.676156	-0.676156	-0.676156	-0.676156	-0.659495	-0.664362	-0.622523	-0.661855	0.301497	0.646795	0.472464	-0.537576	-0.44988	-0.436367	1.87655	1.97188	2.06952
ENSG00000157613	-0.698511	-1.11638	-1.19564	-0.929677	-0.702242	-0.884621	-0.664096	-0.675103	-0.472053	0.718411	0.919329	0.884748	-0.165758	-0.0570059	0.0186037	1.6769	1.69728	1.64582
ENSG00000157766	-0.312239	-0.795458	-0.795458	-0.795458	-0.467981	-0.682973	-0.76863	-0.703558	-0.60468	0.355378	0.691089	0.665042	-0.762619	-0.140072	-0.560419	1.89664	1.60858	2.17282
ENSG00000158008	-1.32259	-1.33416	-1.16458	-1.10985	-1.24933	-1.30557	-0.0949157	-0.111825	0.443642	0.760314	0.880639	0.908895	0.298745	0.476775	0.178012	1.37748	1.47503	0.89329
ENSG00000158125	0.390303	0.443252	0.409733	1.47211	1.21232	0.884786	-0.593105	-1.03183	-0.843299	0.818339	0.615758	0.595967	-1.58751	-1.89948	-1.50429	0.270644	0.111231	0.23507
ENSG00000158220	-1.4273	-1.38557	-1.41889	-1.04085	-1.14584	-0.936853	-0.221979	0.0836779	0.0256692	0.717348	0.561222	0.703733	0.493158	0.599162	0.256806	1.40724	1.38778	1.3415
ENSG00000158246	-0.637821	-1.12474	-0.99436	-0.953887	-0.684662	-0.543498	-0.630522	-0.426592	-0.706574	1.02674	0.442073	1.0836	-0.447275	-0.329278	-0.189045	1.62273	1.95196	1.54113
ENSG00000158258	-0.63197	-0.78203	-0.706848	-0.358073	-0.551945	-0.621783	-0.980164	-0.9785	-0.991259	0.822498	0.742207	0.867895	-0.205943	-0.412688	-0.499772	1.80457	1.71817	1.76564
ENSG00000158270	-0.780675	-0.751899	-0.780675	-0.780675	-0.780675	-0.639615	-0.641068	-0.757176	-0.683085	0.699936	0.794384	0.952739	-0.450848	-0.113124	-0.60195	1.72045	2.03315	1.5608
ENSG00000158473	-0.709294	-0.810257	-0.632427	-0.491633	-0.810257	-0.780183	-0.664574	-0.485306	-0.70842	0.436885	0.122839	0.692691	-0.26551	-0.253984	-0.547525	1.97458	2.00592	1.92645
ENSG00000158486	-1.08274	-1.26577	-0.931536	-1.06285	-1.12658	-0.990817	-0.200583	-0.285086	-0.0401151	1.00802	0.921471	0.89754	-0.132587	-0.148821	-0.177193	1.50746	1.51578	1.59441
ENSG00000158555	-0.295343	-0.537494	-0.782755	0.316525	0.715481	0.122883	-1.09404	-1.28988	-1.39834	0.526366	0.589018	0.654084	-0.946908	-0.758008	-0.614072	1.53433	1.68298	1.57517
ENSG00000158560	-1.1994	-1.03395	-1.12756	-1.07854	-1.15307	-1.08073	0.0573878	-0.11833	-0.152647	0.54322	0.386818	0.685715	0.337295	-0.109466	0.0249547	1.90831	1.53661	1.57338
ENSG00000158887	-0.892993	-0.711136	-0.660699	-0.897703	-0.948151	-0.78744	-0.335282	-0.60885	0.501594	1.45132	1.47804	1.40423	-0.539978	-1.1077	-0.74433	1.09228	1.22948	1.0773
ENSG00000159708	-1.32615	-0.764974	-0.315786	-0.879294	-0.212752	-0.432751	-0.317658	-1.14681	-1.4728	0.787839	0.622935	1.10342	-0.257459	0.264256	-0.271203	1.81021	1.01233	1.79664
ENSG00000159713	1.23824	1.21933	1.38084	0.557671	0.840813	0.43284	-1.47744	-1.51692	-1.75324	-0.623178	-0.598766	-1.01823	-0.318963	0.0496569	-0.362123	0.588516	0.777393	0.583565
ENSG00000160282	-0.729849	-0.729849	-0.585977	-0.729849	-0.729849	-0.729849	-0.628921	-0.426742	-0.488779	-0.267919	-0.188973	0.259557	0.13764	-0.140317	-0.0782831	2.29486	1.32919	2.43392
ENSG00000160505	-1.04409	-0.970164	-1.1177	-1.07838	-0.946742	-1.10483	-0.43187	-0.447912	-0.498955	0.678909	0.822345	0.532741	0.218226	0.215202	0.201571	1.59951	1.72972	1.64241
ENSG00000160801	-0.967761	-0.769583	-1.11323	-1.23881	-1.70586	-0.567053	0.0264789	-0.550075	-0.716028	0.721656	1.02673	0.689176	0.239724	0.57201	0.212394	1.78073	1.50797	0.851526
ENSG00000161381	-1.32557	-1.0453	-1.43897	-1.21726	-1.35287	-0.770542	-0.0575183	-0.276018	-0.413259	0.995679	1.0563	0.745865	0.504201	0.41499	0.470863	1.34004	1.25275	1.11663
ENSG00000161405	-0.943486	-0.948998	-0.989995	-0.907078	-0.908223	-0.989995	-0.54988	-0.69887	-0.462189	0.733099	0.821929	0.911787	-0.0462307	-0.230527	0.222433	1.75031	1.89065	1.34526
ENSG00000162040	1.43609	1.93269	1.26003	0.833876	1.11009	0.45399	-1.13225	-1.46157	-0.7408	-1.10798	-0.454287	-0.344796	-0.288618	-1.17797	-0.557876	-0.0858844	0.406215	-0.0809488
ENSG00000162374	-1.09551	-1.0659	-1.06549	-1.00616	-1.03645	-1.09551	-0.459381	-0.669168	-0.360294	0.8454	0.648883	0.264314	0.275221	0.524791	0.533106	1.58112	1.42817	1.75286
ENSG00000162426	-0.920524	-1.25062	-1.19361	0.065405	0.16041	0.129139	-0.656601	-0.645133	-0.514403	1.00226	1.20508	1.15092	-0.628981	-1.46834	-0.476363	1.3216	1.35158	1.36818
ENSG00000162552	-0.81195	-0.677844	-0.577775	-0.942476	-0.605996	-0.765668	-1.01267	-1.01672	-0.945319	0.667322	0.619465	0.429042	0.0306009	0.0499427	0.215422	2.06885	1.48894	1.78684
ENSG00000162745	-0.923975	-1.04251	-1.11567	-1.2857	-0.928898	-1.22707	-0.380389	-0.563872	-0.433331	0.480761	0.615546	0.404383	0.62893	0.389108	0.715987	1.54954	1.71699	1.40016
ENSG00000162772	0.612679	0.630964	0.458691	1.4578	1.47811	0.890591	-1.37587	-1.20754	-1.33772	-0.491267	-0.113464	-0.276258	-0.965393	-1.15445	-1.07217	0.806735	0.804653	0.853919
ENSG00000162777	-0.955277	-0.745636	-1.26184	-0.185221	-0.19819	-0.263676	-0.654686	-0.613737	-1.44545	1.41663	1.53876	1.20948	-0.059376	-0.605089	-0.663806	0.978337	0.980859	1.52792
ENSG00000162782	-1.13501	-1.37668	-1.20735	-1.26396	-1.15913	-1.25582	0.0253337	-0.00072411	0.172369	0.789037	0.809669	0.532859	0.389297	0.102262	0.371767	1.50981	1.21889	1.47738
ENSG00000162946	-1.56965	-1.43241	-1.39674	-1.06029	-1.23303	-0.745421	0.134791	0.0550324	0.00973144	0.795961	1.02619	1.19909	0.250137	0.315154	0.195088	1.09662	1.15923	1.20051
ENSG00000163032	-0.921959	-0.709523	-0.834433	-0.541317	-0.750662	-0.835494	-0.770434	-0.516102	-0.598101	0.880579	0.399973	0.359136	0.0177779	-0.557403	-0.262469	1.59874	2.09219	1.94951
ENSG00000163083	1.27385	1.16056	1.21894	1.47405	1.45236	1.40381	-0.842784	-0.856681	-0.943047	-0.338171	-0.28024	-0.361186	-0.992759	-1.01444	-1.00775	-0.444363	-0.440747	-0.461412
ENSG00000163132	-0.970415	-1.46914	-1.23448	-1.39826	-0.959513	-1.08554	0.0410113	0.0185175	-0.108288	0.577956	1.0177	0.911996	0.336966	0.0766274	0.0155315	1.42208	1.51368	1.29358
ENSG00000163235	-1.36401	-1.3364	-1.47583	-0.648708	-0.911214	-0.778719	-0.336653	-0.383953	-0.603912	0.68428	0.735585	0.690747	0.460828	0.37928	0.412998	1.51373	1.50567	1.45629
ENSG00000163328	-1.4403	-1.45802	-1.40562	-1.06744	-0.907362	-0.971857	0.0591763	-0.0539744	-0.122569	0.870233	0.887942	0.788059	0.269417	0.253593	0.222939	1.3944	1.30454	1.37685
ENSG00000163331	-0.693164	-0.693164	-0.654785	-0.693164	-0.693164	-0.655252	-0.666328	-0.601236	-0.660623	0.821901	1.03973	0.569808	-0.438655	-0.693164	-0.693164	1.73572	1.85737	1.81134
ENSG00000163346	-1.43954	-1.66237	-1.53182	-0.688405	-0.659926	-0.627178	-0.0368408	0.0172034	0.229128	1.04595	1.15601	1.12293	-0.227099	-0.209886	-0.212125	1.20188	1.21698	1.30512
ENSG00000163354	-1.07089	-0.845027	-0.484167	-1.01199	-0.539891	-0.376441	-0.454246	-0.493823	-1.39336	0.262474	1.24778	0.762768	0.277579	-0.536571	-0.310428	1.75681	1.33069	1.87874
ENSG00000163359	-0.704273	-0.576689	-0.61128	-0.299517	-0.458899	-0.421367	-0.899604	-0.584978	-0.843952	0.85647	0.764027	0.550877	-0.664108	-0.804657	-0.796704	1.65656	1.95455	1.88355
ENSG00000163453	1.06508	0.93671	0.949835	1.35473	1.57048	1.41274	-0.840963	-0.929149	-0.953758	0.159896	0.13546	0.0865259	-1.2296	-1.34833	-1.21417	-0.444152	-0.390743	-0.320586
ENSG00000163485	-0.486679	-0.674476	-0.976881	-1.28276	-1.13532	-1.00353	-0.685188	-0.515304	-0.65418	0.826532	0.895069	1.13582	-0.0419342	-0.00452307	-0.076413	1.28762	1.86364	1.52851
ENSG00000163565	-1.56743	-1.35394	-1.2742	-0.98195	-0.93427	-1.01753	-0.114583	-0.0420132	-0.0864714	1.03143	0.98763	0.925292	0.234353	0.0539435	0.190859	1.36047	1.31743	1.27098
ENSG00000163576	1.16878	1.20175	0.956427	1.13645	1.35623	1.23851	-1.18082	-1.06305	-0.98897	-0.198014	0.0629694	-0.158756	-1.40612	-1.30265	-1.02822	0.257109	0.321042	-0.372666
ENSG00000163590	-1.24201	-1.3799	-1.25901	-0.960507	-1.15714	-1.13757	-0.03728	-0.146061	-0.141742	0.786896	0.789827	0.901933	0.332211	0.239958	0.12532	1.49122	1.43609	1.35777
ENSG00000163637	0.723736	0.834165	0.721702	1.27853	1.43902	1.35401	-1.07872	-1.43348	-1.01847	0.419336	0.236415	0.225696	-1.4644	-1.09803	-1.34173	-0.0154517	0.0455759	0.172093
ENSG00000163666	-0.776076	-0.780615	-1.35332	-0.628706	-1.04332	-0.810901	-0.820758	-0.277183	-0.38535	0.728234	0.886087	0.537465	-0.00405417	0.31472	-0.696107	1.77766	1.75737	1.57485
ENSG00000163803	-0.00909506	-0.310085	-0.794551	-0.00675657	-0.813825	-0.861515	-1.0055	0.00666393	-0.166658	1.1962	0.912009	1.40344	-1.4279	-1.16894	-0.928695	1.12827	1.46475	1.3822
ENSG00000163888	-1.13241	-1.01853	-1.5645	0.267994	-1.12322	-0.748668	-0.374079	-1.01419	-0.298315	0.831279	1.32551	0.823659	0.292956	-0.197925	0.0660267	1.20398	1.97706	0.683377
ENSG00000164076	-0.810041	-0.361275	-0.49001	-0.28544	-0.119583	0.166288	-0.935964	-1.27317	-1.57939	0.262947	0.41182	0.34903	-0.402999	-0.0724639	-0.343447	1.60475	2.17803	1.70092
ENSG00000164120	0.77549	0.808494	0.680542	1.35242	1.32345	1.33641	-0.991698	-1.18109	-1.2524	0.248043	0.327686	0.419361	-1.29952	-1.43682	-1.34744	0.172701	0.13905	-0.0746845
ENSG00000164128	0.528475	0.830896	0.767534	0.411884	0.6233	0.057084	-1.24394	-0.920003	-1.14863	0.391295	0.21139	0.21093	-1.25171	-1.71664	-1.40261	1.2219	1.23386	1.19498
ENSG00000164199	-0.489717	-0.211041	-0.499561	-0.149729	0.206397	0.076093	-0.910692	-1.00157	-1.14424	0.770637	0.735043	0.719778	-1.00732	-0.874358	-1.21149	1.82876	1.51967	1.64335
ENSG00000164211	-1.12188	-0.979202	-1.23057	-0.697553	-0.827709	-0.383904	-0.655188	-0.907759	-0.766126	1.25876	0.948644	1.11235	0.00090247	-0.17394	0.0631062	1.55009	1.4384	1.37157
ENSG00000164251	0.52318	0.509888	0.616687	1.53804	1.57992	1.6065	-0.826584	-0.887512	-0.872592	0.43588	0.403337	0.37255	-1.34931	-1.4068	-1.35775	-0.252432	-0.237939	-0.395073
ENSG00000164303	-1.29824	-1.22002	-1.23488	-1.21811	-1.28578	-1.3199	0.079928	0.23812	0.144279	0.922013	1.11969	1.25591	0.141593	0.429881	0.0456855	1.01848	1.22045	0.960885
ENSG00000164398	-1.23138	-1.25665	-1.2558	-1.16576	-1.27181	-1.18235	0.165341	-0.0749805	-0.0540758	0.777304	1.03134	1.016	0.234303	0.0913636	0.283783	1.23247	1.41463	1.24626
ENSG00000164404	-0.634573	-1.03744	-0.618709	-0.579373	-0.740825	-0.270134	-0.122984	-0.659533	-1.27891	0.240091	0.686242	0.797744	-0.717911	-0.228098	-0.365897	1.97061	1.84955	1.71016
ENSG00000164442	-0.883256	-1.20049	-1.24515	-0.33267	-0.288664	-0.529292	-0.427663	-0.622339	-0.218412	0.996044	1.13001	1.2806	-0.864343	-0.668017	-0.587435	1.66477	1.46039	1.33592
ENSG00000164484	-1.03674	-1.01107	-1.04037	-1.04028	-0.952264	-0.923573	-0.459609	-0.264496	-0.208683	0.131423	0.319934	0.472793	-0.126189	0.423037	0.225662	1.72492	1.88448	1.88102
ENSG00000164520	0.168636	-0.040212	0.0433642	0.434435	-0.124712	0.45273	-0.869659	-0.917156	-1.12742	1.37131	1.26161	1.11631	-1.26299	-1.71917	-1.43399	0.761467	0.880863	1.0046
ENSG00000164619	-0.597539	-1.11051	-1.36566	0.146325	-0.576744	-0.234125	-1.42977	-0.458535	-0.919532	0.0389206	0.542028	0.986543	0.356032	-0.49415	0.103358	1.67042	1.73334	1.6096
ENSG00000164674	-1.37719	-0.430525	-1.30684	-0.256852	-0.383122	-0.0207327	-0.898002	-0.999576	-0.6732	0.655545	0.717336	0.411844	-0.527125	0.163945	-0.243666	1.57032	1.39764	2.2002
ENSG00000164741	-1.15885	-1.01194	-1.0991	0.209083	-0.000904776	0.0649926	-0.783152	-0.47938	-0.796267	1.08848	1.15796	0.989898	-0.903309	-0.815696	-0.799935	1.44578	1.44944	1.4429
ENSG00000164932	-1.10206	-0.670364	-1.28709	-0.795348	-1.10271	-1.0233	-0.718	-0.235164	-0.505075	0.994317	0.857523	1.13919	-0.129882	0.17046	-0.0758302	1.1865	1.50333	1.79351
ENSG00000164951	-1.32889	-1.39795	-1.36275	-0.588939	-0.614323	-0.418344	-0.340431	-0.344062	-0.442713	0.668159	0.840381	0.930846	-0.105989	-0.208455	-0.144541	1.76925	1.76578	1.32296
ENSG00000165023	-0.755426	-0.99008	-0.859421	-0.833654	-0.989937	-0.886743	-0.379769	-0.477277	-0.619799	0.235481	0.627777	0.513937	-0.185455	-0.24629	0.216642	1.98501	1.98692	1.65808
ENSG00000165025	-1.24461	-1.12769	-0.918308	-1.04777	-1.01394	-1.01485	-0.254794	-0.379181	-0.0397822	0.849352	1.03224	1.05905	0.226752	0.0769048	-0.63117	1.65711	1.48851	1.28217
ENSG00000165194	-0.654408	-0.692731	-0.692506	-0.708954	-0.692687	-0.692706	-0.619336	-0.521614	-0.575034	0.224156	0.246681	0.474917	-0.249896	-0.488296	-0.437405	2.03793	1.93949	2.1024
ENSG00000165323	1.08512	1.19283	1.25549	1.46356	1.31312	1.57602	-0.955009	-0.922929	-0.939834	-0.502788	-0.0902672	-0.211171	-0.909619	-1.08931	-0.956653	-0.32596	-0.456578	-0.526027
ENSG00000165359	-0.932095	-1.58033	-1.16183	-0.895695	-0.790776	-0.873267	-0.460807	-0.434383	-0.587522	0.801238	0.582119	0.888474	0.199954	0.222512	0.31975	1.66378	1.52153	1.51735
ENSG00000165521	-1.55436	-1.10235	-1.05144	-0.75257	-0.325831	0.0244785	-0.698228	-0.352677	-1.04879	0.824272	0.829828	1.14584	-0.127914	-0.0217019	-0.376182	1.46275	1.47064	1.65424
ENSG00000165617	-0.794612	-0.611871	-0.482473	-0.703694	-0.569836	-0.955703	-0.960587	-0.928647	-0.826782	0.461019	0.292315	0.0559399	-0.15687	0.238439	0.168519	1.78461	2.03183	1.9584
ENSG00000165655	-0.925758	-1.50392	-1.31615	-1.09658	-1.00246	-1.11826	-0.0923335	-0.368474	-0.10182	0.856864	1.14716	0.913149	0.318349	0.133545	0.0915462	1.35742	1.44407	1.26365
ENSG00000165714	-0.705147	-0.985939	-0.853815	-0.426683	-0.433807	-0.417715	-1.05848	-0.866829	-1.10789	0.825665	0.892786	0.89172	-0.268097	-0.299235	-0.27571	1.69055	1.61853	1.78011
ENSG00000165731	-0.453212	-0.560378	-0.7412	-1.00732	-0.990459	-1.12429	-0.72316	-0.544704	-0.868476	0.702526	0.62541	0.791955	-0.143422	0.0376837	-0.306226	1.94715	1.82054	1.53758
ENSG00000165899	-0.60551	-0.986106	-1.23221	-0.861811	-0.790517	-1.10726	-0.334974	-0.543277	-0.188145	1.58599	1.3144	0.973251	-0.594171	-0.641564	0.233897	1.44275	0.787901	1.54736
ENSG00000165973	-0.730126	-0.638033	-0.730126	-0.710995	-0.584664	-0.655953	-0.651595	-0.699532	-0.730126	0.674943	0.845975	0.781952	-0.543685	-0.404281	-0.712941	1.7996	1.90414	1.78545
ENSG00000165995	-1.121	-0.442825	-1.38012	-0.414337	-0.327226	-0.297083	-0.407502	-0.48278	-1.06817	0.636677	0.91703	1.62706	-0.521152	-0.243832	-0.749175	2.11726	1.34314	0.814037
ENSG00000166257	-0.537154	-0.857189	-1.0362	-1.27605	-1.03127	-1.14053	-0.418967	-0.706421	-0.269528	0.307679	0.900295	0.738807	-0.11796	0.378824	0.00891625	1.79682	1.55096	1.70897
ENSG00000166323	-1.55423	-0.494236	-0.508872	0.67039	-0.343976	-1.04374	-0.461952	-0.435965	-1.20913	0.600819	0.691676	-0.0381013	-0.0411106	-0.70738	-0.314319	1.48949	2.00982	1.69081
ENSG00000166341	-0.900457	-0.944611	-1.22544	-1.31372	-1.58339	-0.866174	-0.0342075	-0.36684	0.0277359	1.19317	1.02577	1.35696	0.0408313	-0.136809	0.160106	0.978575	1.34147	1.24702
ENSG00000166432	-1.22613	-1.35473	-1.16425	-1.23832	-1.33776	-1.19929	-0.150836	0.113823	0.0124178	0.887275	0.690347	0.76266	0.219146	0.672577	0.475782	1.39475	1.28475	1.1578
ENSG00000166446	-1.36112	-1.31794	-1.48401	-1.20848	-1.05193	-0.975323	-0.178295	0.0295874	-0.129909	0.676815	0.778734	0.766696	0.499478	0.557104	0.433995	1.31255	1.33916	1.31289
ENSG00000166473	-0.361499	-0.782346	-0.921041	-0.346006	-0.314975	-0.335327	-0.52793	-0.680724	-0.648022	0.875012	1.09698	0.913423	-1.05629	-1.11186	-0.732412	1.91781	1.50979	1.50542
ENSG00000166535	-0.697724	-0.736174	-0.60094	-0.63391	-0.70219	-0.70223	-0.66464	-0.708496	-0.649573	1.11215	0.868032	1.07955	-0.706762	-0.686884	-0.58438	1.6029	1.71331	1.69797
ENSG00000166750	-0.739023	-0.769011	-0.579513	0.222162	0.282669	0.471762	-0.66238	-0.613017	-0.721074	1.07503	1.01097	1.10657	-1.26908	-1.30609	-1.42125	1.33473	1.3097	1.26684
ENSG00000166869	-0.904292	-0.918972	-0.98472	-0.984587	-0.854172	-0.731147	-0.686644	-0.592619	-0.897028	0.828439	1.23149	0.668014	-0.284281	0.0258036	0.304795	1.39749	1.61965	1.76278
ENSG00000166920	-0.69042	-0.120907	-0.585691	-0.097296	0.101041	0.0936578	-1.2291	-1.68271	-1.17626	1.12149	0.916825	0.639486	-0.56428	-0.468046	-0.758175	1.64689	1.49151	1.36199
ENSG00000166961	-0.854171	-0.854171	-0.854171	-0.825137	-0.82554	-0.825573	-0.677364	-0.651402	-0.486554	0.752065	0.640177	1.03259	-0.295594	-0.502139	-0.0097133	1.6876	1.52956	2.01953
ENSG00000167080	-0.515407	-1.06963	-0.493012	-0.0228458	-0.693593	-0.482892	-0.570341	-0.797797	-1.06344	1.01821	1.64401	0.856967	-0.282232	-0.893047	-0.928075	1.58459	1.62658	1.08195
ENSG00000167207	-1.11896	-1.14869	-1.12212	-1.14869	-1.04526	-0.995334	-0.414755	-0.350773	-0.17509	0.897866	0.758134	0.754536	0.288452	-0.10499	0.279307	1.31625	1.52186	1.80825
ENSG00000167306	-1.4155	-1.18084	-1.3258	-0.352093	-0.344149	0.0859481	-0.842248	-0.89238	-0.759251	0.618784	1.16869	0.934984	0.00604192	-0.308917	0.0973499	1.52357	1.54578	1.44004
ENSG00000167311	-1.46668	-1.11471	-1.01269	-0.895377	-1.34181	-0.995479	-0.221906	-0.331345	-0.17585	0.836149	0.505573	0.512813	0.363272	0.222499	0.506983	1.36649	1.71755	1.52452
ENSG00000167371	-1.014	-0.945264	-1.18633	-0.892553	-0.624693	-0.818245	-0.0442108	-1.10202	-0.764991	1.51858	1.44501	0.981053	0.109881	-0.1744	-0.174322	1.28601	1.04465	1.35584
ENSG00000167600	0.915174	0.682181	0.855218	1.26157	1.32724	1.13628	-1.43224	-1.32962	-1.26612	0.150863	0.189515	0.0967547	-1.1186	-1.28193	-1.24744	0.321036	0.328352	0.411765
ENSG00000167614	-1.30162	-1.34262	-1.0579	-1.44171	-1.06714	-1.3417	0.286504	0.0306347	0.00759145	1.37368	0.908258	0.600791	0.272316	0.387239	0.277854	1.16104	0.986958	1.25982
ENSG00000167749	-0.920438	-0.920438	-0.861285	-0.905364	-0.847683	-0.876372	-0.751934	-0.606792	-0.718495	1.25177	1.00151	1.07531	-0.180594	-0.145736	-0.174202	1.56595	1.49096	1.52383
ENSG00000168070	-0.840875	-0.899114	-0.93634	-0.897183	-0.676624	-0.976066	-0.241404	-0.343711	-0.0695958	0.470685	0.876967	0.854435	-0.627484	-0.482998	-0.513163	1.89763	1.38416	2.02067
ENSG00000168350	1.91093	1.26723	1.26465	0.029695	0.543632	-0.422143	-1.96676	-0.443638	-1.42408	-0.536876	0.137629	0.220568	-0.554211	-0.387651	-1.273	0.350295	0.954172	0.329553
ENSG00000168546	-0.645547	-0.569385	-0.388703	-0.643698	-0.492264	-0.839931	-0.836504	-0.670132	-0.751658	0.617802	0.85975	0.881008	-0.456621	-0.654429	-0.819055	1.87243	1.95069	1.58625
ENSG00000168646	-0.963373	-0.74762	-0.456319	0.418123	0.363246	0.581234	-1.51579	-1.46845	-1.34595	1.30381	1.20217	0.95697	-0.28149	-0.856032	-0.372134	1.13443	1.00421	1.04297
ENSG00000168671	-0.714106	-0.714106	-0.714106	-0.714106	-0.714106	-0.714106	-0.714106	-0.640911	-0.694589	0.572641	0.998905	1.13239	-0.489127	-0.523401	-0.573095	1.84975	1.67019	1.69599
ENSG00000168672	1.36194	1.24956	1.25587	1.00376	1.11597	1.02597	-1.36255	-1.25743	-1.0733	-0.172127	-0.266214	-0.312844	-0.88366	-1.30522	-1.10307	0.275459	0.357306	0.0905709
ENSG00000168743	-0.285697	0.152967	-0.263872	0.0278659	0.385613	-0.0521162	-1.20801	-1.88877	-1.09061	0.683713	0.573657	0.559409	-0.780469	-0.777792	-0.757122	1.28137	1.68846	1.7514
ENSG00000168785	-1.15523	-1.05459	-1.00492	0.424777	0.232075	0.0758911	-1.06264	-1.00767	-1.28914	0.867107	0.554233	0.807321	-0.296203	-0.510507	-0.274424	1.65544	1.5728	1.46568
ENSG00000169031	0.70021	0.640952	0.862669	1.38773	1.2382	1.54339	-0.598877	-0.478307	-0.46036	0.373797	0.315998	0.31489	-1.34074	-1.90519	-1.62263	-0.343714	-0.312922	-0.315111
ENSG00000169035	-1.00381	-1.00381	-1.00381	-1.00381	-0.97637	-1.00381	-0.400586	-0.0448224	-0.590599	1.24101	1.29803	1.33299	-0.0272917	-0.529878	-0.212795	1.37471	1.36583	1.18881
ENSG00000169059	-0.555826	-0.597823	-0.597823	-0.597823	-0.597823	-0.597823	-0.571579	-0.597823	-0.597823	0.422133	0.0652049	0.0281028	-0.289449	-0.543986	-0.530532	1.92509	2.53137	1.70423
ENSG00000169093.15_PAR_Y	-1.27415	-1.39524	-1.18286	-1.13077	-0.773842	-1.29409	0.0534842	0.0387028	-0.62869	0.695122	1.16821	0.899042	0.258414	0.276727	0.401286	1.5097	1.2585	1.12044
ENSG00000169116	-0.385524	-0.37189	-0.338056	0.17733	0.150925	0.225372	-1.2227	-1.3247	-1.35752	0.936916	1.05324	0.963207	-0.888348	-0.909055	-0.944278	1.39845	1.42449	1.41215
ENSG00000169291	-1.27336	-0.85914	-1.08096	-1.04617	-0.704357	-1.11878	-0.0545418	-0.446979	-0.263671	1.38245	1.07086	0.930929	-0.277016	-0.498454	-0.0185654	1.62386	1.28817	1.34574
ENSG00000169302	-0.550137	-0.808933	-0.532778	-0.546047	-0.46531	-0.289157	-1.0505	-0.943992	-0.992962	0.708198	0.85927	0.964051	-0.584742	-0.395095	-0.604735	1.85781	1.69738	1.67768
ENSG00000169436	-0.865859	-0.984631	-1.09349	-0.99043	-0.872325	-0.919817	-0.686921	-0.490043	-0.632	0.532551	0.464175	0.414254	0.308252	-0.0584869	0.66587	1.6168	2.02794	1.56416
ENSG00000169758	-1.35756	-1.26773	-1.20262	-1.47933	-1.29049	-1.1306	0.0581719	0.09154	0.131765	0.768081	0.673163	0.771461	0.56755	0.429286	0.578688	1.2193	1.24338	1.19593
ENSG00000169862	-0.726872	-0.726872	-0.439238	-0.62764	-0.693896	-0.693935	-0.634671	-0.468465	-0.561076	0.198287	0.150491	0.169158	-0.349921	-0.585597	-0.201655	1.83874	2.21993	2.13323
ENSG00000169894	0.787302	0.639762	0.818533	0.983972	0.949681	0.899519	-1.97925	-1.65218	-1.54266	0.0491125	0.127715	0.0024058	-0.783993	-0.81749	-0.74535	0.682841	0.897004	0.683079
ENSG00000169918	-1.08538	-0.749561	-0.885588	-1.0248	-1.14662	-1.01521	-0.3199	-0.384056	-0.616743	0.545389	0.77656	0.372218	-0.131867	0.232989	0.151181	1.79004	1.83906	1.65229
ENSG00000170006	-0.832227	-0.0301039	-0.51942	-0.10237	-0.759879	-0.484205	-0.228827	-0.169796	-0.343462	1.97257	1.47125	1.74682	-1.35602	-1.5781	-0.288469	1.20453	0.131373	0.166327
ENSG00000170011	-0.996791	-0.883891	-0.851486	-0.9112	-0.94356	-1.00506	-0.651332	-0.42262	-0.68638	1.03061	0.501327	0.590645	-0.0978047	0.215158	-0.0546325	1.91236	1.52558	1.72907
ENSG00000170099	0.988423	1.01739	0.929114	1.11374	1.65612	1.49034	-0.981332	-0.788862	-0.901895	-0.191541	0.111236	-0.0135362	-1.40577	-1.4566	-1.08987	0.0327762	-0.087871	-0.421854
ENSG00000170153	-1.34355	-1.45166	-1.34909	-1.09277	-1.16066	-0.943084	-0.0383504	0.048243	0.100481	0.978465	0.950295	0.914691	0.181822	0.21949	0.100856	1.3445	1.27686	1.26346
ENSG00000170214	1.24481	1.35047	1.08728	1.41379	1.35227	1.21314	-0.926175	-0.824918	-0.748051	-0.208074	-0.259627	-0.199952	-1.3903	-1.32208	-1.00183	-0.328386	-0.259047	-0.193309
ENSG00000170296	-0.827099	-0.681109	-1.66775	-0.709675	-0.836513	-0.596303	-0.57963	-0.187673	-0.121371	1.35984	1.66094	1.03276	-0.578238	-0.642749	-0.257676	1.26488	1.52664	0.840719
ENSG00000170379	-1.19715	-1.17078	-1.04913	-0.916614	-0.733336	-0.936421	-0.515256	-0.526567	-0.520894	0.941313	0.929689	0.933901	0.0147449	0.160211	-0.109532	1.46452	1.63253	1.59877
ENSG00000170558	0.128633	0.117089	0.0905514	1.32825	1.18722	1.31187	-1.08423	-1.1552	-1.20603	0.461447	0.45697	0.474056	-1.54406	-1.14606	-1.51485	0.720868	0.670404	0.70307
ENSG00000170608	-0.418566	-0.497666	-0.150282	-0.328129	0.221111	-0.04531	-1.44569	-1.54558	-1.80889	0.139868	0.409763	0.402934	0.0110405	0.315667	-0.191444	1.62305	1.49194	1.81619
ENSG00000170743	-0.857727	-0.808164	-0.992703	-0.6854	-0.852292	-0.692642	-0.37148	-0.747165	-0.773703	0.585275	0.713416	0.733475	-0.2419	-0.254031	-0.250623	1.87399	1.74205	1.87962
ENSG00000170791	-0.970834	-0.932765	-1.11637	-0.280998	-0.49134	-0.507031	-0.863262	-0.817225	-1.05555	0.384776	0.545204	0.685208	0.081073	-0.0457187	-0.0660058	1.78356	1.87256	1.79472
ENSG00000170909	-0.82121	-0.668746	-1.34278	-0.548381	-0.819616	-0.147367	-0.52247	-0.837258	0.0962011	0.518644	1.03744	0.904104	-0.737505	-0.869426	-0.127104	1.07469	2.22419	1.58659
ENSG00000170956	1.15772	1.04645	0.959688	1.27372	1.5381	1.58152	-0.883223	-1.2531	-1.09042	-0.232222	-0.551934	-0.714815	-0.661943	-1.1804	-0.939455	-0.0800971	-0.0953343	0.125746
ENSG00000170959	1.08814	1.26428	1.46106	0.792282	0.925391	0.643368	-1.55252	-1.27993	-1.53256	0.340866	0.451349	-0.13281	-0.825699	-1.19495	-1.07868	0.0525404	0.348479	0.229392
ENSG00000171243	-0.952286	-0.341148	-0.711136	-0.592543	-0.522324	-0.376067	-0.68424	-0.864482	-0.928045	0.989025	0.945643	1.02712	-0.751634	-0.938845	-0.232781	1.5012	1.88387	1.54868
ENSG00000171246	1.59589	1.5535	1.60977	0.905618	0.885695	0.917335	-1.20002	-1.2186	-1.01492	-0.608983	-0.578176	-0.581244	-0.975221	-0.708558	-0.716372	0.14698	-0.0965089	0.0838125
ENSG00000171346	0.807035	0.714292	1.45509	1.14463	0.831438	1.45799	-0.814274	-1.0859	-2.09573	0.0909312	-0.199331	-0.329754	-1.24598	-0.807033	-0.786727	0.132796	0.146469	0.584053
ENSG00000171368	-0.599406	-0.549979	-0.321513	-1.13233	-0.841957	-0.651371	-1.35721	-0.691361	-0.871991	0.2698	0.210785	0.376771	0.135643	0.333803	0.13656	1.90955	1.97208	1.67212
ENSG00000171435	0.730494	0.228528	0.676018	1.02089	0.842154	0.447349	-1.3028	-1.4585	-1.45586	0.217512	0.305806	0.552791	-1.18705	-1.49969	-1.01145	1.12626	0.656452	1.1111
ENSG00000171450	-1.55531	-1.4382	-1.22522	-0.644758	-0.7207	-0.96695	-0.459807	-0.246755	0.199441	0.93197	0.980991	0.608673	-0.107216	0.12067	0.0825411	1.60097	1.4176	1.42206
ENSG00000171487	-0.605978	-0.605978	-0.605978	-0.605978	-0.605978	-0.589354	-0.605978	-0.605978	-0.605978	0.320681	0.326011	0.546148	-0.591573	-0.605978	-0.590817	1.99425	2.08911	1.94934
ENSG00000171517	-1.26286	-1.08974	-1.15441	-1.12636	-1.17007	-1.00056	-0.248628	-0.227588	-0.412766	0.481915	0.595301	0.543829	0.40025	0.420855	0.515126	1.54771	1.59768	1.59031
ENSG00000171522	0.687049	-0.16188	-0.236189	0.131926	-0.19127	-0.176077	-1.67809	-1.27251	-1.34017	0.0946843	0.837423	0.164243	-0.263526	-0.525517	-0.941342	1.48405	2.02659	1.3606
ENSG00000171552	0.805243	0.69853	0.761634	1.3136	1.30493	1.13143	-1.32549	-1.18327	-1.21485	0.362925	0.371494	0.40207	-1.32086	-1.32074	-1.37679	0.157025	0.278591	0.154539
ENSG00000171587	-0.608672	-0.608672	-0.608672	-0.608672	-0.608672	-0.608672	-0.608672	-0.576299	-0.608672	0.0952853	0.524619	0.649397	-0.608672	-0.608672	-0.572464	2.12728	1.7864	2.05251
ENSG00000171724	-0.6205	-0.6205	-0.6205	-0.606378	-0.6205	-0.6205	-0.6205	-0.6205	-0.550481	0.468799	0.368255	0.459333	-0.572957	-0.600301	-0.6205	2.00942	1.95539	2.03292
ENSG00000172020	-0.741896	-0.741896	-0.741896	-0.741896	-0.686129	-0.723128	-0.650981	-0.726593	-0.678343	0.644465	0.988657	0.886714	-0.570934	-0.440262	-0.413944	1.8663	1.81644	1.65532
ENSG00000172164	0.50716	0.0996935	0.382254	0.85761	1.09669	0.954201	-1.14388	-0.795153	-1.26136	0.82858	0.728678	0.728535	-1.55348	-1.7032	-1.40621	0.644404	0.845607	0.189861
ENSG00000172264	-0.903849	-1.30013	-1.11145	-1.12371	-1.1854	-0.756885	-0.317321	-0.246393	-0.333799	0.830105	0.831962	1.13774	-0.153769	-0.265907	0.389359	1.66895	1.38447	1.45603
ENSG00000172318	-0.778154	-0.683704	-0.778154	-0.778154	-0.683455	-0.720797	-0.724056	-0.447012	-0.588653	0.493967	0.493176	0.643439	-0.400686	-0.443971	-0.397063	2.12212	1.82929	1.84187
ENSG00000172348	-0.900428	-0.902111	-0.914633	-0.901901	-0.86521	-0.841356	-0.688771	-0.649703	-0.595511	0.725005	0.676805	0.70661	-0.0447936	-0.095775	-0.0503948	1.8158	1.70687	1.8195
ENSG00000172508	-1.12715	-0.93194	-1.26807	-1.19254	-1.33236	-1.18258	-0.0556995	-0.310619	-0.0580593	1.06945	1.08291	0.999867	0.11411	0.0760637	0.189702	1.45859	1.16534	1.303
ENSG00000172638	-1.22833	-0.743398	-1.49555	-1.2753	-1.17088	-0.558727	-0.100399	-0.492319	-0.156184	0.917626	0.871106	1.0042	0.0839771	-0.00671528	-0.0198877	1.17511	1.67421	1.52147
ENSG00000172782	-0.937752	-1.03902	-1.12163	-0.826275	-0.958556	-1.09375	-0.60333	-0.391552	-0.620992	0.776572	0.781519	0.543915	0.323347	0.039341	0.14291	1.56839	1.98108	1.43579
ENSG00000172824	-1.15229	-1.01105	-1.15231	-1.0987	-1.2557	-0.903614	0.00624086	-0.142914	-0.0650897	0.988322	1.48213	0.992553	-0.288714	0.103965	-0.411171	1.64395	1.06579	1.19861
ENSG00000172985	-1.32501	-1.15011	-1.07481	-1.57533	-1.20528	-1.1159	-0.0126529	-0.111859	0.000336091	0.643675	0.739955	0.774182	0.439716	0.447078	0.52829	1.41042	1.24786	1.33944
ENSG00000172986	-1.28061	-1.43814	-1.65879	-0.818575	-0.833947	-0.65944	-0.362657	-0.231039	-0.346937	0.986221	0.828772	0.914928	0.456853	-0.0670868	0.453462	1.24553	1.31734	1.49412
ENSG00000172995	-0.716474	-0.475263	-0.793235	-0.73605	-0.424294	-0.499914	-0.503942	-0.679751	-0.467223	0.293762	0.596677	0.338997	-0.315678	-0.663835	-0.883522	2.20895	2.01163	1.70916
ENSG00000173208	-1.01989	-0.857662	-1.01989	-0.869294	-0.958581	-0.899935	-0.460051	-0.546957	-0.442829	0.648492	0.656965	0.802827	0.000615785	-0.0381164	-0.296956	1.92665	1.70277	1.67184
ENSG00000173210	-1.30087	-1.26974	-1.2335	-0.738823	-0.708632	-0.639756	-0.775029	-0.696121	-0.445873	1.06679	1.11844	1.10661	0.117245	0.13757	0.101651	1.3769	1.33115	1.45199
ENSG00000173376	-0.71798	-0.720019	-0.704601	-0.6745	-0.660758	-0.719996	-0.611335	-0.616025	-0.709232	0.794177	0.897987	0.778216	-0.460067	-0.567798	-0.707618	1.75383	1.77602	1.8697
ENSG00000173531	-0.796281	-1.55532	-1.09232	-1.10791	-1.11628	-0.786061	-0.602682	-0.114379	-0.212405	0.829194	1.06854	1.04553	-0.20332	-0.0672458	0.459457	1.4316	1.54429	1.27559
ENSG00000173702	0.271575	0.342331	0.371663	1.00523	1.21714	1.13573	-1.37975	-1.32717	-1.10354	0.340987	0.324707	0.363	-1.39273	-1.24535	-1.42523	0.66079	0.932946	0.907667
ENSG00000173727	-0.203815	-0.244421	-0.292303	0.675709	0.560197	0.324129	-1.26908	-1.39312	-1.16652	0.204227	0.233357	0.240403	-0.946086	-0.87998	-0.873566	1.63742	1.70968	1.68376
ENSG00000173868	-1.11285	-0.885435	-0.899572	-0.897246	-0.93409	-0.974397	-0.7682	-0.602202	-0.576078	0.707986	0.85904	0.776534	0.0477635	0.125911	0.120371	1.60877	1.67813	1.72557
ENSG00000173926	-1.04658	-1.01712	-0.990458	-0.718196	-1.0604	-1.38784	-0.505045	-0.468818	-0.370152	0.435286	0.404705	0.470227	0.17238	0.645861	0.398056	1.78062	1.79465	1.46282
ENSG00000174469	-0.456755	-0.0718054	-0.117829	-0.428044	-0.442529	-0.204469	-0.980977	-1.21956	-1.3538	0.750977	0.755537	0.758074	-0.708421	-0.828233	-0.59519	1.73336	1.70132	1.70835
ENSG00000174473	0.456966	0.807631	1.06185	1.29852	1.0928	0.512851	-0.495769	-0.950532	-0.266859	-0.00807187	1.02473	-0.523738	-1.68059	-1.76047	-1.70422	0.43863	0.52181	0.174455
ENSG00000174721	-0.0097765	-0.646024	0.0515688	1.30826	1.08636	1.15635	-1.21452	-1.78501	-1.02473	0.521117	1.03811	0.507241	-1.25074	-0.899116	-0.918568	0.330545	1.17273	0.576206
ENSG00000174844	-0.739403	-0.957123	-0.92459	-0.893864	-0.780547	-0.457972	-0.225269	-0.634084	-0.633967	0.682598	0.621146	0.795407	-0.236428	-0.681407	-0.417207	1.83514	1.89725	1.75032
ENSG00000174951	-1.36053	-0.764878	-0.893978	-0.774474	-1.27474	-1.1485	-0.450478	-0.153741	-0.876864	1.05982	0.525326	0.549913	0.636362	0.404846	-0.0402321	1.51336	1.61271	1.43607
ENSG00000175084	-1.0587	-1.04501	-1.01297	-1.04448	-1.02921	-0.909394	-0.47684	-0.471562	-0.548108	0.967387	1.1153	0.93741	-0.109279	0.0704469	0.04888	1.47316	1.58136	1.51161
ENSG00000175147	-0.864187	-0.112037	0.103121	-0.0708382	-0.887288	2.00999	-0.934222	-1.12248	-1.32918	0.70932	0.71935	0.793387	-0.936249	-0.667871	-0.797377	1.33979	1.0254	1.02137
ENSG00000175161	-0.506267	-0.494901	0.220155	-0.211755	-0.197511	-0.578728	-0.071832	-0.323834	-0.442404	1.28434	-0.236499	0.95055	-1.42723	-1.55247	-0.68646	2.58647	0.640215	1.04818
ENSG00000175183	-0.907345	-0.687666	-0.609248	-0.509819	-0.652674	-0.680132	-0.846847	-0.844319	-1.10126	0.160149	0.414658	0.646212	0.0499354	-0.013494	-0.132583	1.81211	2.01506	1.88725
ENSG00000175264	-1.23148	-1.20732	-1.08651	-1.17901	-1.29476	-1.11301	-0.307024	-0.0864381	-0.0952945	0.736798	0.734545	0.727246	0.166326	0.441095	0.401525	1.48463	1.46425	1.44443
ENSG00000175449	-0.923378	-0.561934	-0.97503	-0.0883577	-0.401646	-0.870812	-0.517881	-0.917756	-0.995324	0.66133	1.05401	0.738481	-0.432365	-0.238911	-0.718515	1.64641	1.86026	1.68142
ENSG00000175463	-1.28918	-1.37592	-0.822705	-0.868343	-1.22078	-1.0225	-0.939375	-0.00370324	0.200113	0.949948	1.0583	0.847774	0.312146	0.304262	0.225002	2.00864	0.501506	1.13482
ENSG00000175482	0.339644	0.051416	-0.0466442	1.38838	1.40139	1.17782	-1.13167	-1.34841	-1.15497	0.774245	0.721558	0.458084	-1.26519	-1.35835	-1.33991	0.390929	0.449823	0.491856
ENSG00000175538	-0.828844	-1.54469	-0.726575	-1.32234	-0.407539	-0.860836	0.585346	0.227789	0.655837	1.71797	1.57682	1.78069	-0.550112	-0.561507	-0.573914	0.411066	0.439852	-0.0190076
ENSG00000175874	0.543613	0.457771	0.766966	1.27271	1.52443	1.21542	-1.38289	-1.01908	-1.25516	-0.0140483	0.160834	0.348064	-1.16438	-1.49312	-1.26609	0.611633	0.277572	0.415759
ENSG00000175899	-0.692639	-0.673502	-0.673237	-0.653935	-0.617109	-0.654514	-0.638988	-0.615852	-0.611881	0.0140764	0.425953	0.421257	-0.373088	-0.270635	-0.477925	1.8723	2.05457	2.16514
ENSG00000175928	-0.521897	-0.590302	-0.590302	-0.590302	-0.529799	-0.590302	-0.568797	-0.590302	-0.590302	0.155965	0.40754	0.0929691	-0.590302	-0.546188	-0.562596	2.17206	2.11768	1.91518
ENSG00000175985	-0.794899	-0.637297	-0.89585	-0.867988	-0.737435	-0.842717	-0.574526	-0.556638	-0.556534	0.610232	0.856866	0.905587	-0.353377	-0.46041	-0.489157	1.81091	1.80577	1.77747
ENSG00000176049	-0.724598	-0.727271	-0.726995	-0.726937	-0.649574	-0.747154	-0.610858	-0.730917	-0.730062	0.453925	0.424091	0.64731	-0.236229	-0.427111	-0.310823	2.07129	1.88289	1.86902
ENSG00000176438	-0.938439	-1.20841	-1.15552	-1.32369	-1.15492	-1.1562	-0.251548	-0.0149369	-0.440341	0.389256	0.617373	0.503891	0.471249	0.704102	0.393735	1.6462	1.54934	1.36886
ENSG00000176641	-1.15799	-0.999135	-1.12433	-1.06803	-1.01615	-1.08822	-0.402791	-0.385949	-0.526385	0.5331	0.552591	0.608022	0.24618	0.420372	0.52136	1.54795	1.7425	1.5969
ENSG00000176658	-1.448	-1.38653	-1.3699	-1.03912	-0.969179	-0.942106	-0.237426	-0.232684	-0.186573	0.750601	0.810064	0.820871	0.451901	0.432124	0.467596	1.30688	1.36678	1.4047
ENSG00000176678	1.15152	1.67263	1.23931	0.970462	0.887295	1.1955	-1.01117	-1.08296	-1.30282	-0.287961	-0.335972	-0.860583	-0.337325	-0.896526	-1.52849	0.242099	0.148654	0.136323
ENSG00000176732	-0.326469	-0.712457	-1.25931	-0.714203	-0.0567063	-0.708237	-1.17004	-0.716144	-0.816907	0.355738	1.34849	0.68777	-0.197588	0.160012	-0.779631	1.35365	1.82365	1.72839
ENSG00000176746	-0.850801	-0.65562	-0.833924	-0.722596	-0.621302	-0.707146	-0.766825	-0.841397	-0.745055	0.48135	0.67629	0.7016	-0.270908	-0.26249	-0.195744	1.82048	1.80229	1.9918
ENSG00000176884	-0.64577	0.340688	-0.244436	-0.505429	-0.294074	0.609543	-0.879307	-1.10842	-1.12578	0.56325	0.764221	0.747759	-0.687092	-1.57523	-0.602108	1.84702	1.8039	0.991256
ENSG00000176933	-0.671265	-1.83186	-1.26469	-0.496597	-0.963735	-0.233614	-0.546076	-0.1685	-0.326846	0.369645	1.07805	1.28724	-0.201647	-0.329389	-0.195091	1.54681	1.31396	1.63362
ENSG00000177103	1.0141	1.28211	0.892307	1.20741	1.32174	1.35905	-1.19695	-1.40967	-0.886137	-0.480145	-0.342959	-0.285493	-0.936745	-1.19119	-1.14892	0.170043	0.32711	0.304337
ENSG00000177337	-0.672355	-1.05333	-0.45107	0.566495	0.611134	0.922098	-1.33924	-1.37743	-1.07515	0.75168	0.724137	0.540372	-0.879179	-0.536742	-0.84888	1.27664	1.33227	1.50854
ENSG00000177406	-1.27879	-1.10271	-1.02323	-0.83703	-0.882134	-0.820978	-0.460816	-0.256852	-0.153894	0.850276	0.821008	1.04661	-0.100987	-0.159096	-0.496427	1.60873	1.71049	1.53584
ENSG00000177464	-0.87366	-0.861581	-0.913535	-0.780554	-0.610732	-0.941534	-0.564843	-0.738816	-0.725889	0.861436	0.806897	1.05206	-0.0794673	-0.146737	-0.452382	1.4461	1.33208	2.19116
ENSG00000177606	0.507182	0.206844	0.51005	1.17672	1.14145	0.908769	-1.16165	-1.0363	-1.24614	0.420706	0.375515	0.399578	-1.70203	-1.24315	-1.51115	0.81052	0.877117	0.565973
ENSG00000177614	-0.896174	-0.911939	-0.944301	-0.721933	-0.929704	-0.783296	-0.958986	-0.561319	-0.635886	0.699224	0.745229	0.709368	-0.0119238	0.0148912	-0.048856	2.05272	1.53629	1.6466
ENSG00000177807	-0.525995	-0.531411	-0.759199	-0.738275	-0.585617	-0.781386	-0.529406	-0.520956	-0.83484	0.412653	0.495295	0.382641	-0.25241	-0.697174	-0.463428	2.12828	2.03587	1.76535
ENSG00000177875	-1.01282	-1.37515	-1.10374	0.22303	0.244175	0.21248	-0.886189	-0.859779	-0.837762	0.819198	0.645871	0.905163	-0.650743	-0.814469	-0.159232	1.53246	1.91682	1.20069
ENSG00000178573	-0.105198	0.742004	0.0415263	0.318595	0.398794	0.0969766	-1.01772	-0.960277	-1.15274	0.264723	-0.0736112	-0.25999	-0.913501	-1.28221	-1.2069	1.81428	1.84867	1.44658
ENSG00000178695	-0.699101	-0.450328	-0.621152	-0.733083	-0.837474	-0.751294	-0.806828	-0.942574	-0.998751	0.407941	0.360813	0.525261	0.0845029	0.125926	-0.342866	2.1173	1.92851	1.63319
ENSG00000178878	-0.950469	-1.26812	-1.27348	-0.848739	-0.702123	-0.682216	-0.461932	-0.43054	-0.348578	0.867383	0.830619	1.10986	-0.207216	-0.413384	-0.0169829	1.78217	1.33064	1.6831
ENSG00000178977	-0.697548	-0.973667	-0.692444	-0.991716	-0.867475	-0.809369	0.102572	-0.866706	-0.231181	0.786371	1.3749	0.552342	-0.641248	-0.451972	-0.507475	1.58182	1.92806	1.40474
ENSG00000178997	-0.663749	-0.510913	-0.696854	-0.753603	-0.61836	-0.849622	-0.602028	-0.903339	-0.682904	0.568588	0.702701	0.257472	-0.221964	-0.206897	-0.597251	1.9664	2.02875	1.78356
ENSG00000179083	-1.10014	-1.11735	-1.20457	-0.795706	-0.741008	-0.440705	-0.425894	-0.668203	-0.72897	0.848061	0.818124	0.988722	-0.1651	-0.204225	0.00386036	1.62669	1.71276	1.59365
ENSG00000179104	-0.272624	-0.392288	-0.258454	0.516138	0.385569	0.678145	-1.02905	-1.69792	-1.19438	0.596828	0.472145	0.653776	-0.95505	-0.941526	-1.01642	1.55424	1.44318	1.45771
ENSG00000179163	-1.58266	-1.51764	-1.50839	-0.597775	-0.558181	-0.727241	-0.114983	-0.149971	-0.173782	1.02255	1.01313	1.01339	-0.00923887	-0.199503	0.0233376	1.34527	1.3633	1.35839
ENSG00000179242	1.41127	1.29537	1.34137	1.14951	1.13537	0.902001	-1.17228	-1.13941	-1.157	-0.410947	-0.371742	-0.540754	-1.20258	-0.898538	-1.03845	0.265957	0.194437	0.236412
ENSG00000179292	-0.947001	-1.48717	-1.02534	-0.511213	-0.61735	-1.12968	-0.714842	-0.63405	-0.679454	0.637163	0.807954	0.313646	0.646353	0.281241	0.238149	1.83326	1.56554	1.4228
ENSG00000179314	-1.12033	-1.43521	-1.31341	-0.629866	-0.784792	-0.688968	-0.555122	-0.436953	-0.416722	0.689319	0.773278	0.895772	0.0668288	-0.0107042	0.0956522	1.60537	1.61649	1.64937
ENSG00000179344	-0.768902	-0.768902	-0.768902	-0.745316	-0.745643	-0.72269	-0.687919	-0.712572	-0.690236	0.872662	0.817015	0.931904	-0.331567	-0.482936	-0.452845	1.62921	1.64761	1.98003
ENSG00000179399	-0.692153	-0.776985	-0.776481	-0.704411	-0.723359	-0.813538	-0.72439	-0.697064	-0.720903	0.862174	0.744697	0.766753	-0.293578	-0.345916	-0.478074	1.97741	1.92867	1.46715
ENSG00000179674	-0.324503	0.242346	0.42957	0.296372	0.103678	0.730656	-1.2486	-1.43428	-1.4915	0.611885	1.35338	0.46854	-1.27097	-1.32449	-0.571668	1.44017	1.03544	0.953963
ENSG00000179873	-1.01772	-1.01303	-1.13018	-0.912063	-0.880524	-1.112	-0.639884	-0.453811	-0.283664	0.410988	0.561202	0.527192	-0.0636859	0.38464	0.417175	1.76527	1.71946	1.72063
ENSG00000179913	0.790425	0.7554	0.88121	1.47756	1.51196	1.49629	-1.15224	-1.15373	-1.12053	0.0678204	0.225959	0.0749969	-1.13715	-1.24364	-1.20658	-0.00682036	-0.216201	-0.0447295
ENSG00000180178	-1.41639	-0.198388	-0.634858	-0.490631	-0.741605	-1.24516	-0.0836355	-0.609767	-0.966097	0.251583	0.6089	0.380941	0.47355	-0.132566	-0.568209	1.92445	1.49285	1.95504
ENSG00000180354	-0.257425	-0.477554	-0.278799	0.355054	0.131432	0.120512	-1.00483	-1.02218	-0.987667	0.678293	0.934695	0.858066	-1.35441	-1.11116	-1.14596	1.4672	1.69957	1.39517
ENSG00000180537	-1.1263	-1.03778	-1.22019	-0.969483	-1.06021	-0.794498	-0.707304	-0.523584	-0.367127	0.746051	1.01766	0.79063	0.186581	0.239886	0.179268	1.43157	1.64234	1.57249
ENSG00000180616	-1.12827	-0.934766	-1.01448	-1.09181	-1.30461	-0.86014	-0.587553	-0.518388	-0.369212	0.589769	0.662061	0.386976	0.439525	0.621343	0.309074	1.90598	1.50795	1.38656
ENSG00000180875	-0.0853248	-0.0511727	0.127422	0.342485	0.878532	0.751565	-1.33672	-1.44061	-1.25958	0.390791	0.598584	1.02517	-1.60836	-1.24042	-0.56551	1.32693	1.06937	1.07685
ENSG00000180914	-0.940685	-0.336994	-0.818983	0.166168	-0.180934	0.193366	-1.13404	-1.08952	-1.1258	0.777847	1.12995	1.09836	-0.971042	-0.344534	-0.866438	1.56016	1.41267	1.47045
ENSG00000180998	-1.05849	-0.934535	-1.12528	-1.15014	-1.25591	-1.03089	-0.215933	-0.239443	-0.0798955	0.713297	0.669744	0.635776	0.193053	-0.26516	0.254427	1.71613	1.86323	1.31002
ENSG00000181392	-1.03744	-1.15571	-1.13756	-1.23621	-1.15217	-0.312937	0.0665632	-0.717105	-0.514276	1.49429	0.532451	1.09873	-0.0123412	-0.264117	0.280319	1.3036	1.09371	1.6702
ENSG00000181418	-0.402834	-1.26627	-0.542331	-0.473218	-0.95174	-0.879293	-0.722238	-0.439517	-0.81018	0.780721	0.495783	0.131351	-0.343718	-0.227102	0.0542284	1.65246	2.20968	1.73422
ENSG00000181847	-0.970271	-0.970271	-0.790711	-0.908948	-0.939869	-0.939904	-0.550382	-0.368589	-0.768272	1.1423	0.923598	1.38705	0.0205369	-0.301649	-0.349094	1.48802	1.16018	1.73628
ENSG00000182040	-1.09933	-1.14173	-1.02343	-1.00008	-1.16522	-1.11801	-0.582036	-0.465104	-0.271993	0.817116	0.625464	0.510485	0.407075	0.642315	0.197841	1.52889	1.51213	1.62563
ENSG00000182050	-0.743109	-0.72306	-0.694314	-0.749651	-0.722838	-0.750501	-0.708343	-0.421429	-0.574371	1.37084	1.588	1.31378	-0.686743	-0.646671	-0.780844	1.24096	1.39892	1.28937
ENSG00000182175	-0.600466	-0.642484	-0.499563	-0.333936	-0.59919	-0.558283	-0.836698	-0.827243	-0.818963	0.585801	0.339079	0.498233	-0.538835	-0.73009	-0.313819	1.95675	1.9422	1.9775
ENSG00000182397	-1.1755	-1.22844	-1.22295	-1.09051	-0.691317	-1.14109	0.058479	-0.185859	-0.0916869	0.484625	1.13065	0.553558	-0.079266	0.0767416	-0.164469	1.81851	1.26787	1.68065
ENSG00000182459	-0.757868	-0.832469	-0.815574	-0.774051	-0.791136	-0.764916	-0.515258	-0.507947	-0.502151	0.531344	0.569945	0.531353	-0.159678	-0.575339	-0.396207	1.81789	2.01593	1.92613
ENSG00000182575	-0.990046	-0.536039	-1.07071	-0.726882	-0.943678	-0.646482	-0.699799	-0.481236	-0.427469	0.41212	0.913495	0.517571	-0.30961	-0.152344	-0.411777	1.84002	1.91119	1.80167
ENSG00000182578	-0.671195	-0.713702	-0.785194	-0.711701	-0.713381	-0.666574	-0.632426	-0.566477	-0.649929	0.715167	0.616696	0.796685	-0.589136	-0.59364	-0.419494	1.96325	1.87483	1.74622
ENSG00000182583	-0.51807	-0.609099	-0.635437	-0.635437	-0.635437	-0.635437	-0.598236	-0.635437	-0.635437	-0.0192744	0.182976	0.24329	-0.214873	-0.485729	-0.404996	2.30343	1.97146	1.96174
ENSG00000182836	1.22116	1.25771	1.15702	1.36157	1.36367	1.37556	-0.940434	-0.990017	-0.808625	-0.404274	-0.372529	-0.301196	-0.90065	-1.3383	-1.17574	-0.145476	-0.201338	-0.158106
ENSG00000182901	-0.698741	-0.631649	-0.63016	-0.488049	-0.525879	-0.56088	-0.714311	-0.536445	-0.585834	0.473978	-0.163466	0.57763	-0.406423	-0.63465	-0.481736	2.10005	2.35281	1.55376
ENSG00000182985	-0.672106	-0.393007	-0.631829	1.10223	1.12833	1.16009	-1.15596	-1.43487	-1.47708	0.514046	0.366513	0.366818	-0.77203	-0.831555	-0.78368	1.07189	1.31603	1.12616
ENSG00000182993	-1.18163	-0.771614	-0.843704	0.303325	-0.322655	0.380625	-0.894153	-1.2307	-0.885135	0.570728	0.672314	0.595816	-0.807808	-0.660883	0.00113634	1.86428	1.66867	1.54138
ENSG00000183023	-0.524799	-0.497154	-0.833415	-0.521591	-0.279083	-0.232443	-0.800719	-0.799789	-0.832238	1.09668	0.906367	0.998484	-0.934391	-0.683721	-0.9824	1.57889	1.71229	1.62903
ENSG00000183128	-0.210764	-1.02034	-1.05765	-0.915844	-0.748325	-0.619836	-0.354736	0.224748	-0.843588	1.14828	0.92538	0.586327	-1.07259	-0.289117	-0.593837	1.58979	1.94548	1.30662
ENSG00000183287	0.798325	0.951379	0.664236	1.09804	0.963971	0.725858	-1.24518	-1.42437	-1.49473	-0.131011	0.147315	-0.0234636	-1.30612	-1.1848	-1.06539	1.05217	0.558285	0.915476
ENSG00000183578	-1.5136	-1.49698	-1.09864	-0.852791	-0.772154	-0.907509	-0.174771	-0.283541	-0.722998	0.582095	0.93018	0.810015	0.311926	0.309043	0.648982	1.35813	1.30274	1.56988
ENSG00000183580	-0.943856	-0.71923	-0.32302	-0.705752	-0.363449	-0.842706	-0.764531	-0.753665	-0.830268	0.229425	0.436931	0.433792	-0.247431	-0.225697	-0.292543	1.92768	1.88611	2.0982
ENSG00000183632	-0.931294	-0.803819	-1.16915	-0.68287	-0.553467	-0.745838	-0.366882	-0.644879	-0.437195	1.0471	0.533691	0.667085	-0.392194	-0.637242	-0.224704	1.73591	2.02468	1.58107
ENSG00000183722	-1.05694	-1.25926	-0.907695	-0.914553	-0.870199	-0.535545	-0.584868	-0.608581	-0.87524	0.767605	0.671092	0.704381	0.180641	0.0630542	0.180012	1.74932	1.73518	1.56159
ENSG00000183729	-1.20694	-1.0941	-0.931808	-0.322728	-0.202175	-0.781924	-1.10397	-0.33985	-0.713173	1.01529	1.34675	1.12845	-0.453347	-0.29205	-0.390065	1.33615	1.41344	1.59206
ENSG00000183778	1.05224	1.1703	1.11868	1.40778	1.51804	1.52359	-0.889387	-0.774714	-0.647294	-0.162197	-0.302469	-0.28838	-1.13616	-1.12935	-1.22446	-0.590402	-0.445964	-0.19986
ENSG00000183935	-1.59861	-1.61641	-0.951115	-0.433676	-0.489791	-0.960211	-0.628566	-0.0121626	-0.149489	0.877468	0.69945	0.77842	-0.151535	-0.0278444	0.00173212	1.51626	1.67943	1.46665
ENSG00000184347	0.606348	0.381235	0.643154	1.46886	1.40791	1.25198	-1.03827	-1.21857	-1.16691	0.227768	0.296591	0.361037	-1.48015	-1.34996	-1.34216	0.148943	0.48099	0.321208
ENSG00000184381	-1.15475	-1.27651	-1.4633	-0.848898	-1.06943	-0.750646	-0.254089	-0.393414	-0.22381	1.00271	0.883109	0.847758	0.300166	0.171501	-0.180286	1.51931	1.27706	1.61351
ENSG00000184515	-0.64891	-0.64891	-0.64891	-0.624429	-0.64891	-0.64891	-0.64891	-0.64891	-0.64891	0.524235	0.611087	0.620051	-0.628017	-0.512056	-0.583583	1.95809	2.08421	1.74169
ENSG00000184564	-0.603506	0.0426568	0.189441	0.471685	0.952476	0.815734	-0.821649	-1.03817	-0.979978	0.880683	0.755483	0.936318	-1.75448	-0.969634	-1.66493	0.857227	1.45405	0.476593
ENSG00000184731	-1.47024	-0.840631	-1.04764	-0.561584	-0.329889	-0.0575455	-0.98019	-1.08054	-0.929722	0.720821	0.583358	0.796286	0.0254723	0.320162	-0.0132999	1.80894	1.72057	1.33568
ENSG00000184788	-0.880363	-1.0235	-1.021	-0.741102	-1.02301	-0.747703	-0.574205	-0.61439	-0.35009	0.257326	0.589333	0.409613	-0.144724	0.104932	0.281583	1.41641	1.70941	2.35149
ENSG00000184828	-0.499925	-0.784977	-0.506577	-0.591742	-1.17473	-1.00673	-0.587427	-0.679652	-0.59084	0.333606	0.682525	0.315239	-0.0477046	-0.500967	-0.0990192	1.96525	1.7203	2.05336
ENSG00000184867	-0.981273	-1.10609	-0.7274	-1.10549	-0.764057	-0.930872	-0.62004	-0.522443	-0.105675	1.2387	0.585706	0.251595	0.125089	-0.516752	0.0670054	1.75855	1.66294	1.69052
ENSG00000184905	-0.634453	-0.665434	-0.726173	-0.663656	-0.665148	-0.742535	-0.643144	-0.684946	-0.604076	0.606659	0.545767	0.695263	-0.541347	-0.419627	-0.593994	1.9038	1.95891	1.87414
ENSG00000184925	-0.287083	-0.213911	-0.411512	-0.400288	-0.669909	-0.166856	-0.0307124	-0.475702	-0.984342	1.49725	1.00972	1.20333	-0.950582	-2.17197	-0.333293	1.62719	1.22126	0.537419
ENSG00000184985	-1.09656	-0.221338	-0.803432	-0.364971	-0.621068	-0.954853	-1.16184	-0.818173	-1.43421	1.07974	0.614632	0.535818	0.354195	0.0648064	0.0861544	1.79186	1.65985	1.28938
ENSG00000185052	-0.97443	-0.656632	-0.83956	-1.08035	-0.729427	-1.08224	0.0356227	-0.691499	-0.69773	0.89865	1.03324	1.29088	-0.566924	0.045017	-0.408303	1.62082	1.89689	0.905982
ENSG00000185070	0.958511	1.05794	1.21059	1.52377	1.35734	1.44331	-1.0193	-1.0856	-0.936388	-0.317199	-0.390586	-0.453983	-1.12207	-1.10842	-1.06171	0.0162116	0.16097	-0.233383
ENSG00000185149	-1.34439	-0.793893	-1.27088	-0.440579	-0.746913	0.0836374	-0.333754	-0.833009	-0.411923	0.919096	0.802708	1.11654	-0.258889	-0.293284	-0.876049	1.90137	1.58636	1.19384
ENSG00000185168	-1.20162	-0.904034	-0.953531	-1.41299	-0.878933	-0.324631	0.14799	-0.408651	-0.598107	1.00528	0.942434	1.06913	-0.470003	-0.521029	-0.0264456	1.44216	1.61922	1.47376
ENSG00000185247	-0.750105	-0.977608	-0.800213	-0.52294	-1.00364	-0.92626	-0.675217	-0.721928	-0.535425	0.771626	0.667385	0.490158	-0.18498	0.130155	-0.395003	1.63329	2.07388	1.72683
ENSG00000185272	-0.675594	-1.08921	-1.01496	-0.966717	-1.0163	-0.855263	-0.400221	-0.814539	-0.636942	0.546063	0.669167	0.622241	0.27867	-0.191922	0.357875	1.72852	1.89155	1.56759
ENSG00000185352	-0.596543	-0.600127	-0.626784	-0.626784	-0.626784	-0.600087	-0.589132	-0.540844	-0.626784	0.0129972	-0.366136	0.3472	-0.447558	-0.00838651	-0.371399	2.22201	2.04323	2.00191
ENSG00000185432	-1.51189	-1.17505	-1.40881	-0.985969	-0.613536	-0.926674	-0.00686223	0.0298888	0.0739073	1.05271	1.36524	1.46839	-0.458634	-0.253473	0.0160043	1.23505	1.08289	1.01681
ENSG00000185518	-0.764183	-0.766148	-0.751295	-0.780756	-0.723098	-0.780756	-0.587424	-0.612059	-0.487239	0.673189	0.678703	0.622523	-0.330435	-0.658048	-0.368317	1.8887	1.88725	1.85939
ENSG00000185532	-0.330177	-0.181616	-0.356656	-0.057807	0.00111256	0.0245483	-0.872844	-0.910209	-1.10685	0.328894	0.823029	0.362525	-1.22328	-0.785796	-1.08116	1.78274	1.55449	2.02905
ENSG00000185565	-0.61038	-0.0656045	-0.767949	-1.16386	-1.35469	-0.490305	0.0696594	0.343719	-0.03022	0.89096	1.16746	1.35954	-0.821135	-1.32648	-1.03146	1.16042	1.15546	1.51487
ENSG00000185666	-0.668415	-0.71007	-0.71007	-0.71007	-0.71007	-0.71007	-0.71007	-0.562737	-0.71007	0.814914	0.385567	0.290329	-0.317595	-0.401648	-0.388805	2.19703	1.88479	1.73706
ENSG00000185760	-0.147929	0.32748	-0.456811	0.372639	1.67927	0.0708993	-1.58163	-1.15479	0.204131	-0.59095	0.447125	0.330696	-1.47165	-1.2981	-0.588533	1.33818	1.2654	1.25458
ENSG00000185904	-1.28933	-1.07546	-1.05021	-0.986172	-1.05351	-0.930867	-0.58324	-0.269252	-0.31261	0.960391	0.725554	0.791807	0.184359	0.20806	-0.0428959	1.53467	1.48322	1.70549
ENSG00000185924	1.45524	1.15836	1.41499	1.38158	1.04799	0.846144	-1.24353	-1.42029	-1.34641	-0.436133	-0.554754	-0.611278	-0.695576	-0.427574	-0.876536	0.187674	-0.151915	0.272012
ENSG00000185985	-0.617873	-0.617873	-0.617873	-0.591595	-0.591959	-0.59199	-0.617873	-0.617873	-0.617873	0.519092	0.338635	0.216409	-0.529406	-0.580288	-0.54775	1.86321	2.1601	2.04279
ENSG00000186115	-0.529555	-0.489126	-0.685588	-0.646242	-0.461035	-0.462112	-0.702083	-0.561406	-0.734941	0.74957	0.812718	0.593834	-0.894249	-0.716078	-0.819766	1.78699	1.89035	1.86872
ENSG00000186204	-0.652309	-1.1567	-0.578894	0.0563583	-0.123662	-0.205411	-1.06844	-1.00994	-1.26026	0.830262	0.790089	0.841194	-0.453745	-0.639523	-0.359373	1.54364	1.76185	1.68487
ENSG00000186301	-0.829935	-1.50496	-1.2802	-0.880817	-1.08104	-0.731497	0.0593939	-0.867339	-0.280034	1.09609	0.635986	1.00143	0.172688	-0.0718418	0.199078	1.44633	1.27829	1.63839
ENSG00000186335	-0.670515	-0.670515	-0.670515	-0.670515	-0.636975	-0.670515	-0.646801	-0.670515	-0.670515	1.02048	1.01421	0.769812	-0.670515	-0.670515	-0.670515	1.76473	1.87711	1.54258
ENSG00000186462	-1.42035	-1.48301	-1.46362	-0.933415	-1.00481	-1.01296	0.0672764	0.0307252	-0.0935031	0.944773	0.850531	0.962963	0.241951	0.189989	0.246867	1.26599	1.37824	1.23237
ENSG00000186472	-1.03928	-0.939602	-0.927391	-1.08724	-1.01274	-0.845554	-0.319344	-0.57559	-0.38393	0.801686	0.584797	0.489384	0.0404367	0.150538	-0.231176	1.77808	1.64494	1.87198
ENSG00000186481	-1.00822	-0.806082	-0.361048	0.656253	0.0682504	-0.0871717	-0.784032	-1.07269	-1.59488	0.635171	0.687528	0.796271	-0.563474	-0.576195	-0.783561	1.70428	1.5581	1.5315
ENSG00000186493	0.224965	-0.447207	0.697983	0.412226	0.544108	0.684897	-1.32586	-1.53561	-0.684096	0.553078	0.83642	0.12403	-1.23721	-0.648624	-1.82839	1.34182	1.21833	1.06915
ENSG00000186642	-1.21908	-1.23523	-1.15067	-1.10756	-1.15594	-1.35686	-0.17799	-0.182079	-0.065167	0.799864	0.768377	0.783184	0.405878	0.358403	0.308325	1.39355	1.3706	1.4624
ENSG00000186648	-1.07386	-0.813638	-0.747758	-0.299117	-0.488576	0.0546982	-0.664651	-0.889373	-0.50482	0.676266	1.01461	0.879919	-0.640517	-0.920536	-0.702301	1.83775	1.51403	1.76788
ENSG00000186897	-1.44987	-1.17159	-1.18447	-0.824202	-0.744804	-0.700821	-0.625253	-0.800537	-0.731745	0.612853	0.721712	0.663318	0.812329	0.592652	0.510424	1.46237	1.43824	1.4194
ENSG00000186907	1.39046	1.03796	1.09116	1.45772	1.51467	1.41134	-1.09093	-0.762754	-0.744169	-0.25096	-0.208749	-0.326485	-1.06414	-1.03023	-0.949979	-0.606843	-0.373136	-0.494936
ENSG00000187017	-0.890416	-0.886684	-0.864795	-0.864332	-0.80847	-0.752373	-0.599059	-0.652244	-0.421946	0.567596	0.601101	0.448845	-0.176044	-0.206328	-0.164679	2.01585	1.7297	1.92428
ENSG00000187068	-0.875316	-1.14838	-1.09183	-0.92867	-1.06494	-1.09252	-0.659113	-0.483111	-0.508336	0.428787	0.722335	0.777204	0.236627	0.408307	0.44961	1.74203	1.7329	1.35441
ENSG00000187122	-0.657226	-1.04881	-1.06724	-0.768824	-0.779337	-0.803554	-0.640437	-0.566593	-0.688233	0.854555	1.59614	1.1137	-0.00799664	-0.615318	-0.260551	1.59913	1.40616	1.33444
ENSG00000187189	-1.1401	-1.21445	-1.17421	-0.923601	-0.710925	-0.524887	-0.368898	-0.250476	-0.145189	1.09686	0.946407	1.10115	-0.286356	-0.468066	-0.541278	1.64678	1.516	1.44123
ENSG00000187210	-0.941923	-1.01169	-0.740256	-0.197428	-0.105048	-0.317434	-0.766975	-1.29608	-1.18438	0.697571	0.441419	0.436248	-0.35343	0.0300881	-0.0861992	1.80855	1.86651	1.72046
ENSG00000187391	-1.20658	-1.61913	-1.00233	-0.616645	-0.723311	-0.417568	0.000945006	-0.191229	-0.476397	0.915475	0.990937	1.19451	-0.030204	-0.956994	-0.19363	1.54224	1.62428	1.16563
ENSG00000187554	-1.59267	-1.15734	-1.21137	-0.801941	-0.974413	-1.44094	-0.233629	-0.107271	-0.13422	0.731398	0.578788	0.828535	0.402841	0.538527	0.446933	1.45851	1.39769	1.27056
ENSG00000187601	-1.47687	-1.4965	-1.55949	-0.751242	-0.635862	-0.509935	-0.365318	-0.364671	-0.28136	0.736106	0.630517	0.786761	0.219042	0.359086	0.193384	1.51668	1.47824	1.52144
ENSG00000187688	-1.21242	-1.2156	-0.953104	-1.13267	-0.670515	-0.909009	-0.565528	-0.306584	-0.675229	1.08541	0.871244	1.31862	0.0866483	-0.157718	0.211042	1.49006	1.39166	1.34369
ENSG00000187800	-0.353498	1.10238	-0.12058	0.968739	-0.35656	-0.204214	-0.320376	-1.55443	-2.02367	1.14515	0.308045	0.878923	-0.942048	-1.35255	-0.0540394	1.36974	0.681861	0.827124
ENSG00000187837	-1.36609	-1.34446	-1.33816	-1.16516	-1.11062	-1.15659	0.135554	0.145094	0.128475	0.980237	0.99372	0.999211	0.145095	0.147524	0.112284	1.2182	1.2447	1.231
ENSG00000188338	-1.08808	-1.06051	-0.964675	-1.12466	-1.12466	-1.12466	-0.0569368	-0.0309626	-0.219585	0.446615	0.248663	0.325699	0.138362	0.22032	0.134634	1.65528	2.08628	1.53888
ENSG00000188488	-1.11131	-1.15388	-0.971684	-0.956557	-0.906732	-1.03296	-0.330184	-0.595403	-0.490762	1.05587	1.082	1.08552	0.0328873	0.0212803	-0.139316	1.39625	1.5338	1.48118
ENSG00000188613	-1.20333	-0.895489	-1.11096	-0.830389	-0.584207	-0.570445	-0.39695	-0.257123	-0.5761	1.11034	0.919767	1.01029	-0.419808	-0.217225	-0.776234	1.63507	1.62292	1.53989
ENSG00000188649	-0.933655	-1.00474	-1.43237	-0.934924	-0.815296	-1.05012	-0.390723	-0.29461	-0.486559	1.11521	0.92946	1.51436	-0.659439	0.102052	0.702314	1.55739	1.1353	0.946352
ENSG00000188672	-0.476004	-0.824923	-0.975076	-1.05421	-1.05421	-0.751177	-0.608189	-0.249669	-0.578606	1.23558	0.306716	0.710677	-0.286598	-0.374622	-0.250287	1.78639	1.55667	1.88754
ENSG00000188687	-1.11435	-1.65721	-0.789422	-1.20812	-0.424351	-0.810779	0.16163	-0.56033	-0.365133	0.824068	0.872485	0.723707	-0.543234	-0.402008	0.969794	1.53132	1.31049	1.48145
ENSG00000188848	-0.838803	-0.907942	-0.876858	-0.876768	-0.84679	-0.877236	-0.521154	-0.598612	-0.778559	0.557518	0.856086	0.694558	0.0179649	-0.231851	-0.126411	1.58934	1.87926	1.88626
ENSG00000188883	1.691	0.757223	0.80874	1.28291	0.508481	1.24422	-1.59205	-1.44501	-1.14636	0.222582	-0.353574	0.14493	-0.855468	-1.16671	-0.879812	0.653837	0.176076	-0.0510171
ENSG00000188910	-0.157484	0.428015	0.460351	1.76671	1.09752	0.72168	-0.885426	-1.48938	-1.57996	0.157501	0.285353	0.0139086	-1.17939	-1.13832	-0.988406	1.02008	0.31658	1.15066
ENSG00000189001	-1.00919	-1.00436	-0.963595	-1.11749	-1.28788	-1.00324	-0.654565	-0.297299	-0.295902	0.751956	0.818423	0.105184	0.701665	0.266147	0.198932	1.67927	1.46982	1.64213
ENSG00000189143	-0.241552	-0.662497	-0.788617	-0.110604	-0.365997	-0.901062	-0.892662	-1.1213	-0.808126	0.993345	1.02092	1.40161	-0.967064	-0.403153	-0.637907	1.40527	1.51514	1.56424
ENSG00000189184	-0.832143	-0.72444	-0.858091	-0.789076	-0.724089	-0.660381	-0.58377	-0.610571	-0.446705	1.11161	0.832774	1.17062	-0.578391	-0.605632	-0.638959	1.57323	1.74422	1.6198
ENSG00000189190	-0.4131	-0.871738	-1.33262	-0.462152	-0.324043	-0.0205632	0.454828	-1.13238	-1.13467	0.234398	0.262761	0.0976647	-0.40075	0.280893	-0.613265	1.05619	2.09462	2.22392
ENSG00000189223	0.610487	1.21477	0.582138	1.2455	1.34862	1.34539	-0.589052	-0.62304	-1.04875	-0.674169	0.539721	0.618871	-1.07644	-1.31263	-1.59973	-1.04985	0.144238	0.323935
ENSG00000196126	-0.973833	-0.973833	-0.956841	-0.956792	-0.923958	-0.924016	-0.632814	-0.652372	-0.568822	0.830421	0.930518	0.729022	0.105673	-0.0166807	-0.0103721	1.6626	1.6887	1.6434
ENSG00000196155	-0.848247	-0.995984	-1.06663	-0.037877	-0.0330263	-0.0237082	-1.03205	-0.745593	-0.980645	0.985529	1.06906	1.03704	-0.710394	-0.614444	-0.617505	1.61193	1.55591	1.44662
ENSG00000196159	-1.28614	-1.05302	-1.04653	-0.252226	-0.579728	-0.461905	-0.263832	-0.383862	-0.623395	1.11825	1.10071	1.03381	-0.665212	-0.459772	-0.788933	1.5387	1.42152	1.65156
ENSG00000196220	-1.30967	-1.23657	-1.26958	-1.00436	-0.933505	-0.929678	-0.301242	-0.282856	-0.254124	0.776792	0.579774	0.716655	0.159421	0.24173	0.306084	1.51982	1.47829	1.74302
ENSG00000196263	-0.902784	-0.834907	-0.453598	-0.796646	-0.693058	-0.591022	-0.740278	-0.653904	-0.252762	0.536881	0.29519	0.0424805	-0.194612	-0.394764	-0.353568	2.2201	2.05326	1.71399
ENSG00000196368	-1.48435	-1.55823	-1.4146	-0.917804	-0.704276	-0.890101	-0.25302	-0.167993	-0.259294	0.701286	0.568589	0.684295	0.481905	0.418245	0.517231	1.39995	1.5329	1.34527
ENSG00000196376	-0.641902	-0.645186	-0.620357	-0.669608	-0.573219	-0.526697	-0.567674	-0.649664	-0.607206	0.320177	0.220165	0.39376	-0.427606	-0.497388	-0.625215	2.12055	2.05889	1.93817
ENSG00000196440	-0.974231	-1.66933	-0.914226	-0.910184	-0.642413	-0.798206	-0.686663	-0.416014	-0.159105	0.389978	0.62402	0.707805	0.28406	0.104884	-0.0511046	1.83546	1.56389	1.71139
ENSG00000196549	-0.649343	-0.649343	-0.649343	-0.627667	-0.627968	-0.649343	-0.649343	-0.649343	-0.631018	0.689686	0.455878	0.547214	-0.52337	-0.649343	-0.553867	1.85229	2.05228	1.91194
ENSG00000196569	-1.05541	-1.05945	-0.963803	-0.798676	-0.721444	-0.722455	-0.667585	-0.447448	-0.623698	0.71426	0.658781	0.718788	-0.053665	-0.10044	-0.232648	1.70899	1.9341	1.7118
ENSG00000196611	-0.572123	-0.729027	-0.729027	-0.486345	-0.658797	-0.590219	-0.679294	-0.671773	-0.668771	0.179161	0.57412	0.76999	-0.520959	-0.433272	-0.602261	1.73112	2.27165	1.81583
ENSG00000196668	-0.142578	-0.448016	-0.663174	-0.114193	0.108515	0.33655	-0.940198	-1.57511	-1.06122	0.931699	0.926657	1.40066	-0.637596	-1.10748	-0.975651	1.38166	0.973062	1.60641
ENSG00000196743	-1.34668	-1.37324	-1.19807	-0.843646	-0.906339	-0.844426	-0.381722	-0.375133	-0.334356	0.756046	0.702728	0.778148	0.245399	0.184801	0.223167	1.55484	1.56998	1.5885
ENSG00000196787	-0.554705	-0.63184	-0.662563	-1.06098	-1.06703	-1.19921	-0.487587	-0.275394	-0.39554	0.878083	0.883143	1.16955	-0.470082	-0.481453	-0.545834	1.68231	1.62724	1.59189
ENSG00000196878	-0.0889291	-0.58033	-0.180737	0.397072	0.495259	0.547821	-1.28617	-1.25193	-0.919933	0.92683	1.0612	1.0552	-1.26474	-1.26448	-1.16306	1.37005	1.17432	0.97256
ENSG00000196970	-0.625051	-0.485587	-0.658652	-0.540135	-0.628954	-0.658652	-0.658652	-0.634465	-0.607966	0.275207	0.385967	0.573306	-0.63295	-0.658652	-0.399508	2.1272	1.58583	2.2417
ENSG00000197106	-0.951126	-0.857345	-0.955249	-1.39771	-1.4274	-1.41289	-0.345543	-0.422634	-0.0369065	0.582461	0.633487	0.50544	0.558698	0.706324	0.568546	1.36134	1.44113	1.44937
ENSG00000197180	-0.652596	-0.675432	-1.03323	-0.606037	-0.0899618	-0.803629	-0.144119	-0.665999	-0.662369	1.25048	1.63317	1.08588	-0.635807	-0.549035	-1.35901	1.35954	1.45912	1.08904
ENSG00000197182	0.877773	-0.397339	-0.618702	1.18319	1.15557	1.14018	-1.39828	-0.916215	-1.36517	0.346046	0.41581	0.710911	-1.88539	-0.51384	-0.869989	0.562705	0.970996	0.601744
ENSG00000197249	-1.29982	-1.5802	-1.37752	-1.20239	-1.11225	-1.13188	0.0595162	0.151879	0.0947528	0.830229	0.955454	0.922531	0.454081	0.293364	0.526965	1.10901	1.19614	1.11015
ENSG00000197261	-0.935371	-0.557002	-0.610452	0.894773	0.565549	1.0059	-1.43135	-1.10408	-1.16281	0.824052	1.10681	0.395518	-0.628128	-0.518063	-1.34426	1.35838	0.962172	1.17836
ENSG00000197380	-1.10577	-1.05782	-1.25721	-1.09803	-1.28456	-1.2209	-0.203058	-0.145608	-0.25712	0.693213	0.860822	0.886026	0.306178	0.347358	0.182407	1.43013	1.3426	1.58135
ENSG00000197410	-0.783194	-0.881331	-0.852463	-0.824051	-0.612412	-0.770536	-0.73391	-0.520917	-0.813429	1.01597	0.671235	1.14242	-0.161434	-0.596324	-0.307228	1.47664	1.68996	1.861
ENSG00000197467	-0.805054	-0.734571	-0.595222	-0.663272	-0.631165	-0.531429	-0.585661	-0.805054	-0.744419	0.970076	1.20084	1.28632	-0.624774	-0.652848	-0.708915	1.6706	1.10336	1.85119
ENSG00000197471	-0.864543	-0.868771	-0.868335	-0.900218	-0.868686	-0.900218	-0.542788	-0.425506	-0.591396	0.573409	0.604328	0.573166	-0.197744	-0.0652109	-0.187488	1.66117	2.24947	1.61936
ENSG00000197565	-1.0249	-0.819488	-0.865206	0.662293	0.527112	0.624586	-0.833409	-0.820037	-0.738964	1.2402	1.2834	1.20207	-1.00618	-1.00432	-1.385	1.08332	0.867216	1.00729
ENSG00000197594	-1.56606	-1.43576	-1.27738	-0.637512	-0.677727	-0.665254	-0.353329	-0.32438	-0.381377	0.70742	0.768676	0.784023	0.285816	0.0714593	-0.0016906	1.58867	1.60245	1.51196
ENSG00000197608	-0.817779	-0.127835	-1.15193	-0.227778	0.0366961	-0.0672891	-1.45275	-0.801514	-0.609256	0.114212	0.572382	0.285865	-0.562184	-0.264251	-0.581305	1.86718	1.87355	1.91398
ENSG00000197748	-0.481697	-1.12554	-1.2532	0.03526	0.44196	0.304304	0.183483	-0.751119	-0.951682	0.954991	1.25578	1.54594	-1.29883	-0.185703	-1.62294	0.947299	0.963334	1.03836
ENSG00000197889	-1.40676	-1.40326	-0.896209	-1.0631	-0.792157	-0.209255	-0.0727694	0.0529494	-0.717421	0.3745	1.78277	0.739791	-0.698573	0.177103	0.244654	0.754925	1.59959	1.53323
ENSG00000197943	-1.2464	-1.16443	-1.02362	-0.929267	-0.777473	-0.875682	-0.718274	-0.644002	-0.612787	0.35692	0.544478	0.586263	0.495414	0.568425	0.605007	1.6153	1.55605	1.66409
ENSG00000198108	-1.12322	-0.997587	-0.922295	-1.09965	-0.861013	-1.14199	-0.554216	-0.477905	-0.315603	0.656541	0.685371	0.193663	0.203452	0.366741	0.245393	1.62042	1.77949	1.7424
ENSG00000198223	-1.31911	-1.48995	-1.54941	-0.192774	-0.189354	-0.477299	0.051465	0.110927	-0.234788	1.57227	1.40264	1.30171	-0.705604	-0.842752	-0.336025	1.03049	0.87169	0.995879
ENSG00000198354	-1.13384	-1.09557	-1.32839	-0.835925	-1.31109	-0.846464	-0.406849	-0.473957	-0.156684	0.964454	0.993843	1.08933	0.11359	0.0924938	0.0787338	1.54586	1.30357	1.4069
ENSG00000198400	-0.943028	-0.836219	-0.8823	-0.598235	-0.740497	-0.934641	-0.65691	-0.596978	-0.870548	0.854183	1.04946	1.14564	0.0869297	-0.596642	-0.266724	1.8269	1.40216	1.55746
ENSG00000198417	-1.06904	-1.12598	-1.20798	-0.599287	-0.64359	-0.624836	-0.708026	-0.974054	-0.614971	0.781029	0.882018	1.1808	0.0135557	0.112808	-0.0883995	1.57011	1.64628	1.46956
ENSG00000198502	-0.822141	-0.861398	-0.861398	-0.826212	-0.75842	-0.792458	-0.601415	-0.615671	-0.603183	0.694375	0.612292	0.491643	-0.112137	-0.479459	-0.0770964	1.83813	1.87784	1.89671
ENSG00000198598	-1.10573	-1.26399	-1.10713	-0.531426	-0.327465	-0.617591	-0.614012	-0.702182	-0.672042	0.994535	1.0174	1.12469	-0.335941	-0.331763	-0.206179	1.63784	1.50871	1.53228
ENSG00000198626	-0.886079	-0.912101	-0.722367	-0.874894	-0.590972	-0.831586	-0.658432	-0.597885	-0.726802	1.07501	1.09837	1.06577	-0.264972	-0.440524	-0.533287	1.59039	1.54809	1.66228
ENSG00000198673	-0.681479	-0.522084	-1.34773	-0.196013	-0.595929	-0.55858	-0.752702	-0.693045	-0.624748	0.683019	0.714969	0.654825	-0.578047	-0.893506	-0.00650676	1.62208	1.83028	1.9452
ENSG00000198681	-0.423336	-0.762341	-0.909907	-0.909081	-0.975902	-0.506019	-0.575099	-0.742163	-0.694469	0.507657	0.32798	0.595402	-0.268797	-0.269078	-0.158887	2.02691	1.99477	1.74236
ENSG00000198734	0.34312	0.551843	0.555211	1.10731	1.43925	1.32055	-1.45762	-1.34758	-1.2176	0.57853	0.489051	0.595214	-1.33243	-1.12592	-1.27588	0.310205	0.21528	0.251477
ENSG00000198929	-0.913003	-1.56664	-1.65182	-0.864612	-0.886885	-0.953231	-0.233191	-0.392886	-0.265581	0.740368	0.705778	0.740918	0.421563	0.412675	0.465435	1.17727	1.42687	1.63699
ENSG00000198930	-1.13521	-0.987216	-0.741808	-0.701322	-0.546077	-1.12583	-0.597433	-0.280745	-0.643023	1.2227	0.517269	1.17267	-0.0288723	-0.642331	-0.23143	1.36297	1.89998	1.4857
ENSG00000198959	0.730243	0.663675	0.711146	1.34267	1.28786	1.13508	-1.11472	-1.11333	-1.0677	0.289869	0.275127	0.198434	-1.43748	-1.46183	-1.5321	0.345054	0.365058	0.382949
ENSG00000203326	-0.300475	-0.481373	-0.923322	-0.325657	0.09654	-0.0240524	-0.904429	-0.802227	-1.25069	0.24169	0.946694	0.468886	-1.05922	-0.586973	-0.473754	1.77676	1.50449	2.09712
ENSG00000203685	-0.704262	-0.704262	-0.704262	-0.704262	-0.704262	-0.679862	-0.63596	-0.606505	-0.704262	0.655807	0.774596	0.683595	-0.481997	-0.499621	-0.573948	2.04695	1.86105	1.68146
ENSG00000203711	0.724323	1.13551	0.481538	0.898064	1.18625	1.43677	-1.20924	-1.09616	-1.2557	-0.439347	-0.320896	-0.672809	-0.760484	-1.32716	-1.14752	0.459895	0.970261	0.936708
ENSG00000203722	-1.1793	-1.08422	-1.01957	-0.549927	-0.0155567	-0.503489	-0.631096	-0.608656	-0.336818	1.00308	1.30658	1.01674	-0.641678	-0.229773	-0.998205	1.40422	1.72172	1.34596
ENSG00000203867	-1.2495	-0.793625	-0.778644	0.432893	0.384116	0.390629	-0.869843	-1.14543	-0.667418	1.13234	1.00872	0.941812	-1.10725	-0.534378	-1.11096	1.29142	1.23123	1.44389
ENSG00000203930	0.527219	0.0958708	0.232946	0.292116	0.358585	0.48517	-1.25545	-1.3342	-1.57988	0.0754381	0.153828	0.23425	-0.814722	-0.96516	-1.1786	1.62967	1.55918	1.48375
ENSG00000203999	-1.20659	-0.879493	-1.114	-0.429057	-0.235536	-0.65567	-0.536636	-0.618489	-0.951704	1.20007	1.30472	1.12985	-0.604145	-0.521919	-0.168227	1.61968	1.43098	1.23617
ENSG00000204065	-0.715256	-0.573971	-0.789307	-0.694098	-0.671202	-0.790679	-0.619148	-0.580189	-0.616222	0.759792	0.671139	0.533615	-0.562046	-0.525753	-0.494273	1.84346	2.01049	1.81365
ENSG00000204103	-0.591592	-0.32519	-0.686273	-0.581223	-0.758502	-0.723109	-0.630747	-0.573668	-0.799583	-0.0505416	0.294046	0.196847	-0.472023	0.090434	-0.48393	2.45324	1.93981	1.70201
ENSG00000204118	-0.874951	-0.972626	-0.768208	-0.944877	-0.844736	-0.869957	-0.536826	-0.821215	-0.512861	0.717725	0.761327	0.691184	0.0145155	-0.168501	-0.170531	1.59309	1.66821	2.03924
ENSG00000204287	-0.682292	-0.682292	-0.682292	-0.682292	-0.682292	-0.682292	-0.682292	-0.682292	-0.682292	0.582429	0.727107	0.848077	-0.570997	-0.634519	-0.380086	1.76704	1.92941	1.87217
ENSG00000204291	0.057541	-0.0915581	-0.748362	-0.162165	-0.429943	-0.131517	-0.840707	-0.864514	-0.902172	-0.299733	0.429129	0.102435	-0.859533	-0.665128	-0.597287	2.11826	1.7494	2.13586
ENSG00000204311	-1.41367	-0.951246	-0.00896604	-1.01367	-1.32137	-0.586746	-0.319851	-0.657281	-0.614364	1.01623	0.975353	1.33758	-0.33882	-0.0945013	-0.262437	1.24398	1.39462	1.61518
ENSG00000204335	-0.986156	-0.963714	-1.02523	-0.900523	-0.932898	-0.843334	-0.545108	-0.762761	-0.17359	0.632264	1.52502	1.18456	-0.186595	-0.473971	0.114944	1.6679	1.35245	1.31675
ENSG00000204386	-0.972097	-1.20037	-1.16535	-1.12142	-1.15915	-1.28532	-0.122127	-0.00129883	-0.00148316	0.800151	0.831876	0.848194	0.0126415	-0.0115285	-0.0140946	1.51149	1.5353	1.51459
ENSG00000204529	-1.24046	-1.3327	-0.582845	-0.451037	-0.640124	-0.51397	-0.0397119	-0.35501	0.0551676	1.68726	1.39973	1.16281	-0.476203	-1.23356	-0.40426	1.84255	0.909423	0.212947
ENSG00000204624	-0.774428	-0.837187	-0.648644	-0.64769	-0.688423	-0.616895	-0.496946	-0.624915	-0.761963	0.26624	-0.20712	0.715397	0.0415839	-0.360511	-0.305457	1.84624	2.29477	1.80595
ENSG00000204740	-0.617672	-0.726784	-0.805249	-0.380233	-0.533978	-0.687317	-0.661887	-0.788419	-0.615374	0.850435	0.601493	0.689772	-0.646144	-0.655348	-0.530058	1.82633	1.45015	2.23028
ENSG00000204758	0.463295	-0.313697	0.0232669	1.03858	0.928472	1.34457	-1.31652	-1.31876	-1.49817	-0.0551749	0.280049	0.313685	-0.603228	-1.15765	-1.3521	1.233	1.05757	0.932815
ENSG00000204866	-0.510829	0.150297	0.148025	0.324015	0.458894	0.715457	-1.13995	-1.42189	-1.73562	1.21374	0.261924	0.684864	-0.910293	-0.920665	-1.04534	1.51755	1.03777	1.17205
ENSG00000204941	0.941786	1.33335	0.702024	1.3666	1.24721	1.30014	-0.817337	-0.99809	-1.02103	0.399229	0.255856	0.298925	-1.29673	-1.35836	-1.19865	0.0546212	-0.53375	-0.6758
ENSG00000205002	-1.06073	-0.916333	-0.962127	-1.01075	-1.01144	-1.03598	-0.158183	-0.570337	-0.530153	0.568453	0.326781	0.505968	0.0304443	0.168246	0.32318	1.75614	1.61557	1.96125
ENSG00000205038	-0.96616	-0.827643	-0.999532	-0.910771	-0.999532	-0.912092	-0.610222	-0.576008	-0.449634	1.25803	0.679468	0.910737	-0.00252122	0.057788	-0.462484	1.66939	1.61688	1.52431
ENSG00000205045	-0.977798	-1.03749	-0.784228	-0.74266	-0.910605	-0.748163	-0.548581	-0.437479	-0.663389	1.03446	0.46011	0.872551	-0.152719	-0.0175142	-0.531557	2.04137	1.67588	1.46781
ENSG00000205274	-1.19274	-0.505382	-1.13833	-1.01954	-0.969875	-1.08449	-0.0962305	-0.30345	-0.486338	1.44755	1.0036	1.4029	-0.356279	-0.483703	-0.105369	1.16712	1.47524	1.24532
ENSG00000205277	1.18752	1.14794	1.35674	0.961239	0.531684	0.71502	-1.55887	-0.887584	-1.34375	-0.173521	-0.266616	-0.396682	-1.42965	-0.838692	-1.04333	1.02615	0.383801	0.628599
ENSG00000205336	1.08107	0.964429	1.03082	1.27488	1.25236	1.22311	-1.51346	-1.28235	-1.28909	-0.0872439	-0.0297749	-0.084848	-0.978364	-1.0313	-1.17116	0.187236	0.281859	0.171832
ENSG00000205436	0.489793	0.0325826	0.653535	1.27349	1.60586	1.15218	-0.703406	-0.265206	-0.987479	0.398939	0.760462	1.06148	-1.42311	-1.23849	-1.80643	-0.195991	-0.729765	-0.0784521
ENSG00000205683	-0.695572	-0.802516	-0.802516	-0.738186	-0.556605	-0.739148	-0.522119	-0.552597	-0.539949	0.372107	0.30061	0.551626	-0.225498	-0.535345	-0.471601	1.95079	1.87504	2.13148
ENSG00000205835	-0.745432	-0.745432	-0.745432	-0.745432	-0.745432	-0.745432	-0.508299	-0.473336	-0.745432	0.817245	0.0234008	-0.0473445	0.184031	-0.501431	-0.160529	1.70594	2.14684	2.0315
ENSG00000205978	-1.26505	-1.68964	-1.54448	-0.983373	-1.12752	-1.14004	0.21186	0.272509	0.28604	1.00395	1.07965	1.14293	0.330115	0.297762	0.315657	0.992337	0.84835	0.968937
ENSG00000206337	-1.43153	-1.21867	-1.28966	-1.28185	-1.27434	-1.39918	0.194143	0.264734	0.24766	0.799949	0.710289	0.683346	0.532857	0.558554	0.437009	1.1331	1.20842	1.12515
ENSG00000211747	-0.729008	-0.729008	-0.692216	-0.692109	-0.729008	-0.729008	-0.627271	-0.699373	-0.697813	1.20253	0.98863	0.885861	-0.485026	-0.522737	-0.729008	1.56637	1.7463	1.6719
ENSG00000212916	-1.11453	-1.20785	-1.05539	-0.979984	-0.914248	-0.966767	-0.284596	-0.268054	-0.382638	0.944493	0.633976	0.457054	0.270601	-0.0593338	-0.110766	1.65999	1.91476	1.46328
ENSG00000213401	-1.25737	-1.52077	-0.875278	-0.44735	-0.679126	-0.570357	-0.790025	-0.0600707	-0.623095	0.198381	0.850139	1.24258	0.00583506	-0.195584	-0.146056	1.59948	1.82327	1.44539
ENSG00000213420	-1.03445	-1.05832	-1.53226	-1.43749	-1.14908	-0.681099	-0.232378	-0.337712	-0.106178	0.80585	0.664728	0.927933	0.401328	0.135173	0.344543	1.55553	1.25518	1.47871
ENSG00000213433	-0.102016	-1.10103	-0.987749	-0.0762113	-0.18495	0.124718	-0.683015	-1.47981	-1.29675	0.751771	0.441711	1.89917	-0.918093	-0.386213	0.171957	1.37502	0.976855	1.47464
ENSG00000213462	-1.22536	-1.32577	-1.2579	-1.26392	-1.04969	-1.30969	0.0553637	0.211755	-0.0842181	0.940908	0.891732	0.941236	0.229631	0.191	0.187663	1.19791	1.32106	1.34828
ENSG00000214145	0.700864	0.72892	1.22422	1.5272	1.59848	1.59604	-0.604349	-0.706918	-0.44956	-0.0645661	0.109244	-0.0964514	-1.30393	-0.915501	-1.43496	-0.334561	-0.748385	-0.825795
ENSG00000214273	-1.42898	-0.452831	-1.12299	-1.46099	-0.374643	-0.131997	-0.996856	0.06185	-0.269417	0.639308	0.80791	0.762127	-0.277741	-0.714937	0.207545	1.92637	1.13834	1.68794
ENSG00000214274	0.772692	0.940054	0.942098	1.39131	1.62283	1.19606	-1.46327	-0.97019	-1.23665	0.0962241	0.378321	-0.091611	-0.983323	-1.31387	-1.06846	-0.137892	-0.0741828	-0.000142265
ENSG00000214336	-0.735785	-0.585744	-0.546684	-0.697028	-0.548723	-0.697611	-0.424504	-0.553038	-0.606518	0.0381936	0.281074	0.410642	-0.573435	-0.735785	-0.156596	1.99172	2.13809	2.00174
ENSG00000214548	-1.06528	-0.916088	-0.928009	-1.23892	-1.3479	-0.997776	-0.553708	-0.45928	-0.530892	0.858285	0.742739	0.797265	0.399398	0.339959	0.461046	1.52765	1.32477	1.58674
ENSG00000214595	-0.953303	-1.14577	-1.34569	-0.625461	-0.943712	-0.846607	-0.302188	-0.47062	-0.45266	1.04739	0.833034	0.993365	-0.231348	-0.208991	-0.10992	1.62357	1.60032	1.5386
ENSG00000214900	1.29488	1.39576	1.12428	0.911699	1.07909	0.61012	-1.51721	-1.31956	-1.5758	-0.605982	-0.268267	-0.343563	-0.679156	-0.880007	-0.774456	0.636998	0.414392	0.496776
ENSG00000215105	-1.11497	-1.22118	-1.36055	-0.801479	-0.964406	-0.878415	-0.411939	-0.339835	-0.198941	0.860196	0.88441	0.841722	0.0296535	-0.00690894	-0.0618941	1.56097	1.53657	1.647
ENSG00000215559	-0.0934027	-0.0267306	0.287491	0.184521	0.210692	0.206527	-0.971904	-1.60748	-1.51782	0.797026	-0.191126	0.774549	-1.66109	-0.160917	-0.515723	1.95719	1.37715	0.951049
ENSG00000217455	-0.984403	-0.914833	-1.07772	-1.07772	-0.874644	-1.07772	-0.712942	-0.629939	-0.392738	1.0882	0.639432	0.974697	0.119595	0.0210265	0.307737	1.16187	1.71025	1.71984
ENSG00000218336	-0.523962	-0.462634	-0.506741	0.33958	0.461929	0.52836	-1.33012	-1.26806	-1.27906	0.941921	0.825889	0.911115	-0.903262	-0.730955	-1.10869	1.26723	1.31076	1.5267
ENSG00000219200	-1.01156	-1.14018	-1.28992	0.179294	-0.0987903	-0.73624	-0.266177	-0.917189	-0.758767	1.52633	1.30516	1.1325	-0.442244	-0.45456	-0.755271	1.23094	1.14632	1.35036
ENSG00000221866	-0.162859	-0.137856	-0.452333	-0.0598286	-0.0101528	-0.209628	-0.944547	-0.931593	-0.998388	1.11492	0.746968	1.12811	-0.954353	-1.40211	-1.15817	1.73519	1.40726	1.28937
ENSG00000221887	-0.717499	-0.92796	-1.40078	-0.638445	-0.597623	-0.339447	-0.88938	-0.729255	-0.490411	0.816491	1.26377	0.667635	-0.634413	-0.197192	-0.0973224	1.53489	1.67284	1.70411
ENSG00000221949	0.490176	-1.06887	-0.87526	-0.467246	-0.417836	-0.730826	-0.703509	-0.945808	-0.369285	0.876715	0.791519	0.566268	-0.705683	-0.971057	-0.615092	1.62281	1.65192	1.87107
ENSG00000222020	-0.0388801	-0.490609	-0.212847	-0.761071	0.762712	0.335834	-1.36179	-1.45955	-0.492213	0.477392	0.610709	1.0711	-1.1658	-0.528098	-1.12485	1.12441	1.6667	1.58686
ENSG00000222033	-1.07015	-1.04482	-1.044	-1.07364	-0.874618	-0.874879	-0.483807	-0.457425	-0.634576	0.576122	1.3792	0.298747	0.299305	0.420434	-0.130308	1.28821	1.64793	1.77828
ENSG00000223403	-1.28171	-0.635167	-0.898183	-0.944027	-1.09159	-0.547815	-0.672039	-0.757007	-0.361596	0.877812	0.164636	0.342237	-0.0441043	0.521866	0.283486	1.91691	0.939464	2.18682
ENSG00000223591	-1.07405	-1.07808	-1.04762	-1.04745	-0.876437	-1.07803	-0.620796	-0.397254	-0.633842	0.577034	0.903106	0.893828	0.132659	0.718314	0.0437357	1.27518	1.53638	1.77333
ENSG00000223658	-1.24512	-1.24972	-0.989689	-1.34439	-0.794636	-1.11889	-0.0735609	-0.285344	-0.40204	0.80078	0.703057	0.773506	0.234984	0.267926	0.114876	1.44572	1.62697	1.53558
ENSG00000223722	-0.609068	-0.750808	-0.600867	-0.780664	-0.661208	-0.574787	-0.704693	-0.524779	-0.48664	0.206905	0.70373	0.626625	-0.531786	-0.553995	-0.594977	1.74591	2.16238	1.92872
ENSG00000223784	0.645461	0.447401	0.806046	1.4443	1.16639	1.25811	-0.788002	-0.498395	-0.906994	0.454435	0.208993	0.422029	-1.69546	-1.81505	-1.5352	0.111329	0.200476	0.0741248
ENSG00000223813	1.53324	1.0639	0.949738	0.564016	1.70182	1.25682	-0.923377	-1.09702	-0.753371	-0.420971	0.0765952	0.422189	-0.833735	-0.885976	-1.43033	0.212985	-1.05984	-0.376683
ENSG00000224034	-0.878616	-0.360097	0.970983	0.697804	0.211616	-0.0229579	-1.831	-0.741391	-0.902047	0.694282	0.294151	0.904718	-1.49351	-0.571714	-0.879352	1.43312	1.43124	1.04277
ENSG00000224189	-1.32641	-0.979982	-0.991675	-0.970114	-1.07798	-1.01839	-0.520259	-0.479164	-0.452633	0.657595	0.484613	0.524756	0.49546	0.439949	0.327069	1.64112	1.64625	1.5998
ENSG00000224409	0.0538242	-0.790963	-0.947014	-0.900187	-0.50205	-0.0131723	-0.35257	-0.470462	-1.11049	1.22677	0.903371	1.12971	-0.801487	-1.25189	-0.591056	1.67612	1.13668	1.60486
ENSG00000224616	-0.837109	-0.959234	-1.39248	-1.02177	-0.995139	-0.807684	0.0516681	-0.280577	-0.151524	0.887652	1.00555	1.19661	-0.391438	-0.409111	-0.321417	1.04345	1.9951	1.38746
ENSG00000224769	-0.838466	-1.03778	-1.20116	-1.63041	-0.687666	-0.999763	-0.679784	0.248752	0.390642	1.28429	0.793964	0.912508	-0.329814	-0.440081	0.219943	0.98272	1.45836	1.55375
ENSG00000225206	-0.982299	-0.776083	-1.10886	-0.888378	-0.537951	-0.682268	-0.54986	-0.707822	-0.456439	1.06027	1.06682	1.09595	-0.420284	-0.539691	-0.337313	1.43668	1.69625	1.63128
ENSG00000225489	-0.777739	-0.643256	-0.966342	-0.470674	-1.07905	-1.22521	-0.0908888	-0.473997	-0.195781	1.01607	0.698518	0.445494	0.097937	-0.746814	-0.781192	1.73535	1.7736	1.68397
ENSG00000225511	-0.701784	-0.612334	-0.123612	-1.26234	-0.139468	-0.610706	-0.518331	-0.541527	-0.62181	0.66289	0.821961	1.31846	-0.576262	-1.30863	-0.555697	1.20095	2.07358	1.49465
ENSG00000225746	0.0981185	0.330007	-0.0724056	-0.108387	-0.264394	-0.223705	-1.35784	-1.39042	-1.44603	0.471898	0.464809	0.618489	-0.49689	-1.2173	-0.320948	1.82331	1.30102	1.79066
ENSG00000225783	0.399846	0.661336	0.0348556	0.881719	0.566571	1.66291	-1.61285	-1.04812	-0.956328	1.1874	0.837625	0.843888	-1.282	-0.978809	-1.40563	0.336031	-0.512109	0.383675
ENSG00000226380	-0.938126	0.431717	-1.08627	-0.93939	-0.685431	-0.599202	-0.7989	-0.795592	-0.679976	0.897014	0.944982	0.462299	0.566971	-1.23263	-0.0528454	1.85605	0.777255	1.87207
ENSG00000226539	-0.211978	-0.205005	-0.721704	-0.682064	-0.728836	-0.655363	-0.474509	-0.880959	-0.535801	-0.0558118	0.643235	-0.070766	-0.202212	-0.822148	-0.454069	1.86175	1.92101	2.27523
ENSG00000226674	1.35024	1.46317	1.17046	1.22074	1.32645	1.35273	-0.45702	-0.459248	-0.856284	-0.0413397	-0.230194	-0.264917	-1.10363	-1.13837	-0.937744	-0.810615	-0.753107	-0.831314
ENSG00000226887	-0.678193	-1.05122	-1.33798	-0.392106	-0.476871	-0.501008	-0.847492	-0.959053	-0.998984	0.73601	0.872949	0.685161	-0.0297378	-0.0069504	-0.0750558	1.75555	1.48891	1.81606
ENSG00000226965	-1.10971	-0.169406	-0.682865	-0.458261	-0.752954	-1.26146	-0.119638	-0.133438	-0.518698	2.19211	1.96541	0.398398	-0.912856	0.157991	-0.75755	1.05336	-0.00196187	1.11152
ENSG00000227115	-0.677736	-0.677736	-0.677736	-0.677736	-0.571528	-0.677736	-0.639727	-0.633979	-0.542077	0.730814	0.58209	0.899603	-0.654384	-0.677736	-0.653158	1.82677	1.93731	1.78468
ENSG00000227141	-1.08949	-1.13766	-1.16845	-1.20081	-0.894834	-1.04433	-0.431029	-0.364959	0.167197	0.641352	0.613502	0.342248	0.142487	0.234355	0.21838	1.78918	1.29222	1.89063
ENSG00000227214	-0.238155	-1.47002	-0.424036	-0.464033	-0.92028	0.639191	-0.846581	-0.909448	-1.14981	0.885226	0.227363	1.39186	-0.757856	-0.640821	0.439769	1.27555	1.09317	1.8689
ENSG00000227258	-0.248637	-0.540016	-0.255085	-0.105302	0.157341	0.152869	0.037694	-1.62991	-2.21623	0.337336	0.347644	0.892606	-0.130538	-0.245432	-0.979434	1.688	1.74895	0.988152
ENSG00000227268	-0.893687	-1.29662	-1.21617	-0.357222	-0.240562	-0.531819	-0.577036	-0.590194	-0.567729	0.832346	0.888845	0.841973	-0.400414	-0.292441	-0.687832	1.79546	1.72554	1.56756
ENSG00000227825	-1.2227	-0.590222	-0.791452	-1.40699	-1.19439	-1.12597	0.114937	-0.0538268	-0.392642	0.921186	1.12372	0.927411	-0.151	0.257748	-0.695004	1.40336	1.57515	1.30067
ENSG00000227954	-0.584092	0.221747	-0.609434	1.01954	0.554784	1.11074	-1.14086	-0.988153	-0.192269	0.825913	1.39055	1.5894	-1.25446	-1.54787	-1.14914	-0.256575	0.0962957	0.913877
ENSG00000228157	-1.32767	-1.08257	-0.58739	-0.122142	-0.275286	-0.398369	-0.524072	-0.625688	-0.696377	0.419409	1.37411	0.423161	-0.511182	-0.971827	-0.225825	1.55751	1.84484	1.72937
ENSG00000228288	-0.280486	-0.731113	-0.767725	-0.178857	-0.507505	-0.371021	-0.812719	-0.810107	-0.865919	0.682544	0.669629	0.866088	-0.498051	-0.897117	-0.901673	1.74673	1.69764	1.95966
ENSG00000228451	-0.883796	-0.993012	-1.07771	-0.360119	-0.231092	-0.623174	-0.467521	-0.59347	-0.535019	0.735299	0.570486	0.765805	-0.601942	-0.460384	-0.736202	1.87966	1.71395	1.89823
ENSG00000228486	-1.23086	-0.775838	-1.03352	-1.06949	-1.04372	-0.897042	-0.382236	-0.294377	-0.15366	1.03807	0.583854	1.02744	-0.272055	-0.430068	0.129285	1.71844	1.37435	1.71143
ENSG00000228630	-1.08498	-1.39101	-1.34234	-0.975753	-0.990876	-0.442892	-0.252787	-0.319516	0.549062	1.83776	1.04148	0.754554	-0.199225	0.0956872	-0.271298	1.56388	1.37329	0.0549709
ENSG00000228836	-0.899218	-0.899218	-0.899218	-0.814902	-0.857417	-0.816163	-0.586004	-0.328364	-0.489805	0.596365	0.691361	0.514064	-0.389427	-0.33218	-0.0758769	1.68013	1.92711	1.97876
ENSG00000229267	-0.941115	-1.34107	-1.10562	-0.695523	-1.19934	-1.04074	-0.576503	-0.053824	-0.271947	0.765751	0.269642	0.588877	0.00585846	0.313836	0.268452	1.41748	1.91685	1.67895
ENSG00000229292	-0.548278	-0.578917	-0.418978	-0.551456	-0.578917	-0.49864	-0.578917	-0.578917	-0.555701	-0.0305145	0.0889049	0.156907	-0.55548	-0.53964	-0.55425	2.29959	2.00438	2.01883
ENSG00000229388	-0.796808	-0.872292	-0.854534	-0.557778	-1.13106	-0.999679	-0.562236	-0.0935196	-1.05542	0.476312	0.349695	0.719738	-0.300208	0.309758	-0.0440366	1.86596	1.87558	1.67052
ENSG00000229539	-1.32543	-0.485701	-0.164645	0.0856362	0.345992	-0.424288	-0.623029	-1.25661	-0.935953	0.173445	1.07815	0.249154	-0.99163	-0.798141	-0.0980351	1.71414	1.85468	1.60226
ENSG00000229589	-0.691825	-0.923302	-0.97202	-0.991385	-0.282698	-0.484995	-0.641034	-1.06463	-0.513374	1.33268	1.08951	1.20126	-0.793643	-0.468655	-0.154377	1.40106	1.44282	1.51461
ENSG00000229621	-0.667163	-0.667163	-0.537943	-0.474834	-0.634691	-0.634729	-0.667163	-0.486785	-0.639324	0.38974	0.417569	0.499219	-0.556306	-0.620065	-0.637584	1.85927	1.62148	2.43647
ENSG00000229891	-0.922879	-0.942062	-1.61571	-0.812399	-0.685826	-0.44778	-0.636404	-1.30652	0.0099575	1.25176	0.990636	0.795824	0.10358	-0.377488	0.574916	1.32805	1.62358	1.06876
ENSG00000230183	-0.611136	-0.920606	-0.897222	-0.434532	-0.832763	-0.596063	-0.690295	-0.547056	-0.481194	1.30948	1.17919	0.684829	-0.275299	-0.247687	-1.25494	1.28259	2.01586	1.31685
ENSG00000230513	-0.580107	-0.263931	-1.12126	-0.341537	0.494161	-0.419378	-0.790396	-0.786869	-1.03395	0.522718	0.640462	1.05273	-0.646442	-1.13892	-0.620856	1.54709	1.9918	1.49467
ENSG00000230615	-0.217179	-0.392902	-0.225393	-0.471106	-0.818947	0.421683	-0.821876	-1.62351	-1.21995	1.14614	1.34169	0.717886	-1.20238	0.00182016	-0.618286	1.03129	1.51261	1.43841
ENSG00000230658	-1.94593	-0.982371	-0.949207	-0.0524727	-0.555555	-0.899166	-0.327485	-0.757122	-0.855648	0.430263	0.669512	0.765791	0.359451	0.303411	0.118443	1.5141	1.75779	1.4062
ENSG00000230707	-1.08091	-0.846205	-1.13765	-0.699585	-0.952535	-0.916769	-0.391558	-0.400842	-0.692563	0.636181	0.349502	0.355448	-0.433984	0.0346977	0.997711	1.77156	1.63902	1.76847
ENSG00000231453	-0.471699	-1.07538	-0.77042	-0.872702	-0.64494	-0.983698	-0.438425	0.0598921	-0.544126	1.46274	1.46246	1.43026	-0.130836	-0.787164	-1.16123	1.21167	0.934925	1.31869
ENSG00000231663	0.0160198	0.903899	0.0903664	0.382641	-0.644356	0.951512	-0.90891	-2.16011	-1.01548	1.0042	-0.5681	0.244727	-0.99384	-0.569289	-0.630994	1.40423	1.28269	1.21079
ENSG00000231683	-0.436423	-0.305497	-0.104684	0.22976	0.288774	0.712893	-0.292351	-0.0284595	0.155268	1.55357	1.22692	1.49915	-1.34386	-1.74594	-2.15324	0.36691	0.397944	-0.0207325
ENSG00000231770	-0.407807	-1.34861	-0.128715	-0.19203	-0.150805	0.150661	-1.0184	-0.633655	-1.2922	0.440946	0.620542	1.01721	-0.133948	-0.607261	-1.2609	1.47225	1.63793	1.8348
ENSG00000231908	-0.423107	-0.0865084	-0.69295	0.218736	1.35047	0.477521	-0.530326	-1.41726	-1.88666	0.235775	1.31921	0.0960285	-0.798385	-0.434104	-0.396162	0.104615	0.569369	2.29374
ENSG00000232160	-1.195	-1.05627	-1.14247	-1.05318	-0.930188	-0.912039	-0.0677407	-0.297696	-0.314961	0.748214	0.91881	1.14827	0.314286	-0.61378	-0.0882606	1.47772	1.34779	1.71649
ENSG00000232480	1.15258	0.690364	1.09557	1.33995	1.41745	1.83421	-0.782998	-0.57014	-0.724063	-0.122114	0.0191927	-0.173329	-1.32549	-1.18572	-1.11506	-0.781872	-0.333655	-0.434868
ENSG00000232629	-0.719072	-0.719072	-0.719072	-0.686006	-0.686464	-0.654284	-0.650435	-0.640099	-0.635977	0.615292	0.902602	0.908591	-0.635197	-0.579376	-0.517093	1.74089	1.70777	1.967
ENSG00000232645	0.575591	-0.841319	-0.809928	0.323186	1.26511	0.278498	-0.991316	-1.11551	-0.509248	0.596169	0.00749247	0.357984	-1.52912	-0.860815	-1.08357	1.5421	1.30854	1.48617
ENSG00000232677	-0.989712	-0.545474	-0.823922	-0.71229	-1.01015	-0.632722	-0.736069	-0.986632	-0.729519	0.606574	0.829269	0.841334	0.0263122	-0.140205	-0.250275	1.63002	1.82562	1.79785
ENSG00000233077	-1.17526	-0.962073	-0.628259	-0.902095	-0.364165	-0.873693	-0.186549	-0.902598	-0.394332	1.25332	0.904423	1.32375	-0.46222	-0.333037	-0.709408	1.19174	1.67698	1.54348
ENSG00000233098	-0.356956	-0.232221	-0.656828	-0.553346	-0.659148	-0.484368	-0.816218	-0.613875	-0.75727	0.229049	0.587255	0.510907	-0.664766	-0.678132	-0.750041	1.86074	1.83201	2.20321
ENSG00000233237	-1.29587	-0.736976	-0.647493	-0.786791	-1.01067	-1.0743	-0.22913	-0.338267	-0.0958919	0.920656	1.21813	1.29069	-0.542516	-0.348546	-0.705769	1.51618	1.61897	1.2476
ENSG00000233559	0.00839839	-0.884131	-1.29344	0.664265	0.571538	-0.183349	-1.18057	-1.03949	-0.70129	0.428009	0.857702	0.672198	-0.721193	-1.03569	-0.769059	1.7092	1.21888	1.678
ENSG00000233871	-0.829915	-0.62174	-0.0953027	-0.307707	0.000874176	0.528148	-0.824539	-0.703417	-0.872663	0.891665	1.00638	0.754049	-1.72748	-0.332475	-1.22301	1.1861	1.2659	1.90512
ENSG00000234028	-1.36351	-0.706566	-1.43291	-0.857953	-0.545777	-0.817442	-0.386021	-0.223841	-0.49548	0.597185	0.575585	0.693863	-0.161717	-0.0554256	-0.0822945	1.81521	1.72403	1.72306
ENSG00000234695	-0.953014	-0.596473	-0.449323	-0.482382	-0.55988	-0.667411	-0.681871	-0.682292	-0.540124	0.562949	0.447099	0.644525	-0.850511	-0.696833	-0.26385	1.92355	2.00724	1.8386
ENSG00000235034	-0.0977181	-1.76706	-0.799366	-0.69098	-1.0791	-0.67743	-0.837707	-0.458513	-0.853627	0.521825	1.10745	1.30207	-0.103654	0.356621	-0.203813	1.37716	1.47606	1.42778
ENSG00000235092	-0.439806	-0.413949	-0.781378	-0.2551	-0.138827	-0.166164	-0.877088	-0.655725	-1.07227	0.774523	0.8491	0.688974	-0.917951	-1.0632	-0.776426	1.63296	1.78157	1.83077
ENSG00000235109	-1.45379	-1.29839	-1.35107	-0.947909	-0.997521	-0.839842	0.185272	0.0809296	0.11753	1.37947	1.27647	1.50986	-0.144982	-0.108596	-0.291992	0.880404	0.938189	1.06597
ENSG00000235269	0.192953	0.34526	-0.0990646	0.630878	1.00336	1.01855	-1.0073	-0.9985	-0.754419	1.10687	0.935297	1.13506	-1.52428	-1.19968	-2.02396	0.262208	0.582166	0.394596
ENSG00000235501	-0.33115	-0.165848	-0.85965	-0.0941291	0.730914	1.28666	-1.71044	-1.17799	-0.254963	1.20586	0.940161	0.722257	-0.945954	-1.25839	-1.08457	1.04395	0.84392	1.10934
ENSG00000235643	-0.660765	-0.660765	-0.660765	-0.613028	-0.660765	-0.660765	-0.573367	-0.660765	-0.620339	0.631965	0.642508	0.69987	-0.567273	-0.660765	-0.660765	1.78844	1.9681	1.92925
ENSG00000235706	-1.1762	-1.15493	-1.12125	-0.748247	-0.511908	-0.37788	-0.368441	-0.491826	-0.549021	0.802583	1.01747	1.19237	-0.646702	-0.496103	-0.133463	1.50501	1.73952	1.51902
ENSG00000235823	0.123744	-0.236433	-0.0944648	0.21308	0.413776	-0.089033	-1.62985	-1.30888	-1.34656	0.450255	0.423289	0.336437	-0.752967	-1.24754	-0.112365	1.5766	1.55795	1.72296
ENSG00000236671	1.13958	0.931415	1.0161	1.38742	1.75531	1.47435	-1.05193	-0.942336	-0.814582	-0.216182	-0.314639	-0.539441	-1.04474	-0.893101	-1.17881	-0.359093	-0.345127	-0.00420421
ENSG00000236751	1.01647	0.914954	-0.248074	-0.351541	0.112469	-0.0372994	-0.881221	-1.50393	-1.3632	0.262768	0.31735	0.981291	-0.278808	-1.94404	-0.589178	0.713649	1.58958	1.28876
ENSG00000236849	0.252582	0.477168	0.547487	-0.0252739	-0.0239344	0.350191	-1.17876	-1.64213	-1.00085	1.60003	0.923151	-0.0770999	-1.51585	-1.00382	-0.924153	1.24764	1.19113	0.802498
ENSG00000237423	-0.644745	-0.652719	-0.56357	-0.651722	-0.623122	-0.712391	-0.691125	-0.712391	-0.585801	0.817589	0.872024	1.03366	-0.660572	-0.712391	-0.712391	1.81961	1.35857	2.02149
ENSG00000237452	-0.770751	-0.968608	-0.742023	-0.710117	-0.655091	-0.808098	-0.370365	-0.635929	-0.538381	0.800678	1.11491	0.964805	-0.634242	-0.55399	-0.532087	1.51708	1.45491	2.06731
ENSG00000237595	-0.424555	-0.729016	-0.708668	-1.12716	0.338016	-0.880105	-0.347741	-1.35881	-0.548188	0.307867	0.551808	0.692282	-0.00629334	-1.02196	0.0164075	1.62216	1.4672	2.15676
ENSG00000237596	-0.330982	-0.705199	-0.728624	-0.58747	-0.59397	0.0568925	-0.712476	-0.892444	-0.757022	0.789334	0.508797	0.784394	-0.7788	-0.621319	-0.896509	1.97144	1.74711	1.74686
ENSG00000237686	-0.166245	-0.0595474	-0.229052	0.164947	1.50044	0.193511	-1.43972	-0.683142	-1.27081	0.544106	0.378751	0.288768	-1.27739	-0.896566	-1.16079	1.38322	0.863945	1.86558
ENSG00000237753	-0.015803	-1.10136	0.139334	-0.614283	-1.64727	0.363367	-0.372083	-1.13572	-0.985178	1.31936	0.390771	0.718038	-0.957021	-0.736783	0.34026	1.3551	1.52492	1.41436
ENSG00000237813	-0.0228494	0.317753	0.575744	1.48192	1.30052	1.34351	-1.29361	-1.14806	-1.28673	0.372555	-0.73079	0.185634	-1.27158	-1.02763	-1.05113	0.909331	0.744697	0.600727
ENSG00000238113	-0.828084	-1.26393	-1.17818	-0.722747	-1.02785	-0.461747	-0.481976	-1.04139	-0.409482	1.03011	1.15973	0.768454	-0.0745911	0.190245	-0.143442	1.17745	1.39175	1.91568
ENSG00000238266	1.08459	1.26184	1.24972	1.34625	1.32916	1.16626	-1.04159	-1.04666	-1.20019	-0.225542	-0.466575	-0.3302	-1.06179	-1.27747	-0.979846	0.0556448	0.0604966	0.075924
ENSG00000239467	-1.16541	-1.1151	-1.1412	-1.14104	-1.00998	-1.08837	-0.301773	-0.377391	-0.357585	0.482986	0.955279	0.707757	0.558741	0.0966359	0.298469	1.58254	1.75254	1.2629
ENSG00000239887	-1.66011	-1.47639	-1.23757	-0.865315	-0.76901	-0.977475	-0.0896237	-0.182149	-0.355173	0.78256	0.701715	0.855798	0.407683	0.271927	0.4263	1.32832	1.32518	1.51332
ENSG00000239911	-0.728938	-1.12927	-1.35476	-0.795161	-0.671486	-1.5821	-0.185036	-0.302635	-0.284863	0.660388	0.965447	0.563349	0.82019	-0.619858	0.320165	1.93916	1.43187	0.953532
ENSG00000240225	-1.21967	-1.19938	-1.19082	-0.635594	-0.614897	-0.713292	-0.437885	-0.836814	-0.968366	0.712127	0.847887	0.544281	0.423189	0.204175	0.285472	1.65085	1.69298	1.45575
ENSG00000240875	-1.52713	-1.31417	-1.17139	-0.877033	-0.961013	-0.800876	-0.0447203	-0.124567	-0.214513	0.971008	0.950245	1.02231	-0.00610102	-0.184702	-0.0167666	1.60617	1.4863	1.20695
ENSG00000241106	-1.06533	-1.02241	-0.978779	-0.893599	-1.06533	-0.979828	-0.418811	-0.270855	-0.203055	1.02578	0.808512	0.296613	-0.195683	0.0742385	-0.21776	1.50939	1.95013	1.64677
ENSG00000241288	-1.72325	-0.999793	-1.19243	-0.940029	-0.876911	-0.76155	-0.577743	-0.0827768	0.54181	0.291042	1.628	0.933172	-0.385814	0.580925	0.0646489	1.48562	1.45943	0.555653
ENSG00000241935	-1.2845	-1.24236	-1.38192	-0.711797	-0.800272	-0.946623	-0.237385	-0.0438618	-0.657991	0.89659	1.13243	1.15608	-0.0687578	0.0752995	-0.0964029	1.36606	1.47621	1.3692
ENSG00000242265	-0.876008	-0.820495	-0.871242	-0.327786	-0.349766	-0.261179	-0.803575	-0.893061	-0.934047	0.915859	0.873187	1.03139	-0.527082	-0.581473	-0.626923	1.73509	1.64315	1.67396
ENSG00000242574	-0.32153	-0.319636	-0.350349	0.349818	0.90928	0.737491	-1.50033	-1.73022	-1.58138	0.574075	0.603844	0.675458	-0.691716	-0.740522	-0.489313	1.20529	1.3343	1.33545
ENSG00000242715	-0.788387	-1.44506	-1.81164	-1.15963	-0.763086	-0.518488	0.0757802	-0.704648	-0.359195	1.04562	0.548858	1.03597	0.238251	0.332725	0.218741	1.38594	1.42716	1.24108
ENSG00000242841	0.0175404	1.12597	0.604408	1.63923	1.63189	1.4682	-0.840639	-0.675602	-0.844768	0.416562	0.131751	0.11217	-1.52	-1.42764	-1.00051	-0.340587	0.0600864	-0.558066
ENSG00000243137	-0.478722	-0.143055	-0.129706	0.111176	0.143932	0.261344	-0.922899	-0.818788	-0.991699	1.4962	1.39269	1.30744	-1.48139	-1.35758	-1.20528	1.19878	0.849833	0.767725
ENSG00000243742	-0.686749	-0.675729	-0.655364	-0.63954	-0.749278	-0.68977	-0.671177	-0.790336	-0.597296	0.813652	0.614543	0.793646	-0.604954	-0.386513	-0.593421	2.06422	1.74725	1.70682
ENSG00000243819	0.046855	-0.31232	-0.185175	-0.248721	-0.574291	-0.602132	-0.665351	-0.623425	-1.31901	0.00226902	0.568207	0.471163	-0.79505	-1.16743	-0.259445	1.86364	2.24612	1.5541
ENSG00000243926	-0.84346	-0.337077	-0.65196	0.0371187	-0.576131	-0.679581	-0.00590222	-1.94755	-1.18984	0.914254	0.153937	-0.129018	-0.413242	0.396432	0.726049	1.30816	0.890297	2.34752
ENSG00000243955	0.682225	0.598034	-0.1732	-0.605018	1.2163	0.860784	-1.1288	-0.354715	-0.968474	0.696805	1.40016	1.23711	-1.06079	-1.69683	-1.70377	0.340084	0.381481	0.278619
ENSG00000243978	-0.841512	-0.729163	-0.766376	-0.726069	-0.873431	-0.819569	-0.611877	-0.662723	-0.697479	0.892831	0.78719	0.873318	-0.463333	-0.334431	-0.310716	1.79361	1.71084	1.77888
ENSG00000244067	0.0264973	-0.037626	-0.243855	-0.156362	0.606604	0.260084	-0.81912	-0.901857	-1.44956	1.13617	1.27292	1.54549	-1.29523	-1.12687	-1.4778	1.00119	1.03298	0.62635
ENSG00000244128	1.73108	0.407141	1.18224	0.724931	0.818186	1.29412	-1.83793	-0.904756	-0.86447	0.198071	0.240294	0.0129049	-1.65514	-0.466143	-1.1799	0.367624	-0.180386	0.112123
ENSG00000244515	0.789342	0.0281624	0.454214	1.68037	1.12523	1.67435	-1.39646	-1.28283	-0.572198	0.726208	0.426529	0.651244	-1.05432	-1.13314	-1.22354	-0.490395	-0.147808	-0.254959
ENSG00000244558	-0.0862083	-1.2016	-1.18053	-0.640455	0.0388992	-0.026983	0.073933	-0.269778	-0.657678	0.788797	1.13059	0.73317	-0.992423	-0.92262	-1.29795	0.948699	1.90071	1.66143
ENSG00000244649	0.535923	0.207372	0.45128	0.191871	0.012884	0.140988	-1.59767	-1.43622	-0.95234	1.23416	0.955133	0.81042	-0.940346	-1.67084	-0.99759	1.08003	1.04678	0.928165
ENSG00000244968	-0.535273	-1.29419	-1.00259	-1.6316	-0.667096	-0.942135	-0.347919	-0.395645	-0.533455	0.624719	-0.00682072	0.924535	0.553638	0.371328	0.107036	1.91587	1.33951	1.52009
ENSG00000245017	0.0508822	-0.272193	-0.786916	-0.636638	0.869296	0.402391	-0.507129	-1.67932	-0.522519	1.05851	0.936086	-0.626299	-1.98856	-0.0141746	0.15182	0.596091	1.98556	0.983107
ENSG00000245281	-1.11555	-1.42647	-1.40754	-0.612787	-0.964679	-0.911617	-0.292391	-0.00459742	-0.649016	0.741896	0.761468	0.997516	0.0207892	0.260196	0.0602264	1.53934	1.60003	1.40318
ENSG00000245468	-0.702459	-0.845696	-1.00008	-0.760484	-0.61775	-1.12678	-0.805821	-0.674792	-0.489069	1.00389	0.944156	0.728384	-0.544004	0.1259	-0.225379	1.37759	1.84442	1.76797
ENSG00000245498	-1.4231	-1.38255	-1.17538	-0.844651	-0.514811	-0.758061	-0.543992	-0.293198	-0.717801	0.640723	0.853571	0.876593	0.0908189	0.282585	0.322063	1.25227	1.62765	1.70728
ENSG00000245522	-0.279834	0.391263	-0.213385	1.17357	0.932382	0.756265	-1.45161	-1.42557	-1.45774	0.500484	0.117169	0.46671	-0.520873	-0.250375	-1.87966	1.06912	1.012	1.06009
ENSG00000245532	-0.990427	-0.871954	-0.9856	-0.95949	-1.16581	-0.509267	-0.375955	-0.673286	-0.476023	0.990137	0.884577	1.01207	-0.310444	-0.289905	-0.148209	1.69826	1.4745	1.69683
ENSG00000245904	0.0306	-0.844773	-0.623124	0.387584	0.0998018	0.394675	-0.79319	-0.899763	-1.09391	0.958257	0.657055	-0.123891	-0.514436	-0.860015	-1.61844	1.67683	1.83928	1.32746
ENSG00000246090	-0.8673	-0.536649	-1.05834	-0.416968	0.253434	-0.772689	-0.863475	-1.11454	-0.716466	0.13721	0.11926	0.238338	-0.703091	1.57168	-0.251845	1.58119	1.9289	1.47135
ENSG00000246523	-1.60935	-0.669532	-0.876856	-0.873366	-0.665877	-0.31635	-0.86092	-0.62086	0.388034	1.3045	0.501567	1.59403	-0.504075	-0.0431707	-0.653894	0.86512	1.69278	1.34822
ENSG00000246705	0.340796	-0.162059	0.00267112	0.794257	0.716352	0.646761	-1.49738	-1.44514	-1.37279	0.417525	0.552101	0.792519	-1.22799	-1.11572	-0.998536	1.13533	1.17416	1.24716
ENSG00000246898	-0.443806	-0.792302	-0.313649	-0.278186	0.114958	-0.407895	-0.572543	-0.755334	-1.04142	0.981294	1.21754	1.14862	-1.30246	-1.20503	-0.722868	1.57246	1.34124	1.45938
ENSG00000247081	-0.961967	-1.19865	-1.49174	-1.21281	-0.898945	-1.09518	-0.0899919	-0.198258	-0.355446	0.909993	0.705072	0.781581	0.247081	0.0808187	0.316513	1.59871	1.46024	1.40298
ENSG00000247675	-0.316635	-0.283605	-1.04237	-1.52794	-0.135868	-0.353512	-0.694623	-1.13773	-0.621062	0.0240184	0.520429	0.101492	-0.605324	1.34366	-0.315322	1.84329	1.69514	1.50595
ENSG00000247934	-0.960884	-1.70379	-1.1783	-0.570663	-0.790108	-1.14907	0.259139	-0.431639	0.0857043	1.05738	0.808926	1.07717	-0.24234	-0.507931	0.0155478	1.49066	1.25138	1.48883
ENSG00000248485	-0.856785	-0.71923	-0.856785	-0.842127	-0.745334	-0.758875	-0.729704	-0.711341	-0.760746	0.783236	0.911526	0.724533	-0.166909	-0.228947	-0.346812	1.74093	1.72139	1.84198
ENSG00000248538	-1.15827	-0.702078	-1.3945	-0.928055	-0.392959	-0.633339	-0.0627201	-0.364275	-0.735418	1.34503	1.276	0.829559	-0.386562	-0.144124	-0.709825	0.803247	1.53281	1.82548
ENSG00000248568	1.014	0.349126	0.881826	0.756463	1.69332	1.66116	-0.899732	-1.0403	-0.80999	0.555073	0.609777	-0.0382722	-1.16442	-1.60372	-1.1765	-0.282228	-0.0031528	-0.502423
ENSG00000248890	-0.358465	0.297019	-0.8536	-1.29976	-0.397399	-0.842297	-0.579043	-1.01119	-0.356894	0.576756	1.59418	0.603553	-0.6812	0.576019	-1.26096	1.55873	0.511826	1.92274
ENSG00000248905	0.0389321	-0.0291565	-0.168898	0.2835	0.245782	0.222152	-0.793558	-1.07102	-1.10653	0.815665	0.815167	0.678236	-1.45929	-1.46484	-1.2715	1.54762	1.29659	1.42115
ENSG00000249379	-0.561574	-0.57568	-0.422196	-0.281602	-0.965357	-0.388989	-0.774251	-0.179544	-0.662148	0.531697	0.942864	0.625859	-0.780239	-1.23619	-0.610724	1.30061	2.13455	1.90292
ENSG00000249572	-0.853923	-1.13088	-0.661119	-0.557802	-0.125686	0.0714185	-1.08888	-0.539577	-0.887565	0.349586	0.90713	1.01884	-0.871697	-0.532622	-0.21079	1.49025	2.03759	1.58572
ENSG00000249693	-1.17374	-1.41891	-0.962614	-0.865248	-1.31495	-0.60148	-0.178694	-0.164567	0.0330664	0.519416	0.531625	0.963616	0.704324	-0.353491	-0.134052	1.85872	1.96366	0.593316
ENSG00000249790	-0.70371	-0.690627	-0.548201	-0.688224	-0.747876	-0.69041	-0.554421	-0.647547	-0.661967	0.711794	0.606031	0.448032	-0.494692	-0.546422	-0.550828	2.11231	1.92366	1.7231
ENSG00000250305	-1.28043	-0.953729	-1.02028	-1.28043	-1.16779	-0.988125	-0.0271546	0.0671663	-0.546292	0.880797	0.00992602	0.528066	0.244938	0.697584	0.151959	1.45961	1.31715	1.90704
ENSG00000250337	-1.00172	-0.770974	-1.02885	-0.553449	-0.819057	-0.236458	-0.51127	-0.535425	-0.681628	1.01077	1.02586	1.05608	-0.600071	-0.652267	-0.589459	1.71687	1.57849	1.59256
ENSG00000250423	-0.810323	-0.821127	-0.886373	-0.694693	-0.82091	-0.869924	-0.459278	-0.371847	-0.565625	1.09118	1.17026	1.32027	-0.505026	-0.674746	-0.634925	1.36059	1.60554	1.56696
ENSG00000250486	-1.04825	-1.23235	-0.582139	-1.46594	-0.853199	-0.623073	-0.590658	-0.182216	0.167773	0.759388	0.347788	0.314165	-0.184183	0.260214	-0.273132	1.54923	2.25601	1.38057
ENSG00000250538	-0.623065	-1.18757	-1.0297	-1.02288	-1.3971	0.441887	-0.531821	-0.319397	0.15423	1.34019	1.42209	1.7535	-0.305164	-0.907556	-0.49659	0.828998	0.821243	1.05871
ENSG00000250584	-0.575822	-0.575822	-0.575822	-0.529999	-0.485934	-0.575822	-0.326871	-0.359756	-0.575822	-0.0462003	-0.276918	-0.241156	-0.459589	-0.258019	-0.534661	2.17038	2.46059	1.76724
ENSG00000250786	-0.794522	-0.750353	-0.749741	-0.61778	-0.794522	-0.794522	-0.640317	-0.514552	-0.718935	0.292115	0.297661	0.655285	-0.254408	-0.54346	0.0777922	1.85537	2.08785	1.90704
ENSG00000251095	-0.54511	-0.501555	-0.116039	-0.197363	-0.0831267	-0.0748622	-0.526487	-1.13122	-0.738105	0.679831	0.413882	0.690176	-1.03675	-1.46943	-0.668509	2.04266	1.65433	1.60768
ENSG00000251359	-0.622449	-1.68352	-0.660865	-1.71714	-0.882074	-0.129042	-1.04909	0.33559	-0.374288	1.07345	0.502358	0.738911	0.147835	0.220528	-0.146737	1.40924	1.10943	1.72787
ENSG00000253189	-0.573869	-0.573869	-0.573869	-0.573869	-0.573869	-0.573869	-0.573869	-0.573869	-0.573869	0.125511	0.0917059	0.316299	-0.511031	-0.573869	-0.529583	1.9305	2.19798	2.1173
ENSG00000253404	-1.10786	-1.09957	-0.813448	-0.113554	-1.0185	-1.0587	-0.606001	0.0513915	-0.0550046	1.0107	1.93722	0.39749	-0.374259	-0.558509	-0.626025	1.64647	1.09616	1.29199
ENSG00000253669	-1.02044	-0.770327	-0.62005	-0.259412	-0.573949	-0.402378	-0.490888	-0.600306	-0.559563	1.34771	1.3891	1.43414	-0.954014	-0.974566	-0.85845	1.2737	1.28878	1.3509
ENSG00000253771	-0.857347	-2.12827	-1.15864	-0.834466	-0.538368	-0.573566	0.0461163	-0.347614	-0.232726	1.53049	0.939553	1.24126	-0.180518	-0.121599	-0.170573	0.751382	1.21149	1.42339
ENSG00000253880	-0.534747	-0.610592	-0.542723	-0.610592	-0.610592	-0.610592	-0.610592	-0.610592	-0.571988	0.425151	0.337832	0.248489	-0.610592	-0.610592	-0.569588	2.07626	1.84444	2.1716
ENSG00000253882	-0.768533	-0.846509	-1.19833	-0.34444	-0.843797	-0.27443	-0.891144	-0.211632	-0.858697	0.537961	0.532959	0.202202	-0.0805546	-0.2733	-0.403856	1.93978	1.90119	1.88113
ENSG00000254290	0.82201	0.630616	0.604974	1.8863	1.21294	1.21691	-0.827606	-0.93367	-0.376193	0.39685	0.450843	0.400889	-1.07393	-1.70696	-1.4951	-0.545992	-0.258823	-0.404067
ENSG00000254531	-0.417071	-0.948126	-0.763535	0.177012	0.199348	-0.0426632	-0.775968	-1.05298	-1.55344	0.38247	0.655777	0.504333	-0.628923	-0.569478	-0.462265	1.61409	1.86549	1.81593
ENSG00000254615	-0.36564	-0.688772	-0.966937	-0.189822	-0.144359	-0.333361	-0.97153	-0.922438	-1.415	0.743001	0.846779	0.776188	-0.196492	-0.56044	-0.727303	1.71229	1.78474	1.61909
ENSG00000255310	-0.836171	-0.806237	-0.875899	-0.73577	-0.840785	-0.704236	-0.635848	-0.548424	-0.81597	0.507874	0.499717	0.764885	-0.166276	-0.399585	-0.0076868	2.0157	1.80453	1.78018
ENSG00000255571	-1.49435	-0.655438	-1.0392	-0.954669	-0.76728	-1.04735	-0.491742	-0.298248	-0.262322	0.421583	1.30134	0.141464	0.0929922	-0.229107	0.579628	1.14321	1.37325	2.18625
ENSG00000255815	0.572225	0.935612	0.404951	1.23223	1.24017	1.84751	-0.800461	-0.588591	-0.634048	0.266414	0.906973	-0.186601	-0.956775	-1.93573	-1.28224	-0.263673	-0.0768902	-0.681077
ENSG00000255836	-1.00458	-1.29614	-1.05144	-0.697736	-0.907555	-0.877395	-0.37641	-0.749253	-0.389799	0.550116	0.821381	0.849891	-0.0756125	0.200235	-0.0442109	1.55334	1.71825	1.77691
ENSG00000255986	0.131449	-0.645635	-0.712662	0.0565922	-0.422271	0.19246	-1.20669	-0.859656	-1.05438	0.0404818	0.306804	0.500034	-0.73225	-0.629642	-0.637243	1.74634	2.17596	1.75032
ENSG00000256073	-0.391397	-0.193077	0.287899	0.598697	-0.0363994	-0.317187	-1.51093	-0.915359	-2.0719	0.492368	0.572202	0.780813	-0.653272	-0.714889	-0.359519	1.45037	1.32103	1.66055
ENSG00000256546	-0.452788	-0.989225	-0.6391	-0.681524	-1.03607	-0.409558	-0.281927	-0.870299	-0.505636	1.43661	0.961846	1.09692	-0.814984	-0.712797	-0.626259	1.55949	1.37197	1.59334
ENSG00000256615	0.0208296	-0.542567	0.150636	0.175193	-0.0812404	-0.346456	-0.837933	-0.795748	-0.615338	0.47268	0.354334	0.708203	-1.30205	-1.3464	-1.16388	1.35324	2.07142	1.72508
ENSG00000257335	1.2901	1.29019	1.36557	1.36609	1.31675	1.42573	-0.880146	-0.964501	-0.728626	-0.346615	-0.442778	-0.460174	-0.839769	-1.08787	-0.946173	-0.506428	-0.366581	-0.484762
ENSG00000257869	-1.29929	-1.01211	-0.923827	-0.636342	1.02988	-0.839444	-1.01612	-0.465514	-0.790317	1.19869	0.656994	1.11983	-0.170443	-0.588133	-0.0250852	0.38938	1.51917	1.85267
ENSG00000258240	-0.845195	-0.696156	-0.604276	-0.693129	-0.549683	-0.636672	-0.347467	-0.72935	-0.695772	0.733256	1.10969	0.63118	-0.720058	-0.657896	-0.630704	1.85875	1.50535	1.96814
ENSG00000258433	-0.5352	-0.5352	-0.5352	-0.5352	-0.5352	-0.5352	-0.5352	-0.5352	-0.5352	0.0684975	-0.154087	0.170247	-0.5352	-0.5352	-0.5352	2.38484	1.92571	2.02719
ENSG00000258474	0.667216	0.902239	0.940009	1.27829	1.41887	1.74451	-0.847057	-1.22489	-1.66562	0.0890067	0.40855	0.0247836	-0.988509	-1.06619	-0.742087	-0.268243	-0.472236	-0.198627
ENSG00000258590	-0.728957	-0.895569	-0.748459	-0.701875	-0.814032	-0.677677	-0.459095	-0.548342	-0.809662	0.583695	0.225323	0.674141	-0.474063	-0.170629	-0.239711	1.87699	2.01953	1.88839
ENSG00000258655	0.382946	0.906557	0.571312	1.23926	1.36024	1.34915	-1.11463	-1.2194	-1.66363	-0.0843166	0.0976547	-0.174983	-1.07943	-1.08476	-1.24986	0.500773	0.664242	0.598859
ENSG00000258701	-1.3602	-1.5306	-0.681399	-0.673827	-0.827591	-0.137336	-0.279582	-0.579458	-0.324502	1.09256	1.06821	0.920484	-0.368209	-0.471626	-0.371543	1.38372	1.30551	1.83538
ENSG00000258789	-0.732899	-1.0074	-0.750677	-0.628006	-0.716298	-0.838806	-0.282093	-0.562858	-0.461286	0.252856	0.456886	0.404246	0.39832	-0.753101	-0.515965	1.86555	1.57419	2.29734
ENSG00000259207	-1.47843	-1.29296	-0.836011	-0.605662	-0.887357	-1.07251	-0.389314	-0.415258	-0.625995	0.507138	0.662444	1.01489	-0.0130954	0.326929	0.395313	1.54183	1.44553	1.72252
ENSG00000259363	-1.25884	-1.44201	-1.11456	-1.09017	-1.04208	-1.02277	-0.0333449	-0.122614	-0.0402363	1.24096	1.18253	0.468399	0.0871415	0.552018	-0.269514	1.56756	1.27722	1.06031
ENSG00000259523	-1.32961	-1.35853	-0.811499	-0.66445	-0.581135	-0.757111	-0.472318	-0.900133	-0.313945	0.607508	0.777179	0.846584	0.24663	-0.0421702	-0.271411	1.6334	1.68538	1.70562
ENSG00000259577	-1.01068	-1.40105	0.0654667	-0.853887	-0.116897	-0.835199	-0.623328	-0.941151	-0.626622	0.818906	0.997791	0.265728	-0.353193	0.024601	-0.509092	1.44197	1.92289	1.73375
ENSG00000259772	-1.01759	-0.443129	-0.0831798	0.1102	0.254342	-0.48564	-0.504815	-1.15326	-1.53989	1.52369	0.542079	1.23507	-0.295819	-0.990327	-1.06788	1.43711	1.28827	1.19079
ENSG00000259802	-0.272823	-1.15048	-0.471011	-0.602295	-0.413681	-0.270534	-0.539204	-1.2851	-0.866411	0.590529	0.183448	0.263522	-0.563624	-0.248523	-0.147072	2.09107	1.82333	1.87887
ENSG00000259823	-0.837423	-0.752524	-1.28128	-1.08001	-1.16194	-0.970059	-0.595892	-0.437747	-0.622085	0.684752	1.06711	0.452711	0.546235	0.395436	-0.0622039	1.7415	1.73196	1.18145
ENSG00000259877	-1.24206	-0.367229	-0.510882	-1.2603	-0.868674	-0.477581	-0.508775	-0.614069	-0.340206	0.721739	0.740656	0.595646	-0.0269022	-1.04562	-0.0395926	1.56465	1.80439	1.8748
ENSG00000260025	-0.161949	-0.0848692	-0.0835953	0.689591	0.731462	0.619591	-0.986916	-0.646056	-1.74207	0.538731	0.201155	0.95088	-1.60228	-1.25383	-0.929437	1.26207	1.55631	0.941207
ENSG00000260063	-0.721496	-1.34882	-1.3904	-0.326944	-0.899856	-1.07844	-0.0261267	-0.408837	-0.321671	1.1656	0.870445	0.771202	-0.360186	-0.290355	-0.253029	1.69468	1.11617	1.80806
ENSG00000260086	-1.46257	-1.46898	-0.925097	-0.569845	-0.929736	-0.79475	-0.877072	-0.360169	0.382441	1.03981	1.05157	0.75665	0.370864	-0.220258	-0.151838	1.78256	1.11292	1.26351
ENSG00000260101	-0.181683	-0.979465	-0.0864752	-0.197384	-0.0732809	-0.642517	-0.575645	-0.37913	-1.01331	1.06517	0.673082	0.102511	-0.976747	-0.685942	-1.27222	2.02259	1.90645	1.294
ENSG00000260328	0.133487	-0.404107	0.363587	0.994975	0.61855	-0.610139	-0.890377	-0.557335	-0.670137	1.04916	0.750529	0.679836	-2.02763	-1.03448	-1.55482	1.08495	1.44714	0.626815
ENSG00000260563	-0.305868	-0.0365197	-0.669279	-1.14068	-0.500521	-0.763765	-0.576264	-0.793199	-0.653369	0.21246	0.137282	0.554075	-0.360301	-0.446867	-0.615501	2.08357	1.99484	1.87991
ENSG00000260805	-0.0175858	0.198844	-0.890986	0.245079	-0.664361	-0.967085	-0.830497	-1.26007	-1.5861	1.01179	-0.696688	0.545906	-0.0591377	0.0790535	0.0361789	1.8497	1.20384	1.80211
ENSG00000260941	-0.812389	-0.812389	-0.637372	-0.468673	-0.768408	-0.725003	-0.511715	-0.467744	-0.774683	0.496748	0.38589	0.0951623	-0.343545	-0.385691	-0.214728	2.32632	1.5073	2.11091
ENSG00000261210	-1.20838	-1.18771	-1.24513	-1.17647	-1.05935	-1.17048	0.162281	0.455208	0.0543104	1.39354	1.51402	1.23369	-0.1571	0.0277236	-0.389392	0.978059	0.871883	0.903303
ENSG00000261534	-1.1701	-1.14562	-0.841673	-0.802609	-1.44323	-0.403636	-0.780812	-0.143208	-0.345068	1.02741	1.00492	0.349066	0.150883	-0.566318	0.502789	1.59436	1.73728	1.27556
ENSG00000261572	-0.868171	-0.961523	-0.445746	-1.06059	-0.515139	-0.534288	-1.09704	-0.590344	-0.35078	0.822173	0.9229	1.0221	-0.583423	-0.590195	-0.175746	1.94258	1.61818	1.44506
ENSG00000261594	-0.580963	-1.18952	-1.14986	-0.858992	-0.203979	-0.779439	-0.7541	-1.21507	-0.891172	0.511618	1.0906	0.506628	0.0818161	0.482105	0.214847	1.43487	1.33392	1.96667
ENSG00000261693	-0.657675	-0.961591	-0.976875	-0.790219	-1.0312	-0.914209	-0.247146	-0.439388	-0.454125	0.309445	0.738026	0.809711	-0.411488	-0.635013	0.253258	1.69337	1.89788	1.81723
ENSG00000262089	-0.860295	-1.04481	-0.926335	-1.14494	-1.21936	-0.290017	0.257742	-0.453054	0.103443	1.50713	1.42021	0.964745	-0.541041	-0.975628	-0.197715	0.538076	1.07142	1.79042
ENSG00000262468	-1.28404	-1.51554	-1.00351	-1.24099	-0.592648	-1.06411	-0.124461	-0.0693593	-0.301806	0.613282	0.542881	0.671885	0.122829	0.122488	0.338268	1.58209	1.51822	1.68451
ENSG00000262585	-1.0339	-1.09022	-1.02974	-0.604871	-0.896569	-0.447988	-0.757418	-0.776029	-0.603497	0.909535	0.665626	1.34842	-0.257492	-0.160741	0.0393212	1.94348	1.26361	1.48848
ENSG00000263004	-1.29796	-1.01448	-1.17834	-0.155235	-0.362547	-0.659109	-0.668033	-0.365893	-0.571191	0.665765	0.767397	0.921335	-0.881936	0.0068863	-0.285412	1.54502	1.64376	1.88996
ENSG00000263567	-0.59278	-0.59278	-0.501097	-0.59278	-0.59278	-0.413555	-0.56055	-0.59278	-0.514979	0.125478	-0.0441398	0.0871997	-0.553328	-0.461577	-0.510141	1.77497	2.25537	2.28025
ENSG00000265933	-0.832624	-0.832624	-0.548052	-0.508176	-0.832624	-0.669398	-0.745236	-0.602013	-0.590191	0.824503	0.163887	0.389523	-0.358058	-0.166178	-0.470361	1.7098	1.70609	2.36173
ENSG00000266200	-0.875238	-1.1573	-1.41621	-1.3001	-1.30328	-1.45649	-0.088109	0.29216	0.13691	0.922255	1.22232	0.86761	0.361045	-0.111086	0.623955	1.07838	0.947256	1.25593
ENSG00000266401	-0.335413	-0.605343	-0.564546	0.0588234	0.154388	0.0650819	-1.20005	-1.19265	-1.00535	0.474595	0.444856	0.530554	-0.828064	-0.649264	-0.738483	1.83333	2.13316	1.42438
ENSG00000266903	1.05712	1.34366	0.902307	0.930845	1.03361	0.385499	-1.00524	-1.16913	-0.546359	0.557305	0.396911	-0.20322	-0.329743	-2.1572	-1.66064	0.313097	-0.351482	0.502662
ENSG00000266904	-1.08729	-0.33366	-1.38369	-0.968036	-0.811861	-0.8983	0.00878104	-0.834002	-0.629199	0.866288	0.619785	0.906169	0.193019	-0.808522	0.563697	1.77953	1.09442	1.72286
ENSG00000267365	-1.11945	-0.967662	-0.957634	-1.15685	-0.64689	-0.42005	-0.148789	-0.149177	-0.786227	1.06014	0.969434	1.09185	-0.148654	-0.328156	-0.878309	1.32	1.45515	1.81129
ENSG00000267372	-0.117357	-0.600012	-0.223183	-0.899446	-0.486088	-0.991401	-0.716286	-1.21162	-0.571237	-0.184241	0.210632	0.413065	0.205157	-0.833029	0.2281	1.7044	1.98117	2.09137
ENSG00000267475	-0.674406	-1.01097	-0.938893	-0.527505	-0.662921	-0.716099	-0.579691	-0.429523	-0.332554	0.316689	0.337576	0.102282	-0.398738	-0.280766	-0.24569	1.79231	2.02925	2.21965
ENSG00000267767	-1.11512	-0.888862	-0.668204	-0.975643	-0.757744	-0.311648	-0.859767	-0.514964	-0.733539	0.89591	0.803115	1.11463	0.0726731	-0.0957904	-0.710679	0.944218	2.01865	1.78276
ENSG00000268460	0.782034	0.579696	0.589387	0.821183	1.34952	1.10965	-1.14364	-0.633879	-1.10401	0.758416	0.518738	0.625699	-1.26961	-1.72021	-1.64647	0.518552	0.288755	-0.423813
ENSG00000268584	-0.0434643	-0.813383	-0.736515	-0.465291	0.265141	-0.854927	-1.07416	-0.687159	-1.60666	0.745764	0.157405	1.10013	-0.539914	0.430852	-0.488806	2.34283	1.15063	1.11753
ENSG00000269837	-0.176312	-0.940322	-0.585416	-0.366511	0.799258	-0.595234	-1.60759	-0.683736	-0.316031	1.3672	0.0493059	0.526383	0.28195	-1.10652	-1.09483	1.85668	1.3496	1.24213
ENSG00000269993	-0.567417	-0.567417	-0.567417	-0.567417	-0.567417	-0.567417	-0.553046	-0.567417	-0.567417	0.105237	0.123619	0.225188	-0.549826	-0.537937	-0.548902	1.9834	2.09282	2.19877
ENSG00000270021	-1.12082	-0.912165	-0.746149	-0.357587	-0.992488	-0.965563	-0.347204	-0.437801	-0.185013	1.01404	0.426674	0.558019	-0.562627	-0.569499	-0.194892	2.0084	1.71511	1.66957
ENSG00000270175	-0.453539	-0.417959	-0.471294	-1.14537	-0.853762	-0.764638	-0.170529	-1.07389	-0.707432	1.23333	0.809262	0.363055	0.478367	-1.21513	-0.364702	1.16374	2.06259	1.5279
ENSG00000270362	-1.44969	-0.911746	-0.913321	-0.755394	-0.668706	-0.28215	-0.94373	-0.363688	-0.238833	0.360426	0.484689	1.1559	-0.215521	-0.583512	0.338299	1.79451	2.11447	1.078
ENSG00000270964	-0.918856	-0.902679	-0.682897	-0.623799	-0.738965	-0.161873	-0.549063	-0.941771	-0.870264	0.818634	0.978025	1.17276	-0.445935	-0.777025	-0.265466	1.76439	1.44142	1.70337
ENSG00000271122	-1.16934	-1.07117	-0.911376	-0.689875	-0.823692	-0.757454	-0.508563	-0.585819	-0.613633	0.773309	0.693262	0.91871	-0.21423	-0.070364	-0.150313	1.7806	1.67075	1.72919
ENSG00000271447	-0.332294	-0.701952	-0.0107124	-0.668667	-0.719722	-0.479721	-1.38439	-0.986483	-1.21993	0.908673	0.827307	1.02926	-0.309325	-0.208904	-0.573491	1.61781	1.67069	1.54186
ENSG00000271614	-0.790978	-0.643313	-1.1659	-0.717279	-0.689301	-0.948803	-0.295625	-0.376196	-0.477162	0.714216	0.979654	1.17769	-0.593349	-0.547096	-0.573886	1.992	1.68036	1.27497
ENSG00000271646	-1.18084	-0.852075	-0.744656	-0.653083	-1.11638	-1.28236	-0.395445	-0.387745	-0.324063	0.523327	0.822999	0.382894	0.0930978	-0.253145	0.121979	1.47599	2.13726	1.63225
ENSG00000271780	-1.30683	-0.105117	-1.07839	-0.294202	-0.659397	-0.126344	-0.441109	-0.91206	-1.54216	0.376761	1.13063	0.699432	0.286919	-0.503396	-0.346244	1.77468	1.42327	1.62356
ENSG00000271826	0.383257	-0.0219962	0.139537	-0.468286	-0.197972	-0.0956221	-0.619551	-0.666242	-1.35267	-0.0116462	0.661068	0.637114	-0.316003	-2.29105	-0.468218	1.52473	1.29174	1.87181
ENSG00000272009	-0.812393	-1.31894	-0.83356	-0.303278	-0.474209	0.0136967	-0.58695	-1.07548	-0.442482	1.08615	1.5635	0.236802	-0.148119	-0.728601	-0.768607	1.60901	1.61064	1.37283
ENSG00000272031	-0.887765	-1.24186	-1.08718	-0.936897	-0.673218	-0.660903	-0.0915806	-0.374365	-0.348646	0.709524	0.956385	1.03169	-0.213734	-0.667392	-0.473835	1.47525	1.69524	1.78929
ENSG00000272068	-1.23588	-1.39094	-1.32824	-1.13203	-1.40256	-1.25317	0.2871	0.12514	0.253223	0.860023	0.861153	0.896731	0.283404	0.309104	0.304922	1.24501	1.11484	1.20218
ENSG00000272121	-0.385017	-0.0499685	0.0178475	0.391343	0.14276	0.54953	-1.08128	-1.17714	-1.445	1.35684	0.362141	0.280669	-1.35847	-1.04888	-0.783044	1.7366	1.28023	1.21084
ENSG00000272275	-0.839801	-0.998921	-0.621514	-0.646832	-0.316834	-0.465004	-0.972783	-0.487577	-0.557623	1.14184	1.30723	0.363966	-1.11836	-0.383371	-0.223059	1.16108	1.66897	1.98859
ENSG00000272288	-0.492853	-1.24918	-0.133271	-0.517778	0.089413	-0.731377	-1.04029	-0.557384	-0.981435	1.68007	0.362639	0.116066	0.0103767	-0.356369	-0.905326	1.39383	1.07888	2.23399
ENSG00000272476	-0.520332	-0.654592	-0.957075	-1.21774	-1.21278	-0.495086	-0.382264	-0.612914	-1.03721	0.818449	0.661513	-0.135556	-0.285531	0.441846	0.480886	1.66821	1.36362	2.07656
ENSG00000272482	0.463436	-0.141982	-0.799268	-0.4135	-0.563195	-0.312564	-0.771543	-0.65288	-0.175226	0.931255	1.28358	0.773181	-1.78514	-1.30064	-0.743892	1.34581	1.56425	1.29833
ENSG00000272523	0.426039	-0.957187	-0.442368	-1.56377	-0.828528	-0.304095	-0.746883	-0.798645	-1.08499	0.601862	0.45448	0.789456	-0.00280234	0.604334	-0.666392	2.02133	1.92061	0.577555
ENSG00000272583	-1.07109	-1.18736	-0.708121	-0.571723	-1.23362	-0.339176	-0.291469	-0.253413	-0.204562	0.81994	0.553562	1.2784	-0.972311	0.259978	-0.793266	1.60215	1.30899	1.80309
ENSG00000272686	-1.12453	-0.881863	-0.889471	-0.989136	-0.764776	-0.661705	-0.405807	-0.670028	-0.687035	0.474743	0.990013	0.647003	-0.530751	0.179204	0.142861	2.07787	1.64509	1.44831
ENSG00000272791	-0.508229	-1.02978	-1.28076	-0.565985	-1.06987	-0.986345	-0.431695	-0.378803	-0.368961	1.04402	0.911477	0.286229	-0.261408	-0.528196	0.0969928	1.4622	2.05637	1.55274
ENSG00000272870	-0.612374	0.314449	-0.311109	-0.597823	-0.870681	0.414736	-0.758585	-0.990536	-1.27225	0.164453	0.908402	-0.0444773	-0.778582	-0.552256	-0.442428	1.74076	1.54967	2.13864
ENSG00000272899	-1.29607	-1.01439	-0.999542	-1.07573	-1.13065	-1.18687	-0.270619	-0.122249	-0.17985	0.88898	1.23349	0.706519	0.0662782	-0.0757029	0.0592092	1.2954	1.63507	1.46672
ENSG00000272902	-0.433173	-0.518266	-0.8038	-0.212168	0.39467	-0.176098	-1.75678	-0.600354	-0.920286	0.693981	0.820637	0.0744426	-0.998481	0.0124201	-0.682227	1.74758	1.50966	1.84824
ENSG00000273151	-1.01951	-1.48094	-0.945448	-0.860787	-1.0494	-0.879298	0.0502842	-0.229634	-0.320767	1.6842	0.578488	1.06229	0.178188	-0.238994	-0.471075	1.18963	0.998534	1.75423
ENSG00000273382	-1.46265	-0.942074	-0.950213	-0.4662	-0.401924	-0.720675	-0.208865	-0.578344	-0.300094	1.0416	1.14389	1.19962	-0.48845	-0.875181	-0.457218	1.54066	1.42417	1.50195
ENSG00000273456	-0.231526	-0.615478	-0.41858	-0.590844	-0.436273	0.143351	-0.926315	-0.622944	-1.33255	0.11354	-0.0140452	0.205304	-0.153058	-0.0354558	-0.984523	2.29329	1.79319	1.81291
ENSG00000273702	-0.769257	-0.705891	-0.201881	-0.0278273	0.253175	-0.910036	-0.919668	-1.0857	-1.28192	0.725202	0.346947	-0.0277744	-0.0135369	-0.666787	-0.235769	1.87073	1.8232	1.8268
ENSG00000273783	-1.38396	-0.650813	-1.03663	-1.20579	-0.347603	-0.648836	-0.704447	-0.265484	-0.56537	0.90054	0.37339	0.514947	0.265644	-0.131994	-0.357567	1.99701	1.54107	1.70589
ENSG00000273888	0.650931	0.51155	0.652022	-0.592386	-0.687052	-0.849012	-1.01702	-0.689541	-1.97804	-0.460561	0.741129	0.351674	-0.286348	-0.403523	-0.573853	1.82454	1.08677	1.71873
ENSG00000274180	-1.365	-1.29218	-1.22844	-1.00789	-0.980732	-1.07918	-0.161588	0.00348093	-0.00178859	0.823435	0.725218	0.79394	0.107405	0.0583985	0.0432476	1.52263	1.55201	1.48703
ENSG00000274286	-1.17821	-0.772766	-0.969702	-1.13953	-0.97247	-0.891292	-0.341457	-0.509991	-0.506673	0.403474	0.45865	0.340914	0.576147	-0.0236351	0.258263	1.50716	2.1714	1.58972
ENSG00000274588	-0.531755	-0.585854	-0.585854	-0.585854	-0.585854	-0.538061	-0.585854	-0.566263	-0.585854	0.18383	-0.0566248	0.188555	-0.503736	-0.516621	-0.436858	2.14229	1.89983	2.25054
ENSG00000274827	-0.680696	-0.577259	-0.881142	-0.417372	-1.08783	-0.790901	-0.500717	-0.8982	-0.63139	0.454569	0.500381	0.698619	-0.547233	-0.292469	0.0105032	1.89679	1.71451	2.02984
ENSG00000274922	-0.536097	-0.767019	-0.284628	-1.00829	-0.473443	-0.551852	-0.749549	-1.2154	-0.776535	0.924295	0.91526	0.693295	-0.319115	-1.09173	0.257441	1.61296	1.54073	1.82968
ENSG00000275216	-0.181673	0.085949	-0.189986	0.737836	0.51068	0.660488	-0.860669	-0.861013	-1.12566	0.677346	0.530744	0.608521	-1.56085	-1.50541	-1.42614	1.25827	1.40311	1.23844
ENSG00000275481	-1.06781	-0.509324	-1.08337	-1.0231	0.0362429	-0.876598	-0.337887	-0.0740832	-0.88354	0.751554	0.884319	0.58825	-0.117351	-0.285377	-1.09997	1.52155	1.81118	1.76533
ENSG00000275765	-0.487886	-0.699143	-0.65369	0.509193	0.356119	0.141222	-1.19031	-1.47962	-0.834622	1.03967	0.88978	0.767275	-0.820101	-0.764962	-1.08179	1.30409	1.37435	1.63042
ENSG00000276203	-0.128768	-0.14107	-0.817312	-0.657803	0.1654	-0.102401	-1.32899	-1.71428	-0.158425	1.12295	-0.350094	0.176059	0.102013	0.372057	-1.18171	2.20869	1.6011	0.832578
ENSG00000276476	-0.977388	-1.17393	-1.40454	-0.473955	-0.773556	-0.456187	-0.450025	-0.722145	-0.97063	0.46035	0.810015	0.442135	0.316208	0.252723	0.00119123	1.82694	1.71802	1.57477
ENSG00000276547	-1.38816	-1.58639	-1.2411	-0.55028	-0.935809	-0.668378	-0.282394	-0.0609911	-0.144859	0.927528	0.932601	0.882112	-0.0945291	-0.206894	-0.0586275	1.44273	1.37422	1.65921
ENSG00000276791	-0.658519	-1.25596	-1.05385	-0.900754	-0.95134	-0.361771	-0.51009	-0.861807	-0.411366	0.319572	0.709414	0.714092	0.0503094	-0.311768	0.110785	1.73341	1.77865	1.86099
ENSG00000276846	-0.523727	-0.365552	-0.594401	-1.05261	-0.193081	-0.6831	-0.49693	-1.04187	-0.826601	0.236779	0.260197	0.59208	-0.146001	-0.456835	-0.557465	1.62858	2.24681	1.97373
ENSG00000276851	-1.03209	0.436249	-0.434084	0.481566	0.302562	0.630589	-0.381081	-0.928012	-0.992229	0.832177	1.93012	0.982319	-0.932556	-1.62932	-1.20849	1.44694	0.608285	-0.112947
ENSG00000276900	-0.427351	-0.53508	-0.662707	-0.590546	-0.581575	-0.221837	-0.640757	-1.14096	-0.88677	0.769002	0.962081	0.718906	-0.761041	-0.534921	-0.759402	1.9061	1.77259	1.61426
ENSG00000277159	-0.948744	-0.941672	-1.18208	-0.964103	-0.853658	-0.660801	-0.519618	-0.568132	-0.275351	0.819511	0.687283	0.571759	0.0998223	-0.552468	0.0478811	1.9977	1.71	1.53268
ENSG00000277200	-1.03826	-1.00591	-0.976395	-1.15437	-1.1837	-0.947694	-0.090024	-0.704487	-0.773247	0.215929	0.737714	0.465609	0.49222	0.650974	0.617668	1.47885	1.53022	1.6849
ENSG00000277287	-1.23888	-0.902751	-1.18745	-1.22489	-1.1581	-1.12072	-0.102062	-0.599325	-0.0018478	0.482821	0.929595	0.864837	0.138887	0.322484	0.353727	1.63595	1.57908	1.22865
ENSG00000278041	-0.742991	-0.60275	-0.989861	-1.18415	-0.798777	-0.577753	-0.835389	-0.596945	-0.929915	0.360412	0.734998	0.3943	0.284261	0.361661	-0.243276	1.89246	1.5125	1.96121
ENSG00000278709	0.441148	0.650075	0.446738	1.02452	1.16908	0.823067	-1.73983	-0.973616	-1.5092	-0.0413524	0.23793	0.253102	-1.34541	-1.29321	-0.845485	1.01912	1.0172	0.666115
ENSG00000278978	-1.19197	-1.2079	-0.900414	-0.862624	-0.941402	-1.01588	-0.370292	-0.718098	-0.405841	0.28861	0.84425	0.989628	0.276946	0.356657	0.10094	1.494	1.25541	2.00798
ENSG00000279108	-0.415148	-1.00617	-1.02677	-1.50849	-0.746514	-0.916653	0.191792	-1.30007	-0.0904549	0.849437	0.735802	1.35571	-0.360644	0.00102684	0.227438	1.87108	0.693617	1.445
ENSG00000279253	-1.06431	-1.54561	-1.09802	-0.952642	-1.1637	-0.843998	0.134672	-0.455932	-0.144079	0.173567	1.00908	1.19429	0.192991	0.0643511	0.294831	1.67834	0.793394	1.73279
ENSG00000279602	-1.34078	-1.25559	-1.24046	-0.875046	-0.831982	-0.652982	-0.870161	-0.211604	-0.300797	0.680224	0.374159	0.66791	0.672535	0.300767	0.240047	1.74549	0.993924	1.90435
ENSG00000279673	-0.922558	-1.17431	-1.20654	-1.11291	-0.915029	-0.0912979	-0.823826	-0.332318	-0.765754	0.304294	0.975941	0.674189	0.69485	0.0013639	-0.122322	1.87052	1.57188	1.37383
ENSG00000279711	-0.76173	-0.765558	-0.794025	-0.76508	-0.765481	-0.6818	-0.694638	-0.747735	-0.794025	0.74609	0.324225	0.592174	0.255273	-0.47982	-0.274317	1.83658	1.75672	2.01316
ENSG00000279806	1.227	1.14772	1.18492	1.45979	1.48695	1.41964	-1.07489	-1.00548	-0.943415	-0.320878	-0.338676	-0.362524	-0.857315	-0.968714	-0.95188	-0.481224	-0.253847	-0.367175
ENSG00000279879	-0.47398	-0.97054	-0.82651	-0.306694	-0.832069	-0.361468	-0.601556	-0.56519	-0.178328	0.25245	0.965715	0.423421	-0.860244	-0.309197	-0.876751	2.21211	2.08602	1.22281
ENSG00000280426	-1.17278	-0.504287	-0.622328	-0.367316	-0.606064	-0.466352	-0.862175	-1.37783	-0.969148	1.35676	1.21497	1.18589	-0.211456	-0.0791226	-0.474026	1.46201	0.778832	1.71442
ENSG00000280649	-0.820804	-1.00448	-1.27886	-0.888418	-0.612395	-1.17764	-0.462425	-0.257612	-0.381458	0.448883	1.03881	0.515999	-0.101996	0.0953232	-0.302224	1.82762	1.5126	1.84908
ENSG00000281186	-0.783712	-0.968901	-0.55879	-0.893839	-0.565178	-0.694962	-0.553991	-0.836774	-0.675927	0.748886	1.11391	0.679143	-0.560071	-0.40215	-0.255212	2.12429	1.53302	1.55026
ENSG00000281189	-1.24491	-1.15819	-1.33347	-1.12495	-0.649768	-0.595083	-0.239256	-0.169409	-0.272885	0.686504	0.639275	0.708293	-0.119807	0.145315	-0.337578	1.68055	1.83883	1.54655
ENSG00000281376	0.094789	-0.527367	-0.342816	0.110627	0.122777	0.404164	-1.57708	-1.17597	-1.12002	1.0152	0.40035	1.17368	-0.811567	-0.772737	-1.21741	1.31856	1.36211	1.54272
ENSG00000281852	-0.779621	-0.758752	-0.779621	-0.779621	-0.758695	-0.779621	-0.692514	-0.615644	-0.590939	1.0868	1.08752	1.29753	-0.605776	-0.319412	-0.667993	1.65876	1.53574	1.46186
ENSG00000282842	-0.547433	-0.595105	-0.595105	-0.595105	-0.595105	-0.595105	-0.595105	-0.595105	-0.595105	-0.130342	0.303408	0.715376	-0.595105	-0.595105	-0.443815	2.17655	2.14715	1.73015
ENSG00000283093	-1.06129	-1.01926	-0.893579	-1.06129	-0.977455	-1.0192	-0.636776	-0.456148	-0.849395	1.06354	0.613312	0.582188	0.337832	0.407529	0.346045	1.21367	1.85778	1.5525
ENSG00000283537	-0.538561	-1.22468	-1.16141	-0.596366	-0.406207	-0.578958	-0.572097	-0.758245	-0.866648	0.864763	0.888805	0.801377	-0.109724	-0.486454	-0.38581	1.73067	1.67859	1.72095
ENSG00000284428	0.200464	0.231455	-0.662389	-0.0517495	-0.391279	0.181232	-1.54668	-0.784212	-0.794161	1.44113	0.293567	0.193006	-0.985553	-1.47785	-0.452001	1.45872	1.61509	1.53121
ENSG00000284968	1.05029	0.0429258	0.508103	1.4242	0.478188	0.472826	-1.10644	-0.621534	-1.33498	0.752692	0.831984	0.616746	-1.4158	-1.61726	-1.61518	0.311344	0.449336	0.772558
ENSG00000285872	-1.3731	-0.62848	-1.11458	-1.04783	-0.90562	-0.680397	-0.717464	-0.290616	-0.632842	0.840025	0.521529	0.794425	0.246049	0.455067	-0.291568	1.17101	1.61905	2.03534
ENSG00000285898	-0.549073	-0.549073	-0.523139	-0.523063	-0.523424	-0.549073	-0.512943	-0.528184	-0.527084	-0.0948472	0.230037	-0.116572	-0.526875	-0.549073	-0.502576	2.35311	1.84986	2.14199
ENSG00000001561	-1.48793	-1.73238	-1.57395	-1.0486	-0.942515	-0.86191	0.249041	0.136372	0.121546	0.754876	0.782759	0.712324	0.462542	0.437149	0.449126	1.20465	1.20707	1.12984
ENSG00000001626	-0.955381	-1.49023	-1.15343	-0.271989	0.21638	-0.0827831	-0.665501	-0.183352	-0.276152	1.42436	1.28494	1.4341	-0.831142	-1.0592	-0.726207	0.895316	1.21716	1.22311
ENSG00000002726	-1.0185	-0.989687	-1.02039	-0.772688	-0.521887	-0.803021	-0.523838	-0.766652	-0.787572	1.08228	1.24347	1.03638	-0.100978	-0.323508	-0.296265	1.46638	1.60597	1.49051
ENSG00000004799	-1.56682	-1.57048	-1.46862	0.210574	0.405212	0.388441	-0.579123	-0.749336	-0.712906	0.868631	0.864501	0.855302	-0.322173	-0.368965	-0.339971	1.33824	1.33431	1.41318
ENSG00000004846	-0.948307	-0.410468	-0.922866	0.0696879	-0.167358	-0.494433	-0.815403	-0.784709	-0.666806	1.14907	1.74463	1.35535	-0.824943	-0.927009	-0.963072	0.984892	1.34764	1.27411
ENSG00000005471	-0.987215	-1.06792	-1.17258	-0.718194	-0.531811	-0.383655	-0.668521	-0.476714	-0.861987	1.39612	1.12285	0.956268	-0.0937363	-0.458634	-0.481259	1.33028	1.60907	1.48764
ENSG00000005981	-0.857439	-0.677387	-0.401614	0.429666	0.932045	0.734262	-1.20949	-1.34724	-1.28382	1.15068	1.26436	1.16324	-0.45174	-1.15324	-0.939577	0.651436	1.09108	0.904759
ENSG00000006016	-1.16205	-1.14388	-0.992242	-0.450982	-0.348455	-0.314888	-1.14883	-0.881028	-0.711878	0.759537	0.839922	0.708819	-0.0418996	0.0335156	-0.193292	1.75918	1.60462	1.68383
ENSG00000006047	-0.618371	-0.773108	-1.14468	0.731264	1.16418	0.63226	-1.19853	-1.33812	-1.22087	0.676245	0.544038	0.725707	-0.639028	-0.764925	-0.646706	1.39309	1.2591	1.21845
ENSG00000006747	-0.740635	-0.794246	-0.671327	0.250105	0.351839	0.250567	-0.973568	-1.10567	-0.923308	0.958925	1.00255	0.821338	-0.894338	-1.06646	-0.940181	1.51683	1.51886	1.43873
ENSG00000007062	-0.83342	-0.800389	-0.723072	-0.64777	-0.507582	-0.370405	-0.877258	-0.487386	-0.588912	0.142247	0.789243	0.915271	-0.232008	-0.657611	-0.704191	1.67147	1.77457	2.1372
ENSG00000007129	-0.83224	-0.80119	-0.873449	-0.763845	-0.660638	-0.660883	-0.576798	-0.727694	-0.433181	0.759694	1.00982	1.11935	-0.77976	-0.56833	-0.237742	1.53855	1.51258	1.97576
ENSG00000007171	-1.36293	-1.56809	-1.30249	-0.704611	-0.927958	-0.899995	-0.345122	-0.400806	-0.282671	0.542757	0.32117	0.691566	0.597957	0.849368	0.503714	1.40361	1.19654	1.68798
ENSG00000007314	-1.11993	-1.08864	-1.15633	-0.958152	-0.973412	-1.08848	-0.346168	-0.368107	-0.422793	0.841239	0.828469	0.994939	0.0856219	0.11799	-0.0256736	1.45554	1.5175	1.70639
ENSG00000007516	-1.1517	-1.37869	-1.31117	-0.868727	-0.69501	-0.904593	-0.395774	-0.378674	-0.457773	0.684061	0.799398	0.642159	0.113425	0.294392	0.158003	1.60792	1.59838	1.64437
ENSG00000008277	-1.57545	-1.45536	-1.59933	-0.962941	-0.81522	-0.827128	-0.185954	-0.0542477	-0.0447018	0.861774	0.837555	0.768043	0.411807	0.392651	0.36066	1.2978	1.28552	1.30453
ENSG00000008311	-1.33749	-1.15037	-1.34752	-0.766119	-0.946946	-0.774822	-0.283766	-0.535536	-0.523	0.854774	0.849723	0.87627	0.100388	0.352236	0.0533665	1.54248	1.49991	1.53644
ENSG00000009694	-0.737129	-0.737129	-0.737129	-0.632351	-0.679278	-0.707777	-0.66294	-0.652134	-0.545607	0.636056	0.793423	0.792809	-0.503133	-0.628138	-0.54211	1.82638	1.84514	1.87104
ENSG00000010310	-1.54666	-1.62663	-1.42911	-0.824139	-0.690524	-0.837731	0.029479	-0.0115165	0.0999185	0.872446	0.985991	0.966013	-0.000975784	-0.0665873	0.0772054	1.33223	1.2069	1.4637
ENSG00000010438	0.111938	-0.268277	-0.0985162	1.25778	1.50713	1.2678	-1.74883	-1.5057	-1.45293	0.334607	0.319543	0.497211	-0.921301	-0.658	-0.791804	0.971709	0.608818	0.568819
ENSG00000010810	-1.71989	-1.67954	-1.35451	-0.585349	-0.450789	-0.708898	-0.253856	-0.163427	-0.326717	0.866861	0.959362	0.964808	0.141684	0.0746263	0.183856	1.29823	1.34864	1.40492
ENSG00000011201	-0.861617	-0.922515	-0.86935	-0.633209	-0.713641	-0.647932	-0.725663	-0.678503	-0.713757	0.630052	0.743437	0.773476	-0.279801	-0.339201	-0.239135	1.92138	1.85447	1.70151
ENSG00000011347	-1.6565	-1.62315	-1.40288	-0.361455	-0.491982	-0.625319	-0.488389	-0.598076	-0.431554	0.854556	0.757137	0.888303	0.315938	0.326203	0.433546	1.43608	1.32609	1.34145
ENSG00000011422	-0.978384	-0.920665	-1.12504	0.987921	0.816337	0.945894	-0.991797	-1.09118	-1.25178	0.968659	0.91744	0.756018	-0.716384	-0.791421	-0.772169	0.910702	1.22373	1.11211
ENSG00000012124	-1.36719	-1.46009	-1.61673	-0.179396	-0.215496	-0.399335	-0.750249	-0.611137	-0.435666	0.992744	0.936438	0.942837	-0.119056	-0.0175705	-0.0307579	1.47335	1.45263	1.40468
ENSG00000012779	-0.69965	-0.790193	-0.764059	-0.151922	-0.137613	0.0749825	-0.935403	-1.346	-1.00203	0.9942	1.00072	1.06706	-0.7575	-0.680485	-0.499424	1.53563	1.62223	1.46946
ENSG00000013725	-1.35713	-1.19005	-1.09039	-0.453541	-0.413142	-0.517618	-0.176479	-0.50423	-0.624255	0.996012	1.12657	0.962046	-0.0201901	-0.6044	-0.68299	1.08545	1.59866	1.86569
ENSG00000021300	-1.58498	-1.61013	-1.42951	-1.06585	-1.23905	-1.00434	0.28782	0.15824	0.300919	0.773367	0.781464	0.751076	0.618012	0.595718	0.642635	0.981583	1.03208	1.01094
ENSG00000021645	-0.410782	-0.384646	-0.355337	0.259317	0.0469833	-0.100323	-1.06334	-1.2409	-1.09094	0.454824	0.30798	0.615806	-0.882788	-0.881991	-0.708323	1.79099	1.94806	1.6954
ENSG00000026751	-1.46986	-1.47507	-1.39873	-0.0893718	-0.182287	-0.272066	-0.615829	-0.539947	-0.237766	1.53591	1.52279	1.46193	-0.235096	-0.383986	-0.434918	0.854547	1.03946	0.920297
ENSG00000038295	-1.06297	-1.41484	-1.67125	0.0655789	0.036372	-0.421291	-0.756808	-0.885747	-0.409865	1.40791	1.0225	1.68453	-0.124283	-0.179425	-0.341688	0.766375	1.40641	0.878498
ENSG00000039068	0.638072	0.719614	0.767282	1.48453	1.5207	1.47604	-0.526018	-0.569417	-0.461035	0.422347	0.313161	0.362273	-1.47232	-1.48645	-1.49556	-0.575686	-0.547521	-0.570021
ENSG00000040731	-1.12538	-1.16999	-1.17821	-0.807113	-0.543608	-0.581976	-0.76046	-0.25033	-0.466592	1.06365	0.940122	0.807468	-0.161867	-0.302408	-0.340579	1.60364	1.66223	1.61141
ENSG00000041982	-0.96725	-0.932795	-0.831105	-0.0436424	-0.401348	-0.0183222	-0.880213	-1.16987	-0.856473	1.20745	1.0935	0.987511	-0.636158	-0.720681	-0.34003	1.59825	1.49386	1.41732
ENSG00000042980	-1.35105	-1.51752	-1.29128	-0.574191	-0.465555	-0.388192	-0.411436	-0.36131	-0.447833	1.23208	1.17378	1.21548	-0.162058	-0.435965	-0.219137	1.34905	1.2167	1.43843
ENSG00000047936	-0.296046	0.14383	-0.545904	1.78912	1.43826	1.8032	-1.13683	-1.01464	-1.17459	0.547972	0.525626	0.230876	-1.23489	-0.434406	-1.2266	0.452646	-0.327094	0.45948
ENSG00000049192	-1.21889	-1.20177	-1.15201	-0.666408	-0.866358	-0.879647	-0.44362	-0.421198	-0.39629	0.919571	0.880264	0.802591	0.206179	-0.434739	0.0559249	1.58446	1.54269	1.68925
ENSG00000050405	-1.89029	-1.71307	-1.61084	-0.337036	-0.0660999	-0.192271	-0.305921	-0.274125	-0.268088	0.942912	0.877648	0.953178	0.146177	0.00530277	-0.100543	1.28284	1.32483	1.2254
ENSG00000050438	-1.46635	-1.45696	-1.48452	-0.680132	-0.75367	-0.813794	-0.29357	-0.233951	-0.184535	0.874987	0.912034	0.928683	0.106225	0.15912	0.091129	1.40961	1.44847	1.43723
ENSG00000054356	-0.741776	-0.888817	-1.09437	-0.0539684	-0.0675637	-0.215127	-0.722413	-0.7799	-0.923159	1.21111	1.10717	0.925581	-0.750708	-1.1143	-0.406763	1.28514	1.75355	1.47632
ENSG00000055118	-1.87754	-1.30201	-1.17882	-0.532094	-0.238944	-0.643788	-0.463545	-0.563403	-0.495836	0.845494	1.04459	0.883303	0.141476	-0.0495417	0.105788	1.48076	1.42913	1.41498
ENSG00000057294	-0.482512	-0.691785	-0.496332	0.825013	1.00904	0.780587	-1.29464	-1.47137	-1.52927	0.626752	0.782263	0.807906	-0.663583	-0.891505	-0.784737	1.23203	1.20644	1.0357
ENSG00000057704	-1.54565	-1.45028	-1.49061	-0.868958	-0.670428	-0.85829	-0.338174	-0.127976	-0.255115	0.930429	0.87059	0.922909	0.210358	0.313685	0.334998	1.29359	1.46824	1.26068
ENSG00000058085	0.36991	0.417351	0.465443	1.49439	1.46221	1.45722	-1.16041	-1.27566	-1.34047	0.540122	0.431943	0.315898	-1.35777	-1.20438	-1.11485	0.24038	0.146109	0.112562
ENSG00000059804	-0.932581	-0.824064	-0.84693	0.289485	0.278042	0.315333	-1.17818	-1.08911	-1.1026	0.898415	0.908758	0.969469	-0.735349	-0.695315	-0.701172	1.48079	1.53883	1.42617
ENSG00000060140	-1.57096	-1.43699	-1.48392	-0.356881	-0.559799	-0.561322	0.140597	-0.108547	-0.13196	1.36503	1.46731	1.44599	-0.286977	-0.493358	-0.337404	0.81719	1.21555	0.876467
ENSG00000060566	-0.787849	-0.598208	-0.401516	-0.296045	-0.0413118	-0.307226	-0.873219	-1.0621	-0.844434	0.476969	0.690675	0.719323	-0.790198	-0.571975	-0.826685	1.76512	2.06667	1.682
ENSG00000060709	-0.724389	-0.758911	-0.637491	-0.607512	-0.359327	-0.638946	-0.737338	-0.709429	-0.706835	0.695611	0.949644	0.506823	-0.579088	-0.628191	-0.596143	1.92871	2.02717	1.57565
ENSG00000060718	-0.435247	-0.257564	-0.466236	1.09381	0.980688	0.947964	-1.07555	-0.838185	-0.948192	1.20743	1.18509	1.12243	-1.32267	-1.14172	-1.61782	0.626806	0.676113	0.262849
ENSG00000061918	-1.53014	-0.980059	-1.2428	-0.941285	-0.988385	-1.00891	-0.198092	-0.411452	-0.41778	0.728778	0.542492	0.75294	0.448468	0.233743	0.413416	1.58017	1.60136	1.41754
ENSG00000064205	-0.0284409	-0.171227	-0.247056	1.58543	1.47085	1.4132	-1.29786	-1.1383	-1.19025	0.800712	0.679315	0.640202	-1.06043	-1.24875	-1.15576	0.334258	0.35887	0.255244
ENSG00000064300	-1.24029	-1.17785	-1.23976	-0.758925	-0.79779	-0.839896	-0.572753	-0.581717	-0.482662	1.00939	1.02371	1.0651	0.0619415	-0.0125157	0.128757	1.47751	1.47185	1.46589
ENSG00000064989	-1.07229	-1.38774	-1.18849	-0.793567	-0.988021	-0.913328	-0.156916	-0.417824	-0.36573	0.843826	0.927222	1.01473	-0.128818	-0.12186	0.140292	1.53915	1.59263	1.47674
ENSG00000065621	-1.36508	-1.71428	-1.40866	-0.66122	-0.729813	-0.933777	-0.288372	-0.178342	-0.259032	1.2068	1.12299	0.91609	-0.0498364	0.456908	0.316151	1.37876	1.19818	0.992539
ENSG00000067445	-1.54191	-1.4749	-1.42779	-0.996505	-0.881772	-1.01968	-0.0809337	-0.037641	-6.09523e-05	1.02931	0.997476	0.885099	0.381543	0.243278	0.262063	1.24824	1.14877	1.26542
ENSG00000067798	0.311422	0.765394	0.52907	1.44624	1.40047	1.61523	-0.852849	-0.896095	-0.849357	0.569942	0.326762	0.562934	-1.59073	-1.26021	-1.44938	-0.248678	-0.294433	-0.0857279
ENSG00000067840	-1.35149	-1.69164	-1.84501	-0.0867772	-0.416998	-0.0341699	-0.620995	-0.768394	-0.506773	0.809503	1.2025	0.824391	0.305658	0.191317	0.329561	1.24397	1.27223	1.14313
ENSG00000068615	-0.466859	-0.753506	-0.534917	0.635848	0.636767	0.636797	-1.25997	-1.22507	-1.35218	0.520074	0.435605	0.560156	-0.918363	-0.787145	-0.719131	1.60082	1.55081	1.44026
ENSG00000068831	-1.7139	-1.61169	-1.65174	-0.407566	-0.774133	-0.425413	-0.337727	-0.499223	-0.27074	0.755819	0.897622	0.708648	0.41542	0.61524	0.60221	1.18354	1.2351	1.27853
ENSG00000069188	-1.37605	-1.30199	-1.28176	-0.518489	-0.501241	-0.544525	-0.651262	-0.450244	-0.457818	1.2512	1.24026	1.29279	-0.250963	-0.263704	-0.125621	1.29466	1.22627	1.41848
ENSG00000070182	-0.3262	-0.46902	-0.675231	1.25202	0.962675	0.982971	-1.1702	-1.37599	-1.1461	0.90805	0.726756	0.862644	-1.08006	-0.9055	-1.25361	0.999636	0.667057	1.04009
ENSG00000070601	-1.45452	-1.58494	-1.34889	-1.08006	-0.843129	-0.895149	-0.209747	-0.0799747	-0.0889076	0.713161	0.897715	0.860593	0.38314	0.44443	0.312089	1.34905	1.47597	1.14917
ENSG00000071242	-1.06755	-1.04319	-1.10337	-0.486204	-0.587994	-0.415996	-0.679262	-0.742353	-0.803849	1.10905	1.0099	1.07493	-0.300841	-0.368576	-0.308845	1.52625	1.55577	1.63214
ENSG00000071575	-1.12521	-1.02403	-1.24381	-0.610474	-0.655899	-0.560513	-0.586298	-0.399484	-0.682317	0.889245	0.738503	0.853675	-0.0772443	-0.31542	-0.326969	1.61186	1.72999	1.78439
ENSG00000072041	-0.758109	-0.893114	-0.736594	0.142699	0.30877	0.288006	-1.08908	-1.07598	-1.05784	0.953009	1.00245	1.0502	-0.728314	-0.948608	-0.809266	1.51971	1.38074	1.45131
ENSG00000072071	-1.72945	-1.80383	-1.65174	-0.353674	-0.479939	-0.724923	-0.0760667	0.128188	0.0178048	1.10087	1.2302	1.19867	0.179995	0.00849064	0.00702897	1.01117	0.846198	1.09101
ENSG00000072195	-1.25924	-1.58352	-1.75952	-0.990803	-0.902755	-1.02999	-0.0060926	0.144462	-0.0126722	0.878348	0.690273	0.8737	0.60859	0.39733	0.383319	1.17757	1.17777	1.21324
ENSG00000072832	-0.821468	-0.738592	-0.896899	0.631167	0.357327	0.306312	-1.04264	-1.16931	-0.990017	1.16344	1.15557	1.03182	-0.910577	-0.969907	-0.848427	1.32508	1.22348	1.19365
ENSG00000073737	0.0487661	-0.336692	-0.3037	0.940687	0.896189	0.396732	-1.18674	-1.54181	-1.45641	0.543187	0.99359	0.835057	-1.07623	-1.10449	-0.926609	0.807446	1.47901	0.992017
ENSG00000074317	-1.43602	-1.48015	-1.12845	-0.751418	-0.958083	-0.731329	-0.382618	-0.480013	-0.512529	0.849308	1.03765	1.01483	0.213726	0.477431	0.162926	1.32614	1.57589	1.20272
ENSG00000074527	0.675758	0.735633	0.744428	1.65806	1.53756	1.53492	-0.746824	-0.787842	-0.796715	0.228299	0.121558	0.116895	-1.3454	-1.46509	-1.37703	-0.285541	-0.264966	-0.283705
ENSG00000075043	-0.98228	-0.950425	-1.05482	-0.66671	-0.445685	-0.566407	-0.817956	-1.13102	-0.749586	1.08435	0.881606	0.812965	-0.0074744	0.0479417	-0.229256	2.0108	1.30088	1.46308
ENSG00000075618	0.179323	-0.30187	-0.183481	1.71499	1.54141	1.25706	-1.41693	-1.27265	-1.19032	0.393718	0.511287	0.605303	-1.22135	-1.02098	-0.974708	0.477924	0.453569	0.447698
ENSG00000075673	-0.887308	-0.889067	-1.06704	-0.698749	-0.462099	-0.910298	-0.473495	-0.15723	-0.405426	0.935592	1.23669	0.79452	-0.633681	-0.575501	-0.717597	1.66292	1.71595	1.53183
ENSG00000076716	-1.01796	-1.02438	-1.0046	-0.863917	-0.819447	-0.789632	-0.591422	-0.734165	-0.635086	0.938012	0.906841	0.921275	-0.0862978	0.0454469	-0.140686	1.65884	1.61964	1.61754
ENSG00000076770	-0.838569	-0.781851	-0.841556	-0.722519	-0.669905	-0.781726	-0.708757	-0.577502	-0.793461	0.597828	0.786132	0.691973	-0.235201	-0.379802	-0.26989	1.93742	1.70691	1.88047
ENSG00000077274	-0.779101	-0.79014	-0.79014	-0.723072	-0.770731	-0.770754	-0.661361	-0.6638	-0.741084	1.08644	1.08672	1.03611	-0.397999	-0.489993	-0.502366	1.70333	1.6089	1.55904
ENSG00000078018	-1.2365	-1.27314	-1.1674	-0.171251	-0.179975	-0.111649	-0.299585	-0.283042	-0.308111	1.20026	1.15077	1.21156	-0.761748	-1.0326	-0.828612	1.39914	1.37558	1.3163
ENSG00000078081	-1.42425	-1.39706	-1.24482	-0.786189	-0.825164	-0.790219	-0.435149	-0.534677	-0.297312	0.908543	0.925332	1.04763	0.274407	0.227001	0.0923144	1.52523	1.41071	1.32366
ENSG00000078596	-1.27513	-1.35665	-1.27051	-0.684056	-0.700791	-0.746219	-0.374305	-0.412525	-0.594823	1.0226	0.970608	1.15408	-0.00640644	-0.158951	0.0595174	1.49018	1.52309	1.36029
ENSG00000079150	-1.51425	-1.33384	-1.29737	0.0335639	-0.105917	-0.312839	-0.842414	-0.499715	-0.594654	0.946026	0.970335	0.903967	-0.145246	-0.454673	-0.287213	1.53035	1.54609	1.4578
ENSG00000079931	-1.44751	-1.48193	-1.41816	-0.841032	-0.771436	-0.896808	-0.307337	-0.320089	-0.220468	0.897362	0.973631	0.87763	0.270994	0.358563	0.242401	1.34611	1.38473	1.35333
ENSG00000080573	-0.41494	-0.412008	-1.03645	0.354814	0.0437662	-0.000643034	-1.09293	-1.01447	-0.845007	1.31606	1.04377	1.13162	-0.744857	-1.3776	-0.877628	1.33227	1.13351	1.46072
ENSG00000080709	-0.696192	-0.823604	-0.544038	-0.616162	-0.235929	-0.38753	-0.612783	-0.51339	-0.78962	0.154477	0.35249	0.405113	-0.593063	-0.640122	-0.534331	2.01952	2.15621	1.89895
ENSG00000081181	-1.02095	-1.02805	-1.24374	-0.492598	-0.48787	-0.428999	-0.764072	-0.816116	-0.883983	0.781915	0.799178	0.719128	0.0244082	-0.0844035	-0.220072	1.76745	1.72507	1.6537
ENSG00000081479	-0.965564	-0.957647	-0.943321	-0.749987	-0.561679	-0.356655	-0.638614	-0.655647	-0.81861	0.933936	0.842842	0.908064	-0.529749	-0.351389	-0.291148	1.89952	1.5515	1.68416
ENSG00000081853	-1.20736	-1.43938	-1.53087	-0.434888	-0.57479	-0.551769	-0.477168	-0.571331	-0.664158	1.07543	1.01302	0.931507	0.0423224	-0.0478894	0.130654	1.62006	1.30762	1.37901
ENSG00000082397	-1.08183	-0.928898	-0.988823	-0.0557337	-0.764791	-0.82971	-0.42591	-0.397252	-0.0436107	0.523455	0.798266	0.451356	-1.00463	-0.294486	-0.385045	1.91417	2.05338	1.46008
ENSG00000082497	-0.78896	-0.329336	-0.616404	1.34543	1.15045	1.21425	-1.23256	-1.20798	-1.41855	0.712638	1.1676	0.792629	-0.789928	-0.756613	-1.12448	0.713767	0.320987	0.847056
ENSG00000085552	-1.45613	-1.55648	-1.21238	-0.128975	-0.353543	-0.485456	-0.59659	-0.941441	-0.763507	0.269565	0.58738	0.612682	0.490026	0.274896	0.592782	1.41169	1.50003	1.75545
ENSG00000085563	-1.13052	-0.9138	-1.00607	-0.528418	-0.534929	-0.453823	-0.84245	-0.825611	-0.772193	0.769892	0.774154	0.809653	-0.232969	-0.218958	-0.132603	1.72861	1.75968	1.75037
ENSG00000086506	-1.06769	-0.940294	-1.36135	1.06773	0.723585	1.16524	-1.0472	-1.01641	-1.41291	1.04829	1.56476	-0.137738	-0.660977	-0.112967	-0.188937	0.650433	0.934328	0.792109
ENSG00000086717	-0.520834	-0.248492	-0.459074	1.77771	1.71251	1.55412	-0.9345	-0.906816	-0.946226	0.425977	0.638201	0.553967	-1.2967	-0.841675	-1.31996	0.540748	0.126634	0.144416
ENSG00000087253	-1.47072	-1.50079	-1.46458	-0.131848	-0.142429	-0.217843	-0.425931	-0.52742	-0.565862	1.06085	1.00657	1.00885	-0.152139	-0.372549	-0.374418	1.50601	1.49963	1.26462
ENSG00000087258	-1.28347	-1.29314	-0.994066	-0.868254	-0.890819	-0.793523	-0.573082	-0.656744	-0.461134	0.810062	0.859353	0.867339	0.20699	0.177489	0.222272	1.56866	1.54764	1.55443
ENSG00000087303	-1.16028	-1.04862	-1.15779	0.140144	0.193323	0.139813	-1.17154	-0.975494	-1.29746	1.02971	0.82216	0.953389	-0.317438	-0.235262	-0.245176	1.34811	1.5325	1.44991
ENSG00000087884	-1.3794	-1.69994	-1.17743	-0.467	-0.339384	-0.687206	-0.456874	-0.542783	-0.344352	0.690092	0.991209	0.761399	0.0205041	-0.00187539	-0.0621492	1.59261	1.57873	1.52385
ENSG00000088538	-1.43271	-1.70115	-1.69408	-0.876206	-0.655774	-0.843888	0.0363023	-0.0259018	-0.0180178	1.08281	0.975665	0.951598	0.184835	0.320483	0.264801	1.37972	0.911021	1.14049
ENSG00000088726	-1.26274	-1.06571	-0.867856	-0.928635	-0.23268	-0.55394	-0.238659	-0.49269	-0.329249	0.880862	1.2092	1.40973	-0.601639	-0.677434	-0.633948	1.3482	1.57779	1.45939
ENSG00000088756	-1.1752	-1.1054	-1.25486	-0.718349	-0.765539	-0.337982	-0.847371	-0.55897	-0.451525	0.888718	0.5815	0.61524	0.10494	0.0162717	-0.138392	1.70434	1.76741	1.67517
ENSG00000088881	-1.39328	-1.79067	-1.3963	-0.731111	-0.807788	-0.875224	-0.276817	-0.171109	-0.238392	0.939421	1.01549	0.928951	0.265863	0.405158	0.407902	1.21147	1.26296	1.24346
ENSG00000089169	-0.395147	-0.148745	-0.324999	0.309582	0.314842	0.265082	-1.10444	-1.11848	-1.31559	0.962904	0.848588	0.739912	-1.13004	-1.20539	-1.03158	1.44379	1.42679	1.46293
ENSG00000089199	-1.29496	-1.40356	-1.13368	-0.0576817	0.0665476	0.0429835	-0.763563	-0.949832	-0.75366	1.00202	0.925196	0.902325	-0.371383	-0.196494	-0.546316	1.48637	1.58788	1.4578
ENSG00000089820	-1.15834	-1.31099	-1.21978	-0.876549	-0.803151	-0.641426	-0.442233	-0.176055	-0.333695	0.968019	1.01376	0.780102	-0.0981291	-0.395273	-0.0574884	1.4649	1.62622	1.6601
ENSG00000089847	-1.25641	-1.1992	-1.00833	-0.354067	-0.306282	-0.31532	-0.873006	-0.648087	-0.507455	0.912918	0.978441	1.18591	-0.636799	-0.280235	-0.392476	1.51482	1.64008	1.5455
ENSG00000091536	-0.981705	-1.12809	-1.17025	-0.737322	-0.584113	-0.938304	-0.589166	-0.508129	-0.402995	1.2292	1.10907	0.962121	-0.395764	-0.379949	0.0786722	1.42999	1.10195	1.90479
ENSG00000091592	-1.24432	-1.4783	-1.48053	-0.578955	-0.626006	-0.580302	-0.496679	-0.467338	-0.394986	0.912866	0.97612	0.929881	-0.0180475	0.0550087	-0.00347341	1.4995	1.4932	1.50236
ENSG00000091622	-1.14115	-1.06477	-0.886922	0.865172	0.0939362	0.0833978	-0.911766	-0.893972	-0.714367	0.690625	0.898552	0.670164	-0.732991	-0.525765	-1.0609	1.57313	1.37019	1.68744
ENSG00000092068	-1.23774	-1.1256	-0.898476	-0.454586	-0.314144	-0.33885	-0.652913	-0.522105	-0.550098	1.01866	1.08827	1.06241	-0.815175	-0.537335	-0.448485	1.68635	1.55856	1.48126
ENSG00000095383	0.821354	0.591493	0.736192	1.72299	1.65758	1.53363	-1.33656	-0.994823	-1.03056	-0.147814	-0.220153	-0.111824	-1.07752	-1.00244	-1.10248	-0.206331	0.0272342	0.140024
ENSG00000095587	-1.22196	-1.25662	-1.49932	-0.905927	-1.10219	-1.08693	-0.166474	-0.285563	-0.252186	0.660736	0.753773	0.683036	0.453178	0.487864	0.430037	1.44567	1.4655	1.39739
ENSG00000095713	-0.952403	-0.84418	-0.963105	-0.479339	-0.50289	-0.519731	-0.901893	-0.779803	-0.924552	0.839312	0.90915	0.687544	-0.096156	-0.376977	-0.334064	1.77405	1.67565	1.78938
ENSG00000096006	-0.40885	0.0995042	-0.00673097	2.06265	1.50421	1.75245	-0.885514	-0.68124	-0.968646	0.500416	0.805477	0.522537	-0.86296	-1.15975	-0.730061	-0.873139	-0.699943	0.0295897
ENSG00000099338	-1.24157	-1.41788	-1.37211	-0.979529	-1.2187	-0.899029	-0.000567561	-0.116566	-0.226469	0.770015	0.81843	0.778835	0.371837	-0.0312606	0.541418	1.43093	1.3912	1.40102
ENSG00000099954	-1.28927	-1.47827	-1.40469	-1.04072	-0.976006	-1.09351	-0.147996	-0.011048	-0.182692	0.838042	0.695247	0.98502	0.542031	0.221157	0.372205	1.30846	1.32882	1.33322
ENSG00000100290	-1.15951	-1.16916	-0.526459	0.00117778	-0.0247829	0.240917	-1.09076	-0.745187	-1.25167	0.0412997	0.220571	0.354167	-0.539706	-0.0366855	0.222524	1.54481	1.78665	2.1318
ENSG00000100302	-1.01255	-0.869345	-0.661096	-0.177481	-0.153874	0.21296	-1.27828	-1.12759	-0.970216	1.02599	0.968918	0.989774	-0.49334	-0.373467	-0.670042	1.5477	1.45165	1.59029
ENSG00000100311	0.941638	0.683968	0.446149	1.78105	1.43302	1.62253	-0.887275	-0.836741	-0.925226	-0.120776	-0.0288262	0.255079	-1.16273	-1.26932	-1.41813	0.0421603	-0.149083	-0.407497
ENSG00000100593	-1.44013	-1.16491	-1.4079	-1.043	-0.929134	-0.720395	-0.482979	-0.313947	-0.122822	0.564554	0.911521	0.817503	0.276954	0.356183	0.217867	1.43464	1.4802	1.56578
ENSG00000100626	-1.51073	-1.45716	-1.48871	0.0452627	-0.0663184	0.0045249	-0.755217	-0.76411	-0.770855	1.11999	1.14625	1.12699	-0.195293	-0.1292	-0.0657502	1.21582	1.20076	1.34374
ENSG00000100867	-0.86732	-0.801842	-0.738996	-0.503025	-0.507324	-0.532195	-0.816338	-0.846362	-0.86591	0.977207	1.02642	1.04762	-0.488332	-0.528871	-0.52456	1.65147	1.66597	1.6524
ENSG00000100968	-0.796861	-0.830445	-0.608879	-0.160625	-0.351714	-0.480005	-0.797548	-0.856217	-0.844258	0.807154	1.2351	1.41611	-0.863861	-0.899102	-0.468629	1.35117	1.80195	1.34667
ENSG00000101134	-1.07316	-1.11985	-1.07252	-0.983847	-0.877956	-0.852309	-0.506979	-0.709121	-0.440613	1.09384	0.788546	0.89578	0.0576415	0.069187	0.0257161	1.63241	1.47286	1.60038
ENSG00000101144	-1.2139	-1.15003	-1.2312	-0.474906	-1.07403	-0.689215	-0.792947	-0.582069	-0.625699	0.741698	0.810134	0.893924	0.484084	0.192397	0.0681066	1.4895	1.56265	1.5915
ENSG00000101282	-0.815588	-0.815588	-0.78789	-0.627291	-0.815588	-0.681668	-0.610334	-0.642419	-0.423175	1.1863	1.15085	0.968882	-0.566349	-0.622932	-0.645909	1.88469	1.66802	1.19599
ENSG00000101331	-0.722651	-1.03859	-1.14512	-0.542942	-0.642574	-0.318145	-0.782605	-0.80947	-0.792625	0.858659	0.553818	0.808694	-0.598382	0.385208	-0.409766	1.66897	1.72256	1.80496
ENSG00000101336	-1.23152	-1.21407	-1.11439	-0.683352	-0.783941	-0.849546	-0.661769	-0.585753	-0.520108	0.887159	1.04907	1.10926	-0.21552	0.314534	0.0352682	1.45476	1.53573	1.47418
ENSG00000101445	-1.47365	-1.55973	-1.28839	-0.769215	-0.881611	-0.821943	-0.384593	-0.300089	-0.276662	0.898233	0.93322	0.779711	0.348277	0.509187	0.159133	1.41231	1.32179	1.39402
ENSG00000101460	-1.42894	-1.63826	-1.72719	-0.619122	-0.785445	-0.910982	-0.0352102	-0.120525	0.0150208	0.74123	1.02912	0.835072	0.257008	0.187947	0.378468	1.14311	1.33382	1.34487
ENSG00000101670	0.301746	0.198537	0.411663	0.820553	1.19485	1.54758	-1.30831	-1.36348	-1.32931	0.633856	0.575973	0.240582	-1.0095	-1.4586	-1.32498	0.577229	0.697811	0.593795
ENSG00000101680	-1.20515	-1.23807	-1.26293	-0.694954	-0.794204	-0.709678	-0.671175	-0.567287	-0.742844	0.942	0.845479	0.943804	0.265618	0.166525	0.189278	1.50616	1.50545	1.52196
ENSG00000101850	-1.07359	-1.15952	-1.08079	-0.430645	-0.663008	-0.526431	-0.613871	-0.624685	-0.536294	1.10198	1.13521	1.0161	-0.429361	-0.436342	-0.367842	1.54981	1.60831	1.53096
ENSG00000101955	-1.58473	-1.50389	-1.66103	0.0516632	0.272057	0.191438	-0.592516	-0.598661	-0.587195	1.15807	1.17238	1.05238	-0.236496	-0.27202	-0.403875	1.16216	1.20905	1.17123
ENSG00000102109	-1.05657	-1.99867	-1.83562	-0.497475	-0.465813	-0.582697	-0.3301	-0.216102	-0.0244488	0.923893	0.902132	1.1234	0.0926007	0.082198	0.177962	1.30013	1.20256	1.20262
ENSG00000102383	-0.876705	-0.907071	-0.879933	-0.623051	-0.827415	-0.880263	-0.81362	-0.429568	-0.728744	0.867803	0.545306	0.989432	-0.272779	-0.286123	-0.0977211	1.96108	1.79741	1.46197
ENSG00000102409	-1.44825	-1.47093	-1.46202	-0.889846	-0.926103	-0.973814	-0.137862	-0.101344	-0.075407	0.814522	0.873191	0.876297	0.304063	0.28762	0.264444	1.39105	1.43357	1.24082
ENSG00000103184	-1.22018	-0.880443	-1.06946	-0.688639	-0.224769	-0.349434	-0.258386	-0.463954	-0.806654	0.469406	-0.358548	0.687618	-0.135511	-0.413849	0.0217952	1.90242	1.5742	2.21439
ENSG00000103460	-0.493658	-0.0802079	-0.087821	0.779623	0.951079	0.912069	-1.19277	-1.67466	-1.24609	0.403013	0.438644	0.704661	-0.815437	-0.614477	-1.56057	1.17324	1.09183	1.31154
ENSG00000103522	-0.858527	-0.725621	-0.849711	-0.660371	-0.456901	-0.475495	-0.696323	-0.671635	-0.639403	1.04351	1.07221	1.19701	-0.812859	-0.588556	-0.67318	1.60234	1.58662	1.6069
ENSG00000104043	-0.942572	-0.919897	-0.689755	-0.171772	0.174434	0.0130415	-0.355701	0.0184424	-0.314161	1.53861	1.01909	0.999919	-1.3401	-1.35085	-1.37142	1.23575	1.06817	1.38879
ENSG00000104059	-1.38216	-1.27127	-1.70069	-0.910688	-0.738971	-0.901522	-0.268308	-0.261137	-0.0518503	0.689976	0.725015	0.622898	0.589531	0.301432	0.181087	1.46338	1.41114	1.50214
ENSG00000104081	-0.601547	0.0776207	-0.104371	1.2406	1.29812	1.01116	-1.3873	-1.3414	-1.34802	0.0391447	0.274833	0.35891	-1.26955	-0.425103	-1.10577	1.16003	1.14486	0.977775
ENSG00000104368	-1.57878	-1.46515	-1.39661	-0.831416	-0.746538	-0.892635	-0.0897851	-0.171349	-0.0510147	0.86657	0.87755	0.94399	0.147462	0.111373	0.0791666	1.41234	1.3929	1.39192
ENSG00000104369	-0.802627	-0.842957	-0.842957	-0.771394	-0.671865	-0.807327	-0.628469	-0.649425	-0.72381	0.57749	0.636526	0.611558	-0.325469	-0.329249	-0.0506583	2.00817	1.87149	1.74097
ENSG00000104413	-1.19704	-0.991235	-0.780221	-0.505022	-0.290177	-1.05183	-0.70833	-0.626211	-0.616856	0.389559	1.12712	1.31319	-0.241169	-0.281786	-0.346378	1.5261	1.90708	1.37321
ENSG00000104447	-1.43838	-1.33953	-1.34139	-0.636143	-0.878684	-0.486354	-0.0661778	-0.307643	-0.595266	1.05087	1.03506	1.02963	-0.181529	-0.0473106	-0.100752	1.41118	1.53306	1.35937
ENSG00000104722	-1.14892	-0.980276	-1.27665	-0.607112	-0.391728	-0.596868	-0.681031	-0.661164	-0.564211	0.739127	0.890745	0.646508	-0.0493258	-0.329229	-0.20861	1.71177	1.75136	1.75562
ENSG00000104808	-1.29193	-1.18719	-2.0764	-0.0944724	-0.212808	-0.330248	-0.657088	-0.138322	-0.569661	0.513092	0.560018	0.992514	0.275072	0.431818	-0.570476	1.71612	1.10548	1.53449
ENSG00000104888	-1.67923	-1.62369	-1.64854	-0.684202	-0.55305	-0.694068	-0.235963	-0.140663	-0.231456	0.899899	0.923312	0.967054	0.360044	0.322464	0.349804	1.18752	1.25699	1.22378
ENSG00000104892	-1.14025	-1.5086	-1.57006	-0.0129939	-0.247659	-0.632086	-0.521452	-1.10997	-0.378919	0.789027	0.890481	0.559332	0.195765	0.248037	-0.0751001	1.1314	1.77474	1.60831
ENSG00000104967	-1.71827	-2.00424	-1.74349	-0.546747	-0.551195	-0.570067	0.144422	0.0972967	0.173432	0.839234	0.914914	0.88127	0.272497	0.310429	0.29404	1.06346	1.08442	1.0586
ENSG00000105376	-1.13228	-0.72448	-1.03152	0.579521	0.300598	0.361369	-0.934758	-0.850376	-0.583814	0.962492	0.934861	0.621235	-0.408433	-0.341604	-1.8547	1.45	1.55619	1.0957
ENSG00000105383	-1.17149	-1.14296	-1.02887	-1.0163	-1.01945	-0.885976	-0.556469	-0.450903	-0.524867	1.11428	1.09848	0.961338	0.0477071	0.127394	0.135179	1.37589	1.49858	1.43843
ENSG00000105388	0.75771	0.666746	0.461383	1.33946	1.50121	1.50779	-1.6093	-1.21564	-1.39607	-0.312554	-0.51091	-0.389404	-0.899878	-0.836977	-0.607538	0.235459	0.399995	0.908514
ENSG00000105409	-1.45117	-1.40847	-1.26454	-0.597708	-0.506235	-0.592004	-0.803343	-0.531164	-0.463244	0.839968	0.861347	0.715942	0.00930317	0.38958	0.203273	1.5128	1.57976	1.50591
ENSG00000105516	-1.53572	-1.66839	-1.58586	-0.537938	-0.209956	-0.47663	-0.228403	-0.0605841	0.0328546	1.28307	1.34809	1.41683	-0.156469	-0.234095	-0.393135	1.01043	0.935178	1.06073
ENSG00000105605	-1.18076	-1.24299	-1.29757	-0.133396	-0.291875	-0.27728	-0.619333	-0.554806	-0.462188	1.23663	1.16612	1.21279	-0.571805	-0.693881	-0.489055	1.33685	1.4165	1.44604
ENSG00000105641	-1.13718	-1.23506	-1.08314	-0.130004	-0.0719599	-0.237583	-0.768049	-0.973898	-1.04869	0.918076	1.22155	0.885381	-0.0986918	-0.324244	-0.439541	1.44985	1.67847	1.39472
ENSG00000105642	-1.58466	-1.69475	-1.58199	-0.68601	-1.00049	-0.834912	-0.0575895	0.130137	-0.029547	0.97846	0.783297	0.879737	0.452205	0.465328	0.283952	1.19523	1.13681	1.16478
ENSG00000105668	-1.55901	-1.40282	-1.64185	-0.86369	-0.829924	-0.94984	-0.306222	0.0585531	-0.00303294	0.897783	0.890648	0.894146	0.269912	0.331691	0.472028	1.25223	1.26367	1.22573
ENSG00000105675	-0.907645	-1.05047	-1.05047	-0.799319	-0.743856	-0.832786	-0.343987	-0.727105	-0.613883	0.872507	1.2184	0.918527	0.186507	-0.655343	-0.189224	1.66639	1.39051	1.66123
ENSG00000105696	-1.59622	-1.58086	-1.42713	-0.222914	-0.405194	-0.411345	-0.558771	-0.501655	-0.453755	1.08475	1.06212	1.04261	-0.0743739	0.0814098	-0.0472855	1.36006	1.3268	1.32176
ENSG00000105699	-0.860513	-1.34538	-1.25537	0.58689	0.754587	0.525479	-1.08605	-0.747209	-0.725228	0.977915	0.820259	1.09576	-0.847471	-0.852503	-0.746074	1.32607	1.17464	1.2042
ENSG00000105737	-1.5628	-1.30522	-1.45254	-0.738197	-0.673341	-0.385044	-0.253477	-0.240829	-0.213115	0.85272	0.928465	0.902824	-0.0617706	-0.36586	0.0418155	1.60885	1.31392	1.60359
ENSG00000105825	-0.988666	-1.00767	-1.06159	-0.373986	-0.442393	-0.420825	-0.644674	-0.751794	-0.767077	0.859358	0.885048	0.912705	-0.441699	-0.478472	-0.424247	1.76619	1.75514	1.62465
ENSG00000106013	-1.34553	-1.48827	-1.45226	-0.924857	-0.939346	-1.10432	-0.095157	0.115533	-0.281983	1.11337	0.525469	0.750545	0.45179	0.0959112	0.731655	1.15362	1.44576	1.24807
ENSG00000106066	-1.52902	-1.47779	-1.63411	-0.990005	-0.712885	-0.621254	-0.178991	-0.100697	-0.0602827	1.01726	0.806041	0.900388	0.281471	0.0996126	0.243253	1.19594	1.34704	1.41404
ENSG00000106123	-0.980909	-1.16589	-1.31351	-0.528503	-0.629152	-0.47437	-0.68385	-0.842324	-0.683778	0.643473	0.752312	0.635005	-0.0434622	0.0129012	0.103819	1.77243	1.74946	1.67634
ENSG00000106688	-0.915475	-1.25845	-1.41607	-0.41908	-0.123946	-0.280827	-0.721425	-0.590529	-0.748193	1.03793	0.927163	0.925874	-0.400095	-0.378962	-0.411793	1.55985	1.67249	1.54154
ENSG00000106733	-1.69636	-1.61413	-1.37695	-0.322792	-0.157613	-0.149778	-0.373464	-0.535204	-0.431213	1.28778	1.2931	1.18364	-0.187797	-0.172766	-0.212821	1.22759	1.08263	1.15615
ENSG00000106772	-1.02228	-1.0097	-1.1087	-0.876518	-0.814138	-0.751415	-0.680011	-0.558354	-0.48327	1.06132	1.10519	1.09582	-0.170668	-0.206289	-0.179547	1.56179	1.51526	1.52151
ENSG00000107014	-1.52386	-1.95315	-1.0492	-0.046491	0.233751	0.292944	-0.603755	-0.732888	-0.0473841	1.15865	0.920737	0.915372	-0.393806	-0.564755	-0.44631	1.52907	1.20924	1.10184
ENSG00000107105	-1.16996	-1.11843	-0.857394	-0.467094	-0.542481	-0.888095	-0.628981	-0.980491	-0.275668	0.681144	0.908384	0.983524	-0.16723	-0.421797	-0.0644749	1.86455	1.46247	1.68202
ENSG00000107282	-1.35944	-1.43223	-1.40576	-0.584441	-0.587494	-0.438348	-0.500365	-0.392242	-0.307662	0.803956	0.81378	0.934355	0.00448362	-0.0661561	-0.224629	1.51749	1.54852	1.67618
ENSG00000107295	-0.902129	-0.874421	-0.833026	-0.767088	-0.671434	-0.874379	-0.634704	-0.721285	-0.754574	0.520611	0.513429	0.635544	-0.257396	0.123732	-0.0810451	1.86881	1.98226	1.72709
ENSG00000107518	-1.60577	-1.40131	-1.4844	-0.62059	-0.638568	-0.659961	-0.255309	-0.343235	-0.489144	0.954184	1.01457	1.01135	0.284481	0.0586504	0.0978165	1.32118	1.42094	1.33511
ENSG00000107736	-1.45484	-1.52303	-1.49514	-0.871886	-0.876508	-1.11594	-0.0972251	-0.110309	-0.208194	0.644061	0.936972	0.782778	0.630533	0.617349	0.418603	1.16867	1.24015	1.31395
ENSG00000107954	-1.13341	-1.4092	-1.3342	-1.01688	-0.602588	-1.08719	-0.42326	-0.196315	-0.590553	0.789435	0.856816	0.880142	0.189925	0.123294	0.639897	1.50026	1.4344	1.37944
ENSG00000107984	-0.0477532	-0.107829	-0.0479633	0.897518	0.958703	0.899338	-1.17842	-1.24589	-1.24497	0.567272	0.594707	0.648799	-1.29574	-1.34831	-1.33056	1.10954	1.14428	1.02728
ENSG00000108387	-1.4466	-1.40729	-1.39458	-0.505175	-0.706188	-0.624016	-0.517923	-0.584503	-0.459688	1.02895	1.06219	1.11294	0.0787411	0.171469	0.114418	1.39327	1.34918	1.3348
ENSG00000108840	-0.686668	-0.866957	-0.739673	0.673436	0.744069	0.634612	-0.952121	-0.997253	-0.954016	0.888851	0.740069	0.843177	-1.10616	-0.930323	-1.25945	1.35621	1.17651	1.43568
ENSG00000108924	-0.673227	-1.00562	-1.17592	-0.0384718	0.360845	0.414995	-0.168336	-0.252702	-0.509256	1.00584	1.51157	2.01223	-1.58649	-1.22543	-0.73655	0.366465	0.92458	0.775475
ENSG00000109472	-1.57761	-1.51509	-1.43959	-1.16126	-1.22667	-1.05837	0.344782	0.227782	0.298577	0.750838	0.755985	0.740459	0.566226	0.619268	0.587242	1.02776	1.03069	1.02899
ENSG00000109654	-0.302583	-0.0372555	-0.199442	1.08972	1.03737	1.2054	-0.968292	-1.08124	-1.21509	0.730162	0.729461	0.686693	-1.18769	-1.58814	-1.4098	0.879652	0.872155	0.758918
ENSG00000109846	0.899115	0.642453	0.804292	1.49907	1.62918	1.54923	-0.699408	-0.89132	-0.566337	0.100018	0.326468	0.119816	-1.56941	-1.18181	-1.24347	-0.468661	-0.572265	-0.376954
ENSG00000110002	-1.50405	-1.54044	-1.48731	-0.984624	-1.01233	-0.981051	0.0437814	-0.0601626	0.00558316	0.802211	0.722946	0.798592	0.468662	0.509347	0.470364	1.26577	1.2087	1.274
ENSG00000110076	-1.15557	-1.15105	-1.14058	-0.893247	-0.897602	-0.897967	-0.494541	-0.31364	-0.37227	0.99156	0.962853	1.03264	-0.0664933	-0.0320229	-0.195572	1.56268	1.5506	1.51021
ENSG00000110324	-1.38595	-1.48569	-1.16601	-1.11925	-1.08098	-0.912138	-0.169235	-0.0681552	-0.0954076	0.379974	0.537747	0.418018	0.596592	0.517626	0.632409	1.20801	1.47481	1.71763
ENSG00000110436	-0.590488	-1.1378	-1.04632	-0.166745	0.0929292	-0.167823	-0.883648	-1.00995	-0.736473	1.23956	0.747249	0.729085	-0.390574	-0.783708	-0.728403	1.92071	1.4654	1.447
ENSG00000110675	-0.987666	-0.957275	-0.924236	-0.659362	-0.774396	-0.664063	-0.641094	-0.756247	-0.541252	0.695158	0.856091	0.876512	-0.301645	-0.196366	-0.300609	1.86568	1.72623	1.68454
ENSG00000110723	-1.0187	-1.20787	-0.949817	0.104531	-0.174524	0.690649	-0.86094	-0.623115	-0.998852	1.14593	0.415244	0.843449	-0.79259	-0.658225	-0.598123	1.43507	1.57109	1.6768
ENSG00000110799	-0.936136	-0.936136	-0.936136	-0.936136	-0.707811	-0.763317	-0.637862	-0.638171	-0.811507	0.895414	0.816874	1.04846	-0.27641	0.00558241	-0.142533	1.72315	1.81491	1.41775
ENSG00000110876	-1.20232	-1.1444	-1.266	-0.48599	-0.887284	-0.649704	0.249955	-0.949864	-0.326892	0.884914	0.842706	0.268	-0.335624	-0.245563	0.580529	2.06656	0.855139	1.74583
ENSG00000111057	0.339421	0.338003	0.370339	1.53845	1.57601	1.40228	-1.02124	-0.975126	-0.951186	0.620156	0.63586	0.557649	-1.38905	-1.40383	-1.37496	-0.136228	-0.045388	-0.0811725
ENSG00000111058	-1.168	-1.16151	-1.34997	-0.884526	-0.97745	-0.834103	-0.344269	-0.375639	-0.172163	0.978242	0.957881	1.14693	-0.0199038	-0.0572666	-0.157786	1.43326	1.56298	1.4233
ENSG00000111254	-1.30116	-1.36869	-1.07743	-0.865929	-0.853154	-0.456133	-0.436527	-0.343563	-0.310999	0.359324	0.629588	0.459053	0.322986	-0.266904	0.258969	1.75217	1.83106	1.66733
ENSG00000111344	-1.49839	-1.29495	-1.58269	-0.625503	-1.06539	-0.953929	-0.26204	-0.372455	-0.0981285	0.600257	0.666114	0.801729	0.504918	0.510202	0.556415	1.32898	1.34681	1.43805
ENSG00000111424	-1.50637	-1.27688	-1.40724	-0.43623	-0.678506	-0.613691	-0.616657	-0.580562	-0.61561	0.606308	0.761906	0.704912	0.385029	0.214904	0.421676	1.6347	1.49471	1.5076
ENSG00000111799	-0.401667	-0.437202	-0.381696	0.450651	0.406815	0.429834	-0.873387	-0.828259	-0.783165	1.36005	1.12706	1.20941	-1.40776	-1.52894	-1.38052	0.99854	1.02194	1.01829
ENSG00000111879	-1.28731	-1.16368	-1.27059	-0.798822	-1.02574	-0.736762	-0.451135	-0.626782	-0.46602	0.812256	0.837768	0.67106	0.112358	0.404716	0.332933	1.59704	1.52511	1.53361
ENSG00000111885	-0.855684	-0.82	-0.908061	-0.703166	-0.769582	-0.81974	-0.839865	-0.55729	-0.612101	0.812514	0.834767	0.840561	-0.28991	-0.246626	-0.345149	1.79292	1.77392	1.71249
ENSG00000112297	-1.40745	-0.739924	-1.05056	0.289995	0.171124	0.390011	-0.839469	-1.00248	-0.969584	0.721754	1.00219	1.06544	-0.542274	-0.830831	-0.633585	1.33549	1.49158	1.54857
ENSG00000112394	-1.69326	-1.54959	-1.50392	-0.336367	-0.658285	-0.59225	-0.19648	-0.356663	-0.728695	0.845578	0.904964	0.868693	0.413077	0.170989	0.522803	1.12766	1.26085	1.50088
ENSG00000112796	-0.838912	-0.829858	-0.829732	-0.71845	-0.727968	-0.785927	-0.680909	-0.708553	-0.757049	1.00113	0.934788	0.935231	-0.308281	-0.388619	-0.368831	1.7418	1.71443	1.61572
ENSG00000112964	-1.26101	-1.27604	-1.30304	-0.936189	-1.15521	-1.0329	-0.420721	-0.187289	-0.250033	0.690756	0.40676	0.684674	0.635271	0.497231	0.484221	1.38804	1.53875	1.49673
ENSG00000113140	0.466426	0.213924	0.37392	1.3129	1.62732	1.54602	-1.47282	-1.38018	-1.07721	0.502044	0.476334	0.59771	-0.991845	-1.03877	-1.27655	-0.117101	-0.00297717	0.240871
ENSG00000113205	-1.44617	-1.05155	-0.984355	-0.531216	-0.364725	-0.412866	0.0561862	-0.915646	-0.767494	-0.0863082	0.575099	1.0521	-0.586974	-0.302885	0.963457	1.16951	1.95447	1.67936
ENSG00000113211	-0.996216	-0.571149	-1.0057	0.966948	0.881711	0.868606	-0.997211	-1.08223	-1.05091	0.950702	0.872091	0.903226	-0.894296	-1.09714	-0.97582	1.04511	1.19992	0.982353
ENSG00000113212	-1.10246	-1.09868	-1.0565	-0.777155	-0.715555	-0.438569	-0.587248	-0.590388	-0.291605	0.971594	1.08007	1.18105	-0.27293	-0.55946	-0.405595	1.45841	1.76692	1.43811
ENSG00000113248	-1.23118	-0.900773	-0.97567	0.256149	0.232482	0.0945233	-0.969109	-0.747834	-1.09762	1.23119	1.37903	1.05297	-0.686971	-0.413734	-0.975343	1.22752	1.45631	1.06805
ENSG00000113396	-1.07995	-0.973983	-1.0267	-0.698658	-0.703554	-0.798686	-0.666297	-0.836366	-0.732422	0.938173	0.91282	0.871511	-0.0965208	-0.0252881	0.00325942	1.63156	1.67471	1.60639
ENSG00000113763	-1.59324	-1.38798	-1.14174	-0.754781	-0.510752	-0.511987	-0.528828	-0.5389	-0.382834	0.997212	0.665972	1.01141	0.0652932	0.00352794	0.0769123	1.65656	1.24147	1.63268
ENSG00000114115	-1.19489	-1.43647	-1.50314	-0.499314	-0.952872	-1.14134	-0.242908	-0.23955	-0.433052	0.814016	0.898735	0.697734	0.224342	0.181795	0.537331	1.54299	1.33115	1.41544
ENSG00000114200	-1.67256	-1.43739	-1.48397	-1.01931	-0.999307	-1.058	0.191917	0.0873477	0.194564	0.909198	0.88857	0.926334	0.359313	0.337916	0.388197	1.16261	1.09293	1.13163
ENSG00000114812	-1.42703	-1.13716	-1.34829	-0.735888	-0.608311	-0.339455	-0.505501	-0.788495	-0.518134	0.476606	0.977637	0.747666	0.161603	-0.171214	0.465697	1.89227	1.45186	1.40614
ENSG00000114854	-0.779247	-0.686189	0.366634	1.09223	0.861377	1.33515	-1.60817	-0.927372	-1.47576	0.567778	1.40225	0.510836	-0.492222	-0.580008	-1.33128	1.01512	0.71735	0.0115325
ENSG00000115008	-0.86115	-1.21447	-1.08202	-0.33877	-0.144697	-0.87994	-0.448631	-0.774417	-0.777623	0.458648	1.3257	0.636542	-0.353735	-0.194375	-0.337523	1.18365	1.81359	1.98923
ENSG00000115194	-1.31235	-1.87342	-1.31925	-0.432536	-0.373661	-0.551603	-0.504086	-0.785578	-0.370206	0.625689	0.860221	0.928033	0.191422	0.237355	0.396752	1.56851	1.34692	1.36778
ENSG00000115232	-1.15744	-1.35612	-1.21553	-1.08692	-0.755629	-0.833845	-0.32382	-0.316989	-0.41149	1.04388	1.0302	1.04289	0.0329087	-0.0130744	-0.0195226	1.45516	1.41937	1.46597
ENSG00000115255	-1.54302	-1.86593	-1.50037	-0.479605	-0.379876	-0.611641	-0.473231	-0.297469	-0.174449	0.854489	0.964113	0.873325	0.304341	0.175019	0.201904	1.30418	1.29956	1.34865
ENSG00000115380	-1.04577	-0.979762	-0.947864	0.140979	0.113792	0.00695149	-1.06285	-1.0418	-1.06041	1.14325	1.07896	1.04696	-0.500092	-0.537546	-0.648671	1.47401	1.40358	1.41627
ENSG00000115461	-0.372253	-0.381276	-0.439926	1.10236	1.09538	0.95066	-1.06403	-1.13693	-1.10061	0.926135	0.920598	1.00367	-1.45674	-1.13429	-1.26373	0.829753	0.804065	0.717147
ENSG00000115468	-1.80635	-1.3745	-1.48733	-0.635724	-0.632131	-1.00933	-0.270669	-0.219769	-0.297446	0.72975	0.745529	0.701296	0.655717	0.545352	0.467629	1.1947	1.24004	1.45325
ENSG00000115590	-0.598292	-0.499223	-0.340583	0.201528	0.453779	0.185553	-1.19325	-0.936409	-1.09107	0.978831	1.14169	1.09442	-1.00315	-1.30949	-1.04349	1.37711	1.2383	1.34374
ENSG00000116141	-1.14669	-1.28634	-1.3172	-1.05992	-0.818177	-1.03699	-0.338754	-0.255809	-0.718776	0.951485	0.996382	0.705302	0.39756	0.439132	0.279949	1.3873	1.39724	1.42431
ENSG00000116254	0.290178	0.481844	-0.111368	1.21185	0.745623	2.35128	-1.12465	-1.30731	-0.909778	0.0645351	0.599351	0.394108	-1.26694	-0.887812	-1.3441	-0.201707	0.36212	0.652769
ENSG00000116544	-1.33419	-1.17104	-1.25	-0.963728	-0.941877	-0.872412	-0.714423	-0.192058	-0.498567	0.667033	0.888369	0.774208	0.463416	0.220314	0.514874	1.67822	1.32494	1.40693
ENSG00000116729	-1.7209	-1.64688	-1.69354	-0.269979	-0.427161	-0.404847	-0.173897	-0.0689978	-0.00312054	1.06528	1.03528	1.09671	-0.0950706	-0.233572	-0.138112	1.22493	1.20853	1.24535
ENSG00000116962	-1.5617	-1.4342	-1.46356	-0.557881	-0.459694	-0.501664	-0.39073	-0.348655	-0.391835	0.882988	1.02095	1.01431	-0.109061	0.0187462	-0.0623626	1.45972	1.473	1.41163
ENSG00000116983	-1.37693	-1.36848	-1.26897	-0.67861	-0.746967	-0.706717	-0.433288	-0.522702	-0.575063	0.891176	0.897275	0.916785	0.174287	0.20544	0.0786425	1.48768	1.5188	1.50764
ENSG00000117115	-1.17255	-1.09639	-1.09598	-0.158214	-0.22772	-0.212721	-1.07508	-1.05731	-1.07143	0.837791	0.888799	0.817773	-0.0394899	-0.0265653	-0.0577104	1.60456	1.5563	1.58593
ENSG00000117266	-1.46057	-1.80075	-1.55437	-0.686197	-0.614472	-0.707753	-0.186346	-0.174596	-0.169429	0.955606	0.953462	1.00698	0.1127	0.25051	0.294319	1.25942	1.23534	1.28615
ENSG00000117322	-0.835432	-0.835432	-0.778178	-0.606985	-0.597777	-0.610161	-0.708939	-0.680155	-0.705702	1.0188	0.966298	1.16628	-0.534667	-0.604469	-0.584318	1.68035	1.56919	1.6813
ENSG00000117643	-1.25124	-1.64427	-1.36714	-0.862355	-1.08403	-1.0659	-0.0666467	-0.189838	-0.0767114	0.520634	0.670151	0.643297	0.595067	0.533257	0.499075	1.39384	1.31675	1.43606
ENSG00000117971	-1.40496	-1.53685	-1.42892	-1.02102	-0.996813	-0.97878	-0.154647	0.119284	0.0477178	1.0432	0.995214	0.906211	0.40511	0.187204	0.172877	1.16964	1.12236	1.35317
ENSG00000118160	-1.3869	-1.40517	-1.33339	-0.584111	-0.659506	-0.665502	-0.530851	-0.725282	-0.538082	1.11035	1.19393	1.09355	0.211741	0.0874165	0.244175	1.25395	1.29602	1.33766
ENSG00000118402	-1.52374	-1.41395	-1.55068	-0.803706	-0.704155	-0.587226	-0.0763107	-0.313225	-0.261606	0.778913	0.68792	0.901869	0.127097	0.161942	0.104853	1.5289	1.48141	1.4617
ENSG00000118523	-1.35775	-1.29648	-1.25783	-0.733225	-0.776235	-0.819961	-0.253936	-0.220955	-0.273233	1.02208	1.05793	1.03653	-0.199215	-0.169714	-0.189297	1.4988	1.51287	1.41962
ENSG00000118526	-1.29057	-0.572062	-1.4347	-0.387724	0.0379889	0.21124	-0.159063	-0.320554	-0.267873	1.24626	1.27701	1.21343	-0.219518	-1.95386	-0.514979	0.481581	1.4078	1.24559
ENSG00000118596	-0.849958	-0.624843	-0.486861	0.548056	0.61566	0.799267	-1.1468	-1.52561	-1.01378	0.954055	0.53694	0.805859	-0.834081	-0.691671	-1.10716	1.39908	1.40882	1.21304
ENSG00000118971	-0.790001	-0.771563	-0.732292	-0.519913	-0.437354	-0.593674	-0.79428	-0.776988	-0.801409	1.04104	1.06187	1.12452	-0.626205	-0.603145	-0.648602	1.5967	1.65596	1.61534
ENSG00000119125	-0.145473	-0.296094	-0.304706	0.817344	1.00965	0.903466	-1.20335	-1.37377	-1.2743	0.753406	0.648455	0.741639	-1.25472	-1.10582	-1.19046	1.08451	1.03058	1.15963
ENSG00000119411	-1.05896	-0.965309	-1.23918	0.0320194	-0.112458	0.209023	-0.835358	-1.18723	-0.391727	1.27045	0.726603	0.706726	-0.287161	-0.594515	-0.912355	1.6177	1.48938	1.53235
ENSG00000119698	-1.28532	-1.32841	-1.32539	-0.86698	-0.930969	-1.04112	-0.362693	-0.488693	-0.322467	0.644802	0.802751	0.733489	0.283226	0.511755	0.62457	1.48363	1.48983	1.37799
ENSG00000119915	-1.68191	-1.16945	-1.12437	-0.607732	-0.107805	-0.719331	-0.862706	-0.599102	-0.569514	0.569529	0.456982	0.584741	0.385329	0.323667	0.230316	1.58626	1.81689	1.48821
ENSG00000120217	-1.39	-1.62302	-1.43344	-0.546864	-0.69247	-0.728578	-0.353546	-0.147832	-0.32035	0.723625	0.915736	1.01417	0.0337931	0.0802313	0.0823476	1.45894	1.49577	1.43149
ENSG00000120278	-1.44724	-1.64847	-1.55178	-0.677447	-0.52018	-1.17974	-0.139848	0.127808	-0.107673	0.987409	0.683386	1.13578	0.465675	-0.0321067	0.191704	1.09836	1.28788	1.32648
ENSG00000120322	-1.26775	-1.38097	-1.24777	-0.239984	-0.350102	-0.00197618	-0.871039	-0.9837	-0.486077	0.955002	1.09043	0.837608	-0.207531	-0.355238	-0.010748	1.54937	1.45747	1.51301
ENSG00000120324	-1.26346	-1.22826	-1.10086	-0.137391	-0.140314	-0.438307	-0.506709	-0.598368	-0.7708	1.06172	1.02694	0.915616	-0.418509	-0.632969	-0.463556	1.42412	1.80063	1.47047
ENSG00000120327	-1.57046	-1.3492	-1.07899	-0.324088	-0.359039	-0.777836	-0.124578	-0.146373	-0.403276	0.955335	0.995789	1.08208	-0.377761	-0.817923	-0.105016	1.20379	1.75911	1.43843
ENSG00000120658	-1.32949	-1.5725	-0.868244	0.0220149	0.194602	-0.0592363	-0.941584	-0.785981	-0.849204	0.984953	0.889682	1.05956	-0.351871	-0.352344	-0.428734	1.44152	1.5084	1.43845
ENSG00000120820	-1.46127	-1.22492	-1.12743	-0.274158	-0.51465	-0.407413	-0.678713	-0.108052	-0.214595	1.33669	0.91142	1.29446	-0.606399	-0.343959	-0.709048	1.62504	1.1688	1.3342
ENSG00000121101	-1.04311	-1.05729	-0.982734	-0.551749	-0.682576	-0.743207	-0.860606	-0.666535	-0.591477	0.629656	0.992962	0.911828	-0.0295652	-0.238708	-0.184346	1.71833	1.72978	1.64935
ENSG00000121207	-1.45345	-1.25613	-1.18731	-1.12407	-0.811317	-0.76011	-0.00356367	-0.0339937	-0.594022	0.607165	0.626381	0.639459	0.19172	0.0494288	0.308321	1.72156	1.40701	1.67293
ENSG00000121552	-0.8863	-0.817202	-1.28064	-0.362658	-0.0358182	-0.152451	-0.83512	-1.06105	-1.01576	1.3958	1.22745	1.12003	-0.0407704	-0.722707	-0.518745	1.07617	1.48328	1.42649
ENSG00000121743	-1.42734	-1.36304	-1.15442	-1.11018	-0.928211	-0.73201	-0.319778	-0.265178	-0.438242	0.762797	0.660603	0.709598	0.429837	0.355185	0.284722	1.52928	1.55794	1.44843
ENSG00000121858	-1.1772	-0.61915	-0.668253	-0.208053	0.322956	1.17626	-0.311855	-0.628885	-0.225516	1.05188	1.3263	1.62887	-1.1521	-1.76719	-1.00963	0.655889	0.832881	0.772792
ENSG00000122176	-0.971848	-1.1092	-1.22126	-0.339594	-0.501841	-1.10903	-0.410218	-0.139081	-0.651164	1.87585	0.985619	1.21603	-0.177188	-0.755793	-0.285205	1.52743	1.0768	0.989698
ENSG00000122694	-1.46806	-1.50354	-1.49203	-0.663282	-0.586128	-0.79091	-0.336036	-0.546907	-0.464151	0.649193	0.781372	0.860425	0.491405	0.541614	0.316615	1.40264	1.45348	1.3543
ENSG00000123095	-1.56818	-1.5225	-1.31842	-0.759062	-0.769234	-1.06821	-0.107157	0.00251361	-0.111027	1.01693	1.00344	0.9721	0.103344	0.232572	-0.0156996	1.33085	1.22902	1.34872
ENSG00000123243	-0.90924	-1.11255	-1.03046	-0.625791	-0.680464	-0.635756	-0.834094	-0.886965	-0.736648	0.906915	0.939823	0.978456	-0.0152558	-0.0372539	-0.185135	1.59305	1.604	1.66737
ENSG00000123338	-0.920474	-0.99399	-1.07463	-0.497548	-0.141496	-0.383736	-0.664457	-0.623256	-0.47398	1.25338	1.25621	1.3632	-0.807245	-0.705823	-0.752194	1.34731	1.28764	1.53109
ENSG00000123977	-0.377422	-0.661903	-0.389829	1.00088	0.7252	0.947128	-0.947694	-1.34982	-1.46803	0.336748	0.591419	0.491177	-0.955904	-0.999829	-0.924223	1.6823	1.25179	1.04802
ENSG00000124092	-1.08524	-1.0885	-0.992729	-0.992389	-0.994023	-0.733115	-0.606994	-0.632915	-0.480779	1.06377	1.09699	1.14964	-0.0582477	0.00551966	-0.0553715	1.5119	1.37867	1.51382
ENSG00000124249	-1.04972	-0.642855	-0.932111	0.183398	0.134996	0.19068	-1.17558	-0.935082	-0.867733	1.25606	1.22064	1.51823	-0.869493	-0.744616	-0.756485	1.52792	0.823792	1.11797
ENSG00000124260	-0.744163	-0.744163	-0.744163	-0.587488	-0.712587	-0.386632	-0.612723	-0.642639	-0.717092	0.686734	0.697416	0.803571	-0.636367	-0.479649	-0.658718	1.48279	2.29694	1.69893
ENSG00000124374	-1.35075	-1.36372	-1.2227	-0.84452	-0.460179	-0.607216	-0.420398	-0.47184	-0.467072	0.75954	0.75464	0.86023	0.0735232	-0.110826	-0.0290883	1.6351	1.63768	1.6276
ENSG00000124406	-1.26085	-1.16652	-1.12246	-0.634538	-0.563178	-0.722206	-0.727534	-0.708736	-0.583539	0.888419	0.851861	0.823065	0.0458989	-0.124177	0.126101	1.72902	1.60154	1.54783
ENSG00000124557	-1.12698	-0.916562	-1.09792	-0.948142	-0.88022	-0.355762	-0.540966	-0.969498	-0.412403	1.45895	1.51623	0.681533	0.184994	0.05557	-0.568412	1.09981	1.55798	1.26181
ENSG00000124749	-0.541607	-0.739298	-0.873553	0.528181	0.371804	0.733437	-1.19271	-1.18011	-1.01439	0.951038	1.10854	1.10263	-0.811955	-1.13166	-0.947704	1.22681	1.20092	1.20963
ENSG00000125144	-0.519329	-0.664738	-1.09057	-0.283819	0.405047	-0.0248372	-0.93257	-1.29101	-1.21287	0.151296	0.751931	0.397127	-0.55767	-0.0250844	-0.440469	1.65452	2.03505	1.648
ENSG00000125148	-0.838828	-1.17289	-0.944729	-0.271546	-0.251823	-0.330283	-1.08156	-0.98359	-0.983223	0.805434	0.913977	0.874967	-0.342614	-0.172007	-0.193105	1.62922	1.71158	1.63102
ENSG00000125355	-1.46383	-1.442	-1.43997	-0.22415	-0.370457	-0.149391	-0.493358	-0.684811	-0.523744	1.25444	1.21342	1.25492	-0.117117	-0.223798	-0.344841	1.26207	1.29579	1.19684
ENSG00000125384	-0.742831	-0.452092	-0.723691	0.977129	0.533273	0.530828	-1.45845	-1.12073	-1.35701	0.519228	0.908711	0.516006	-0.571868	-1.25843	-0.347254	1.42801	1.07246	1.54671
ENSG00000125726	0.21048	-0.348994	-0.141339	1.42649	1.56165	1.30703	-1.30845	-1.14262	-1.24472	0.479846	0.629561	0.478224	-1.23788	-1.10955	-1.21738	0.49124	0.72932	0.437092
ENSG00000125744	-1.47565	-1.44512	-1.36674	0.32933	0.298103	0.505652	-1.13252	-0.718722	-0.680573	1.02032	0.958449	1.0626	-0.275218	-0.305133	-0.494488	1.23578	1.10702	1.37692
ENSG00000126016	-1.27358	-1.41371	-1.43474	-0.799464	-0.807744	-0.649055	-0.41473	-0.416268	-0.434317	0.862816	0.931088	0.861247	0.249507	-0.00616371	0.308092	1.46862	1.50866	1.45976
ENSG00000126583	-1.68044	-1.48988	-1.45607	0.0362266	-0.217406	0.190455	-0.522926	-0.6731	-0.778872	0.981401	0.949463	0.989322	-0.0141591	-0.164053	-0.212722	1.36771	1.33832	1.35674
ENSG00000126709	-1.45787	-1.74162	-1.65585	-0.757093	-0.949325	-1.0919	0.103765	0.308136	0.107161	0.839089	1.02923	0.945506	0.421528	0.426539	0.407075	1.01375	1.03484	1.01705
ENSG00000126947	-1.6214	-1.48698	-1.60141	-0.686659	-0.858506	-0.641468	-0.24826	-0.484952	0.124959	0.851983	0.87265	0.914003	0.415534	0.233518	0.354968	1.3558	1.31721	1.18902
ENSG00000126970	-1.2906	-1.15289	-1.14429	0.237567	0.43458	0.224873	-0.762248	-0.676341	-0.51579	1.02894	1.33126	1.12734	-0.742504	-1.28266	-0.47958	1.28136	1.40336	0.977628
ENSG00000127252	-1.25839	-1.35637	-1.26525	-0.7776	-0.603916	-1.20491	-0.451648	-0.765289	-0.395838	0.853518	0.577549	0.934689	0.65236	0.203324	0.740649	1.41533	1.30526	1.39653
ENSG00000127324	0.461444	0.473197	0.48539	1.49831	1.62197	1.46629	-1.22186	-1.09131	-0.935777	0.893382	0.238855	0.645699	-1.14085	-1.29315	-0.997343	-0.592466	-0.156622	-0.355147
ENSG00000127507	-1.29979	-1.29137	-1.17739	-0.137652	-0.139689	-0.144517	-0.746706	-0.730253	-0.715514	0.740561	0.938038	0.913502	-0.273475	-0.374424	-0.436312	1.6058	1.59025	1.67894
ENSG00000127585	-0.59911	-0.683904	-0.620854	0.120815	0.280412	0.417684	-1.2892	-1.97157	-1.49653	0.637267	0.455515	0.674478	-0.282057	0.28133	-0.300821	1.44798	1.34428	1.58429
ENSG00000128040	-1.02492	-1.05254	-1.02785	-0.955109	-0.886978	-0.910057	-0.599171	-0.521592	-0.684888	0.791038	0.978667	0.59272	0.100023	-0.0144475	0.286537	1.78609	1.61034	1.53213
ENSG00000128510	-0.959355	-0.912808	-0.976907	-0.398273	-0.473845	-0.518241	-0.594755	-0.640278	-0.565936	0.931799	0.881928	0.912415	-0.652763	-0.601707	-0.603325	1.75818	1.767	1.64688
ENSG00000128564	-0.439251	-0.615696	-0.59093	-0.146796	-0.245366	-0.106048	-1.08968	-1.09455	-1.01925	0.646168	0.761038	0.729341	-0.695611	-0.664194	-0.771148	1.75635	1.79487	1.79076
ENSG00000128573	-0.730091	-0.981604	-0.855558	-0.173886	-0.653564	-0.0909329	-0.8349	-0.590144	-0.914682	0.924367	1.12944	1.32287	-0.658165	-0.55786	-0.768174	1.96911	1.61711	0.846671
ENSG00000128683	-0.976613	-0.843127	-1.06681	-0.715314	-0.654421	-0.0326209	-0.674452	-1.09767	-0.824868	1.3047	0.791103	0.951905	-0.275836	-0.481467	-0.0593544	1.71046	1.70682	1.23755
ENSG00000128710	-1.09316	-0.728495	-0.415639	0.473919	0.876876	-0.281316	-0.971546	-0.326039	-1.28217	1.24581	0.598193	0.923358	-0.593931	-1.70283	-0.400957	1.22649	1.79585	0.655585
ENSG00000128849	-1.34129	-1.43979	-1.36257	-0.78483	-0.638912	-0.642221	-0.373888	-0.392052	-0.335658	0.767416	0.842617	0.899027	0.0303392	0.05325	0.0446965	1.47998	1.4855	1.70839
ENSG00000128872	-1.53609	-1.68381	-1.63914	-0.613888	-0.702302	-0.743528	0.014462	-0.0220622	0.0134772	0.888231	1.02237	0.932846	0.0526214	0.114023	0.041171	1.30039	1.25045	1.31078
ENSG00000129244	-1.33263	-1.29869	-1.32729	-1.00045	-0.982111	-1.08446	-0.304936	-0.258566	-0.276854	0.883738	0.870657	0.922281	0.39479	0.388116	0.30432	1.3662	1.36264	1.37324
ENSG00000129295	-1.67052	-1.4055	-1.59583	-0.188852	-0.471254	0.046086	-0.112625	-0.554041	-0.345577	1.5136	0.844174	1.28275	-0.127704	-0.552779	0.0377474	0.601287	1.27197	1.42707
ENSG00000129451	-1.03768	-1.21504	-0.911897	0.0186902	0.243278	-0.0810165	-0.84754	-0.974357	-0.863216	1.29736	0.916448	1.49338	-0.76476	-0.585723	-0.575357	1.05665	1.43863	1.39215
ENSG00000129538	-1.24462	-1.20697	-1.1163	-0.85137	-0.697922	-0.833661	-0.482877	-0.476507	-0.490321	1.19126	1.12696	1.13267	-0.159221	-0.178497	0.00991911	1.51113	1.40806	1.35827
ENSG00000129682	-0.808844	-0.952106	-0.952106	-0.717218	-0.680971	-0.761016	-0.852704	-0.802778	-0.804582	0.842929	0.998587	0.923197	-0.126742	-0.121649	-0.182836	1.68523	1.62293	1.69068
ENSG00000129990	-1.02253	-1.16114	-0.971438	-0.0166693	-0.145577	0.483076	-1.00355	-0.793318	-0.742438	1.14019	1.30284	1.29597	-0.993353	-0.415758	-0.745235	1.1035	1.39045	1.29499
ENSG00000129991	-1.02191	-1.14738	-1.19638	0.126649	-0.19751	0.172676	-0.658114	-1.00809	-1.24149	1.23075	0.964828	0.983137	-0.650971	-0.462892	-0.150234	1.32853	1.52276	1.40564
ENSG00000130224	-1.35027	-1.34856	-1.33855	-1.03957	-1.16822	-1.13219	-0.135836	-0.121408	-0.0418385	0.879566	0.792079	0.907986	0.44857	0.296915	0.442436	1.31991	1.29657	1.29242
ENSG00000130294	-1.09432	-1.35489	-1.39103	-0.572416	-0.578832	-0.611068	-0.553313	-0.574356	-0.543232	1.03552	1.04415	1.07663	-0.0638451	-0.156932	-0.143103	1.50456	1.4999	1.47656
ENSG00000130304	-1.79761	-1.52249	-1.32826	-0.349389	-0.592443	-0.458835	-0.236406	-0.309259	-0.444131	1.03757	1.06939	1.04986	-0.166952	-0.123347	0.21047	1.26261	1.28982	1.4094
ENSG00000130413	-1.7053	-1.55244	-1.80988	-0.675834	-0.505433	-0.468942	-0.0449012	-0.101778	-0.0371988	1.03903	0.874567	0.987426	0.168506	0.202843	-0.0681799	1.15681	1.24993	1.29079
ENSG00000130477	0.488651	0.462912	0.454216	1.62637	1.52757	1.63448	-1.18236	-0.983595	-1.21217	0.329495	0.11547	0.143577	-0.974313	-1.3776	-1.34998	0.164865	0.0038206	0.128593
ENSG00000130508	-1.30512	-1.36204	-1.4026	-0.282644	-0.281839	-0.326108	-0.60431	-0.700804	-0.547676	1.09693	1.10273	1.09029	-0.31544	-0.282313	-0.200406	1.45225	1.43584	1.43327
ENSG00000130643	-1.06252	-1.27736	-1.25495	-0.298725	-0.157145	-0.245969	-0.72853	-0.586587	-0.741201	1.26758	1.28079	1.48306	-0.496411	-0.598518	-0.383796	1.2131	1.44991	1.13728
ENSG00000130720	0.048233	-0.0881736	0.0934019	1.47302	1.58186	1.62835	-1.28434	-1.55183	-1.1797	0.601798	0.817451	0.501987	-0.984922	-0.572353	-1.26488	-0.0388797	0.0725229	0.146439
ENSG00000130751	-0.963633	-1.14589	-1.11432	-0.340523	-0.00948805	-0.120775	-0.991857	-0.806029	-0.674222	1.09839	1.07791	1.13686	-0.655847	-0.34414	-0.622597	1.61393	1.42756	1.43467
ENSG00000130876	-0.89985	-0.981401	-0.981232	-0.570825	-0.832905	-0.692586	-0.780036	-0.695464	-0.545958	0.916572	0.96261	0.969434	-0.259468	-0.343842	-0.283952	1.71232	1.69433	1.61225
ENSG00000131398	-1.31184	-1.40136	-1.33635	-0.83085	-0.854552	-0.842983	-0.204115	-0.26005	-0.233478	0.967497	0.979241	0.977259	0.0121029	-0.0325533	-0.00394134	1.4652	1.44842	1.46235
ENSG00000131409	-1.65204	-1.76361	-1.76901	-0.719762	-0.89053	-0.764451	0.0883968	0.259103	0.270075	0.932131	1.03185	1.01156	0.389262	0.437562	0.377063	0.890606	0.955009	0.916767
ENSG00000131831	-1.11348	-1.07442	-1.00346	-0.712282	-0.697162	-0.967247	-0.590405	-0.556882	-0.471527	0.947969	0.859457	0.957054	-0.135714	-0.319481	-0.0443652	1.78697	1.62149	1.51349
ENSG00000132026	-0.970368	-0.971723	-1.03774	-0.16441	-0.247599	-0.488708	-0.522503	-0.906298	-0.842242	0.983576	1.1434	0.920422	-0.485115	-0.689342	-0.547825	1.64535	1.53238	1.64874
ENSG00000132639	0.878845	0.872903	0.902189	1.48593	1.58919	1.39324	-0.880476	-0.9813	-0.93607	0.119541	0.0479618	0.231202	-1.24517	-1.37998	-1.26189	-0.358134	-0.200338	-0.277634
ENSG00000132718	-1.39846	-1.52313	-1.56036	-0.466588	-0.547746	-0.605453	-0.241514	-0.126128	-0.113001	0.887845	0.987412	1.0022	-0.27413	-0.23352	-0.166482	1.4848	1.43427	1.45997
ENSG00000132911	-0.79748	-0.75893	-0.937589	-0.475862	-0.378795	-0.231189	-0.675983	-0.772661	-0.942366	0.760136	0.333288	0.730245	-0.613975	-0.358323	-0.498336	2.00454	1.70255	1.91073
ENSG00000132932	-0.796862	-0.752843	-0.734416	-0.596612	-0.77057	-0.614355	-0.68375	-0.734014	-0.659486	0.911261	1.04642	1.02682	-0.548952	-0.559236	-0.595587	1.69072	1.68786	1.68361
ENSG00000133019	-0.673381	-0.899212	-0.929459	-0.329885	-0.495987	-0.586308	-0.72956	-0.792373	-0.681788	0.909171	0.473177	1.08141	-0.55569	-0.468593	-0.630877	1.762	1.83586	1.7115
ENSG00000133083	-1.13849	-1.07685	-1.22234	-0.703737	-0.789776	-0.610875	-0.58645	-0.610428	-0.62204	0.768792	0.77743	0.854072	-0.145276	0.0229679	0.0326267	1.64765	1.7391	1.66363
ENSG00000133101	-0.608703	-0.696928	-0.714807	-0.623171	-0.505917	-0.556136	-0.674263	-0.707068	-0.736553	0.46462	0.577786	0.162474	-0.411758	-0.620172	-0.326734	1.84039	2.09044	2.0465
ENSG00000133134	-1.47278	-1.59154	-1.26941	-0.527579	-0.562284	-0.688202	-0.360669	-0.249743	-0.486044	0.896162	1.04748	0.869549	-0.157119	0.108256	0.0342324	1.49886	1.37595	1.53488
ENSG00000133665	-0.809391	-0.791136	-0.727669	-0.493614	-0.357898	-0.553501	-0.803455	-0.665819	-0.725957	0.998858	0.711936	0.819632	-0.588841	-0.654235	-0.682741	1.80871	1.87753	1.6376
ENSG00000133687	-1.12312	-1.05992	-1.00574	-0.939626	-0.889614	-0.784919	-0.59292	-0.594006	-0.341592	0.892216	0.935759	0.897863	-0.0886838	-0.0664907	-0.133324	1.62239	1.63503	1.6367
ENSG00000134042	-1.52999	-1.25437	-1.22987	-0.181565	-1.04883	-0.592402	-0.362974	-0.224754	-0.232393	1.27178	1.18176	1.33547	-0.344719	-0.300766	-0.241542	1.071	1.48071	1.20346
ENSG00000134258	0.159931	0.76282	0.862929	1.66516	1.62381	1.89144	-1.10756	-0.9939	-0.603774	-0.312663	-0.419264	0.354673	-0.769226	-1.20273	-1.14174	0.000590007	-0.23732	-0.533176
ENSG00000134531	0.289973	0.413593	0.253746	1.6468	1.59055	1.6064	-1.18512	-1.0709	-1.04142	0.27534	0.41515	0.194114	-1.25455	-1.18749	-1.37222	0.0911439	0.217745	0.117141
ENSG00000134716	-1.24726	-1.17432	-1.15681	-0.843608	-0.780742	-0.423218	-0.669378	-0.620676	-0.64502	0.912768	0.932198	0.872089	0.275723	-0.0456285	-0.0987645	1.61975	1.64711	1.44579
ENSG00000134775	-0.695157	-1.21427	-0.90836	0.328906	0.207747	0.0402408	-1.24847	-1.50432	-1.33895	0.779657	1.04992	0.719439	-0.171704	-0.259598	-0.0613736	1.54095	1.31385	1.42148
ENSG00000134827	0.105943	0.259589	0.498769	1.38165	1.54732	1.45694	-1.28857	-1.14254	-1.34802	0.139075	0.242629	0.183967	-1.09603	-1.31536	-1.23545	0.410516	0.545178	0.654394
ENSG00000134864	-1.06625	-1.8459	-1.58121	-0.308061	-0.22703	-0.465363	-0.564652	-0.736729	-0.257762	0.747031	1.29102	0.963512	-0.0846937	0.258085	-0.129715	1.50083	1.13944	1.36744
ENSG00000134873	-1.1027	-0.99129	-0.96936	-0.342181	-0.379784	-0.621448	-0.743561	-0.740278	-0.839086	1.22687	0.96901	1.01208	-0.535242	-0.272318	-0.386557	1.62397	1.46351	1.62836
ENSG00000134986	-1.50806	-1.51173	-1.67306	-0.817715	-0.493315	-0.656944	-0.269817	-0.168883	-0.21769	1.12923	1.15217	1.22444	0.256974	0.0199086	0.0819076	1.13412	1.16295	1.15554
ENSG00000135114	-1.27932	-1.12406	-0.975538	-0.498301	-0.53558	-0.318744	-0.673936	-0.67509	-0.436855	1.13215	1.19401	0.909127	-0.633692	-0.479315	-0.244345	1.4636	1.60237	1.57352
ENSG00000135218	-0.978392	-1.13366	-1.34417	-0.266871	-0.326318	-0.359167	-0.74802	-0.708765	-0.395602	1.30672	1.15829	1.72814	-0.593583	-0.521627	-0.495302	1.14324	1.27009	1.26499
ENSG00000135406	-1.13391	-1.60336	-1.16309	-0.461914	-0.317096	-0.351875	-0.631734	-0.683268	-0.885597	0.928074	0.682831	0.583964	-0.0623535	0.123839	0.106639	1.36303	1.73992	1.7659
ENSG00000135424	-1.73574	-1.7516	-1.40998	-0.221086	-0.217858	-0.160495	-0.515802	-0.440174	-0.484322	1.09963	1.0339	1.05185	0.00271062	-0.0362005	0.0226357	1.2393	1.19452	1.32872
ENSG00000135439	-1.45493	-1.58915	-1.44313	-0.96887	-0.918376	-0.761549	0.0171202	-0.13601	-0.163497	0.958244	0.96216	1.01329	0.351777	0.183683	0.15302	1.30393	1.17557	1.31671
ENSG00000135447	-1.07438	-1.09739	-1.16635	-0.957712	-0.940909	-0.950907	-0.587319	-0.477392	-0.482726	0.855669	1.09158	0.950109	0.0297179	0.143377	0.112752	1.49355	1.54394	1.5144
ENSG00000135519	-1.04321	-1.46447	-1.60384	-0.161371	-0.3479	0.108322	-0.930929	-0.989796	-0.783979	0.470654	0.663526	0.400595	0.189788	0.485722	0.304305	1.64834	1.5862	1.46804
ENSG00000135549	-0.699954	-0.816662	-0.342749	0.683713	0.598139	0.232989	-0.93321	-1.66481	-1.29913	0.203278	0.494112	0.726997	-0.775816	-0.547075	-0.587344	1.59086	1.62139	1.51528
ENSG00000135643	-1.27853	-1.44802	-1.50601	-0.670462	-0.711049	-0.992401	-0.299663	-0.177832	-0.35433	0.767003	0.931664	0.921479	0.180303	0.0876175	0.153955	1.45033	1.50026	1.4457
ENSG00000135678	-1.06052	-1.22098	-1.0821	-0.183271	-0.202887	-0.190778	-0.88775	-0.883492	-0.850151	0.860494	0.934791	0.913339	-0.281607	-0.382311	-0.379027	1.6628	1.59626	1.6372
ENSG00000135838	-1.38292	-1.52597	-1.8581	-0.887518	-0.508346	-0.776072	-0.0971774	-0.140688	-0.251157	0.754847	0.740329	0.746473	0.292981	0.489059	0.374274	1.25878	1.41003	1.36117
ENSG00000136002	-1.31114	-1.27557	-1.5925	-0.815734	-1.07246	-0.62114	-0.256922	-0.490337	-0.289461	0.631808	0.901796	0.561795	0.287283	0.578074	0.394989	1.61891	1.2714	1.47922
ENSG00000136014	-1.71981	-1.3484	-1.59064	-0.750224	-0.838997	-0.702213	-0.154467	-0.438452	0.0316612	0.848814	0.835651	0.856281	0.455395	0.210244	0.363583	1.32022	1.27576	1.34559
ENSG00000136155	0.291015	0.172508	0.0889317	1.5369	1.66863	1.5298	-0.886457	-1.14372	-0.982758	0.421723	0.474309	0.408913	-1.43658	-1.40581	-1.26326	0.194768	0.293186	0.0379064
ENSG00000136167	-0.899564	-1.19761	-0.67343	-0.112873	-0.642444	-0.0818486	-1.04579	-0.679668	-0.79915	0.921859	1.0707	1.38631	-0.663115	-0.574997	-0.490251	1.67465	1.44322	1.36399
ENSG00000136235	-1.29917	-1.50242	-1.50645	-0.734808	-0.578441	-0.808594	-0.0401158	0.0198531	-0.0678145	1.17463	1.21095	1.22056	-0.283363	-0.266005	-0.276902	1.13815	1.22376	1.37619
ENSG00000136274	-1.23703	-1.17171	-1.29602	-1.00234	-1.17116	-1.10609	-0.170525	-0.213345	-0.223689	0.681976	0.868203	0.771033	0.23146	0.463597	0.128967	1.52437	1.48048	1.44181
ENSG00000136531	-1.2251	-1.12399	-1.09248	-0.983094	-0.804852	-0.642217	-0.586654	-0.385712	-0.311858	1.23558	1.2313	1.15527	-0.333503	-0.0367637	-0.279495	1.46667	1.44612	1.27078
ENSG00000136869	-1.0903	-1.07665	-1.21993	-0.458124	-0.178604	-0.377716	-0.279441	-0.620623	-0.524998	1.249	1.31603	1.16998	-0.49938	-1.12644	-0.381809	1.6277	1.31506	1.15624
ENSG00000136999	-0.469217	-0.597471	-0.529937	0.475747	0.522478	0.376892	-1.28816	-1.24129	-1.14735	0.708396	0.786503	0.703329	-1.02427	-0.876028	-0.894029	1.61332	1.44331	1.43778
ENSG00000137101	-0.781319	-1.92101	-1.3252	-0.708623	0.0693851	-1.05299	-0.362169	-0.260816	-0.0663213	0.965625	0.875943	0.921644	-0.287307	-0.466492	0.150912	1.36883	1.10003	1.77987
ENSG00000137198	-1.75075	-1.60538	-1.59034	-0.513114	-0.584235	-0.619253	-0.258431	-0.250673	-0.307152	0.86378	0.99325	0.766049	0.291726	0.401582	0.308188	1.24848	1.28748	1.31879
ENSG00000137460	-0.861178	-1.03418	-1.14372	0.413189	0.847414	0.0949132	-0.905952	-0.838117	-0.567551	0.797713	1.09245	0.719296	-0.533555	-1.22651	-1.0457	1.38171	1.56521	1.24457
ENSG00000137463	-1.6642	-1.27906	-1.32194	-1.10086	-1.04931	-1.06582	0.277693	0.00364484	-0.291411	0.476539	0.544138	0.836134	0.506553	0.575297	0.718672	1.30245	1.19842	1.33306
ENSG00000137507	-1.09466	-1.24576	-0.914121	-0.577691	-0.476148	-0.772235	-0.384586	-0.514852	-0.507348	0.930339	0.632409	0.827008	-0.237437	-0.459799	-0.412059	1.43325	1.99962	1.77407
ENSG00000137571	-0.902205	-0.566551	-0.739473	-0.367141	-0.437743	-0.219265	-0.815541	-0.979153	-1.07975	0.534617	0.829369	0.782559	-0.234585	-0.483224	-0.721744	1.90182	1.64042	1.85758
ENSG00000137726	-1.16321	-1.16552	-1.03532	-0.697923	-1.0227	-0.593307	-0.820142	-0.716497	-0.790762	0.985566	0.92533	1.05573	0.263495	0.245209	0.143818	1.55926	1.43283	1.39414
ENSG00000137821	-0.52383	-0.468235	-0.488963	1.29371	1.32272	1.37729	-1.06781	-0.9615	-1.04393	0.593038	0.668212	0.497571	-1.33763	-1.35104	-1.01228	0.938394	0.740506	0.82378
ENSG00000137869	-0.85562	-0.976422	-1.0009	-0.64309	-0.783342	-0.783644	-0.514537	-0.508345	-0.202976	0.653579	0.631864	0.517967	-0.0892608	-0.259027	-0.743248	1.62293	1.88801	2.04606
ENSG00000137877	-1.10347	-1.19547	-1.31254	-0.424541	-0.889289	-0.710696	-0.246406	-0.543112	-0.524173	0.806863	0.564788	1.1879	-0.0520695	-0.145962	-0.261833	1.24321	1.8042	1.80261
ENSG00000137965	-1.22743	-1.33407	-1.24044	-1.13401	-1.18848	-1.02245	-0.197023	-0.110405	-0.160959	0.940225	1.44992	0.990492	0.117578	0.45888	0.161975	0.96862	1.30657	1.221
ENSG00000137968	-1.60762	-1.45893	-1.67466	-0.891263	-0.590109	-0.591595	0.0877955	-0.133501	-0.218809	1.18969	1.07533	1.19833	-0.179447	0.226923	0.200734	1.09922	1.08426	1.18365
ENSG00000138311	-1.23753	-1.96745	-1.43721	-0.082022	0.0847807	-0.195613	-0.156429	-0.520219	-0.724622	0.9318	0.858261	0.823079	-0.108608	-0.378515	-0.192532	1.4585	1.50283	1.34148
ENSG00000138356	0.0997637	0.217219	0.0690597	1.34736	1.34262	1.33839	-0.96038	-1.19199	-1.1433	0.822105	0.746899	0.856426	-1.36678	-1.36685	-1.42588	0.104337	0.241614	0.269376
ENSG00000138378	-0.15198	-0.198729	-0.311958	1.05394	1.46358	1.3886	-0.773256	-0.68014	-0.72359	0.791859	0.756331	0.93568	-1.56052	-1.63674	-1.54017	0.518257	0.229956	0.438892
ENSG00000138735	-0.816273	-0.698247	-0.91662	0.405294	0.427038	0.663923	-0.893677	-0.790852	-1.31483	0.895678	0.709279	1.03307	-1.09472	-1.09989	-0.684216	1.45178	1.33955	1.38372
ENSG00000138759	-0.861781	-0.672139	-0.820728	0.777782	0.781669	0.907328	-0.457223	-0.556116	-0.712141	1.28968	1.26755	1.09309	-1.21179	-1.47364	-1.53241	0.751906	0.596458	0.832498
ENSG00000138798	-1.42149	-1.52864	-1.33635	-1.30552	-1.17949	-1.06494	0.216144	0.311288	0.367029	0.969313	0.948374	0.925547	0.27188	0.340519	0.310869	1.08116	1.09572	0.998584
ENSG00000139044	-1.86801	-1.45575	-1.72881	-0.406313	-0.632005	-0.628383	-0.241323	-0.148459	-0.0452063	0.911504	0.911469	0.83411	0.155103	0.279935	0.25381	1.30615	1.24166	1.26052
ENSG00000139266	-1.14719	-1.38081	-1.21921	0.270655	0.171983	0.079457	-0.654215	-0.590393	-0.865714	1.01379	1.13308	1.07839	-0.737951	-0.561119	-0.747569	1.4275	1.3482	1.38111
ENSG00000139329	-0.766771	-1.24735	-0.632473	0.0307622	0.0851921	0.0119695	-0.961323	-0.850897	-0.953835	1.22015	1.14308	1.28157	-0.797162	-0.978425	-0.61778	1.49932	1.36475	1.16921
ENSG00000139364	-0.963497	-0.947434	-0.915168	-0.852783	-0.86939	-0.884755	-0.431633	-0.634153	-0.462392	0.618074	0.727309	0.614096	-0.0147331	-0.19233	-0.233756	1.87871	1.71707	1.84677
ENSG00000139629	-1.42199	-1.48869	-1.45951	-0.322359	-0.307468	-0.367632	-0.659024	-0.586559	-0.625403	1.14744	1.14514	1.14304	0.0384562	-0.0721881	-0.103557	1.3108	1.29008	1.33942
ENSG00000139971	-1.3017	-1.37891	-1.2201	-0.69935	-0.622984	-0.718284	-0.547881	-0.496526	-0.569641	0.949294	0.947675	0.989926	0.0102293	0.0601643	0.0604655	1.53579	1.51658	1.48525
ENSG00000139985	-1.37755	-1.33699	-1.27299	-1.01129	-0.963888	-0.991569	0.361988	-0.452779	-0.0608096	1.21802	0.997808	0.656032	0.133635	0.225029	-0.151522	1.26281	1.42554	1.33853
ENSG00000139988	-1.20195	-1.10151	-1.17233	-0.999857	-0.575261	-1.02913	-0.439511	-0.595394	-0.380319	1.18978	0.896848	0.776181	0.0742157	0.254861	-0.200609	1.80268	1.18585	1.51546
ENSG00000140284	0.0979493	0.295381	0.251863	1.47427	1.51753	1.34419	-1.30171	-1.16771	-1.21663	0.444748	0.354012	0.408314	-1.25858	-1.28333	-1.30226	0.455205	0.418683	0.468074
ENSG00000140465	-1.09991	-0.937655	-0.640966	-0.32106	-0.568771	-0.602573	-0.674076	-0.605294	-0.993256	0.396652	0.516531	0.317875	0.0876114	-0.414829	-0.172601	2.30775	1.54866	1.8559
ENSG00000140600	-0.989327	-0.979421	-1.00657	-0.978736	-0.875167	-0.926286	-0.540049	-0.54939	-0.570204	0.872646	0.763165	0.910678	0.0484013	-0.0249949	-0.155352	1.64545	1.75468	1.60048
ENSG00000140678	-1.56101	-1.69628	-1.51811	-1.00843	-1.01956	-0.893181	0.17188	0.183508	0.117582	0.820093	0.82206	0.863648	0.482804	0.443626	0.450527	1.1298	1.07314	1.13789
ENSG00000140807	-1.44688	-1.4862	-1.43352	-0.751577	-0.766299	-0.755078	-0.401747	-0.325578	-0.420534	0.918035	0.927947	0.886646	0.285767	0.37439	0.262468	1.36755	1.33873	1.42589
ENSG00000141293	-1.42152	-1.52624	-0.708087	0.348715	-0.0124544	0.0771317	-0.975342	-0.938159	-0.341818	0.753586	1.70138	1.35085	-0.912293	-0.327155	-0.356262	0.926385	0.98977	1.37152
ENSG00000141338	-1.50742	-1.54548	-1.67459	-0.815403	-0.717131	-0.8352	0.242082	0.219642	0.191017	1.25036	1.2289	1.25046	-0.134038	0.00218483	-0.0728921	0.965866	0.883672	1.06797
ENSG00000141485	-1.35052	-1.29766	-1.31499	-1.01089	-1.07596	-0.887729	-0.236638	-0.289074	-0.341805	1.0306	1.03891	0.92035	0.237767	0.354726	0.230317	1.35341	1.30166	1.33752
ENSG00000141574	-1.63782	-1.64414	-1.1805	0.438333	1.25973	0.839248	-0.0703249	-0.341326	-0.875862	0.217056	0.651951	1.44536	0.00238492	-0.780263	-0.749062	1.68543	0.410719	0.329089
ENSG00000141750	-1.38221	-1.31818	-1.34338	-0.654498	-0.886991	-0.982045	-0.339198	-0.349915	-0.464882	0.790944	0.857155	0.830047	0.295722	0.220262	0.257058	1.4525	1.50973	1.50789
ENSG00000142552	-1.39482	-1.63083	-1.6475	-0.837857	-0.542524	-0.656921	-0.23028	-0.424778	-0.261754	0.809208	0.851996	0.790973	0.312934	0.241169	0.575926	1.31129	1.3805	1.35327
ENSG00000142619	-0.00727726	0.00974137	-0.0556965	1.2003	1.10067	1.26471	-1.26409	-1.21326	-1.14885	0.66206	0.713926	0.731805	-1.39012	-1.50632	-1.13064	0.721263	0.58057	0.731207
ENSG00000143028	-1.3997	-1.56116	-1.2509	-0.837821	-0.745206	-1.00912	-0.408859	-0.315479	-0.269846	0.965816	1.09216	0.920299	0.311155	0.320244	0.251383	1.40719	1.20008	1.32976
ENSG00000143195	-1.19348	-1.14728	-1.13718	-1.06545	-1.10188	-1.00987	-0.347174	-0.455704	-0.373514	0.875148	0.899125	0.87681	0.271446	0.300848	0.161212	1.5213	1.49408	1.43157
ENSG00000143320	-1.37082	-1.48901	-1.25958	-0.519037	-0.351501	-0.601227	-0.765055	-0.48023	-0.752641	1.12817	1.08189	0.97934	0.0804765	0.00923695	0.158427	1.36557	1.41097	1.37502
ENSG00000143333	-1.04068	-1.22216	-1.17139	-0.959023	-0.739104	-0.721908	-0.377082	-0.29571	-0.410518	0.310631	0.393856	0.274062	0.108172	0.272521	0.0339892	1.90394	1.83935	1.80106
ENSG00000143341	-0.960697	-1.00902	-0.936445	-0.814133	-0.927506	-0.947334	-0.615507	-0.689125	-0.599711	0.996727	0.983884	0.993088	-0.176371	-0.0563008	-0.00528157	1.59427	1.6132	1.55627
ENSG00000143375	-1.24792	-1.24318	-1.52224	0.472354	0.491498	0.367652	-1.11413	-1.08127	-1.10698	0.536933	0.783177	0.665206	-0.269282	0.104576	-0.00501577	1.10619	1.48768	1.57474
ENSG00000143502	-0.94487	-1.23521	-1.3228	-0.624225	-0.785262	-0.969167	-0.508821	-0.719566	-0.619579	0.967236	0.841211	0.99794	0.0180707	0.192416	0.119784	1.53609	1.48752	1.56923
ENSG00000143858	-1.13416	-0.990064	-0.999313	-0.76299	-0.892281	-0.96479	-0.626706	-0.643143	-0.684379	1.04982	1.0822	1.06212	-0.161687	0.0660253	0.115205	1.54107	1.46893	1.47415
ENSG00000144218	-0.764512	-0.764512	-0.764512	-0.513202	-0.735781	-0.764512	-0.606221	-0.672133	-0.764512	0.0907138	0.361092	0.113262	0.100855	-0.268258	-0.0945789	2.02283	1.90474	2.11925
ENSG00000144285	-0.721256	-0.665416	-0.740573	-0.56314	-0.636032	-0.650652	-0.702018	-0.718558	-0.677896	0.930341	0.919594	0.780322	-0.677169	-0.564489	-0.620187	1.74949	1.73518	1.82247
ENSG00000144290	-0.731291	-0.653078	-0.762959	-0.367006	-0.495913	-0.735002	-0.704043	-0.629126	-0.715189	0.424075	0.751652	0.884663	-0.738735	-0.454859	-0.662461	1.84428	1.87244	1.87256
ENSG00000144331	-0.786462	-0.792348	-0.791741	-0.493083	-0.497674	-0.300328	-0.683288	-0.800376	-0.579799	0.871328	0.18842	0.504893	-0.686273	-0.296426	-0.601968	2.12831	1.98294	1.63387
ENSG00000144406	-0.682015	-0.704975	-0.704975	-0.54638	-0.684682	-0.704975	-0.690627	-0.672065	-0.653261	0.848224	0.775521	0.827763	-0.618771	-0.589934	-0.61433	1.91987	1.67292	1.8227
ENSG00000144481	-0.60778	-0.682428	-1.2878	0.43625	0.140684	0.108734	-0.776216	-0.770858	-0.940206	1.41892	1.19871	1.61027	-1.14715	-0.768396	-1.01619	0.903229	0.969578	1.21065
ENSG00000144550	-1.32363	-1.2152	-1.35238	-1.02534	-0.333445	-1.12318	-0.202855	-0.0517783	-0.328628	0.87648	1.10672	1.7336	-0.124839	0.14329	-0.259419	1.50949	0.838129	1.13298
ENSG00000144583	0.951274	0.931734	0.918569	1.50209	1.38367	1.35469	-1.26456	-1.14892	-1.11933	0.0272296	0.127307	0.0741647	-1.19302	-1.10206	-1.23722	-0.0671694	-0.0627822	-0.0756636
ENSG00000144642	-1.21994	-1.25521	-1.49551	-0.184059	-0.715721	-0.270713	0.574694	0.214918	-0.0292421	1.50783	1.39611	1.67678	-0.882673	-0.557925	-0.888727	1.12309	0.604979	0.401312
ENSG00000144668	-0.917251	-1.06389	-1.06242	-0.958753	-0.788996	-0.92912	-0.732879	-0.629982	-0.441587	0.853741	0.767939	0.981966	0.0609107	-0.173407	0.130536	1.66772	1.53122	1.70425
ENSG00000144681	-1.32227	-1.09917	-1.19163	-0.176788	0.0561908	-0.0757706	-1.01794	-0.812407	-0.967711	1.01592	0.822515	0.904031	-0.189659	-0.443112	-0.13941	1.60127	1.53265	1.5033
ENSG00000144821	-1.01148	-0.928296	-0.757058	0.192419	0.152154	-0.221232	-0.57455	-1.21348	-1.03735	1.23243	1.56172	1.29243	-0.620452	-0.858013	-0.751467	0.984814	1.28405	1.27335
ENSG00000144837	-1.56635	-1.27549	-1.60813	-0.540162	-0.289211	-0.54277	-0.607004	-0.521704	-0.314983	1.34137	1.51552	1.25389	-0.158231	0.180377	0.0385224	1.0831	0.986924	1.02433
ENSG00000144868	-0.948655	-1.00397	-0.978936	-0.872259	-0.808881	-0.830367	-0.737323	-0.74947	-0.72061	0.635327	0.992831	0.673734	0.144664	0.0558017	0.089932	1.6781	1.70776	1.67232
ENSG00000145147	-0.728884	-0.701591	-0.701212	-0.566792	-0.594936	-0.647755	-0.652365	-0.640892	-0.659144	0.279062	0.343271	0.296578	-0.233744	-0.427631	-0.444926	1.9261	2.24889	1.90597
ENSG00000145192	-0.983122	-0.705979	-0.327402	0.161373	-0.0279457	0.717534	-0.836814	-1.48532	-0.788308	1.81477	1.42447	1.81498	-0.876094	-0.19328	-1.09082	0.714581	0.416092	0.251285
ENSG00000145198	-1.28688	-1.80419	-1.29894	-0.291366	-0.52376	-0.794137	-0.674234	-0.260632	-0.358153	0.780328	0.924265	0.989391	0.207253	0.05471	-0.00137887	1.46545	1.42223	1.45004
ENSG00000145335	-0.65205	-0.966729	-0.797871	0.109164	0.533057	0.783346	-1.24425	-0.855843	-0.973702	1.3255	1.23221	0.814214	-1.00489	-1.02297	-0.820044	1.10539	1.2907	1.14477
ENSG00000145431	-1.61306	-1.68327	-1.71064	-0.736642	-0.630819	-0.298109	0.0579095	-0.0967791	-0.146176	1.01798	1.02824	1.21255	-0.0314938	0.0721244	0.103045	1.13909	1.24344	1.07261
ENSG00000145536	-0.0499138	-0.557015	-0.293314	2.24013	1.26091	0.866942	-0.8117	-0.704454	-0.116839	0.887311	0.899705	0.311808	-1.54113	-1.53654	-1.25603	0.196261	0.047943	0.15593
ENSG00000145569	-1.37228	-1.26397	-1.22708	0.632203	0.825172	0.799386	-0.873673	-1.04687	-1.04697	0.923463	0.511881	0.969465	-0.726477	-0.376925	-0.386877	1.22376	1.22651	1.20929
ENSG00000145721	-0.836866	-0.836866	-0.836866	-0.667973	-0.590769	-0.724752	-0.796698	-0.722754	-0.624656	1.44993	1.59415	1.04225	-0.555057	-0.675216	-0.233428	1.32571	1.57691	1.11294
ENSG00000145861	-1.31094	-1.34296	-1.10061	-0.77201	-0.869854	-0.676606	-0.664007	-0.23422	-0.330138	1.1992	1.20145	0.950075	0.132875	-0.438503	0.0737841	1.41731	1.48253	1.28262
ENSG00000145882	-1.60691	-1.80931	-1.72465	-0.268689	-0.254526	-0.30525	-0.353539	-0.3756	-0.253362	0.881489	0.950227	0.895986	0.114262	0.158398	0.0585331	1.18657	1.26677	1.43959
ENSG00000146070	-0.863619	-0.841143	-0.788534	-0.814112	-0.57128	-0.739584	-0.450154	-0.850692	-0.760895	0.839956	0.69087	1.39953	-0.454399	-0.37506	-0.37417	1.43792	1.69337	1.822
ENSG00000146151	-1.4233	-1.47108	-1.44531	-0.164959	-0.25524	0.000505608	-0.147734	-0.403702	-0.530365	1.10795	1.16951	1.30386	-0.619599	-0.359261	-0.609052	1.17767	1.46129	1.20882
ENSG00000146250	-1.46926	-1.34549	-1.23597	-0.758006	-0.81051	-0.845337	-0.136681	-0.201239	-0.25479	1.08592	1.10009	1.06637	-0.0658307	-0.0534013	-0.257105	1.44831	1.34178	1.39116
ENSG00000146555	-1.47217	-1.22442	-1.35338	-0.68232	-0.770295	-0.484967	-0.379547	-0.471785	-0.537691	0.989195	1.03465	1.04951	0.0142729	0.0196746	-0.105578	1.51457	1.37894	1.48135
ENSG00000146592	-0.832449	-0.944165	-0.658282	-0.491139	-0.645117	-0.362264	-0.937941	-0.743425	-0.834277	0.923375	0.963623	0.661536	-0.536164	-0.390047	-0.426232	1.64393	1.87523	1.7338
ENSG00000147231	-1.27345	-1.21991	-1.28053	-0.803973	-0.735432	-0.728958	-0.503583	-0.522068	-0.372542	0.711716	0.693249	0.715557	0.0587734	0.139302	0.12902	1.77384	1.62877	1.59021
ENSG00000147234	-1.05875	-1.25216	-1.13716	-0.999737	-0.97722	-0.658252	-0.52983	-0.685991	-0.186001	0.70928	1.25884	0.74427	0.0162478	0.211619	-0.0787147	1.57911	1.41382	1.63063
ENSG00000147257	-1.03509	-1.01144	-0.987658	-0.825587	-1.03509	-0.943292	-0.72107	-0.598733	-0.539976	0.840136	0.736882	0.71221	0.120271	0.247245	0.0575398	1.64039	1.63438	1.70888
ENSG00000147434	-0.955194	-0.995432	-0.888718	-0.818966	-0.889881	-0.378912	-0.614665	-0.560283	-0.459865	0.923474	1.40048	1.67863	-0.699973	-0.42452	-0.294941	1.04736	1.37946	1.55194
ENSG00000147676	-0.655551	-0.838358	-0.649505	-0.332687	-0.317493	-0.428563	-0.783446	-0.843999	-0.68098	0.840341	0.673634	0.909348	-0.691208	-0.759712	-0.799685	1.86272	1.77502	1.72013
ENSG00000148180	-1.18591	-1.37749	-1.2792	0.522413	0.489325	0.355772	-1.21445	-0.983099	-0.870637	0.916593	1.01107	0.913931	-0.291808	-0.474343	-0.417518	1.25599	1.36466	1.26471
ENSG00000148513	-0.286962	0.242921	-0.275225	1.4773	1.78419	1.74052	-0.338489	-0.981385	-0.9956	0.566271	0.30391	0.760698	-1.06278	-1.65938	-1.20059	-0.0275922	-0.00403293	-0.0437694
ENSG00000148541	-1.02306	-0.884133	-1.0323	-0.493922	-0.811024	-0.847397	-0.574168	-0.663247	-0.790748	0.967545	1.25715	0.862196	-0.245414	-0.393092	-0.0965265	1.64412	1.67262	1.4514
ENSG00000148677	-0.471848	-0.425716	-0.437601	0.269379	0.207932	0.137875	-0.94067	-0.795183	-0.939888	0.930564	0.998048	0.954893	-1.28179	-1.20366	-1.328	1.45531	1.47115	1.39921
ENSG00000148798	-0.238878	-0.0218438	-0.148833	1.60109	1.51333	1.39033	-1.39391	-1.35412	-1.18236	0.567719	0.598193	0.537869	-1.03376	-0.963109	-1.18718	0.468119	0.477463	0.369883
ENSG00000149150	0.0403242	-0.181265	-0.0537398	1.18768	0.654421	0.966968	-1.65069	-0.867254	-1.36691	0.445335	0.873093	0.52711	-0.715979	-1.43121	-1.42545	0.9092	0.995347	1.09302
ENSG00000149294	-0.824309	-0.820758	-0.928471	-0.538853	-0.530727	-0.582952	-0.66835	-0.724064	-0.856371	1.04849	1.04382	1.0576	-0.506607	-0.522573	-0.552582	1.63643	1.61426	1.65601
ENSG00000149557	-1.57731	-1.48449	-1.47012	-0.918997	-0.496018	-0.718287	-0.265405	-0.207022	-0.129578	1.08754	1.12879	1.08632	0.155302	0.078901	-0.0380141	1.19814	1.32457	1.24568
ENSG00000149564	-1.06314	-0.613788	-0.685577	-0.00361552	0.0361939	0.28336	-1.48706	-1.44474	-1.36355	0.713356	0.649824	0.630818	-0.266828	-0.0161608	-0.0712363	1.6242	1.5775	1.50045
ENSG00000149573	-1.26941	-1.37935	-1.45134	-1.09593	-0.975102	-1.26017	0.00617179	-0.383289	0.224785	0.87547	0.626324	1.15821	0.333113	0.330744	0.695205	1.16185	1.23297	1.16974
ENSG00000149582	-1.16739	-1.164	-1.33532	-0.564138	-0.680133	-0.629175	-0.588061	-0.464945	-0.281886	0.957593	1.3388	1.18144	-0.349676	0.0296419	-0.53786	1.71039	1.28256	1.26216
ENSG00000149599	-1.4394	-1.41338	-1.29363	-1.00492	-0.66745	-0.927416	-0.328814	-0.364649	0.0412103	0.934629	0.785162	1.03921	0.0642088	0.12362	0.204087	1.56089	1.44906	1.23758
ENSG00000150054	-1.39518	-1.42917	-1.56227	-0.91963	-0.855922	-0.937632	-0.235887	-0.276833	-0.192699	0.881934	0.835739	0.890415	0.398764	0.418229	0.458476	1.3396	1.32324	1.25883
ENSG00000150347	-1.12132	-1.1565	-1.24124	0.351258	0.227257	0.423324	-0.505124	-0.428601	-0.40018	1.29162	1.23847	1.27437	-0.829866	-1.24224	-1.13808	1.18089	0.971682	1.10427
ENSG00000150471	-1.26922	-1.07846	-1.13458	0.34551	-0.785333	-0.317883	-0.820272	-0.399937	-0.211869	1.02432	0.980661	0.966229	-0.907627	-0.400561	-0.523276	1.35462	1.85107	1.3266
ENSG00000150722	-1.05065	-1.15587	-1.44828	0.841047	1.15328	0.842673	-0.806428	-0.443083	-0.651851	1.25715	1.23767	1.19651	-1.1773	-0.694011	-0.879077	0.958894	0.454539	0.364793
ENSG00000150893	-0.66632	-0.66632	-0.66632	-0.553677	-0.647302	-0.573343	-0.66632	-0.66632	-0.66632	0.547444	0.735812	0.491404	-0.6174	-0.532564	-0.631843	1.93515	1.89667	1.94757
ENSG00000151025	-0.825862	-0.93031	-0.900964	-0.25551	-0.820299	-0.422433	-0.707306	-0.877871	-0.582	0.832945	1.05105	1.12939	-0.335176	-0.483659	-0.788391	1.74074	1.58522	1.59043
ENSG00000151117	-1.27454	-1.39239	-1.21438	-1.03941	-1.09229	-0.8854	-0.170669	-0.0584299	-0.237285	0.931933	0.956112	0.909966	0.131087	0.115718	0.0179656	1.42497	1.3886	1.48845
ENSG00000151224	-1.30436	-1.05534	-1.15287	-1.03119	-0.950946	-0.79937	-0.548059	-0.278504	-0.426889	0.927071	0.914662	0.910691	-0.056385	0.126613	0.098869	1.53357	1.52256	1.56988
ENSG00000151320	-1.75346	-1.08165	-1.43418	0.0857817	0.139446	-0.40821	-0.179932	-0.499461	-0.255476	1.27553	1.09908	1.07815	-0.431452	-0.65243	-0.801084	1.39307	1.32056	1.10571
ENSG00000151490	-0.900593	-0.834895	-0.763476	-0.868773	-0.566055	-0.534427	-0.816145	-0.686798	-0.645454	0.918405	0.322521	0.915881	-0.215152	-0.499495	-0.180937	1.6674	1.45795	2.23005
ENSG00000151572	-1.24468	-1.05464	-1.06393	-0.899923	-0.883123	-0.949236	-0.497668	-0.452668	-0.644961	0.937335	0.783781	1.02467	0.0476991	0.183652	0.053599	1.66738	1.55625	1.43645
ENSG00000151623	-1.05475	-1.1228	-0.882003	-0.630792	-0.763953	-0.531881	-0.80954	-0.528552	-0.270922	0.583147	0.766857	0.608777	-0.615333	-0.102194	-0.0889634	1.87484	1.78173	1.78634
ENSG00000151715	-0.227307	-0.875116	-0.465254	0.865764	0.606599	0.630925	-0.908733	-0.7694	-0.884295	0.144662	1.00409	0.798793	-1.25292	-1.44577	-1.01165	1.92604	1.40818	0.455403
ENSG00000151892	0.558488	0.660362	0.684694	1.35933	1.18552	1.34026	-1.10896	-1.04485	-1.25531	0.40713	0.550798	0.445115	-1.51158	-1.44171	-1.30744	0.214411	0.0437741	0.219971
ENSG00000152128	-1.1676	-1.10391	-0.93228	-0.994013	-0.633698	-0.798238	-0.705044	-0.639624	-0.526594	0.757296	1.06455	0.914756	-0.165203	0.0687974	0.068323	1.41582	1.85099	1.52567
ENSG00000152503	-1.29965	-1.23065	-1.34009	-0.608196	-0.655557	-0.992287	-0.41446	-0.467792	-0.448281	0.707533	0.42663	0.575308	0.438726	0.101549	0.201879	1.63944	1.59583	1.77006
ENSG00000152580	-1.59056	-1.64087	-1.41639	-0.438547	-0.249152	-0.185708	-0.52191	-0.425356	-0.514093	1.2701	1.24865	1.18065	-0.00782899	-0.0876894	-0.154879	1.23362	1.13691	1.16305
ENSG00000152766	-0.256067	-0.80485	-0.0502779	1.02273	1.39508	1.08156	-1.19853	-1.53363	-1.20909	0.593066	0.925556	0.950675	-1.26692	-1.08764	-0.587204	0.407769	1.08446	0.533312
ENSG00000152784	-1.21087	-1.17408	-0.923355	-0.963036	-0.887231	-0.695132	-0.483349	-0.293355	0.388698	0.737009	0.382491	1.15622	-0.125397	-0.784626	0.0417442	1.96161	1.45576	1.41689
ENSG00000153233	-0.605583	-0.693579	-0.840623	0.671984	0.575208	0.153996	-0.949483	-1.08119	-0.778199	0.778811	0.599024	0.431223	-1.02047	-0.99099	-1.04445	1.75243	1.51348	1.52842
ENSG00000153253	-1.00253	-1.20814	-1.10735	-0.541037	-0.419777	-0.581073	-0.509003	-0.689189	-0.632513	1.25843	1.20709	1.20184	-0.409863	-0.49736	-0.413558	1.50695	1.44593	1.39114
ENSG00000153291	-1.45687	-1.48507	-1.51363	-0.970574	-0.808868	-0.499243	-0.188578	-0.370575	-0.0375036	1.34198	0.502808	1.2025	0.230488	0.186134	0.0946541	1.22979	1.37148	1.17108
ENSG00000153563	-1.34362	-1.53337	-1.38278	-0.462262	-0.582266	-0.649487	-0.368355	-0.343703	-0.271822	1.11448	0.943418	1.11723	-0.299116	-0.139784	-0.067372	1.3019	1.62324	1.34366
ENSG00000153707	-1.1623	-0.524917	-0.576236	-0.0894227	0.115709	0.0252365	-0.658203	-0.40987	-0.639208	0.839618	0.957435	0.690431	-0.958016	-1.3896	-1.07799	1.74696	1.63052	1.47986
ENSG00000153902	-0.844968	-0.730268	-0.823478	-0.751409	-0.574132	-0.707157	-0.68959	-0.609	-0.59588	0.860134	1.0379	0.699905	-0.519627	-0.51069	-0.521493	1.97354	1.7192	1.58702
ENSG00000154080	-0.627236	-0.567511	-0.679675	-0.344745	-0.421021	-0.0808538	-0.49112	-0.694898	-0.405918	0.129717	-0.115843	-0.201073	-0.52797	-0.758269	-0.549812	2.14271	1.99588	2.19764
ENSG00000154096	-1.74725	-1.78379	-1.83606	-0.494731	-0.404109	-0.507926	0.110711	0.119069	0.104868	1.0308	1.08741	1.03012	-0.0376727	0.0621892	0.0875104	1.07191	1.09115	1.01581
ENSG00000154146	-1.30748	-1.80958	-1.47019	0.190194	0.10156	0.297786	-0.803222	-0.949074	-0.633767	0.691507	0.545428	0.751731	-0.0537915	0.0184287	0.0412857	1.41698	1.5103	1.46191
ENSG00000154175	-0.858239	-1.04744	-0.97165	0.138882	-0.34559	0.184599	-0.923288	-1.20918	-0.904146	1.3671	1.20768	1.12823	-0.52778	-0.466861	-0.742782	1.40125	1.33362	1.23559
ENSG00000154263	-1.41546	-0.991382	-1.51703	-1.04357	-0.73107	0.00513871	-0.353192	-0.661807	-0.398576	0.859286	1.05501	1.2023	-0.216251	0.0578578	0.278293	1.9653	1.31688	0.588279
ENSG00000154269	-1.12447	-1.16621	-0.913352	-0.912641	-0.405418	-0.465939	0.0151864	-0.714854	-0.478491	1.74365	1.11568	1.22283	-0.525239	-0.619611	-0.522366	1.38862	0.903448	1.45918
ENSG00000154274	-0.792499	-0.898219	-1.11559	-0.0586842	-0.811666	-0.854706	-0.811656	-0.634685	-0.775884	0.595988	0.669785	0.737894	-0.131692	-0.471981	-0.0113432	1.67205	2.02145	1.67144
ENSG00000154310	-1.49365	-1.53944	-1.58172	-0.707037	-0.777278	-0.652643	-0.167542	-0.0479574	-0.228701	0.737693	0.818937	0.813399	0.270776	0.0787387	0.130524	1.42584	1.37301	1.54705
ENSG00000154330	-0.438481	-1.48653	-0.792142	0.72657	0.797289	0.910314	-0.422844	-0.97019	-0.83945	0.855895	0.624516	1.54584	-1.23739	-1.22073	-0.851984	0.895495	1.32603	0.577786
ENSG00000154553	-1.00534	-0.976552	-0.939393	-0.956941	-0.923273	-0.592121	-0.25269	-0.746156	-0.678109	0.649864	1.05635	0.830288	0.00609104	-0.150496	-0.3807	1.71756	1.55775	1.78386
ENSG00000154556	-0.304172	-0.107073	-0.733646	0.0361617	1.4461	0.730956	-0.816946	-0.933897	-0.685052	1.70927	1.46224	1.90318	-1.06788	-0.906962	-0.905911	-0.397407	-0.156625	-0.272334
ENSG00000154589	-1.45915	-1.3052	-1.14919	-0.607103	-0.63606	-0.384749	-0.283464	-0.124903	-0.427283	1.5157	1.50341	1.26238	-0.365858	-0.378515	-0.533907	1.00662	1.42693	0.940328
ENSG00000155265	-0.474371	-1.13876	-0.311622	0.902562	0.749536	0.932372	-1.53035	-1.33743	-1.66158	0.592163	0.831827	0.636638	-0.723894	0.154098	-0.847704	1.09481	1.23744	0.894261
ENSG00000155324	-1.55016	-1.59357	-1.5218	-0.719177	-0.701395	-1.13509	0.227753	-0.125245	-0.262072	0.741626	0.927729	0.636756	0.361179	0.291091	0.602677	1.37062	1.35802	1.09107
ENSG00000155367	-1.42525	-1.64703	-1.36403	-0.162017	-0.507672	-0.755961	-0.318273	-0.711372	-0.512886	0.920468	0.661969	0.8822	-0.0634755	0.5087	0.140173	1.46116	1.40946	1.48383
ENSG00000155816	-1.50133	-1.48367	-1.57877	-0.22353	-0.102498	-0.474218	-0.477276	-0.322201	-0.741578	0.867431	0.864323	0.917313	0.0124486	-0.270887	0.124244	1.33091	1.57688	1.48241
ENSG00000156006	-1.18862	-1.12948	-1.14975	-1.10609	-0.90618	-0.945299	-0.112919	-0.429139	-0.330789	1.13404	0.843687	0.71448	0.073701	0.057815	-0.111492	1.73473	1.69135	1.15996
ENSG00000156042	-1.38701	-1.1272	-1.3135	-0.606511	-0.549612	-0.530559	-0.279396	-0.242794	-0.159384	1.08632	0.777966	0.902948	-0.604883	-0.29317	-0.452644	1.57155	1.38702	1.82087
ENSG00000156076	-0.819175	-0.821032	-0.83484	-0.726637	-0.820995	-0.780404	-0.669235	-0.616815	-0.699235	0.906315	0.868318	0.749219	-0.366848	-0.468183	-0.176977	1.85601	1.62953	1.79098
ENSG00000156103	-1.04787	-1.09972	-0.834633	-0.409921	-0.458317	-0.495892	-0.838761	-0.519906	-0.793054	0.972396	0.919539	1.08027	-0.428571	-0.57692	-0.405948	1.62905	1.69717	1.61109
ENSG00000156298	-1.0924	-1.00813	-1.04363	-0.401658	-0.256396	-0.496531	-0.676722	-0.679099	-0.679087	0.894786	1.08143	1.11144	-0.479412	-0.436221	-0.663108	1.51417	1.72381	1.58677
ENSG00000156299	-1.135	-1.32412	-1.11914	-0.500026	-0.65103	-0.739611	-0.661812	-0.66	-0.584992	0.846756	0.842452	0.896535	-0.0110478	-0.109443	0.00383252	1.61019	1.62976	1.6667
ENSG00000156453	-1.02847	-1.20178	-1.22711	0.133235	0.126346	0.0882252	-1.08498	-1.07233	-0.885423	0.98471	1.02378	1.03708	-0.461071	-0.366666	-0.392799	1.39564	1.46842	1.4632
ENSG00000156687	-0.844788	-0.969648	-0.912617	-0.121505	-0.00488544	0.171741	-1.04061	-0.769661	-0.859299	0.939721	0.889856	0.922703	-0.685949	-0.693429	-0.865409	1.68761	1.5796	1.57656
ENSG00000157064	-1.5805	-1.61879	-1.72543	-0.539523	-0.634516	-0.727623	0.13378	0.058764	0.145796	1.26537	1.34123	1.24833	0.0184913	-0.0504588	-0.1482	0.837701	0.954666	1.02092
ENSG00000157103	-0.926443	-0.910463	-0.862682	-0.878227	-0.71661	-0.832932	-0.547592	-0.663132	-0.650431	0.567526	0.574213	0.826457	-0.0655526	-0.336328	-0.0395625	1.70352	1.94734	1.8109
ENSG00000157152	-1.34609	-1.50037	-1.42512	-0.636289	-0.691865	-0.740543	-0.475204	-0.360981	-0.484664	0.767861	0.768956	0.759142	0.465888	0.10568	0.269918	1.52591	1.46044	1.53734
ENSG00000157303	-1.18651	-1.21513	-1.33347	-0.635277	-0.976903	-0.734662	-0.813538	-0.231815	-0.541512	0.476957	1.08613	0.891342	0.472407	-0.0604333	0.244962	1.52427	1.41896	1.61423
ENSG00000157343	-0.752603	-1.30752	-1.44832	-0.479009	-0.492827	-0.438563	-0.311718	-1.2235	-0.660965	0.663161	0.952818	1.09319	-0.0711159	0.169586	-0.210286	1.59953	0.962229	1.9559
ENSG00000157404	-0.854775	-0.931506	-0.774655	-0.668666	-0.797807	-0.632169	-0.533271	-0.539872	-0.689748	0.624752	0.543112	0.619014	-0.360186	-0.300607	-0.397953	1.90291	1.82066	1.97077
ENSG00000157423	-0.981602	-1.25604	-1.52591	0.00628333	0.551394	0.149951	-0.866931	-0.928332	-0.812889	1.18672	1.06033	0.536851	-0.277904	-0.380558	-0.678855	1.48676	1.574	1.15674
ENSG00000157445	-0.740227	-0.692713	-0.92874	-0.462687	-0.142883	-0.392455	-0.741038	-0.714623	-0.821667	0.582588	0.996623	1.0085	-0.742547	-0.816961	-0.596054	1.63014	1.87576	1.69898
ENSG00000157570	-1.58782	-1.49857	-1.4514	-0.822161	-0.889374	-0.954319	-0.257679	-0.185971	-0.0325689	1.00058	1.08396	0.976603	0.270001	0.418053	0.433409	1.12177	1.15945	1.21603
ENSG00000157653	-1.20204	-1.28753	-0.632014	-0.242937	0.0308209	-0.264525	-0.799951	-0.891215	-0.87681	0.652442	0.747211	0.932137	-0.471707	-0.515082	-0.297749	1.72352	1.679	1.71642
ENSG00000157782	-1.52776	-1.30061	-1.38233	-0.599646	-0.760626	-1.07378	-0.651526	-0.00969961	-0.412095	0.993444	1.02105	0.796074	0.33575	0.319124	0.260086	1.59827	1.27381	1.12047
ENSG00000157851	-1.64137	-1.57979	-1.55354	0.529293	0.336369	0.220109	-0.819865	-0.761599	-0.817788	0.802851	0.834902	0.884481	-0.0445899	-0.0731713	-0.142568	1.26941	1.24551	1.31136
ENSG00000157890	-1.07366	-1.28325	-1.56687	-0.476995	-0.725043	-0.295697	-0.404412	-0.621882	-0.455712	0.909495	1.04959	0.933895	-0.14828	-0.236732	-0.242729	1.39087	1.65118	1.59624
ENSG00000158023	-1.52312	-1.3486	-1.91056	-0.0859112	-0.487166	-0.472286	-0.0225924	-0.0186233	-0.616677	1.09103	1.16077	1.08902	-0.29915	0.262223	-0.410104	1.27585	1.19364	1.12227
ENSG00000158055	0.574756	0.14725	0.66377	1.96691	1.72428	1.66064	-1.11833	-1.14241	-0.844598	-0.164444	-0.0968864	0.0421777	-0.845464	-0.495051	-1.48449	-0.273273	-0.237009	-0.0778199
ENSG00000158164	-1.20816	-1.25022	-1.30853	-0.986905	-0.692606	-0.896385	-0.473133	-0.677855	-0.137353	0.885911	0.970078	0.95862	0.141284	0.48308	-0.17675	1.37266	1.45812	1.53815
ENSG00000158553	-1.15571	-1.52749	-1.44137	-0.921788	-0.784455	-1.08087	-0.309256	0.2012	0.343821	1.05194	1.12103	0.571214	-0.13211	0.0494085	-0.0977536	1.28896	1.40289	1.42034
ENSG00000158813	-1.1123	-1.1752	-1.38141	-0.724319	-0.577833	-0.783866	-0.601195	-0.512698	-0.411364	0.806045	0.821125	0.762767	-0.104929	-0.0998291	0.11619	1.61408	1.66381	1.70092
ENSG00000158825	0.78266	0.621208	0.942502	1.69416	1.70141	1.56432	-1.02935	-0.970698	-1.06859	-0.0843062	-0.0341014	-0.0556068	-1.05902	-1.19305	-0.976464	-0.205768	-0.375325	-0.253983
ENSG00000159167	-1.37156	-1.35008	-1.32633	-0.209256	-0.277192	-0.252094	-0.285116	-0.271599	-0.23369	0.617436	0.625972	0.815801	-0.568389	-0.54598	-0.511971	1.73468	1.71542	1.69395
ENSG00000159307	-1.0325	-0.980915	-1.01538	-0.844176	-0.693749	-0.818213	-0.749544	-0.564591	-0.585743	1.04593	1.02516	1.12026	-0.146764	-0.376148	-0.0589453	1.56656	1.53222	1.57654
ENSG00000159450	-1.38524	-1.22057	-0.733246	-0.70498	-0.580005	-0.37796	-0.533648	-0.86222	-0.654821	0.51972	0.716176	1.12946	-0.145756	-0.0145443	-0.173759	1.91892	1.63837	1.4641
ENSG00000159784	-0.938555	-1.09333	-1.19291	0.156747	-0.00328779	0.109218	-0.867089	-0.692317	-0.916541	1.17512	1.25438	1.12158	-0.739782	-0.708128	-0.750936	1.40928	1.33506	1.34149
ENSG00000159860	-1.21198	-1.15781	-1.15352	-0.65806	-0.788881	-0.789611	-0.676434	-0.783413	-0.307128	0.993077	0.845447	0.867323	0.256277	0.0134661	-0.173707	1.61778	1.65788	1.4493
ENSG00000160219	-1.6467	-1.214	-1.15708	-1.08451	-0.98223	-0.750231	-0.372994	0.102446	-0.240382	0.458593	1.26133	0.664482	0.141863	0.280918	0.244998	1.53962	1.36395	1.38992
ENSG00000160323	-1.89384	-1.26237	-1.59886	-0.697438	-1.11859	-0.76302	0.163725	0.0511397	0.236711	1.16269	1.06763	0.685219	0.296671	-0.0199835	0.409872	0.906609	1.16433	1.2095
ENSG00000160471	-1.15293	-1.19715	-1.04466	-0.688303	-0.80255	-0.550373	-0.3595	-0.510433	-0.673779	1.02532	0.651866	0.757224	0.484979	-1.00865	0.371777	1.40012	1.49726	1.79978
ENSG00000160862	-0.961629	-1.02162	-1.06138	-0.693227	-0.60946	-0.336443	-0.755123	-0.79575	-0.850306	1.02643	0.926611	0.98549	-0.238183	-0.284665	-0.212837	1.66408	1.60772	1.6103
ENSG00000161249	-1.64209	-1.48826	-1.77722	0.441915	0.429852	0.484492	-0.474939	-0.672023	-0.489786	1.36391	1.26758	1.17995	-0.340863	-0.481874	-0.304575	0.766941	0.845765	0.891227
ENSG00000161270	-1.20067	-1.39733	-1.19179	0.0642312	0.214816	0.536912	-1.03845	-0.987477	-1.09825	1.02969	1.17625	1.04723	-0.117462	-0.495763	-0.282346	1.16646	1.15611	1.41784
ENSG00000161681	-1.37348	-1.50949	-1.30349	-0.582484	-0.672991	-0.690088	-0.548035	-0.335494	-0.0337912	0.916344	1.3619	1.11731	-0.185567	-0.206933	0.0555241	1.46529	1.04569	1.47977
ENSG00000161905	-0.887062	-0.932544	-0.719135	-0.479517	-0.124764	-0.725623	-0.102183	-0.960424	-0.871772	1.12727	0.299929	0.919408	-0.35892	-0.549375	-0.809502	1.90795	1.85108	1.41518
ENSG00000162444	-1.20285	-1.2567	-1.3753	0.574464	0.808555	0.0809405	-1.03935	-0.97769	-0.819038	0.970219	1.04442	0.681057	-0.534195	-0.192158	-0.534781	0.659547	1.53516	1.5777
ENSG00000162551	-1.38511	-1.26106	-1.47053	-0.911933	-0.992256	-0.876855	-0.504617	-0.148926	-0.488513	0.662245	0.585998	0.645065	0.689532	0.692399	0.645514	1.41798	1.3559	1.34516
ENSG00000162645	-1.46051	-1.45961	-1.31292	-0.203351	-0.31728	-0.243174	-0.431952	-0.6461	-0.577927	1.0201	1.26841	0.952744	-0.0934342	-0.471438	-0.268531	1.34868	1.44625	1.45005
ENSG00000162687	-1.31391	-1.13503	-1.34384	-0.0384292	-0.419078	0.268222	0.126763	-0.0400284	0.0529188	1.34975	1.4383	1.24744	-0.953591	-0.911678	-1.30953	1.05523	0.8241	1.10239
ENSG00000162706	-0.799753	-0.790494	-0.815876	-0.633468	-0.57094	-0.540002	-0.722967	-0.797501	-0.752989	1.14843	1.0438	1.01347	-0.547796	-0.619968	-0.497936	1.66176	1.56327	1.65896
ENSG00000162873	-1.26856	-1.66122	-1.04259	-0.492889	-0.513238	-0.849563	-0.527132	-0.629766	-0.7665	1.14399	0.942877	1.09426	0.246585	0.0906688	0.15826	1.32716	1.25432	1.49334
ENSG00000162981	-0.852814	-0.885099	-0.850114	-0.661077	-0.593444	-0.28768	-0.867143	-0.758368	-0.787182	0.695488	0.869627	0.465976	-0.430665	-0.316055	-0.253633	1.92142	1.8308	1.75996
ENSG00000163082	-0.857386	-0.813547	-0.786757	0.48924	0.208493	0.680219	-0.664078	-1.09941	-0.810348	1.47125	1.09782	1.1531	-0.954766	-1.23135	-1.13253	1.05302	1.09969	1.09733
ENSG00000163293	-1.37555	-1.34363	-1.34159	-0.946079	-0.813671	-0.796836	-0.223367	-0.21639	-0.338463	0.761647	0.852492	0.898263	0.136229	0.000941808	0.186222	1.53087	1.54315	1.48576
ENSG00000163297	-1.42756	-1.48788	-1.63502	-0.875884	-0.941295	-0.831681	0.218213	0.0150711	0.0607589	0.816907	0.838181	0.927123	0.126968	-0.0364318	0.228538	1.18165	1.42428	1.39806
ENSG00000163377	-0.664628	-0.640794	-0.664628	-0.455592	-0.640729	-0.617144	-0.647731	-0.625872	-0.62384	0.289304	0.090566	-0.00158667	0.128749	-0.629966	-0.476073	1.97549	1.97346	2.23102
ENSG00000163462	-1.38021	-0.836602	-1.47938	-0.00852361	-0.00724651	0.251546	-0.644924	-0.776738	-0.656255	0.956742	1.42779	1.34267	-0.539869	-0.045532	-0.989829	1.80363	0.510623	1.07212
ENSG00000163491	-0.320808	0.113138	-0.263034	1.38322	1.87807	1.5575	-0.729963	-1.01237	-0.353971	1.24612	0.44052	0.339099	-0.972246	-1.23105	-1.67655	-0.297151	0.08946	-0.189983
ENSG00000163520	-1.33064	-1.42552	-1.30374	-1.10577	-1.23148	-1.0122	-0.185461	-0.168952	-0.0118716	0.641408	0.814715	0.717205	0.662193	0.472224	0.5497	1.30933	1.30251	1.30635
ENSG00000163531	-1.7098	-1.57442	-1.60928	-0.904272	-0.850552	-0.765363	-0.010601	-0.000879077	0.00188219	0.905772	0.892576	0.938632	0.473199	0.403418	0.427694	1.12414	1.11177	1.14609
ENSG00000163536	-1.16885	-1.2251	-1.09623	-0.244363	-0.0650458	-0.0539077	-0.724691	-0.626687	-0.680135	0.942866	0.842751	1.01011	-0.681734	-0.443951	-0.625516	1.59272	1.63896	1.6088
ENSG00000163554	-0.849248	-0.874573	-0.874573	-0.763508	-0.830047	-0.830099	-0.524831	-0.682426	-0.457275	0.970941	0.876269	1.13157	-0.300938	-0.515249	-0.450292	1.77884	1.69327	1.50218
ENSG00000163623	-1.24943	-0.836312	-1.48553	-0.482577	-0.569572	-0.413476	-0.287268	-0.488001	-0.437878	0.985624	0.0974628	0.821472	-0.368199	-0.432475	-0.0890712	1.73697	1.45777	2.04049
ENSG00000163624	-1.78147	-0.952582	-1.08266	-0.307997	-0.418421	-0.259855	-0.50469	-0.838554	-0.486698	1.00674	0.877014	1.07369	-0.132255	-0.341439	-0.420039	1.49162	1.47611	1.60148
ENSG00000163793	-0.755893	-0.755893	-0.722855	-0.689986	-0.723218	-0.474221	-0.61988	-0.599658	-0.72788	1.06327	0.869099	0.694232	-0.563328	-0.570666	-0.696659	1.97088	1.68851	1.61414
ENSG00000163814	0.381133	0.38632	0.267997	1.80608	1.59119	1.71415	-1.0722	-1.20082	-1.35847	0.417859	0.218619	0.280888	-0.682623	-1.04158	-1.22908	-0.195275	-0.0344144	-0.249759
ENSG00000163995	-1.16745	-1.54488	-1.67247	-0.0658137	-0.233778	0.0361226	-0.894548	-0.611084	-0.478604	0.698727	1.02691	0.79996	0.00897468	-0.111938	-0.26761	1.6353	1.3498	1.49238
ENSG00000164089	-1.33239	-1.21121	-1.04942	-0.870956	-0.834831	-0.643804	-0.278264	-0.442452	-0.353822	0.976195	0.949218	1.09314	-0.137403	-0.26364	-0.241881	1.4768	1.54026	1.62446
ENSG00000164099	-1.41429	-1.57794	-1.57102	-0.426659	-0.498758	-0.445773	-0.489769	-0.425513	-0.367526	1.03932	1.14554	1.09573	-0.0170381	-0.0539749	0.04164	1.22675	1.39706	1.34222
ENSG00000164142	-1.41617	-1.33203	-1.18096	-0.519375	-0.935857	-0.890392	-0.408218	-0.501929	-0.449731	0.99604	0.590718	0.762296	0.19947	0.297442	0.165086	1.45791	1.42107	1.74463
ENSG00000164161	-0.129915	0.0974979	-0.178739	1.00722	0.990017	1.29265	-0.814955	-0.878793	-1.04603	0.254299	0.321886	1.00001	-1.3168	-1.30717	-1.92549	1.14486	0.804276	0.685196
ENSG00000164176	-0.948773	-0.708578	-0.842549	-0.54566	-0.300126	-0.175516	-0.738989	-0.730219	-0.745866	0.705634	0.883487	0.894848	-0.551999	-0.615143	-0.856869	1.9499	1.69789	1.62853
ENSG00000164287	-0.755869	-0.803017	-0.802496	-0.617488	-0.802916	-0.515874	-0.509422	-0.719475	-0.590315	0.405966	1.17976	0.866744	-0.649448	-0.73217	-0.240655	1.68684	1.99176	1.60807
ENSG00000164379	0.636156	0.911122	1.09005	1.50385	1.77324	1.7842	-0.792187	-0.888838	-0.827281	-0.430641	-0.321407	0.0533435	-0.866998	-0.839331	-1.05759	-0.504923	-0.519392	-0.703362
ENSG00000164509	-1.11492	-1.40012	-1.18624	-0.168724	-0.12874	-0.0884133	-0.743694	-1.12591	-1.01749	1.19546	1.33099	1.35724	-0.3436	-0.0474567	-0.105014	1.22787	1.08747	1.2713
ENSG00000164604	-0.714637	-0.669942	-0.770201	-0.499887	-0.635849	-0.380328	-0.643685	-0.604388	-0.397665	0.238702	0.673664	0.632821	-0.643069	-0.759226	-0.65978	1.84579	2.0844	1.90328
ENSG00000164627	-1.10802	-1.23341	-0.976944	-0.0698363	0.128002	-0.142667	-0.938528	-1.24997	-0.737492	1.27721	0.689681	1.17662	-0.448866	-0.6572	0.0213377	1.51226	1.54145	1.21637
ENSG00000164659	-1.20196	-1.08445	-1.24769	-0.954538	-0.839061	-0.96536	-0.486614	-0.432662	-0.545337	0.939679	0.861133	0.982982	0.141127	0.0901138	0.19417	1.50414	1.54577	1.49856
ENSG00000164694	-1.1332	-1.21404	-1.04774	-0.86796	-0.66327	-0.70107	-0.758436	-0.56792	-0.529098	0.955823	0.950033	0.894413	-0.0252621	0.162952	-0.225049	1.64124	1.57073	1.55785
ENSG00000164794	-0.791265	-0.97159	-1.14878	0.0855857	0.361296	0.168971	-0.985011	-0.826217	-0.905158	0.663403	0.918534	1.10523	-0.595956	-0.646505	-1.04614	1.50902	1.58675	1.51784
ENSG00000164841	-1.54413	-1.60741	-1.14487	-0.413819	-1.03021	-0.452644	-0.479977	-0.249042	-0.749861	0.553802	0.493256	0.325738	0.799553	0.57078	0.493045	1.47493	1.53503	1.42583
ENSG00000164976	-1.10638	-1.22643	-0.763265	0.726227	0.734699	0.703336	-1.24849	-1.05131	-1.11135	0.825356	0.8606	0.796598	-0.572902	-0.649582	-0.73718	1.17901	1.30349	1.33757
ENSG00000165309	-1.99083	-1.74456	-0.792246	0.0183493	0.412296	-0.630626	-0.378096	-0.513012	-0.612405	0.938271	1.27395	0.473087	-0.0156352	-0.359574	0.028599	1.39866	1.46262	1.03115
ENSG00000165349	-0.81767	-0.791856	-0.81767	-0.765462	-0.501377	-0.766243	-0.7453	-0.775695	-0.409046	0.741657	0.850316	1.21486	-0.34938	-0.466563	-0.702057	1.74178	1.56231	1.7974
ENSG00000165376	-0.83611	-0.880615	-0.766569	0.75515	0.972413	0.864657	-0.935505	-0.908125	-0.774901	1.61585	1.62204	1.61893	-0.875248	-0.893998	-0.923067	-0.0148478	0.0600919	0.299853
ENSG00000165474	-1.00795	-1.51267	-1.15108	0.00985637	0.0132351	0.212358	-0.523685	-0.952752	-0.917972	0.977899	1.27122	1.16916	-0.456387	-0.853501	-0.273892	1.45633	1.22783	1.312
ENSG00000165548	-1.46417	-1.74757	-1.55799	-0.834539	-0.988908	-0.773422	-0.0888524	-0.0692861	0.0639919	0.948019	0.980395	0.92446	0.385511	0.430077	0.376172	1.18792	1.14791	1.08028
ENSG00000165591	-1.17726	-1.47478	-1.24625	-0.623042	-0.811574	-0.432627	-0.128493	-0.332727	-0.0716043	1.49095	1.47951	0.908778	-0.2378	-0.643004	-0.419381	1.19114	1.36735	1.16082
ENSG00000165905	-1.10778	-0.96569	-0.815885	0.554683	0.51109	0.657006	-1.08403	-1.14213	-1.77176	0.483036	0.972627	0.82477	-0.160975	-0.523486	-0.395202	1.30677	1.36181	1.29515
ENSG00000166145	-1.49165	-1.44673	-1.40618	-0.423152	-0.436793	-0.519713	-0.473151	-0.0351016	-0.108745	1.32018	1.3202	1.16035	-0.233687	-0.492405	-0.40782	1.36917	1.16748	1.13775
ENSG00000166148	-1.08566	-0.555561	-1.09451	-0.4524	-0.43112	-0.586104	-0.654887	-0.481591	-0.747344	0.888937	1.03611	1.17174	-0.686834	-0.571367	-0.491102	2.11226	1.60341	1.02603
ENSG00000166165	-1.56438	-1.9218	-1.86977	-0.261807	-0.258154	-0.427406	-0.303225	-0.268711	-0.165611	0.843697	0.880722	0.945327	0.219845	0.289343	0.288225	1.17281	1.20423	1.19667
ENSG00000166292	-0.815191	-0.819361	-0.818931	-0.4932	-0.788517	-0.554027	-0.742102	-0.583443	-0.823714	0.920329	1.10017	0.967431	-0.471149	-0.508083	-0.579036	1.71034	1.45188	1.84661
ENSG00000166349	-1.35286	-1.53951	-1.71019	-0.771995	-0.544562	-0.191695	0.0226261	-0.172224	0.074547	1.04959	1.15089	1.21663	-0.390488	-0.257473	-0.316902	1.23776	1.11074	1.38511
ENSG00000166396	0.690727	0.564113	0.501175	1.57837	1.52809	1.50012	-1.06104	-0.997103	-1.22108	0.0358524	0.0849368	0.222728	-0.936931	-1.4682	-1.44766	0.177555	0.214091	0.0342552
ENSG00000166426	-1.20993	-0.875594	-0.461273	0.276834	0.215011	0.212315	-1.34295	-1.18244	-1.04314	0.756997	0.665509	0.578556	-0.383071	-0.885256	-0.0213156	2.00371	1.05806	1.63798
ENSG00000166448	-1.373	-1.57064	-0.975137	-1.05206	-0.779683	-0.967314	-0.474197	0.12743	0.030018	1.05312	1.14006	0.799712	0.0556338	-0.142362	-0.010657	1.33171	1.30686	1.5005
ENSG00000166501	-1.32864	-1.12035	-1.07173	-0.781511	-0.751847	-0.771875	-0.60558	-0.575637	-0.678911	0.884441	0.887211	0.94855	0.0260205	0.178144	0.0514351	1.55485	1.57642	1.57901
ENSG00000166670	-0.975415	-1.00198	-0.829926	-0.349096	-0.624388	-0.397129	-0.760786	-0.785703	-0.771237	0.93779	0.804803	0.860006	-0.427917	-0.409168	-0.476306	1.71639	1.8317	1.65836
ENSG00000166840	-0.876112	-0.885436	-0.884473	-0.680372	-0.749732	-0.58838	-0.343188	-0.653325	-0.451433	0.4485	0.931034	0.847073	-0.446993	-0.568098	-0.505203	1.40446	2.04579	1.95589
ENSG00000166863	-0.856426	-0.856426	-0.856426	-0.760071	-0.808397	-0.738387	-0.613225	-0.595847	-0.794898	0.712557	0.551091	0.77961	-0.385382	-0.0392229	-0.209352	1.93854	1.92542	1.60684
ENSG00000167100	-1.28203	-1.49901	-1.49368	-0.692449	-1.20694	-1.17784	-0.0734638	-0.0150596	-0.0136789	0.822427	0.657478	0.96311	0.328595	0.627588	0.200604	1.39598	1.23545	1.22292
ENSG00000167103	-1.59104	-1.55489	-1.4083	-0.650669	-0.480215	-0.435573	-0.256312	-0.478783	-0.425638	0.829906	1.22028	0.743694	-0.0212006	-0.128481	0.496832	1.48054	1.22113	1.43873
ENSG00000167165	0.10903	-0.430422	0.154605	0.902793	1.66887	1.60243	-0.845797	-1.2161	-1.2535	0.946468	0.439263	1.35326	-0.955128	-1.4481	-0.946828	0.075379	-0.0484604	-0.107773
ENSG00000167244	0.187618	-0.845427	-0.876996	0.524723	0.0708399	0.0344069	-0.781747	-1.32474	-0.959358	0.783433	0.45464	0.547944	-0.84217	-0.847412	-1.07383	1.76074	1.72019	1.46715
ENSG00000167434	-0.803648	-0.665984	-0.808152	-0.289161	-0.395774	-0.352742	-0.767399	-0.800373	-0.846251	1.2944	1.03563	1.01915	-0.813616	-0.738867	-0.76164	1.67379	1.57675	1.44388
ENSG00000167646	-1.0018	-0.975191	-1.34629	0.209842	0.682924	0.936437	-1.38575	-0.684276	-0.863214	0.967696	0.807985	0.897016	-0.882936	-0.638183	-0.515536	1.23026	1.47078	1.09024
ENSG00000167654	-0.753186	-0.665228	-0.736706	-0.460987	-0.629958	-0.737163	-0.696409	-0.759123	-0.665001	0.966731	0.950679	1.04523	-0.560271	-0.617471	-0.740423	1.73722	1.86221	1.45985
ENSG00000167748	-1.24386	-0.984529	-1.19987	-0.749164	-0.332321	-0.639536	-0.666127	-0.572051	-0.516293	1.15076	1.41254	1.51321	-0.342467	-0.154051	-0.510157	1.36534	1.19019	1.27838
ENSG00000167751	-1.10298	-1.33863	-1.27428	-0.605431	-0.81401	-0.69091	-0.260988	-0.66607	-0.725325	0.964079	1.46483	1.01688	0.064117	-0.335993	0.248711	1.38273	1.17836	1.49492
ENSG00000167767	0.7657	0.67329	0.758454	1.62871	1.58409	1.53023	-1.02963	-0.986947	-1.02113	0.161413	0.161317	0.154537	-1.3177	-1.17886	-1.20203	-0.239756	-0.257446	-0.184258
ENSG00000168032	-1.01677	-1.05503	-1.07123	-0.959591	-0.858541	-0.887333	-0.567457	-0.521888	-0.507325	0.945148	0.933847	0.808318	-0.0634341	0.0110878	-0.0777644	1.53421	1.6454	1.70835
ENSG00000168280	-1.44702	-1.42238	-1.4628	-0.529655	-0.637999	-0.60454	-0.410281	-0.432708	-0.488164	0.880991	0.917119	0.97908	0.0699644	0.0646452	0.108038	1.48302	1.46218	1.47049
ENSG00000168386	-0.902873	-0.771458	-0.860875	-0.602715	0.180777	-0.279457	-0.82297	-0.92034	-0.50182	0.87444	0.514039	0.756611	-0.229247	-0.531072	-1.14044	2.01166	1.84991	1.37583
ENSG00000168447	-1.10658	-1.17477	-0.602272	-0.326895	0.173901	-0.184589	-1.35142	-1.05	-0.95966	1.01888	1.23501	1.00287	-0.498585	0.0420873	-0.440031	1.31843	1.30209	1.60154
ENSG00000168481	-1.65971	-1.66057	-1.67954	0.685207	0.446353	0.37141	-0.773745	-0.662392	-0.737752	0.903812	1.05226	1.06664	0.022428	-0.234495	-0.185247	1.04632	1.13019	0.868822
ENSG00000168491	-1.10815	-1.15102	-1.27143	-0.888589	-1.11179	-0.761732	-0.667204	-0.360087	-0.480379	0.790303	0.729595	0.970242	0.171911	0.215156	0.303549	1.69947	1.48272	1.43744
ENSG00000168542	-1.09385	-0.685025	-0.560499	0.080056	-0.0365182	0.116867	-1.12989	-1.28252	-0.714125	1.12325	0.983469	0.576964	-0.703915	-0.76977	-0.549221	1.52688	1.09855	2.01929
ENSG00000168631	-1.44276	-1.05976	-1.21276	-0.229232	0.443002	0.181078	-0.910443	-1.24859	-0.550176	0.283308	0.211401	0.202359	0.0255831	0.0269339	0.0762085	1.64081	2.04559	1.51743
ENSG00000168676	-1.48271	-1.26811	-1.29766	-0.88422	-0.974053	-0.914118	-0.302555	-0.244218	-0.315537	0.710917	0.820687	0.795858	0.159	0.245631	0.54388	1.55245	1.34401	1.51075
ENSG00000168772	-1.11244	-0.776853	-0.729582	0.0978512	-0.132428	-0.0637928	-0.469991	-0.736875	-0.824619	1.15251	1.13453	1.39989	-0.948465	-0.688036	-1.305	1.60218	1.35992	1.04121
ENSG00000168824	-0.923298	-0.913834	-0.929254	-0.263842	-0.221597	-0.342266	-0.755583	-0.958511	-0.980473	1.25602	1.16295	1.1381	-0.337425	-0.636726	-0.665213	1.57498	1.70269	1.09329
ENSG00000168843	-0.639325	-0.515106	-0.678495	-0.354784	-0.195621	-0.53759	-0.743752	-0.599737	-0.77951	0.0880584	0.200717	0.322811	-0.6507	-0.670759	-0.394823	2.0861	1.80033	2.26218
ENSG00000168916	-0.55669	-0.557114	-0.474751	1.16348	0.81805	1.15186	-0.877873	-0.85425	-0.638886	0.969479	0.678107	1.01877	-1.48416	-1.3672	-1.49423	0.747705	0.720822	1.03689
ENSG00000168952	-1.32748	-1.738	-1.62154	-0.824293	-0.99684	-0.803825	-0.111342	-0.124101	-0.117436	0.591552	0.800339	0.761624	0.638919	0.758898	0.456399	1.24419	1.25532	1.15761
ENSG00000169122	-1.42152	-1.21951	-1.5205	-0.148969	-0.521029	-0.339608	-0.118375	-0.601576	-1.09407	0.816077	0.788765	0.772463	-0.240207	0.345481	-0.118273	1.57803	1.55893	1.48389
ENSG00000169213	-0.905787	-0.9031	-0.938289	0.994599	0.820179	0.7917	-1.25	-1.25547	-1.39986	0.961112	0.837822	0.95802	-0.665024	-0.519969	-0.691858	1.04658	0.958195	1.16116
ENSG00000169247	-0.824806	-1.21124	-1.12469	-0.364969	-0.542161	-0.543734	-0.263143	-0.350007	-0.410955	1.43347	1.50063	1.47468	-0.744434	-1.05079	-0.491893	1.20798	1.1062	1.19986
ENSG00000169252	-1.15001	-1.01368	-1.06989	-0.760177	-0.75024	-0.804503	-0.754389	-0.588706	-0.552997	0.521184	0.242042	0.666017	0.296477	0.0380264	0.338483	1.72641	1.8023	1.81365
ENSG00000169427	-0.831399	-0.875372	-0.859048	-0.813792	-0.801139	-0.624919	-0.499842	-0.735575	-0.748586	0.749627	0.940876	0.778562	-0.349038	-0.366383	-0.267367	1.76221	1.80494	1.73625
ENSG00000169429	-1.2665	-1.21613	-1.19011	-0.246953	-0.111396	-0.092995	-0.954018	-0.934605	-0.904291	0.856427	0.875085	0.871242	-0.0536216	-0.309534	-0.0495433	1.64646	1.50698	1.5735
ENSG00000169439	-1.19873	-1.19601	-1.22783	-1.0187	-0.953242	-1.02645	-0.486945	-0.355821	-0.38155	0.791706	0.732406	0.820609	0.213003	0.402681	0.316599	1.51425	1.6133	1.44071
ENSG00000169851	-0.78107	-0.656024	-0.98655	0.137956	0.287735	0.358899	-0.938791	-0.654553	-0.667843	0.389586	0.691691	0.590276	-0.969088	-1.19733	-0.78265	1.64698	1.97777	1.553
ENSG00000169891	-1.16859	-1.3613	-1.29413	0.095591	0.460052	0.327274	-0.768633	-0.899874	-1.01074	0.939998	0.986295	0.991528	-0.40979	-0.368398	-0.672496	1.47073	1.33313	1.34935
ENSG00000170231	-1.17354	-1.07444	-1.54755	-0.638941	-0.912144	-0.843602	-0.400768	-0.606109	-0.551076	1.00855	1.1342	0.735179	0.221726	0.146229	0.167444	1.54851	1.57698	1.20934
ENSG00000170290	-0.605646	-0.441334	-0.271523	0.38952	0.101789	-0.0419167	-0.778576	-1.16704	-1.06359	0.766193	1.24181	0.426999	-1.12903	-1.0052	-1.08831	1.48617	1.4217	1.75798
ENSG00000170323	-0.627948	-0.673873	-0.673873	-0.55293	-0.633253	-0.554701	-0.659435	-0.592158	-0.673873	0.605303	0.534953	0.664056	-0.6562	-0.673873	-0.600554	1.96277	1.82931	1.97627
ENSG00000170381	-1.48055	-1.4319	-1.38959	-0.382213	-0.408988	-0.256169	0.244457	0.119499	0.138101	1.43205	1.25589	1.54026	-0.767066	-0.845331	-0.604129	1.00497	0.931171	0.899532
ENSG00000170421	0.588552	0.431577	0.524415	1.62539	1.63127	1.50721	-0.985724	-0.896328	-0.882132	0.412595	0.439299	0.417294	-1.34827	-1.29953	-1.33832	-0.304763	-0.258466	-0.264074
ENSG00000170498	-1.12296	-1.14123	-1.23177	-1.04822	-0.550546	-0.671011	-0.362494	-0.179379	-0.511751	0.691534	0.793563	1.26309	-0.30757	-0.0996387	-0.130032	1.69413	0.865392	2.04888
ENSG00000170745	-0.521996	-0.560774	-0.526533	0.842043	0.821589	0.558475	-1.4366	-1.33985	-1.47695	0.454265	0.600416	0.56762	-0.626853	-0.819397	-0.734665	1.52821	1.37888	1.29213
ENSG00000170786	-0.854158	-0.965146	-0.587766	0.484222	0.096484	0.2069	-1.17752	-1.00187	-1.08048	0.387529	0.891659	0.898024	-0.683828	-0.604429	-0.852272	1.6303	1.70776	1.50459
ENSG00000170915	-1.4334	-1.44681	-1.60601	-0.513329	-0.272411	-0.559579	-0.299845	-0.321767	-0.271909	1.22204	1.24174	0.982967	-0.139633	-0.266691	-0.25203	1.19378	1.44928	1.29361
ENSG00000170927	-0.900468	-0.838241	-0.900468	-0.837201	-0.687762	-0.807485	-0.645002	-0.472124	-0.820537	0.859176	0.956365	0.881529	-0.180355	-0.283728	-0.449579	1.68253	1.85052	1.59283
ENSG00000170961	1.04655	1.08918	0.562072	1.88416	1.40493	1.65724	-0.763345	-1.02363	-0.630232	-0.122841	-0.386433	-0.0720288	-0.810503	-0.936336	-1.10603	-0.335449	-0.686448	-0.770844
ENSG00000170965	-0.984992	-1.11905	-0.832073	-0.497753	-0.703626	-0.721331	-0.716141	-0.642244	-0.777367	1.00327	0.919477	0.935277	-0.302834	-0.121618	-0.422308	1.68133	1.61628	1.68569
ENSG00000170989	-0.630076	-0.990689	-0.86381	-0.407939	-0.431648	-0.103427	-0.745756	-0.76679	-0.803273	0.874879	1.06475	1.04641	-0.734682	-0.710401	-0.686162	1.2435	1.93101	1.71411
ENSG00000171004	-1.09737	-1.03295	-1.22138	-0.63606	-0.511077	-0.553679	-0.606997	-0.60298	-0.765592	1.15258	1.19085	1.06951	-0.359211	-0.171485	-0.355653	1.54795	1.55849	1.39506
ENSG00000171033	-1.1047	-1.09885	-1.1378	-0.821792	-0.66014	-0.425699	-0.628925	-0.730054	-0.682417	0.845644	0.597419	0.796073	0.132794	-0.18501	-0.0410377	1.73289	1.77394	1.63766
ENSG00000171051	-0.785134	-0.823659	-0.688157	-0.754976	-0.261198	-0.378222	-0.568517	-0.823659	-0.624815	0.86223	0.783742	1.09672	-0.595336	-0.774272	-0.761929	1.7452	1.28886	2.06313
ENSG00000171234	0.449636	0.553921	0.831061	1.70798	1.90123	1.74849	-0.922025	-0.393715	-0.946938	0.0289409	0.117561	-0.203242	-1.08092	-0.76546	-1.14222	-0.640832	-0.548566	-0.694893
ENSG00000171345	0.671007	0.562066	0.62549	1.38942	1.35954	1.31358	-1.17467	-1.11689	-1.09839	0.29635	0.334727	0.353958	-1.44897	-1.35644	-1.43582	0.25872	0.19641	0.269906
ENSG00000171388	-0.943279	-1.41753	-1.66077	-0.671385	-0.587572	-0.898685	-0.429283	-0.413261	-0.701962	0.615157	0.756255	0.852949	0.314335	0.30901	0.336566	1.61796	1.56191	1.35957
ENSG00000171431	0.54145	0.523836	0.594801	1.74951	1.77427	1.734	-1.04144	-1.11752	-0.924288	-0.27658	-0.403382	-0.425517	-1.04461	-0.808548	-1.20063	-0.0346261	0.217265	0.142016
ENSG00000171444	-1.45741	-1.47277	-1.38852	-0.844539	-1.19832	-0.812049	0.00371333	-0.130218	-0.27155	0.709207	0.796303	0.781514	0.376514	0.347494	0.438181	1.46096	1.30766	1.35382
ENSG00000171451	-1.05234	-0.790861	-1.38637	-0.60582	-0.619613	-0.675144	-0.254081	-0.640423	-0.508228	0.770342	0.398786	0.931569	-0.397054	-0.123204	-0.371498	1.90614	1.71787	1.69994
ENSG00000171596	-0.992347	-1.03173	-0.996533	-0.926987	-0.69964	-0.861565	-0.593798	-0.48363	-0.533118	0.627494	1.04438	0.674368	-0.528723	0.416085	-0.171107	1.70322	1.51817	1.83545
ENSG00000171812	-1.22139	-1.38566	-1.34899	-1.05831	-1.18507	-1.09349	-0.231432	-0.156883	-0.159964	0.766144	0.634425	0.641773	0.646874	0.978201	0.276839	1.38368	1.16064	1.3526
ENSG00000171817	-0.526537	-0.599953	-0.632098	-0.321891	0.466644	-0.0843551	-0.649503	-0.573263	-0.510179	0.10007	0.36806	-0.204396	-0.849663	-1.12217	-0.794982	2.20521	1.92734	1.80166
ENSG00000171877	-1.20756	-1.4516	-0.967154	0.0105756	0.0518604	0.0727093	-0.898346	-1.06246	-1.09434	0.648782	0.925659	0.812103	-0.156177	-0.404326	0.0708914	1.42863	1.61527	1.60547
ENSG00000171954	-1.05749	-1.19375	-1.27688	-0.75873	-0.658415	-0.773286	-0.557074	-0.576228	-0.71173	0.916713	1.01762	0.951952	-0.0469327	-0.131577	0.199021	1.53727	1.55483	1.56469
ENSG00000172005	-0.798738	-0.843891	-0.843891	-0.64587	-0.64856	-0.573564	-0.815674	-0.811388	-0.809676	0.749087	0.53648	0.90826	-0.48078	-0.106577	-0.20826	1.56278	2.07978	1.75049
ENSG00000172061	-0.938548	-1.1145	-1.14958	-0.99373	-0.825708	-0.855735	-0.683968	-0.47939	-0.420027	0.651964	0.741369	0.656221	0.10116	-0.142532	0.336607	1.76203	1.6702	1.68416
ENSG00000172137	-0.818827	-0.933266	-0.537827	0.0491829	0.0506601	0.0490932	-1.44989	-1.05396	-1.11662	0.933386	1.0125	0.890633	-0.437311	-0.586525	-0.650613	1.49542	1.53942	1.56455
ENSG00000172296	-1.32694	-1.43696	-1.3342	-0.692964	-0.798297	-0.688978	-0.34009	-0.343036	-0.394456	1.03852	0.996825	1.0631	-0.0722625	0.0814719	-0.0624676	1.41173	1.44939	1.44962
ENSG00000172346	-1.02194	-1.29104	-0.585169	0.315519	0.413748	0.0660048	-0.960141	-0.948394	-0.777961	1.68665	1.66586	1.45409	-0.723489	-0.93466	-0.544169	0.628231	1.10307	0.453789
ENSG00000172548	0.251676	0.320326	0.428428	1.18655	1.16909	1.10932	-1.39701	-1.34668	-1.64548	0.658134	0.750032	0.662971	-1.17667	-1.0727	-1.25711	0.480265	0.390385	0.48848
ENSG00000172733	-1.55725	-1.08881	-1.24829	-0.990872	-0.708581	-1.06552	-0.0536603	-0.335195	-0.269333	0.860249	0.842428	0.482676	0.285834	-0.0412726	0.271563	1.55734	1.73095	1.32774
ENSG00000172794	-0.477632	-0.429942	-0.284748	0.558387	0.548214	0.695867	-1.32636	-1.41167	-1.46701	0.63607	0.849553	0.795079	-0.836408	-0.772816	-1.06686	1.29958	1.30713	1.38356
ENSG00000173083	-1.82357	-1.68813	-1.48553	-0.727492	-0.366182	-0.650214	-0.29306	-0.212699	-0.234226	0.782965	0.753184	0.721992	0.463237	0.378162	0.501545	1.37351	1.19245	1.31405
ENSG00000173262	-0.957924	-1.0979	-0.915667	0.325755	0.13299	0.267621	-1.00729	-1.10696	-1.00338	0.82573	1.01463	1.03171	-0.6361	-0.482502	-0.811431	1.40169	1.54678	1.47226
ENSG00000173391	-0.49677	-0.173114	-0.361562	1.40918	1.71579	1.34929	-1.2074	-1.24921	-0.940834	0.486961	0.807912	0.595863	-1.34099	-0.911015	-1.15595	0.458771	0.56013	0.452953
ENSG00000173890	-1.4426	-1.22858	-1.57013	-0.183194	-0.0758815	-0.209521	-0.453812	-0.69602	-0.73105	0.814973	1.02769	1.02408	-0.298632	-0.267335	-0.14829	1.70145	1.51733	1.21951
ENSG00000173930	-1.2054	-0.929378	-1.07238	-0.487779	-0.478628	-0.412383	-0.76415	-0.728996	-0.80032	1.06659	0.911146	1.00256	-0.20779	-0.407898	-0.335021	1.67616	1.59005	1.58361
ENSG00000174460	-1.0933	-1.05676	-1.11213	-1.02241	-0.945489	-0.998922	-0.526019	-0.446664	-0.514069	0.786005	0.874077	0.874939	0.098618	0.184876	0.133535	1.57948	1.5964	1.58784
ENSG00000174502	0.849917	0.631926	-0.0648915	1.18931	1.98242	1.64196	-1.24857	-0.586785	-0.971874	0.0105335	0.131561	0.749911	-0.691	-1.63735	-0.751357	-0.736801	-0.160653	-0.338262
ENSG00000174514	-1.71442	-1.41264	-1.47974	-0.839933	-0.43063	-0.512618	0.0178552	-0.127428	-0.0626163	0.922287	1.32547	0.848386	-0.14642	-0.136001	-0.225344	1.35419	1.40575	1.21385
ENSG00000174599	-1.5761	-1.44675	-1.32802	-0.965364	-0.342834	-0.631761	-0.418327	-0.191163	-0.0962549	0.816572	0.699675	0.909809	-0.00918608	-0.192177	0.22143	1.41245	1.54472	1.59328
ENSG00000174607	-0.86038	-0.808925	-0.847127	-0.72168	-0.711806	-0.622321	-0.736724	-0.747868	-0.692093	0.72928	0.68233	0.786617	-0.221349	-0.430088	-0.266549	1.79878	1.81248	1.85743
ENSG00000174738	-1.78678	-1.66138	-1.86239	-0.364	-0.445844	-0.361718	0.224575	0.0195571	0.0480183	1.1563	1.04772	1.16091	-0.0234835	-0.21006	-0.0551651	1.0478	1.05929	1.00665
ENSG00000174899	-1.57231	-1.54425	-1.13511	-1.0157	-0.642388	-1.35728	0.0449655	-0.0285985	-0.13755	0.710554	0.731784	0.779173	0.251323	0.399854	0.470435	1.33539	1.35742	1.35229
ENSG00000175040	-1.07522	-1.07528	-0.903396	-0.700853	-0.900012	-0.55121	-0.625314	-0.719573	-0.555079	0.570844	0.645996	0.842889	0.189792	-0.296068	-0.163985	1.76076	1.88646	1.66925
ENSG00000175175	-1.26332	-1.25377	-1.28101	-1.05799	-0.945153	-0.941834	-0.340186	-0.294273	-0.402277	0.723341	0.733673	0.820482	0.344197	0.338418	0.275767	1.52818	1.48851	1.52725
ENSG00000175352	-1.50216	-1.52128	-1.57758	-1.00285	-0.940905	-1.12561	0.0987754	0.0801438	0.0515052	0.631108	0.622143	0.608573	0.672068	0.702501	0.624457	1.15894	1.18764	1.23254
ENSG00000175426	0.590661	0.064797	-0.567029	1.40978	0.80034	1.20744	-0.406751	-0.903473	-1.02507	1.21934	0.0887188	0.628906	-1.76699	-1.74358	-1.10837	0.453494	0.245278	0.812513
ENSG00000175697	-1.4026	-1.55938	-1.21907	-1.20518	-0.999751	-1.263	0.0114473	0.22262	-0.00457288	0.842298	0.874792	0.782599	0.348337	0.359308	0.62553	1.16796	1.21688	1.20177
ENSG00000175868	-0.817214	-0.840654	-0.883444	-0.488446	-0.460993	-0.329538	-0.722693	-0.697804	-0.731962	0.380407	0.674523	0.704341	-0.522061	-0.386645	-0.587618	1.97397	1.90269	1.83313
ENSG00000176406	-1.09783	-1.00325	-1.07411	0.847708	0.419918	0.636238	-0.767185	-0.63352	-1.00955	0.836363	0.720335	0.788961	-1.16003	-0.850437	-0.774581	1.62914	1.41506	1.07678
ENSG00000176533	-1.35579	-1.43995	-1.39069	-1.07544	-1.04831	-1.20305	-0.0170615	0.00536431	0.0691385	0.831495	0.807311	0.843841	0.37065	0.363398	0.373566	1.31933	1.27514	1.27105
ENSG00000176723	-1.03212	-0.999265	-1.11757	-0.342433	-0.582322	-0.473667	-0.612753	-0.422718	-0.360803	0.838154	1.02231	1.21607	-0.828532	-0.797398	-0.287107	1.37081	1.69913	1.71021
ENSG00000176855	0.0831723	0.308583	0.183445	1.58848	1.54643	1.50231	-0.954386	-0.761036	-1.1899	0.89077	0.671188	0.545913	-1.04256	-1.38762	-1.43529	-0.0337207	-0.119953	-0.395833
ENSG00000176907	-0.222561	-0.147096	-0.135549	1.06313	1.10923	1.18432	-0.921298	-1.22067	-1.21819	0.8315	0.777407	0.759608	-1.33593	-1.3934	-1.41099	0.745969	0.785299	0.749222
ENSG00000177098	-0.96382	-1.08383	-1.151	-1.05847	-0.54601	-0.749995	-0.49869	-0.272985	-0.618161	1.11539	1.10008	0.872711	-0.250522	-0.358512	-0.250412	1.63071	1.57392	1.50959
ENSG00000177108	-1.2417	-1.45584	-1.09538	-0.639928	-1.00088	-0.687673	-0.514406	-0.486698	-0.531308	1.0619	1.20475	0.484623	0.409296	0.266643	-0.0981219	1.10806	1.5474	1.66928
ENSG00000177301	-1.17737	-1.07004	-1.08701	-0.702757	-0.936204	-0.677943	-0.685892	-0.471575	-0.498503	1.19004	1.05712	1.18147	-0.240387	-0.0150883	-0.220789	1.25726	1.32396	1.77371
ENSG00000177359	-1.04236	-1.06307	-0.935358	-0.026805	0.0758663	-0.0103547	-0.966351	-1.3707	-0.860117	0.771154	1.16112	1.22957	-0.271784	-0.483069	-0.529018	1.67537	1.33581	1.31011
ENSG00000177494	0.32749	0.261952	0.365881	1.7754	2.12431	1.64334	-0.969737	-0.839813	-1.05961	-0.320467	-0.132934	-0.0787321	-1.05827	-1.0215	-0.940798	-0.502902	0.350326	0.076077
ENSG00000177519	-0.857084	-0.857084	-0.857084	-0.642145	-0.13792	-0.478544	-0.857084	-0.683562	-0.764606	0.363606	0.440537	0.484049	-0.149098	-0.457615	-0.39271	1.96635	2.00788	1.87211
ENSG00000177570	-1.48027	-1.61523	-1.66928	-0.497418	-0.241036	0.0240977	-0.297359	-0.243232	-0.227857	1.09979	1.20411	1.24623	-0.478943	-0.0904617	-0.336301	1.09937	1.22528	1.27852
ENSG00000177675	-1.30055	-1.37745	-0.951593	-0.633582	-0.697676	-0.680872	-0.568659	-0.48817	-0.416171	0.996583	1.01121	1.2961	-0.242529	-0.233927	-0.156165	1.46086	1.53301	1.44957
ENSG00000177839	-1.0255	-0.959165	-1.28246	-0.825439	0.0619156	0.370381	-1.08122	-0.398635	-0.878534	1.01439	0.935491	1.18849	-0.0763259	-0.884781	-0.449932	1.43775	1.51388	1.33971
ENSG00000178033	-1.6203	-1.3224	-1.56606	-0.646344	-0.622076	-0.579777	-0.363071	-0.408861	-0.24872	1.08138	1.01836	1.12123	0.189658	-0.0220151	0.0538525	1.35991	1.32881	1.24643
ENSG00000178075	-1.4966	-1.34577	-1.61788	-0.961936	-1.13304	-1.30254	0.214493	0.257076	0.130775	0.766432	0.636268	0.722059	0.574079	0.583521	0.667309	1.22559	1.00794	1.07222
ENSG00000178201	-0.796085	-1.3849	-1.42274	0.0168825	-1.20835	-0.721058	0.0869715	-0.701418	-1.05198	0.990151	0.417565	0.962086	0.41776	0.0416833	0.0921924	1.23764	1.02724	1.99636
ENSG00000178222	-1.83882	-1.2486	-1.35479	-0.0661333	-0.17011	0.122707	-0.859702	-0.48094	-0.65536	1.07257	0.995316	1.21309	-0.127598	-0.334446	-0.144092	1.34612	1.26107	1.26971
ENSG00000178662	-1.5668	-1.71686	-1.58516	-0.69256	-0.952056	-0.909501	0.295046	0.0074853	0.130215	0.988419	0.897532	0.934246	0.249137	0.161075	0.334638	1.14852	1.16573	1.11089
ENSG00000178826	-0.195523	-1.23358	-0.701798	0.0255017	0.109963	0.21162	-1.04295	-0.445652	-1.14273	1.02522	1.18952	1.07573	-0.782173	-1.36404	-0.792135	1.15798	1.36845	1.5366
ENSG00000179057	-1.00541	-0.925752	-1.01065	-0.515324	-1.05469	-0.841728	-0.220573	-0.648427	-0.43066	0.480759	0.771923	0.555185	-0.174331	-0.302292	-0.132846	1.53112	1.79901	2.12469
ENSG00000179111	-1.49575	-1.54373	-1.22969	-0.509174	-0.360769	-0.52519	-0.499222	-0.676562	-0.63608	0.990924	1.05353	0.82536	0.213146	-0.162887	0.260982	1.31757	1.42286	1.55469
ENSG00000179148	-1.77836	-1.10136	-1.44722	0.104837	0.13177	0.113615	-0.622152	-0.763335	-0.873518	1.01369	1.13056	1.11868	-0.40391	-0.117363	-0.341079	1.30532	1.29347	1.23636
ENSG00000179542	-0.797451	-0.78544	-0.813393	-0.703279	-0.61665	-0.679113	-0.735767	-0.681988	-0.664532	0.84765	0.594528	0.826427	-0.354204	-0.570033	-0.333966	1.81765	1.92734	1.72222
ENSG00000179593	-0.940154	-0.923104	-0.872123	-0.82264	-0.701438	-0.643792	-0.602986	-0.557364	-0.72065	1.27291	1.02254	1.02711	-0.457696	-0.361528	-0.435929	1.73349	1.39088	1.59248
ENSG00000179869	-0.741879	-0.680574	-0.741879	-0.599514	-0.680411	-0.640626	-0.641669	-0.533479	-0.689101	0.611936	0.49349	0.76546	-0.473593	-0.653149	-0.510127	2.03534	1.88488	1.7949
ENSG00000179930	-1.17181	-1.17181	-1.17181	-1.09206	-0.940814	-0.978529	-0.577822	-0.0654221	0.1064	1.0795	0.694466	0.957532	0.235184	-0.0817834	-0.249972	1.68243	1.69346	1.05287
ENSG00000179935	-1.1819	-1.09668	-1.09352	-0.691227	-0.394133	-1.0217	-0.606789	-0.595075	-0.424855	0.654496	0.944115	1.37061	-0.0887008	-0.34445	-0.0831596	1.56155	1.35053	1.74088
ENSG00000180279	-1.1981	-1.01328	-1.05063	-0.468749	-0.841986	-0.44464	-0.790765	-0.789261	-0.164653	0.896338	0.933026	0.366691	-0.184546	0.262106	-0.565169	2.10717	1.37133	1.57511
ENSG00000180720	-0.833396	-0.948955	-0.841489	-0.414837	-0.256643	-0.69746	-0.756852	-0.819206	-0.697195	0.562877	0.456495	0.59189	-0.513094	-0.412499	-0.10847	1.64558	2.1627	1.88056
ENSG00000180938	-1.59825	-1.2824	-1.25939	-0.236442	-0.265497	-0.409339	-0.45481	-0.219041	-0.675946	0.96603	0.826407	0.717013	-0.225691	-0.529603	-0.128023	1.67323	1.3048	1.79695
ENSG00000181458	-1.71173	-1.64244	-1.37923	-0.473962	-0.495165	-0.517416	-0.306298	-0.19637	-0.208902	1.00982	1.05296	1.17056	0.0608195	0.011147	-0.2418	1.21623	1.34028	1.31149
ENSG00000181577	-0.152208	-0.626355	-0.0660878	0.805812	1.18973	0.818782	-1.02606	-1.10015	-1.56348	0.562892	1.28863	0.910071	-1.07079	-1.2302	-1.21518	0.691045	1.14377	0.639768
ENSG00000181634	0.574655	0.566195	0.639729	1.62531	1.61318	1.70869	-1.02016	-1.11864	-1.08621	0.238579	0.131955	0.189198	-1.08204	-1.14818	-1.26178	-0.24417	-0.173732	-0.152578
ENSG00000181690	-1.55505	-1.2053	-1.32844	-0.483197	-0.984576	-0.883777	-0.0874491	-0.309498	-0.54729	0.742943	0.485398	0.797486	0.285536	0.268819	0.133672	1.80597	1.3394	1.52535
ENSG00000181804	-1.43393	-1.39547	-1.1977	-1.08733	-0.890386	-0.936506	-0.0680029	-0.205997	-0.0751623	0.923094	1.01426	1.01083	-0.0708238	0.172674	0.102465	1.35238	1.40934	1.37626
ENSG00000181856	-0.977639	-1.48435	-1.21502	-0.162772	-0.440818	-0.812059	-0.873789	-0.616483	-0.737455	0.872177	0.7863	0.789555	0.00948787	-0.0615202	0.101275	1.66329	1.47573	1.68409
ENSG00000181908	-1.38283	-0.806001	-1.4091	-0.717697	-0.273352	-0.549106	-0.125461	-0.700383	-0.533347	0.751615	0.751113	1.07478	-0.229644	-0.424466	-0.31721	1.55083	1.37943	1.96083
ENSG00000182379	-1.62086	-1.56236	-1.60233	-0.180019	-0.200187	-0.258607	-0.677645	-0.660644	-0.557789	0.906598	0.986196	0.945608	0.143983	0.140819	0.237486	1.35452	1.34876	1.25647
ENSG00000182389	-1.26952	-0.964554	-1.29801	0.00603108	0.293767	0.325899	-0.757434	-0.552161	-1.09055	1.21555	0.836774	1.16487	-0.776738	-0.736498	-0.486416	1.44553	1.24377	1.3997
ENSG00000182489	-1.01776	-0.683552	-0.418735	0.611784	0.348153	0.112946	-1.20383	-1.14232	-1.19849	0.949994	0.286243	1.04147	-0.756867	-0.885384	-0.566843	1.60478	1.31465	1.60377
ENSG00000182568	-1.05096	-1.05453	-0.951637	-0.757714	-0.814942	-0.905435	-0.664451	-0.398432	-0.713685	0.901115	0.721624	0.817172	-0.070749	-0.094362	-0.0668679	1.77486	1.65979	1.6692
ENSG00000182632	-0.751817	-0.751817	-0.751817	-0.751817	-0.723164	-0.584598	-0.691505	-0.592657	-0.631227	0.653703	0.644432	0.232154	-0.253958	-0.363144	-0.501795	1.84076	1.98149	1.99678
ENSG00000182636	-1.30065	-1.49594	-1.30439	-1.10259	-1.09694	-0.919069	-0.274469	-0.293156	-0.0337201	0.763829	0.685236	0.643912	0.540543	0.739062	0.423297	1.14611	1.44366	1.43528
ENSG00000182771	-0.678326	-0.578927	-1.17686	0.465198	-0.0467365	0.30541	-1.04774	-1.17997	-1.05834	0.608294	1.04739	0.916178	-0.617704	-1.02111	-0.490336	1.52371	1.42891	1.60097
ENSG00000182795	0.797997	0.781268	0.776344	1.51284	1.3814	1.33889	-1.37261	-1.26622	-1.2456	0.033091	0.0725628	0.0602304	-1.20521	-1.13188	-1.12204	0.227148	0.212227	0.14957
ENSG00000183044	-1.50684	-1.49138	-1.37832	-1.06596	-1.13262	-1.03069	0.0741087	0.0502684	0.119469	0.831304	0.832842	0.830781	0.373139	0.444202	0.347186	1.24642	1.22495	1.23114
ENSG00000183067	-0.936049	-0.895559	-0.936049	-0.854158	-0.660732	-0.855383	-0.350625	-0.648527	-0.6663	0.155944	1.22211	0.687846	-0.115568	-0.385325	-0.0475113	1.84092	1.92535	1.51963
ENSG00000183196	-1.51953	-1.55121	-1.31879	-1.00729	-1.31033	-1.10858	0.193245	0.110719	0.188216	0.645369	0.700631	0.650997	0.581792	0.736622	0.556289	1.09397	1.14979	1.20809
ENSG00000183346	-1.52256	-1.78424	-1.26291	-1.13226	-0.120514	0.045946	0.180499	-0.186865	0.2508	1.70528	1.36627	0.788425	-0.306812	-0.189287	-0.60223	0.909223	0.815251	1.04597
ENSG00000183570	-1.37735	-1.20471	-1.45569	-0.999271	-0.820105	-0.911753	-0.246069	-0.183026	-0.374734	0.907525	0.852611	0.87188	0.310705	-0.0162695	0.300282	1.41255	1.45677	1.47665
ENSG00000183671	-0.890698	-1.15999	-0.792087	-0.518747	-0.711	0.215592	0.0938872	-0.463609	-0.331655	2.02733	1.59667	1.95099	-0.463122	-0.786026	-1.09297	0.43656	0.460186	0.428685
ENSG00000183801	-1.04617	-0.999878	-0.934086	-0.38911	-0.845417	-0.614737	-0.403587	-0.532558	-0.690917	1.33235	1.47145	1.76551	-0.359311	-0.308615	-0.820415	1.27608	0.85167	1.24774
ENSG00000183873	-1.34378	-1.47575	-1.36226	-0.993249	-1.08058	-1.07375	-0.0950437	-0.118292	-0.160588	0.792489	0.850972	0.750659	0.304392	0.591608	0.449642	1.39211	1.29158	1.27985
ENSG00000183914	-1.22593	-0.776214	-1.5113	-0.661874	-0.774029	-0.708333	-0.180574	-0.548016	-0.364548	1.08322	0.464383	0.449102	-0.302068	-0.000758757	-0.0843759	1.45814	1.77954	1.90363
ENSG00000184005	-1.6165	-1.30669	-1.38174	-0.801222	-0.814722	-0.829587	-0.325124	-0.381174	-0.294556	0.846926	0.858676	0.911073	0.294193	0.346052	0.303877	1.36196	1.41381	1.41475
ENSG00000184156	-0.72662	-0.548975	-0.525631	-0.299961	-0.0591843	0.105888	-0.788059	-0.676431	-0.947761	0.808295	0.895557	0.865443	-0.942292	-1.17509	-0.991857	1.68126	1.66936	1.65606
ENSG00000184454	-1.26082	-1.62098	-1.40974	0.0141201	0.190914	-0.0869349	-0.720811	-0.601603	-0.47296	1.33285	1.41066	1.22608	-0.530748	-0.468339	-0.339379	0.982337	1.07465	1.28071
ENSG00000184524	-1.23578	-1.35101	-1.12105	-0.918628	-0.742193	-1.03114	-0.285855	-0.376528	-0.206678	0.914084	1.02249	1.06914	0.0199948	0.00380971	-0.208974	1.50717	1.49967	1.4415
ENSG00000184584	-0.813267	-0.626804	-1.09443	0.211532	0.0919497	0.178653	-1.34653	-0.440884	-0.576525	1.68639	1.40255	1.65171	-1.013	-0.709065	-1.0863	0.887377	0.718688	0.877942
ENSG00000184599	-0.928236	-0.940206	-0.984124	-0.634881	-0.808803	-0.723962	-0.632847	-0.608722	-0.693791	0.679965	0.789134	0.730767	-0.0548551	-0.417352	-0.0743783	1.99958	1.96604	1.33667
ENSG00000184613	-0.8969	-0.906326	-0.921285	-0.554192	-0.519705	-0.569247	-0.773386	-0.720713	-0.863864	0.993635	1.00306	1.00439	-0.364728	-0.48057	-0.399974	1.64667	1.63955	1.68359
ENSG00000184845	-0.077669	0.181776	0.101352	1.4772	1.63553	2.21719	-0.842022	-0.888999	-0.661676	0.603329	0.244289	0.460578	-1.3258	-1.06304	-1.08089	-0.00559949	-0.297124	-0.678423
ENSG00000185015	-1.47475	-1.6193	-1.44324	-0.636266	-0.942849	-0.876257	-0.082786	-0.094104	-0.193776	0.94491	0.856923	0.819927	0.228277	0.264573	0.169343	1.34884	1.30366	1.42688
ENSG00000185269	-0.997241	-1.04161	-0.733546	-0.0953648	-0.500553	-0.434996	-0.754053	-0.764753	-0.905384	1.10548	0.828478	0.934866	-0.357315	-0.806093	-0.413885	1.64918	1.87573	1.41105
ENSG00000185585	-1.12405	-1.2797	-1.33336	0.553374	0.410623	0.328641	-1.05455	-1.22979	-1.10631	1.03168	1.16332	1.10717	-0.303777	-0.238919	-0.369892	1.16245	1.10538	1.17771
ENSG00000185634	-1.20995	-1.49161	-1.37551	-0.980531	-0.898387	-0.487041	-0.402529	-0.207119	-0.238312	1.07408	0.861745	1.01334	0.0549571	0.0129881	-0.0415042	1.41979	1.35954	1.53605
ENSG00000185664	-0.869615	-1.00277	-1.02094	-0.659642	-0.65811	-0.652285	-0.752813	-0.703794	-0.702605	0.878245	0.819352	0.867803	-0.314773	-0.119707	-0.290786	1.72652	1.73846	1.71747
ENSG00000185681	-1.07063	-1.03648	-0.868372	-0.616248	-0.419845	-0.682869	-0.414897	-0.348047	-0.843096	0.821394	0.925722	0.972963	-0.017818	-0.829783	-0.605266	1.64654	1.59496	1.79177
ENSG00000186212	-0.856264	-0.957118	-0.946621	-0.165225	-0.184261	0.741591	-0.738078	-0.925249	-0.381687	1.08622	1.17795	1.05871	-0.532812	-1.29572	-1.02322	0.866455	1.78185	1.29348
ENSG00000186310	-1.35028	-1.43033	-1.36979	-0.704079	-0.842875	-0.680102	-0.313047	-0.358878	-0.284524	0.837169	0.839227	0.865906	-0.0121816	0.0871242	0.100386	1.55516	1.55956	1.50155
ENSG00000186451	-0.476707	-0.877684	-0.430906	0.152512	0.527631	0.153488	-0.947159	-0.741825	-0.64186	-0.264524	0.304356	0.962534	-1.24826	-0.967103	-0.748845	1.65882	2.18592	1.3996
ENSG00000186469	-1.51288	-1.48137	-1.46463	-0.808812	-0.652161	-0.532753	-0.229093	-0.161682	-0.0542209	1.17176	1.08249	1.20275	-0.242416	0.0854772	-0.200701	1.32073	1.32707	1.15044
ENSG00000186517	-0.95814	-1.23074	-1.21833	-0.946758	-0.496461	-0.631052	-0.393602	-0.287572	-0.457524	0.98491	0.553919	1.05975	-0.211849	-0.362024	-0.40613	1.75737	1.66235	1.58188
ENSG00000186675	-1.12482	-1.12482	-1.08905	-0.848348	-0.95167	-0.724251	-0.701683	-0.54346	-0.41594	1.14669	1.0168	0.780532	0.134169	0.0725327	-0.250103	1.52988	1.58905	1.50449
ENSG00000186854	-1.42896	-1.75695	-1.47238	0.314175	0.2622	0.43588	-0.805348	-0.611791	-0.833155	1.14347	1.09301	0.952947	-0.24949	-0.401629	-0.0962196	1.08232	1.16089	1.21103
ENSG00000186862	-1.17708	-1.11255	-1.43746	-0.608648	-0.498372	-0.499961	-0.932493	-0.232666	-0.543079	1.15897	1.0219	1.18952	-0.120348	-0.462788	-0.0104719	1.42261	1.16955	1.67336
ENSG00000186868	-1.71847	-1.8603	-1.72585	-0.201536	-0.29966	-0.371378	-0.162571	-0.183047	-0.230486	0.963617	0.909018	0.906358	0.101154	0.172525	-0.0176761	1.23454	1.22048	1.26327
ENSG00000186952	-0.691142	-0.582016	-1.13817	-0.750671	-0.312122	-0.185947	-0.831289	-0.705193	-0.585566	0.44443	0.534575	1.4605	-0.670453	-0.435017	-0.671991	1.98977	1.78443	1.34587
ENSG00000187091	-1.65768	-1.4816	-1.37718	-0.762443	-0.791657	-0.833933	-0.134327	-0.272127	-0.294234	0.723043	0.778738	0.571595	0.486593	0.39203	0.382709	1.48356	1.41514	1.37176
ENSG00000187094	-0.531416	-0.657075	-0.61256	-0.248002	-0.131747	-0.104951	-0.867568	-0.912435	-0.849996	0.372151	0.386516	0.495578	-0.703054	-0.746633	-0.731095	2.04274	1.93324	1.8663
ENSG00000187123	-1.04723	-0.928342	-0.946907	-0.604877	-0.519626	-0.801366	-0.976717	-0.495264	-0.660573	0.321426	0.390719	0.213847	0.168818	0.00774169	0.183338	2.08428	1.85209	1.75865
ENSG00000187193	-0.570988	-0.765284	-0.778635	0.093744	0.25295	0.142003	-1.35171	-1.31378	-1.38899	0.446005	0.53517	0.447728	-0.356378	-0.325524	-0.241103	1.76439	1.68006	1.73035
ENSG00000187372	-1.26468	-1.47169	-1.76616	-0.174689	-0.322561	-0.0969392	-0.476022	-0.354894	-0.703951	0.982767	0.937682	1.05352	-0.559359	0.0191628	0.0774752	1.26041	1.72224	1.1377
ENSG00000187546	-0.0320408	0.190128	0.277505	1.48258	1.07338	1.36092	-0.622471	-1.05816	-1.41174	0.525157	0.692038	0.361156	-1.64855	-1.55735	-1.15882	0.658032	0.468452	0.399787
ENSG00000187672	-1.03051	-0.894611	-1.01174	-0.755303	-0.848395	-0.781826	-0.71145	-0.527468	-0.940839	0.564911	1.19777	0.808094	-0.0275398	-0.0946917	0.15385	1.82357	1.6897	1.38648
ENSG00000187686	-0.753017	-0.908076	-0.968367	-0.571459	-0.258539	-0.710319	-0.620201	-0.855298	-0.52291	0.614655	0.897076	0.398887	-0.758166	-0.0906147	-0.43896	1.75256	1.92591	1.86685
ENSG00000187955	-0.87163	-0.919113	-0.93153	-0.684525	-0.906337	-0.809664	-0.420278	-0.583739	-0.704701	0.827528	0.883601	0.912865	-0.34683	-0.319945	-0.307794	1.74578	1.71348	1.72283
ENSG00000187957	-0.585065	-0.699126	-0.6235	0.0308042	0.0937874	0.146708	-1.26265	-1.16975	-1.12662	0.863406	0.817312	0.924078	-0.671357	-0.790899	-0.733021	1.61202	1.60609	1.56778
ENSG00000188176	-1.12256	-1.03794	-1.19485	-0.973896	-0.947002	-0.917749	-0.506195	-0.21876	-0.441507	0.48321	0.0282758	0.277261	0.0607662	0.854996	0.679414	1.8725	1.88143	1.2226
ENSG00000188211	-0.497247	-0.573364	-0.624969	0.740636	0.813843	0.803799	-1.0352	-0.806998	-0.879599	1.10406	1.0556	0.713329	-1.27833	-1.12548	-1.59167	1.18695	1.0492	0.945434
ENSG00000188404	-1.50016	-1.46487	-1.46711	-1.06492	-0.903645	-0.882713	-0.201581	-0.233708	-0.238293	0.879629	0.848105	0.91138	0.597679	0.658346	0.520557	1.13333	1.22018	1.1878
ENSG00000188452	-1.78548	-0.988914	-1.39022	-0.909862	-0.718395	-0.88409	-0.281895	-0.297148	-0.392793	0.934533	0.912361	0.819031	0.140479	0.464336	0.208525	1.34213	1.41341	1.41398
ENSG00000188660	-0.72655	-0.988871	-1.06545	-0.27415	-0.394778	-0.487507	-0.526966	-0.453882	-0.75544	0.827073	0.86808	0.826913	-0.753531	-0.866016	-0.469658	1.73207	1.85638	1.65228
ENSG00000188783	-0.904205	-0.845772	-0.864501	-0.787283	-0.680431	-0.561992	-0.492411	-0.449584	-0.741684	1.00758	1.23685	1.141	-0.491535	-0.661486	-0.62043	1.57323	1.53816	1.6045
ENSG00000189058	-1.20471	-0.725646	-0.785488	-0.377972	0.470307	0.638515	-0.885628	-0.780486	-1.1235	1.43176	1.3958	1.5309	-1.34679	-0.639053	-0.211447	1.05517	0.922908	0.63534
ENSG00000189127	-1.26897	-1.16725	-1.27724	-0.955197	-0.901916	-1.02048	-0.515842	-0.425536	-0.386217	0.716369	0.65979	0.943362	0.179146	0.328432	0.638269	1.53533	1.58563	1.33232
ENSG00000189221	-1.60511	-1.60596	-1.51474	-0.158933	-0.0555122	0.0780892	-0.581936	-0.565041	-0.603882	1.08341	1.15001	1.05244	-0.156555	-0.250882	-0.0586422	1.25547	1.29951	1.23826
ENSG00000196267	-1.70118	-0.713326	-1.15807	0.25138	0.0680116	0.0283164	-0.763333	-0.693736	-0.270028	0.646959	0.45972	0.452717	-0.27913	-0.696821	-0.798561	1.74531	1.472	1.94977
ENSG00000196335	-1.98057	-1.1744	-1.34721	-0.674821	-0.430769	-1.1271	-0.024524	-0.378688	-0.0618035	1.0356	1.10133	0.856945	0.132607	0.00714381	0.328854	1.12374	1.31079	1.30288
ENSG00000196358	-1.51408	-1.62256	-1.58085	-0.978707	-0.759998	-0.706617	0.0587787	0.107239	0.261292	1.19982	1.09481	1.24633	-0.101578	0.370772	-0.12058	1.03524	0.932108	1.07859
ENSG00000196482	-1.18618	-0.782744	-1.11798	-0.679587	-0.65558	-0.946459	-0.445818	-0.0769776	-0.348144	0.788266	0.78137	0.978985	-0.316531	-0.553396	-0.535893	1.90931	1.52994	1.65741
ENSG00000196542	-0.738511	-0.93316	-0.959762	0.0224838	-0.776268	-0.628264	-0.362659	-0.779334	-0.724834	0.70402	0.991222	0.561452	-0.352146	-0.536435	-0.825688	1.75381	1.70535	1.87872
ENSG00000196562	-0.595828	-0.746775	-0.709696	0.346394	0.432852	0.445392	-1.24879	-1.2703	-1.11029	1.12469	1.12121	1.18707	-0.789299	-0.852745	-0.97948	1.19425	1.20923	1.24212
ENSG00000196754	-0.686244	-0.103212	0.246619	1.54199	1.44889	0.897592	-0.587146	-1.00222	-1.56385	1.19858	0.434741	0.488984	-1.61027	-0.926048	-1.13876	0.416022	0.745288	0.199043
ENSG00000196972	-1.34951	-1.02658	-1.52311	-0.559266	-1.04159	-0.721794	-0.531337	-0.316998	-0.479947	0.676319	0.719848	0.674836	0.374625	0.131932	0.202388	1.5915	1.41807	1.76061
ENSG00000197093	-1.38512	-1.04413	-1.16305	-0.94713	-1.04306	-0.674011	-0.415565	-0.461138	-0.291438	0.562467	0.674756	0.414685	0.103314	0.491665	0.130104	1.55947	1.75713	1.73105
ENSG00000197181	-1.16985	-1.0853	-1.42446	-0.0410382	-0.274867	-0.426045	-0.663041	-0.675631	-0.628554	1.00081	1.36172	1.03977	-0.314666	-0.523976	-0.49638	1.61254	1.50938	1.1996
ENSG00000197415	-0.479211	-0.886758	-0.618659	1.31863	0.504297	1.13075	-0.834587	-0.844801	-1.12292	1.26434	1.23514	1.00531	-1.52349	-0.907429	-1.09705	0.750671	0.572371	0.533413
ENSG00000197444	-1.40832	-1.14392	-1.4151	-0.70059	-0.618137	-0.681497	-0.400596	-0.387694	-0.444655	1.03425	1.04852	1.02343	-0.0807902	-0.0708838	-0.198287	1.55297	1.46629	1.42501
ENSG00000197479	-1.45427	-1.24254	-1.44138	-0.230992	-0.521409	-0.623347	-0.318669	-0.409856	-0.457863	1.07304	1.26972	0.958468	-0.0859789	-0.388076	-0.388019	1.55504	1.3444	1.36173
ENSG00000197580	-1.03086	-0.163273	-0.743991	0.898094	1.20875	1.54756	-0.566349	-1.08148	-0.73369	0.857159	0.707557	0.960031	-1.27452	-1.26854	-1.35641	0.853743	0.554259	0.631965
ENSG00000197635	-1.29547	-0.978679	-1.297	0.235703	0.000502905	0.0511031	-0.844971	-0.921827	-0.773744	1.22881	1.24449	1.27814	-0.43965	-0.608412	-0.660652	1.2251	1.27415	1.28239
ENSG00000197872	-1.14031	-1.31895	-1.21455	-1.07779	-1.00051	-1.06276	-0.376755	-0.247838	-0.469922	0.734434	0.800708	0.79958	0.398902	0.350625	0.410458	1.50559	1.45582	1.45327
ENSG00000197915	-1.39212	-1.65996	-1.39998	-0.801872	-0.888012	-0.867962	0.104856	0.162902	-0.258894	0.9309	0.835779	0.811643	0.162281	-0.198219	0.383074	1.44499	1.1244	1.50619
ENSG00000197935	-1.78235	-0.740892	-1.62681	-0.332787	-0.365366	-0.00924369	-0.642482	-0.458369	-0.393531	0.614332	1.06367	0.754374	-0.651284	0.0837994	-0.0887135	1.75833	1.28947	1.52785
ENSG00000197959	-1.70748	-1.38322	-1.58001	-0.372018	-0.282778	-0.273842	-0.583534	-0.466458	-0.622122	0.959168	0.9793	1.08024	0.0797221	0.026684	0.137864	1.31989	1.28146	1.40713
ENSG00000198093	-1.44986	-0.0410082	-0.673232	1.52025	1.36785	1.01649	-1.02321	-1.42011	-0.617309	1.00078	-0.455042	-0.136904	-0.600806	-0.644432	-0.366705	0.085657	0.641538	1.79605
ENSG00000198157	-1.56708	-1.64471	-1.77255	0.443389	0.282999	0.280269	-0.171551	-0.669215	-0.524518	1.04787	0.702389	0.860425	-0.325883	-0.575824	-0.140763	1.28876	1.40012	1.08586
ENSG00000198203	0.437243	0.213882	0.522944	1.31205	1.48463	1.34886	-0.745608	-0.86257	-0.173349	0.680408	0.657672	1.1172	-1.59143	-1.31311	-1.37657	-0.282834	-0.808204	-0.621214
ENSG00000198478	-1.37776	-1.566	-1.46358	-0.484574	-0.417111	-0.432934	-0.255043	-0.540174	-0.648185	1.01957	0.981643	1.01481	-0.0425366	0.0693721	-0.126982	1.38432	1.44601	1.43915
ENSG00000198520	-1.22141	-1.13563	-1.5705	-0.411262	0.0689812	-0.192243	-0.333752	-0.401202	-0.499094	1.1041	0.86433	1.20726	-0.677111	-0.4057	-0.770685	1.44171	1.49474	1.43747
ENSG00000198576	-0.710224	-1.01815	-0.694546	-0.453477	-0.436511	-0.811174	-0.794086	-0.572239	-0.436853	0.41946	0.391789	0.346017	-0.345808	-0.684068	-0.120206	1.8744	2.1351	1.91058
ENSG00000198729	-0.954395	-1.52207	-1.12962	-0.501422	-0.605963	-0.554902	-0.834308	-0.914059	-0.814564	0.464605	0.651674	0.562761	0.380098	0.393472	0.53925	1.5628	1.73025	1.5464
ENSG00000198829	0.840987	0.666104	0.783037	1.44978	1.68841	1.79834	-0.706898	-1.14961	-0.93864	0.248413	-0.0927361	-0.0516605	-1.15309	-1.23958	-0.964853	-0.306412	-0.396332	-0.475265
ENSG00000198910	-0.984532	-1.08915	-1.22332	-0.147443	-0.221595	-0.284105	-0.822307	-0.963634	-1.06827	1.17932	1.27364	1.17616	-0.265661	-0.285237	-0.417194	1.44132	1.3631	1.33891
ENSG00000198914	-0.518471	-0.82472	-1.64872	-0.0840184	-0.512975	-0.752681	-0.414774	-0.779005	-0.199563	0.558177	0.932015	1.00019	-0.43238	-1.06328	-0.200828	1.67136	1.64062	1.62905
ENSG00000198947	-0.829123	-0.796632	-0.81456	-0.361148	-0.705474	-0.536798	-0.831915	-0.735475	-0.609459	0.636445	0.456441	0.503398	-0.126854	-0.538025	-0.476793	1.96545	1.96745	1.83307
ENSG00000203721	0.42106	0.397118	0.730222	1.55163	1.39447	1.307	-1.22717	-1.15069	-1.07376	0.527004	0.37839	0.26769	-1.27731	-1.31655	-1.45715	0.265493	0.168932	0.0936139
ENSG00000203778	-1.77515	-1.57132	-1.3293	-0.3275	0.0393324	-0.103234	-0.520624	-0.489919	-0.570746	0.960333	0.965278	0.959231	0.0225613	-0.0334736	-0.367426	1.32498	1.5144	1.30259
ENSG00000203952	-1.38115	-1.42187	-1.38712	-0.881714	-0.766915	-0.695179	-0.0880129	-0.369983	-0.205054	0.660992	0.530914	0.913032	0.553623	-0.0500614	-0.00541464	1.888	1.24329	1.46264
ENSG00000204054	-1.17754	-1.31702	-1.24396	-0.465803	-0.456328	-0.504143	-0.582143	-0.600755	-0.580636	1.15828	1.24142	1.14445	-0.250208	-0.369572	-0.287555	1.41913	1.40877	1.46362
ENSG00000204131	-1.68225	-1.41987	-1.38367	-0.998044	-0.94391	-1.1338	0.0256772	0.0552587	-0.0377545	0.963345	0.751195	0.781628	0.518585	0.43908	0.494372	1.23998	1.16548	1.16469
ENSG00000204252	-1.10176	-1.02711	-1.00033	-0.999966	-0.774827	-0.883437	-0.473267	-0.637897	-0.503992	1.01427	1.03101	1.07451	-0.0144786	-0.0893816	-0.24285	1.48954	1.60832	1.53165
ENSG00000204282	-0.903584	-1.32147	-0.985625	-0.393319	-0.414103	-0.734514	-0.763332	-1.00324	-0.630122	1.21834	1.14478	0.760245	0.622587	-0.807501	0.0246779	1.7283	1.53971	0.918174
ENSG00000204642	-1.59996	-1.71569	-1.71603	-0.815231	-0.75198	-0.695165	-0.116598	0.0909708	0.0144481	0.790309	0.868903	0.923081	0.324411	0.541426	0.378233	1.11716	1.12457	1.23715
ENSG00000204767	-0.880666	-1.01541	-0.824592	0.316466	0.181271	0.381176	-0.989241	-0.997393	-1.11821	1.10554	1.14822	1.34624	-0.71992	-0.92539	-0.74308	1.24269	1.04434	1.44796
ENSG00000204869	-1.37963	-1.22777	-1.01303	-0.361468	-0.108707	0.18163	-1.31181	-0.611087	-1.03837	1.17174	1.38984	0.890882	-0.378662	0.33361	-0.295596	1.3992	1.3099	1.04931
ENSG00000204956	-1.69319	-1.86871	-1.48332	-0.500669	-0.548861	-0.784152	-0.19631	-0.146784	0.0202339	0.897643	0.878042	1.18334	0.17563	0.419385	0.207107	1.20828	1.24895	0.983394
ENSG00000204962	-1.10127	-1.31272	-1.02843	0.525274	-0.325931	0.522908	-0.786873	-0.925899	0.432789	1.31133	1.67355	0.933992	-0.937851	-0.554414	-1.16272	0.788242	0.630002	1.31802
ENSG00000204963	-1.07318	-1.14975	-1.17218	-0.303521	-0.546285	-0.201175	-0.605573	-0.386912	-0.725773	1.00648	0.811164	0.690668	-0.24331	-0.71308	-0.425279	1.26283	1.71138	2.0635
ENSG00000204969	-1.23428	-1.49512	-0.998422	-0.644757	0.271232	-0.868994	-0.248545	-0.534934	-0.556361	1.02078	0.734486	1.67521	-0.0158623	-0.173356	-0.770707	0.958144	1.07964	1.80185
ENSG00000204970	-1.51886	-1.47931	-1.53281	-0.465387	-0.265481	-0.196228	-0.675823	-0.529598	-0.301505	1.05403	0.968668	1.16388	-0.17099	0.200379	-0.289929	1.38026	1.28111	1.37759
ENSG00000205293	-0.760301	-0.794118	-0.850995	-0.308087	-0.683921	-0.614459	-0.729458	-0.662637	-0.727712	0.780362	0.771457	0.861965	-0.476614	-0.672724	-0.53006	1.86762	1.7875	1.74218
ENSG00000205464	-1.32235	-1.18247	-1.56042	-0.556801	-0.687077	-0.405786	-0.359721	-0.512956	-0.101647	0.753909	0.975378	0.565326	-0.460935	-0.181529	0.164238	1.49174	1.77905	1.60206
ENSG00000205611	-1.10494	-0.999747	-1.18378	-0.652206	-0.939784	-0.853411	-0.395201	-0.342119	-0.341911	0.70324	0.920726	0.684769	0.0351647	-0.218436	-0.402751	1.44343	2.13595	1.511
ENSG00000205809	-0.967794	-1.03919	-0.702306	-0.176007	-0.207741	-0.264135	-0.165143	-0.390838	-0.625469	1.81967	1.41026	2.01996	-0.953666	-0.826295	-1.09084	0.524986	0.841435	0.79311
ENSG00000206172	-0.82889	-0.983961	-0.896513	0.438738	0.0719886	0.479961	-0.918315	-0.827473	-0.996108	0.307122	0.645931	1.05731	-0.672173	-1.00734	-0.616201	1.92661	1.87385	0.945473
ENSG00000211798	-0.98953	-1.00239	-0.860576	-0.770625	-0.66927	-0.37967	-0.803059	-0.497115	-0.672443	0.832326	1.27664	1.24969	-0.088876	-0.641459	-0.574809	1.33019	1.51901	1.74196
ENSG00000212901	-0.759723	-0.786831	-0.786831	-0.447882	-0.235711	-0.411684	-0.71984	-0.786831	-0.745939	0.788499	0.99793	0.940159	-0.665251	-0.786831	-0.765006	1.73943	1.73588	1.69646
ENSG00000213100	-0.405304	0.675471	0.708248	1.85512	1.31898	1.44281	-0.677325	-1.07633	-0.517779	0.75787	0.237488	0.448456	-1.38392	-1.55118	-1.16559	-0.263979	-0.38436	-0.0186809
ENSG00000213538	0.26407	-0.169354	0.162331	1.97078	1.25578	1.73864	-1.06465	-0.141607	-0.581716	0.637961	0.281714	0.565036	-0.927907	-1.83955	-0.977572	-0.89259	-0.309457	0.0280953
ENSG00000213626	0.640566	0.588236	0.565446	1.5127	1.46323	1.41816	-0.992915	-0.937442	-0.940942	0.299326	0.339828	0.331792	-1.4912	-1.44192	-1.45185	0.0276975	0.0814724	-0.0121829
ENSG00000213654	-0.86385	-1.4832	-0.990153	-0.0556086	0.102119	-0.270794	-0.278381	-0.686863	-0.358115	0.893783	1.6055	1.44188	-1.11408	-0.696179	-0.824523	0.985021	1.05726	1.53619
ENSG00000213760	-1.15539	-1.66932	-0.989802	-0.393457	0.178943	-0.612411	-0.432382	-0.111969	-0.0160715	1.19597	1.0947	1.57692	-0.608205	-0.74204	-0.806239	0.78227	1.06161	1.64687
ENSG00000213943	-0.169035	0.119846	0.161499	1.63597	1.75816	1.47409	-0.874483	-1.16804	-0.982375	0.803881	0.741518	0.389702	-1.398	-1.15573	-1.10562	-0.186914	-0.0186281	-0.0258301
ENSG00000213949	-1.52836	-1.29822	-1.32003	-0.373826	-0.329963	-0.151475	-0.478545	-0.499845	-0.581184	1.1511	1.15958	1.12589	-0.378741	-0.319434	-0.352104	1.52976	1.35493	1.29048
ENSG00000213958	-0.0379276	0.0328053	-0.131591	2.04504	1.06958	1.68926	-0.743684	-0.757227	-0.933815	0.780233	0.59811	0.733361	-1.00011	-1.12181	-1.67169	-0.19979	-0.44274	0.0919986
ENSG00000214012	-0.156973	0.354971	0.10511	1.68147	1.83508	1.53959	-1.36896	-1.23906	-0.708168	0.452633	0.13434	0.25874	-1.05433	-1.37207	-0.900982	0.434321	0.199399	-0.195108
ENSG00000214194	-1.43828	-1.00935	-1.19811	0.648313	0.904406	0.565728	-0.673408	-1.01948	-1.06183	0.899956	0.969627	1.17556	-0.551247	-0.804925	-0.722551	1.11991	1.21601	0.979663
ENSG00000214207	0.457787	0.357016	0.133556	1.55471	1.67363	1.39042	-0.884778	-0.970054	-1.06769	0.550968	0.627588	0.612302	-1.48808	-1.1698	-1.37436	-0.207323	-0.20681	0.0109106
ENSG00000214279	-1.17479	-0.614098	-0.788274	-0.685125	-0.776336	-0.253658	-0.796501	-0.700236	-0.786377	0.759539	0.70776	1.01522	-0.055464	-0.461123	-0.594459	1.89061	1.67684	1.63647
ENSG00000214282	0.447126	0.545372	0.650596	1.64182	1.74497	1.45458	-0.880796	-0.868708	-0.742489	0.363211	0.519878	-0.0668891	-1.08401	-1.30448	-1.62253	-0.295608	-0.173978	-0.328069
ENSG00000214417	0.520848	0.516394	0.423636	1.59123	1.69161	1.39052	-1.09125	-0.909198	-1.07545	0.352693	0.581477	0.571324	-1.05785	-0.986698	-1.60978	-0.336073	-0.411467	-0.161979
ENSG00000214510	-0.850489	-1.04133	-1.48397	-0.817823	-0.364715	-0.750694	-0.582616	-0.358388	-0.614578	0.000673674	1.37604	0.526074	-0.2485	0.360094	-0.146183	1.46411	1.68257	1.84971
ENSG00000214711	-1.42511	-1.21847	-1.16348	-0.774213	-1.00358	-0.785473	-0.114072	-0.217386	-0.492602	1.08314	1.15056	1.00421	-0.549425	0.553211	-0.0452265	1.10448	1.24301	1.65043
ENSG00000214796	-0.814874	-1.17429	-0.949562	-0.292477	0.49533	0.295977	-0.590369	-0.763665	-0.610163	0.678875	1.02826	0.433718	-0.789067	-1.4768	-0.267815	1.54691	1.82128	1.42873
ENSG00000215018	-0.694537	-0.510134	-0.0498053	0.687851	1.33359	1.00322	-1.3689	-1.07608	-1.04671	0.775551	1.00601	0.752688	-1.15471	-1.0643	-1.25161	1.32901	0.603278	0.725592
ENSG00000215045	-1.29165	-1.25986	-1.18544	-0.647037	-1.01198	-0.813653	-0.728866	-0.381306	-0.242881	0.247846	1.11674	0.722491	-0.0286486	0.484007	0.397302	1.76489	1.62417	1.23388
[truncated: 881 more rows]

## Sheet: 2_DEGs induced by SAHA in A549 
2_DEGs induced by SAHA (data used in Fig. S9g).
A549_GFP_sg1_SAHAVsDMSO_up		A549_TAZ2_sg1_SAHAVsDMSO_up		A549_TAZ2_sg2_SAHAVsDMSO_up		A549_GFP_sg1_SAHAVsDMSO_down		A549_TAZ2_sg1_SAHAVsDMSO_down		A549_TAZ2_sg2_SAHAVsDMSO_down
ENSG00000050165		ENSG00000149294		ENSG00000100867		ENSG00000182551		ENSG00000076382		ENSG00000171848
ENSG00000107984		ENSG00000184613		ENSG00000149294		ENSG00000153885		ENSG00000171848		ENSG00000076382
ENSG00000186868		ENSG00000100867		ENSG00000128564		ENSG00000140961		ENSG00000134057		ENSG00000175063
ENSG00000115461		ENSG00000128564		ENSG00000184613		ENSG00000169136		ENSG00000148773		ENSG00000111206
ENSG00000104888		ENSG00000064300		ENSG00000112796		ENSG00000087586		ENSG00000087586		ENSG00000123416
ENSG00000157851		ENSG00000174460		ENSG00000148677		ENSG00000076382		ENSG00000168078		ENSG00000168078
ENSG00000104967		ENSG00000085563		ENSG00000128510		ENSG00000075218		ENSG00000198074		ENSG00000087586
ENSG00000165376		ENSG00000187957		ENSG00000185664		ENSG00000167772		ENSG00000137807		ENSG00000108602
ENSG00000059804		ENSG00000115461		ENSG00000085563		ENSG00000130600		ENSG00000111206		ENSG00000089685
ENSG00000101955		ENSG00000152377		ENSG00000265972		ENSG00000183091		ENSG00000117724		ENSG00000137807
ENSG00000004799		ENSG00000130294		ENSG00000187957		ENSG00000116771		ENSG00000169136		ENSG00000198074
ENSG00000125355		ENSG00000139971		ENSG00000174460		ENSG00000143494		ENSG00000175063		ENSG00000134057
ENSG00000161249		ENSG00000129244		ENSG00000064300		ENSG00000120054		ENSG00000089685		ENSG00000227471
ENSG00000163531		ENSG00000148677		ENSG00000130294		ENSG00000171246		ENSG00000088325		ENSG00000148773
ENSG00000204262		ENSG00000091592		ENSG00000091592		ENSG00000184678		ENSG00000166851		ENSG00000170004
ENSG00000135424		ENSG00000128510		ENSG00000105825		ENSG00000225663		ENSG00000075218		ENSG00000228716
ENSG00000115380		ENSG00000115380		ENSG00000131398		ENSG00000103154		ENSG00000227471		ENSG00000123485
ENSG00000145730		ENSG00000130508		ENSG00000078018		ENSG00000186193		ENSG00000131747		ENSG00000196230
ENSG00000111057		ENSG00000117115		ENSG00000107984		ENSG00000140451		ENSG00000123485		ENSG00000166851
ENSG00000175567		ENSG00000163531		ENSG00000118523		ENSG00000175311		ENSG00000198830		ENSG00000166508
ENSG00000101210		ENSG00000105825		ENSG00000142871		ENSG00000148400		ENSG00000169679		ENSG00000169136
ENSG00000134243		ENSG00000169116		ENSG00000115380		ENSG00000166825		ENSG00000123416		ENSG00000131747
ENSG00000213626		ENSG00000107984		ENSG00000130508		ENSG00000215182		ENSG00000090889		ENSG00000171241
ENSG00000116729		ENSG00000118523		ENSG00000111799		ENSG00000133519		ENSG00000171241		ENSG00000090889
ENSG00000134531		ENSG00000059804		ENSG00000169116		ENSG00000109794		ENSG00000186185		ENSG00000143321
ENSG00000154096		ENSG00000165376		ENSG00000059804		ENSG00000141314		ENSG00000163507		ENSG00000119403
ENSG00000101040		ENSG00000204054		ENSG00000117115		ENSG00000160783		ENSG00000068489		ENSG00000214391
ENSG00000050405		ENSG00000112796		ENSG00000135678		ENSG00000175806		ENSG00000112984		ENSG00000170312
ENSG00000185585		ENSG00000131398		ENSG00000013588		ENSG00000272196		ENSG00000170004		ENSG00000145920
ENSG00000130508		ENSG00000118971		ENSG00000159167		ENSG00000181218		ENSG00000011426		ENSG00000163507
ENSG00000148798		ENSG00000140807		ENSG00000187837		ENSG00000283511		ENSG00000228716		ENSG00000186185
ENSG00000189221		ENSG00000168280		ENSG00000204054		ENSG00000117148		ENSG00000146918		ENSG00000088325
ENSG00000168481		ENSG00000104888		ENSG00000107798		ENSG00000162975		ENSG00000072571		ENSG00000075218
ENSG00000137821		ENSG00000166501		ENSG00000118971		ENSG00000104856		ENSG00000126787		ENSG00000140525
ENSG00000168280		ENSG00000116983		ENSG00000132932		ENSG00000253552		ENSG00000142945		ENSG00000113924
ENSG00000078018		ENSG00000135678		ENSG00000139971		ENSG00000156509		ENSG00000143228		ENSG00000239306
ENSG00000100626		ENSG00000111799		ENSG00000168280		ENSG00000179348		ENSG00000196230		ENSG00000068489
ENSG00000169213		ENSG00000077274		ENSG00000077274		ENSG00000124216		ENSG00000214391		ENSG00000153885
ENSG00000167767		ENSG00000164659		ENSG00000009694		ENSG00000134538		ENSG00000157456		ENSG00000117724
ENSG00000156453		ENSG00000078401		ENSG00000163536		ENSG00000128298		ENSG00000118193		ENSG00000169679
ENSG00000164976		ENSG00000123243		ENSG00000116983		ENSG00000143630		ENSG00000119403		ENSG00000071539
ENSG00000166165		ENSG00000076716		ENSG00000076716		ENSG00000180596		ENSG00000101447		ENSG00000146918
ENSG00000117115		ENSG00000153253		ENSG00000198959		ENSG00000066735		ENSG00000117650		ENSG00000011426
ENSG00000176907		ENSG00000139629		ENSG00000129244		ENSG00000258498		ENSG00000134690		ENSG00000121152
ENSG00000113211		ENSG00000185664		ENSG00000164659		ENSG00000160716		ENSG00000140525		ENSG00000143228
ENSG00000139629		ENSG00000108387		ENSG00000115461		ENSG00000169330		ENSG00000198826		ENSG00000146670
ENSG00000091592		ENSG00000132932		ENSG00000136960		ENSG00000170482		ENSG00000138160		ENSG00000122952
ENSG00000039068		ENSG00000198910		ENSG00000213626		ENSG00000277701		ENSG00000129195		ENSG00000142945
ENSG00000148180		ENSG00000156453		ENSG00000012822		ENSG00000173175		ENSG00000169607		ENSG00000129255
ENSG00000074527		ENSG00000125355		ENSG00000166501		ENSG00000203666		ENSG00000188229		ENSG00000102317
ENSG00000277586		ENSG00000101680		ENSG00000152377		ENSG00000225465		ENSG00000170312		ENSG00000178999
ENSG00000182379		ENSG00000013588		ENSG00000123243		ENSG00000117834		ENSG00000071539		ENSG00000136938
ENSG00000105290		ENSG00000196562		ENSG00000153253		ENSG00000179698		ENSG00000122952		ENSG00000198826
ENSG00000186854		ENSG00000072041		ENSG00000136999		ENSG00000167711		ENSG00000166508		ENSG00000079616
ENSG00000181634		ENSG00000106772		ENSG00000268089		ENSG00000124664		ENSG00000111602		ENSG00000176890
ENSG00000138356		ENSG00000108821		ENSG00000111885		ENSG00000183032		ENSG00000024526		ENSG00000072571
ENSG00000105696		ENSG00000136960		ENSG00000072041		ENSG00000139190		ENSG00000121152		ENSG00000134690
ENSG00000150347		ENSG00000213626		ENSG00000078401		ENSG00000257167		ENSG00000117399		ENSG00000198830
ENSG00000170421		ENSG00000106366		ENSG00000135919		ENSG00000132749		ENSG00000102317		ENSG00000213606
ENSG00000137642		ENSG00000187837		ENSG00000050438		ENSG00000272636		ENSG00000144554		ENSG00000173207
ENSG00000135678		ENSG00000111057		ENSG00000115738		ENSG00000277758		ENSG00000181222		ENSG00000104738
ENSG00000140284		ENSG00000172548		ENSG00000104368		ENSG00000158104		ENSG00000173207		ENSG00000165304
ENSG00000169891		ENSG00000107798		ENSG00000183044		ENSG00000101842		ENSG00000161800		ENSG00000143222
ENSG00000197959		ENSG00000130635		ENSG00000133083		ENSG00000124635		ENSG00000182551		ENSG00000101057
ENSG00000187244		ENSG00000268089		ENSG00000242265		ENSG00000176928		ENSG00000143321		ENSG00000126787
ENSG00000159167		ENSG00000172296		ENSG00000140807		ENSG00000270885		ENSG00000129255		ENSG00000118193
ENSG00000156587		ENSG00000184005		ENSG00000176907		ENSG00000165730		ENSG00000066279		ENSG00000188229
ENSG00000173706		ENSG00000078018		ENSG00000100234		ENSG00000171747		ENSG00000079616		ENSG00000167325
ENSG00000268621		ENSG00000265972		ENSG00000166750		ENSG00000142544		ENSG00000178999		ENSG00000142657
ENSG00000148677		ENSG00000126803		ENSG00000106772		ENSG00000204839		ENSG00000164611		ENSG00000111602
ENSG00000145882		ENSG00000135919		ENSG00000173702		ENSG00000235721		ENSG00000213606		ENSG00000169607
ENSG00000167680		ENSG00000100626		ENSG00000101850		ENSG00000205220		ENSG00000143222		ENSG00000166741
ENSG00000118523		ENSG00000185585		ENSG00000171345		ENSG00000172817		ENSG00000138180		ENSG00000101447
ENSG00000224520		ENSG00000138356		ENSG00000171724		ENSG00000186603		ENSG00000108602		ENSG00000155115
ENSG00000182022		ENSG00000136999		ENSG00000189060		ENSG00000231889		ENSG00000145386		ENSG00000138160
ENSG00000149809		ENSG00000172794		ENSG00000172296		ENSG00000228672		ENSG00000170540		ENSG00000129195
ENSG00000167107		ENSG00000050438		ENSG00000156453		ENSG00000149591		ENSG00000139734		ENSG00000157456
ENSG00000137198		ENSG00000150054		ENSG00000243978		ENSG00000198758		ENSG00000113924		ENSG00000109805
ENSG00000204054		ENSG00000183044		ENSG00000163531		ENSG00000170873		ENSG00000156970		ENSG00000113368
ENSG00000174738		ENSG00000101850		ENSG00000150938		ENSG00000258867		ENSG00000122966		ENSG00000167553
ENSG00000125744		ENSG00000111885		ENSG00000106366		ENSG00000137731		ENSG00000135451		ENSG00000156970
ENSG00000163536		ENSG00000176907		ENSG00000156687		ENSG00000241388		ENSG00000115163		ENSG00000112984
ENSG00000231131		ENSG00000162706		ENSG00000136770		ENSG00000228544		ENSG00000008394		ENSG00000012048
ENSG00000139266		ENSG00000143341		ENSG00000104888		ENSG00000119737		ENSG00000153885		ENSG00000103202
ENSG00000064205		ENSG00000171345		ENSG00000204386		ENSG00000175785		ENSG00000112742		ENSG00000161800
ENSG00000138759		ENSG00000118160		ENSG00000172794		ENSG00000253106		ENSG00000165304		ENSG00000168955
ENSG00000215089		ENSG00000105696		ENSG00000105605		ENSG00000264785		ENSG00000167553		ENSG00000144554
ENSG00000011347		ENSG00000171004		ENSG00000275216		ENSG00000203852		ENSG00000167325		ENSG00000115163
ENSG00000116962		ENSG00000197872		ENSG00000140450		ENSG00000162591		ENSG00000113368		ENSG00000065328
ENSG00000161638		ENSG00000142871		ENSG00000089169		ENSG00000148704		ENSG00000109805		ENSG00000127589
ENSG00000144824		ENSG00000101955		ENSG00000170017		ENSG00000250988		ENSG00000104738		ENSG00000101224
ENSG00000105825		ENSG00000087303		ENSG00000196562		ENSG00000069482		ENSG00000136824		ENSG00000215784
ENSG00000136155		ENSG00000250722		ENSG00000274180		ENSG00000279730		ENSG00000215784		ENSG00000132967
ENSG00000130294		ENSG00000141485		ENSG00000158258		ENSG00000267892		ENSG00000176890		ENSG00000112742
ENSG00000087303		ENSG00000163536		ENSG00000116962		ENSG00000215039		ENSG00000155115		ENSG00000135476
ENSG00000012124		ENSG00000135424		ENSG00000067715		ENSG00000165731		ENSG00000182481		ENSG00000131462
ENSG00000187957		ENSG00000176658		ENSG00000175175		ENSG00000141505		ENSG00000184661		ENSG00000164104
ENSG00000197635		ENSG00000198959		ENSG00000108821		ENSG00000164362		ENSG00000135476		ENSG00000066279
ENSG00000140807		ENSG00000009694		ENSG00000162706		ENSG00000284906		ENSG00000127589		ENSG00000136813
ENSG00000198157		ENSG00000173930		ENSG00000271122		ENSG00000180210		ENSG00000136938		ENSG00000024526
ENSG00000027075		ENSG00000158258		ENSG00000006747		ENSG00000125266		ENSG00000168955		ENSG00000184661
ENSG00000011422		ENSG00000143195		ENSG00000173930		ENSG00000272079		ENSG00000101057		ENSG00000006534
ENSG00000116983		ENSG00000197635		ENSG00000146250		ENSG00000230074		ENSG00000140961		ENSG00000117399
ENSG00000164099		ENSG00000167767		ENSG00000268621		ENSG00000144476		ENSG00000239306		ENSG00000100297
ENSG00000108387		ENSG00000159307		ENSG00000019186		ENSG00000170561		ENSG00000138092		ENSG00000139734
ENSG00000152580		ENSG00000072832		ENSG00000156298		ENSG00000008517		ENSG00000171560		ENSG00000010704
ENSG00000073792		ENSG00000277586		ENSG00000101680		ENSG00000169896		ENSG00000146670		ENSG00000221829
ENSG00000157150		ENSG00000133083		ENSG00000110076		ENSG00000255031		ENSG00000141232		ENSG00000171320
ENSG00000142619		ENSG00000105605		ENSG00000196743		ENSG00000267280		ENSG00000174442		ENSG00000070814
ENSG00000072041		ENSG00000125378		ENSG00000102195		ENSG00000147174		ENSG00000137812		ENSG00000174371
ENSG00000126583		ENSG00000012822		ENSG00000144285		ENSG00000184185		ENSG00000146834		ENSG00000063244
ENSG00000058085		ENSG00000175175		ENSG00000125355		ENSG00000180044		ENSG00000013810		ENSG00000122966
ENSG00000006757		ENSG00000130066		ENSG00000250722		ENSG00000283709		ENSG00000186871		ENSG00000105011
ENSG00000254285		ENSG00000242265		ENSG00000103489		ENSG00000166866		ENSG00000185480		ENSG00000092199
ENSG00000152527		ENSG00000104368		ENSG00000186310		ENSG00000167676		ENSG00000163535		ENSG00000117650
ENSG00000145569		ENSG00000113396		ENSG00000130635		ENSG00000137561		ENSG00000164104		ENSG00000146834
ENSG00000101680		ENSG00000116962		ENSG00000198910		ENSG00000178685		ENSG00000237649		ENSG00000138180
ENSG00000109654		ENSG00000142619		ENSG00000184005		ENSG00000214018		ENSG00000166451		ENSG00000101003
ENSG00000050438		ENSG00000100234		ENSG00000156299		ENSG00000185507		ENSG00000012048		ENSG00000138092
ENSG00000234745		ENSG00000243978		ENSG00000187094		ENSG00000119699		ENSG00000095319		ENSG00000136824
ENSG00000170745		ENSG00000151892		ENSG00000108387		ENSG00000280202		ENSG00000138778		ENSG00000186871
ENSG00000143375		ENSG00000169429		ENSG00000139629		ENSG00000248487		ENSG00000131462		ENSG00000156802
ENSG00000196562		ENSG00000019186		ENSG00000186115		ENSG00000123201		ENSG00000162063		ENSG00000174442
ENSG00000108840		ENSG00000089169		ENSG00000132718		ENSG00000273486		ENSG00000149503		ENSG00000244509
ENSG00000117266		ENSG00000150687		ENSG00000215105		ENSG00000229152		ENSG00000131876		ENSG00000013810
ENSG00000072071		ENSG00000173210		ENSG00000117322		ENSG00000255508		ENSG00000123473		ENSG00000069275
ENSG00000136999		ENSG00000050344		ENSG00000197872		ENSG00000188368		ENSG00000171320		ENSG00000161888
ENSG00000072832		ENSG00000038427		ENSG00000174469		ENSG00000111181		ENSG00000151503		ENSG00000035141
ENSG00000136542		ENSG00000169213		ENSG00000150347		ENSG00000228439		ENSG00000161888		ENSG00000178921
ENSG00000132470		ENSG00000125148		ENSG00000143341		ENSG00000260261		ENSG00000171564		ENSG00000145386
ENSG00000171345		ENSG00000182379		ENSG00000143195		ENSG00000064195		ENSG00000170860		ENSG00000135451
ENSG00000105699		ENSG00000164099		ENSG00000171004		ENSG00000264207		ENSG00000059145		ENSG00000182481
ENSG00000166923		ENSG00000218336		ENSG00000077264		ENSG00000259891		ENSG00000010704		ENSG00000094804
ENSG00000111799		ENSG00000103489		ENSG00000103196		ENSG00000100604		ENSG00000140451		ENSG00000100804
ENSG00000057294		ENSG00000110076		ENSG00000173727		ENSG00000254973		ENSG00000088986		ENSG00000108773
ENSG00000237289		ENSG00000117322		ENSG00000142619		ENSG00000184619		ENSG00000154839		ENSG00000142731
ENSG00000188641		ENSG00000087258		ENSG00000235643		ENSG00000141668		ENSG00000111665		ENSG00000111331
ENSG00000169429		ENSG00000129682		ENSG00000166670		ENSG00000182179		ENSG00000179409		ENSG00000131153
ENSG00000153253		ENSG00000223865		ENSG00000114796		ENSG00000178623		ENSG00000132326		ENSG00000008394
ENSG00000087253		ENSG00000115232		ENSG00000204065		ENSG00000101307		ENSG00000153044		ENSG00000155254
ENSG00000178033		ENSG00000157851		ENSG00000171487		ENSG00000204882		ENSG00000152253		ENSG00000276043
ENSG00000104368		ENSG00000109107		ENSG00000218336		ENSG00000214960		ENSG00000204253		ENSG00000109685
ENSG00000139971		ENSG00000172137		ENSG00000072832		ENSG00000164850		ENSG00000156802		ENSG00000099783
ENSG00000140678		ENSG00000249196		ENSG00000268940		ENSG00000284948		ENSG00000129534		ENSG00000168496
ENSG00000026751		ENSG00000006747		ENSG00000128849		ENSG00000261505		ENSG00000177602		ENSG00000165480
ENSG00000129353		ENSG00000058085		ENSG00000101347		ENSG00000248144		ENSG00000123219		ENSG00000109674
ENSG00000070182		ENSG00000026751		ENSG00000111057		ENSG00000108551		ENSG00000221829		ENSG00000157657
ENSG00000157064		ENSG00000130876		ENSG00000139266		ENSG00000280046		ENSG00000129810		ENSG00000123473
ENSG00000105605		ENSG00000079931		ENSG00000116133		ENSG00000198650		ENSG00000125885		ENSG00000184900
ENSG00000250722		ENSG00000189221		ENSG00000125148		ENSG00000204052		ENSG00000105011		ENSG00000186297
ENSG00000064300		ENSG00000186868		ENSG00000117600		ENSG00000168350		ENSG00000054983		ENSG00000113621
ENSG00000125772		ENSG00000146250		ENSG00000115232		ENSG00000261094		ENSG00000138346		ENSG00000151503
ENSG00000132563		ENSG00000071242		ENSG00000135414		ENSG00000111335		ENSG00000075702		ENSG00000043143
ENSG00000117016		ENSG00000167749		ENSG00000109654		ENSG00000260136		ENSG00000109674		ENSG00000165490
ENSG00000214194		ENSG00000077264		ENSG00000255375		ENSG00000204584		ENSG00000035499		ENSG00000059145
ENSG00000113209		ENSG00000131746		ENSG00000133687		ENSG00000150594		ENSG00000102384		ENSG00000237649
ENSG00000079257		ENSG00000140284		ENSG00000170745		ENSG00000160539		ENSG00000174371		ENSG00000091436
ENSG00000121895		ENSG00000197959		ENSG00000130876		ENSG00000091513		ENSG00000101003		ENSG00000099284
ENSG00000010810		ENSG00000144583		ENSG00000116729		ENSG00000244257		ENSG00000128944		ENSG00000101158
ENSG00000130477		ENSG00000156299		ENSG00000176658		ENSG00000256576		ENSG00000065328		ENSG00000198176
ENSG00000005108		ENSG00000173702		ENSG00000108840		ENSG00000233030		ENSG00000131153		ENSG00000166451
ENSG00000063180		ENSG00000156687		ENSG00000146469		ENSG00000184995		ENSG00000093009		ENSG00000142507
ENSG00000213949		ENSG00000148798		ENSG00000159307		ENSG00000230606		ENSG00000161692		ENSG00000166228
ENSG00000198879		ENSG00000126016		ENSG00000140284		ENSG00000261634		ENSG00000132967		ENSG00000158856
ENSG00000118160		ENSG00000144285		ENSG00000277586		ENSG00000277938		ENSG00000137310		ENSG00000177084
ENSG00000003096		ENSG00000170745		ENSG00000169429		ENSG00000260708		ENSG00000103257		ENSG00000183684
ENSG00000131409		ENSG00000147257		ENSG00000185518		ENSG00000204428		ENSG00000184900		ENSG00000155363
ENSG00000197822		ENSG00000101347		ENSG00000196155		ENSG00000102924		ENSG00000108773		ENSG00000179409
ENSG00000138378		ENSG00000011347		ENSG00000186868		ENSG00000214193		ENSG00000177084		ENSG00000263001
ENSG00000132718		ENSG00000152495		ENSG00000187193		ENSG00000283526		ENSG00000105486		ENSG00000116830
ENSG00000139044		ENSG00000268940		ENSG00000138650		ENSG00000015520		ENSG00000091640		ENSG00000170860
ENSG00000173083		ENSG00000137868		ENSG00000125848		ENSG00000166257		ENSG00000096070		ENSG00000231925
ENSG00000198910		ENSG00000178033		ENSG00000179314		ENSG00000104112		ENSG00000006534		ENSG00000111665
ENSG00000167964		ENSG00000166670		ENSG00000147676		ENSG00000227825		ENSG00000164109		ENSG00000133466
ENSG00000172794		ENSG00000248485		ENSG00000092068		ENSG00000102575		ENSG00000114346		ENSG00000149503
ENSG00000177570		ENSG00000152580		ENSG00000144824		ENSG00000267787		ENSG00000165490		ENSG00000135047
ENSG00000128872		ENSG00000171954		ENSG00000235092		ENSG00000168918		ENSG00000142731		ENSG00000091640
ENSG00000154118		ENSG00000204252		ENSG00000038427		ENSG00000188501		ENSG00000165480		ENSG00000112118
ENSG00000154146		ENSG00000130224		ENSG00000102003		ENSG00000007306		ENSG00000163808		ENSG00000099901
ENSG00000103485		ENSG00000164976		ENSG00000144339		ENSG00000169583		ENSG00000182253		ENSG00000147274
ENSG00000008277		ENSG00000170421		ENSG00000021645		ENSG00000163009		ENSG00000101945		ENSG00000054983
ENSG00000149557		ENSG00000113211		ENSG00000105696		ENSG00000090376		ENSG00000138182		ENSG00000164611
ENSG00000226306		ENSG00000174469		ENSG00000119125		ENSG00000104889		ENSG00000142507		ENSG00000177602
ENSG00000089199		ENSG00000134531		ENSG00000115590		ENSG00000159958		ENSG00000183684		ENSG00000111581
ENSG00000185745		ENSG00000169439		ENSG00000130066		ENSG00000164129		ENSG00000103202		ENSG00000181222
ENSG00000079150		ENSG00000095637		ENSG00000137801		ENSG00000275734		ENSG00000111445		ENSG00000093009
ENSG00000121753		ENSG00000156298		ENSG00000101955		ENSG00000267666		ENSG00000183856		ENSG00000149636
ENSG00000130203		ENSG00000089472		ENSG00000135269		ENSG00000109667		ENSG00000168393		ENSG00000182551
ENSG00000255408		ENSG00000133687		ENSG00000152495		ENSG00000170801		ENSG00000265415		ENSG00000182326
ENSG00000115828		ENSG00000196743		ENSG00000133135		ENSG00000185565		ENSG00000186297		ENSG00000109971
ENSG00000125657		ENSG00000169891		ENSG00000076770		ENSG00000135063		ENSG00000022567		ENSG00000155561
ENSG00000108960		ENSG00000143320		ENSG00000143315		ENSG00000115353		ENSG00000101158		ENSG00000168393
ENSG00000006747		ENSG00000139266		ENSG00000174607		ENSG00000245534		ENSG00000188610		ENSG00000125885
ENSG00000179148		ENSG00000146555		ENSG00000119771		ENSG00000185669		ENSG00000116830		ENSG00000075702
ENSG00000184005		ENSG00000104419		ENSG00000150054		ENSG00000284681		ENSG00000142856		ENSG00000129810
ENSG00000075618		ENSG00000164251		ENSG00000151892		ENSG00000261211		ENSG00000006634		ENSG00000102384
ENSG00000131398		ENSG00000108947		ENSG00000102409		ENSG00000276600		ENSG00000080986		ENSG00000018699
ENSG00000107518		ENSG00000171552		ENSG00000068615		ENSG00000188338		ENSG00000100297		ENSG00000197299
ENSG00000125726		ENSG00000012124		ENSG00000269993		ENSG00000215007		ENSG00000183955		ENSG00000152253
ENSG00000126259		ENSG00000057294		ENSG00000134243		ENSG00000129757		ENSG00000166741		ENSG00000035681
ENSG00000251664		ENSG00000196155		ENSG00000197081		ENSG00000088827		ENSG00000197299		ENSG00000137310
ENSG00000163814		ENSG00000115590		ENSG00000179542		ENSG00000175356		ENSG00000179750		ENSG00000140451
ENSG00000119125		ENSG00000135447		ENSG00000169439		ENSG00000085741		ENSG00000111247		ENSG00000119392
ENSG00000067840		ENSG00000144868		ENSG00000113396		ENSG00000255020		ENSG00000035141		ENSG00000171560
ENSG00000198624		ENSG00000095713		ENSG00000074527		ENSG00000115844		ENSG00000160783		ENSG00000089280
ENSG00000173262		ENSG00000116133		ENSG00000184905				ENSG00000108106		ENSG00000101945
ENSG00000254166		ENSG00000182795		ENSG00000163346				ENSG00000137135		ENSG00000164032
ENSG00000151150		ENSG00000213949		ENSG00000248485				ENSG00000100479		ENSG00000091651
ENSG00000161270		ENSG00000188404		ENSG00000141485				ENSG00000149636		ENSG00000087087
ENSG00000159784		ENSG00000175567		ENSG00000123338				ENSG00000085840		ENSG00000204253
ENSG00000085563		ENSG00000187193		ENSG00000197635				ENSG00000187741		ENSG00000138346
ENSG00000150722		ENSG00000148180		ENSG00000113211				ENSG00000166228		ENSG00000126457
ENSG00000060718		ENSG00000147394		ENSG00000213949				ENSG00000121621		ENSG00000137812
ENSG00000128510		ENSG00000161249		ENSG00000095637				ENSG00000018699		ENSG00000088986
ENSG00000204970		ENSG00000110002		ENSG00000087303				ENSG00000151725		ENSG00000163535
ENSG00000178222		ENSG00000012779		ENSG00000087258				ENSG00000187790		ENSG00000125445
ENSG00000171004		ENSG00000215089		ENSG00000172137				ENSG00000112029		ENSG00000160783
ENSG00000134986		ENSG00000237289		ENSG00000071242				ENSG00000140534		ENSG00000153044
ENSG00000068615		ENSG00000105383		ENSG00000173868				ENSG00000224126		ENSG00000125520
ENSG00000172548		ENSG00000005187		ENSG00000042445				ENSG00000120437		ENSG00000188486
ENSG00000111319		ENSG00000268621		ENSG00000124374				ENSG00000158402		ENSG00000179750
ENSG00000101850		ENSG00000231389		ENSG00000078725				ENSG00000185989		ENSG00000163781
ENSG00000184613		ENSG00000109654		ENSG00000126016				ENSG00000159055		ENSG00000131876
ENSG00000165548		ENSG00000174607		ENSG00000147231				ENSG00000188486		ENSG00000213190
ENSG00000086717		ENSG00000150347		ENSG00000011201				ENSG00000051341		ENSG00000129534
ENSG00000198478		ENSG00000008277		ENSG00000053254				ENSG00000058866		ENSG00000103544
ENSG00000141338		ENSG00000086548		ENSG00000170965				ENSG00000091651		ENSG00000073111
ENSG00000269994		ENSG00000186310		ENSG00000170558				ENSG00000186193		ENSG00000074800
ENSG00000204642		ENSG00000255375		ENSG00000137821				ENSG00000151849		ENSG00000085840
ENSG00000134827		ENSG00000181634		ENSG00000167767				ENSG00000133119		ENSG00000100216
ENSG00000213023		ENSG00000110328		ENSG00000005187				ENSG00000103154		ENSG00000128944
ENSG00000168916		ENSG00000159784		ENSG00000147257				ENSG00000184445		ENSG00000111247
ENSG00000148225		ENSG00000231131		ENSG00000237289				ENSG00000189308		ENSG00000185480
ENSG00000127507		ENSG00000170965		ENSG00000184156				ENSG00000166965		ENSG00000187741
ENSG00000150054		ENSG00000166750		ENSG00000196549				ENSG00000167900		ENSG00000157193
ENSG00000184454		ENSG00000167600		ENSG00000135424				ENSG00000137804		ENSG00000095319
ENSG00000141750		ENSG00000143858		ENSG00000167600				ENSG00000139354		ENSG00000157399
ENSG00000164638		ENSG00000167434		ENSG00000062282				ENSG00000170837		ENSG00000143476
ENSG00000139200		ENSG00000143603		ENSG00000250337				ENSG00000178295		ENSG00000111445
ENSG00000095383		ENSG00000119125		ENSG00000004799				ENSG00000104147		ENSG00000121621
ENSG00000214207		ENSG00000116729		ENSG00000172548				ENSG00000125285		ENSG00000180198
ENSG00000156687		ENSG00000149557		ENSG00000131016				ENSG00000170482		ENSG00000116649
ENSG00000248383		ENSG00000039068		ENSG00000196159				ENSG00000198901		ENSG00000161692
ENSG00000172296		ENSG00000138772		ENSG00000164741				ENSG00000162929		ENSG00000108846
ENSG00000123338		ENSG00000135414		ENSG00000164976				ENSG00000133794		ENSG00000183856
ENSG00000272168		ENSG00000078596		ENSG00000089472				ENSG00000188827		ENSG00000120254
ENSG00000118402		ENSG00000160862		ENSG00000146555				ENSG00000144158		ENSG00000035499
ENSG00000126709		ENSG00000102409		ENSG00000165194				ENSG00000136492		ENSG00000149257
ENSG00000105516		ENSG00000198734		ENSG00000134531				ENSG00000160193		ENSG00000164109
ENSG00000168016		ENSG00000127920		ENSG00000138759				ENSG00000042088		ENSG00000129173
ENSG00000146151		ENSG00000140678		ENSG00000169891				ENSG00000160447		ENSG00000113810
ENSG00000158825		ENSG00000173868		ENSG00000253880				ENSG00000129173		ENSG00000184216
ENSG00000110002		ENSG00000173262		ENSG00000179163				ENSG00000139618		ENSG00000140534
ENSG00000146555		ENSG00000123338		ENSG00000042781				ENSG00000175505		ENSG00000175334
ENSG00000120324		ENSG00000120708		ENSG00000150893				ENSG00000092853		ENSG00000161547
ENSG00000100867		ENSG00000140600		ENSG00000078804				ENSG00000134222		ENSG00000051341
ENSG00000162645		ENSG00000107518		ENSG00000110002				ENSG00000225976		ENSG00000170837
ENSG00000179111		ENSG00000179542		ENSG00000204252				ENSG00000100629		ENSG00000132326
ENSG00000151892		ENSG00000076770		ENSG00000128567				ENSG00000196074		ENSG00000122034
ENSG00000145431		ENSG00000104967		ENSG00000169302				ENSG00000174799		ENSG00000111328
ENSG00000143320		ENSG00000117266		ENSG00000140600				ENSG00000176714		ENSG00000135632
ENSG00000183044		ENSG00000271122		ENSG00000172348				ENSG00000109881		ENSG00000084774
ENSG00000128849		ENSG00000113657		ENSG00000095713				ENSG00000140025		ENSG00000100403
ENSG00000181458		ENSG00000147255		ENSG00000138356				ENSG00000183814		ENSG00000108561
ENSG00000186310		ENSG00000134986		ENSG00000173262				ENSG00000144040		ENSG00000070950
ENSG00000153363		ENSG00000137501		ENSG00000167434				ENSG00000160299		ENSG00000154839
ENSG00000126016		ENSG00000128849		ENSG00000182795				ENSG00000100162		ENSG00000186638
ENSG00000068831		ENSG00000143502		ENSG00000008277				ENSG00000161618		ENSG00000184445
ENSG00000141485		ENSG00000172348		ENSG00000127507				ENSG00000106268		ENSG00000123219
ENSG00000130413		ENSG00000164120		ENSG00000156076				ENSG00000196550		ENSG00000165916
ENSG00000149131		ENSG00000156076		ENSG00000118263				ENSG00000159147		ENSG00000138182
ENSG00000133134		ENSG00000170379		ENSG00000166900				ENSG00000156136		ENSG00000105486
ENSG00000132639		ENSG00000135842		ENSG00000184524				ENSG00000100416		ENSG00000174446
ENSG00000197444		ENSG00000004799		ENSG00000079931				ENSG00000136982		ENSG00000100479
ENSG00000149294		ENSG00000119771		ENSG00000223865				ENSG00000156509		ENSG00000101412
ENSG00000001561		ENSG00000074527		ENSG00000151117				ENSG00000163006		ENSG00000142227
ENSG00000106733		ENSG00000133816		ENSG00000126803				ENSG00000138061		ENSG00000197724
ENSG00000124749		ENSG00000078081		ENSG00000104967				ENSG00000131944		ENSG00000138778
ENSG00000173930		ENSG00000157168		ENSG00000131746				ENSG00000169857		ENSG00000183814
ENSG00000115255		ENSG00000078804		ENSG00000170153				ENSG00000129354		ENSG00000101365
ENSG00000042980		ENSG00000124406		ENSG00000012124				ENSG00000164010		ENSG00000185989
ENSG00000079931		ENSG00000011201		ENSG00000164099				ENSG00000154920		ENSG00000166582
ENSG00000144681		ENSG00000198626		ENSG00000107554				ENSG00000213707		ENSG00000137135
ENSG00000182795		ENSG00000069188		ENSG00000159784				ENSG00000197566		ENSG00000151849
ENSG00000187193		ENSG00000102003		ENSG00000104419				ENSG00000167778		ENSG00000008838
ENSG00000174567		ENSG00000157570		ENSG00000248905				ENSG00000154429		ENSG00000184227
ENSG00000203778		ENSG00000064205		ENSG00000047644				ENSG00000136147		ENSG00000111667
ENSG00000122694		ENSG00000041982		ENSG00000182459				ENSG00000164087		ENSG00000125450
ENSG00000134709		ENSG00000115738		ENSG00000170323				ENSG00000121211		ENSG00000086475
ENSG00000135838		ENSG00000197444		ENSG00000019505				ENSG00000132436		ENSG00000096070
ENSG00000170381		ENSG00000147676		ENSG00000012779				ENSG00000101412		ENSG00000090372
ENSG00000213943		ENSG00000129538		ENSG00000171552				ENSG00000176208		ENSG00000167900
ENSG00000132821		ENSG00000087245		ENSG00000130224				ENSG00000183763		ENSG00000133119
ENSG00000130720		ENSG00000091986		ENSG00000173376				ENSG00000213390		ENSG00000151725
ENSG00000102359		ENSG00000215105		ENSG00000106688				ENSG00000186638		ENSG00000141232
ENSG00000120658		ENSG00000149564		ENSG00000050344				ENSG00000184470		ENSG00000198554
ENSG00000129244		ENSG00000171724		ENSG00000018236				ENSG00000146263		ENSG00000106976
ENSG00000119922		ENSG00000137198		ENSG00000113532				ENSG00000130159		ENSG00000274333
ENSG00000175352		ENSG00000135269		ENSG00000180354				ENSG00000141994		ENSG00000162063
ENSG00000155816		ENSG00000179314		ENSG00000127920				ENSG00000171960		ENSG00000165152
ENSG00000188211		ENSG00000163171		ENSG00000100626				ENSG00000233966		ENSG00000119673
ENSG00000006047		ENSG00000169894		ENSG00000197444				ENSG00000187951		ENSG00000161618
ENSG00000176406		ENSG00000186854		ENSG00000071575				ENSG00000138587		ENSG00000068079
ENSG00000010438		ENSG00000197565		ENSG00000157502				ENSG00000120334		ENSG00000189403
ENSG00000170915		ENSG00000092068		ENSG00000152092				ENSG00000261061		ENSG00000260804
ENSG00000021300		ENSG00000214548		ENSG00000135842				ENSG00000223501		ENSG00000176619
ENSG00000243244		ENSG00000139329		ENSG00000100558				ENSG00000166803		ENSG00000140961
ENSG00000170458		ENSG00000169302		ENSG00000170791				ENSG00000285976		ENSG00000178202
ENSG00000173890		ENSG00000060718		ENSG00000243742				ENSG00000280206		ENSG00000163808
ENSG00000139737		ENSG00000070182		ENSG00000105784				ENSG00000128298		ENSG00000138074
ENSG00000135439		ENSG00000204287		ENSG00000143603				ENSG00000185813		ENSG00000123064
ENSG00000071242		ENSG00000157064		ENSG00000100600				ENSG00000172244		ENSG00000105447
ENSG00000184481		ENSG00000226306		ENSG00000188660				ENSG00000258947		ENSG00000176014
ENSG00000130643		ENSG00000007237		ENSG00000172403				ENSG00000116771		ENSG00000080986
ENSG00000163082		ENSG00000224520		ENSG00000185650				ENSG00000101997		ENSG00000166965
ENSG00000102409		ENSG00000281852		ENSG00000196787				ENSG00000263513		ENSG00000129514
ENSG00000126970		ENSG00000108840		ENSG00000137501				ENSG00000231007		ENSG00000135697
ENSG00000139880		ENSG00000138759		ENSG00000170379				ENSG00000225614		ENSG00000053372
ENSG00000163521		ENSG00000151224		ENSG00000121064				ENSG00000213977		ENSG00000120539
ENSG00000154153		ENSG00000150782		ENSG00000171954				ENSG00000203666		ENSG00000111676
ENSG00000114200		ENSG00000085117		ENSG00000118402				ENSG00000152782		ENSG00000141002
ENSG00000174837		ENSG00000103316		ENSG00000117152				ENSG00000146410		ENSG00000049449
ENSG00000277363		ENSG00000168646		ENSG00000151224				ENSG00000135697		ENSG00000142856
ENSG00000082497		ENSG00000152092		ENSG00000078596				ENSG00000143401		ENSG00000182253
ENSG00000105642		ENSG00000124749		ENSG00000124406				ENSG00000079393		ENSG00000265415
ENSG00000173391		ENSG00000150938		ENSG00000164128				ENSG00000160352		ENSG00000112029
ENSG00000157570		ENSG00000235643		ENSG00000197594				ENSG00000174672		ENSG00000136811
ENSG00000102362		ENSG00000164509		ENSG00000158813				ENSG00000136122		ENSG00000119969
ENSG00000265972		ENSG00000065361		ENSG00000164199				ENSG00000133321		ENSG00000131944
ENSG00000109472		ENSG00000145730		ENSG00000144406				ENSG00000167363		ENSG00000204673
ENSG00000129451		ENSG00000144339		ENSG00000253189				ENSG00000130600		ENSG00000169100
ENSG00000171954		ENSG00000184524		ENSG00000157851				ENSG00000211448		ENSG00000149554
ENSG00000078081		ENSG00000106078		ENSG00000227268				ENSG00000184378		ENSG00000171792
ENSG00000255622		ENSG00000128567		ENSG00000204287				ENSG00000099377		ENSG00000159055
ENSG00000138311		ENSG00000081181		ENSG00000039068				ENSG00000099203		ENSG00000163762
ENSG00000148513		ENSG00000073756		ENSG00000140678				ENSG00000154040		ENSG00000135454
ENSG00000143631		ENSG00000132470		ENSG00000144583				ENSG00000254827		ENSG00000174547
ENSG00000125148		ENSG00000155629		ENSG00000170962				ENSG00000117148		ENSG00000185236
ENSG00000107282		ENSG00000021645		ENSG00000005893				ENSG00000174428		ENSG00000104964
ENSG00000257732		ENSG00000224294		ENSG00000189221				ENSG00000204899		ENSG00000099377
ENSG00000204956		ENSG00000243137		ENSG00000155629				ENSG00000132274		ENSG00000170442
ENSG00000144730		ENSG00000179163		ENSG00000109107				ENSG00000164053		ENSG00000147536
ENSG00000106688		ENSG00000254285		ENSG00000124766				ENSG00000205220		ENSG00000171564
ENSG00000164509		ENSG00000108813		ENSG00000129682				ENSG00000127423		ENSG00000213390
ENSG00000144583		ENSG00000163565		ENSG00000081181				ENSG00000065029		ENSG00000104361
ENSG00000163219		ENSG00000136155		ENSG00000007516				ENSG00000188312		ENSG00000136982
ENSG00000235750		ENSG00000057657		ENSG00000168461				ENSG00000125319		ENSG00000182004
ENSG00000154310		ENSG00000198478		ENSG00000107282				ENSG00000257167		ENSG00000144354
ENSG00000067798		ENSG00000175084		ENSG00000076706				ENSG00000228343		ENSG00000140939
ENSG00000188404		ENSG00000125744		ENSG00000250423				ENSG00000162062		ENSG00000113649
ENSG00000123095		ENSG00000165714		ENSG00000086548				ENSG00000178150		ENSG00000100395
ENSG00000198125		ENSG00000089199		ENSG00000103522				ENSG00000085999		ENSG00000143436
ENSG00000142552		ENSG00000144681		ENSG00000212901				ENSG00000168101		ENSG00000165283
ENSG00000129990		ENSG00000165548		ENSG00000120708				ENSG00000136490		ENSG00000173193
ENSG00000165905		ENSG00000068615		ENSG00000249196				ENSG00000160298		ENSG00000128298
ENSG00000171877		ENSG00000114200		ENSG00000157613				ENSG00000284946		ENSG00000058866
[truncated: 2,396 more rows]

## Sheet: A549 GFP-sg SAHA vs. DMSO
	logFC	logCPM	PValue	FDR
[truncated: 16,654 more rows]

[truncated: 2 more sheets: A549 p300 TAZ2-sg1 SAHA vs DMSO, A549 p300 TAZ2-sg2 SAHA vs DMSO]
