# Supplementary material for: TAZ2 truncation confers overactivation of p300 and cellular vulnerability to HDAC inhibition
Source: Nat Commun. 2023 Sep 2;14:5362. doi: 10.1038/s41467-023-41245-2 (PMC10475075; doi:10.1038/s41467-023-41245-2)
Supplement: Supplementary file 11 — Supplementary Data 8 [file 41467_2023_41245_MOESM11_ESM.xlsx]

## Sheet: Supplementary Data 8
Supplementary Data 8: Enriched Gene Ontology Biological Processes terms in A549 from DAVID Go analysis.
All the test are two-sided and adjusted for multiple comparisons with Bonferroni, Benjamini, and FDR by DAVID website.

## Sheet: SAHA up
Category	Term	Count	%	PValue	Genes	List Total	Pop Hits	Pop Total	Fold Enrichment	Bonferroni	Benjamini	FDR
GOTERM_BP_DIRECT	GO:0007156~homophilic cell adhesion via plasma membrane adhesion molecules	39	3.45745	2.89213e-15	ENSG00000107736, ENSG00000149573, ENSG00000162706, ENSG00000039068, ENSG00000204970, ENSG00000081853, ENSG00000197479, ENSG00000113211, ENSG00000113212, ENSG00000040731, ENSG00000255408, ENSG00000139880, ENSG00000204956, ENSG00000251664, ENSG00000187372, ENSG00000248383, ENSG00000177839, ENSG00000253485, ENSG00000069188, ENSG00000156453, ENSG00000113209, ENSG00000067445, ENSG00000113248, ENSG0000…	904	158	16792	4.58502	8.51252e-12	8.52889e-12	8.50575e-12
GOTERM_BP_DIRECT	GO:0007155~cell adhesion	66	5.85106	6.5763e-13	ENSG00000149294, ENSG00000129244, ENSG00000111799, ENSG00000137101, ENSG00000064205, ENSG00000113211, ENSG00000058085, ENSG00000134873, ENSG00000164176, ENSG00000115232, ENSG00000127507, ENSG00000101955, ENSG00000126259, ENSG00000135218, ENSG00000113248, ENSG00000181790, ENSG00000113205, ENSG00000154556, ENSG00000253953, ENSG00000118523, ENSG00000142173, ENSG00000107282, ENSG00000187244, ENSG0000…	904	459	16792	2.67095	1.93922e-09	9.69675e-10	9.67044e-10
GOTERM_BP_DIRECT	GO:0007416~synapse assembly	18	1.59574	1.29499e-08	ENSG00000150471, ENSG00000069188, ENSG00000113209, ENSG00000039068, ENSG00000113205, ENSG00000197479, ENSG00000113211, ENSG00000021645, ENSG00000110076, ENSG00000197959, ENSG00000187372, ENSG00000120324, ENSG00000177839, ENSG00000120327, ENSG00000187957, ENSG00000146555, ENSG00000184845, ENSG00000272674	904	61	16792	5.48121	3.81884e-05	1.27297e-05	1.26952e-05
GOTERM_BP_DIRECT	GO:0030198~extracellular matrix organization	30	2.65957	6.86192e-07	ENSG00000161638, ENSG00000173083, ENSG00000039068, ENSG00000060718, ENSG00000132470, ENSG00000139329, ENSG00000041982, ENSG00000116962, ENSG00000135424, ENSG00000058085, ENSG00000213949, ENSG00000171812, ENSG00000115232, ENSG00000144668, ENSG00000080573, ENSG00000087303, ENSG00000130508, ENSG00000187955, ENSG00000105376, ENSG00000101680, ENSG00000154175, ENSG00000110799, ENSG00000204262, ENSG0000…	904	196	16792	2.84315	0.00202153	0.000505895	0.000504523
GOTERM_BP_DIRECT	GO:0016339~calcium-dependent cell-cell adhesion via plasma membrane cell adhesion molecules	11	0.975177	1.03999e-06	ENSG00000253953, ENSG00000187372, ENSG00000120324, ENSG00000107736, ENSG00000177839, ENSG00000113209, ENSG00000120327, ENSG00000113205, ENSG00000197479, ENSG00000113211, ENSG00000272674	904	28	16792	7.29741	0.00306224	0.000613388	0.000611724
GOTERM_BP_DIRECT	GO:0007399~nervous system development	36	3.19149	5.19869e-06	ENSG00000154146, ENSG00000128872, ENSG00000182636, ENSG00000151892, ENSG00000107954, ENSG00000129682, ENSG00000204970, ENSG00000197479, ENSG00000157851, ENSG00000113211, ENSG00000119125, ENSG00000255408, ENSG00000248383, ENSG00000078596, ENSG00000105290, ENSG00000133083, ENSG00000101134, ENSG00000126970, ENSG00000149557, ENSG00000133019, ENSG00000072832, ENSG00000144290, ENSG00000156453, ENSG0000…	904	287	16792	2.32999	0.0152141	0.00229721	0.00229098
GOTERM_BP_DIRECT	GO:0007268~chemical synaptic transmission	32	2.83688	5.45285e-06	ENSG00000130477, ENSG00000106688, ENSG00000132639, ENSG00000197479, ENSG00000113211, ENSG00000135643, ENSG00000187372, ENSG00000153707, ENSG00000177839, ENSG00000187730, ENSG00000157152, ENSG00000183671, ENSG00000182389, ENSG00000147434, ENSG00000105642, ENSG00000074317, ENSG00000128683, ENSG00000126583, ENSG00000129990, ENSG00000113209, ENSG00000114812, ENSG00000110436, ENSG00000113205, ENSG0000…	904	240	16792	2.4767	0.0159519	0.00229721	0.00229098
GOTERM_BP_DIRECT	GO:0019228~neuronal action potential	9	0.797872	8.0367e-05	ENSG00000153253, ENSG00000177301, ENSG00000151150, ENSG00000144285, ENSG00000136531, ENSG00000183873, ENSG00000135643, ENSG00000184845, ENSG00000007314	904	28	16792	5.97061	0.211018	0.0296253	0.0295449
GOTERM_BP_DIRECT	GO:0007417~central nervous system development	18	1.59574	0.000231263	ENSG00000130751, ENSG00000182636, ENSG00000132911, ENSG00000198914, ENSG00000116983, ENSG00000172005, ENSG00000008277, ENSG00000174607, ENSG00000157150, ENSG00000133083, ENSG00000158055, ENSG00000107295, ENSG00000163536, ENSG00000145431, ENSG00000140600, ENSG00000187957, ENSG00000010810, ENSG00000145730	904	120	16792	2.78628	0.494433	0.0754554	0.0752507
GOTERM_BP_DIRECT	GO:0071805~potassium ion transmembrane transport	18	1.59574	0.000255868	ENSG00000105642, ENSG00000080709, ENSG00000177301, ENSG00000053918, ENSG00000135519, ENSG00000075043, ENSG00000135643, ENSG00000131398, ENSG00000170745, ENSG00000164794, ENSG00000215262, ENSG00000184156, ENSG00000055118, ENSG00000181804, ENSG00000124249, ENSG00000276289, ENSG00000169427, ENSG00000162687	904	121	16792	2.76326	0.529825	0.0754554	0.0752507
GOTERM_BP_DIRECT	GO:0007411~axon guidance	21	1.8617	0.00034704	ENSG00000149294, ENSG00000156687, ENSG00000072832, ENSG00000151490, ENSG00000151150, ENSG00000064300, ENSG00000137877, ENSG00000113763, ENSG00000198910, ENSG00000157851, ENSG00000168280, ENSG00000021645, ENSG00000160460, ENSG00000010810, ENSG00000145147, ENSG00000163531, ENSG00000101144, ENSG00000163554, ENSG00000074527, ENSG00000011201, ENSG00000149557	904	159	16792	2.45333	0.640701	0.0930384	0.092786
GOTERM_BP_DIRECT	GO:0048791~calcium ion-regulated exocytosis of neurotransmitter	9	0.797872	0.000940622	ENSG00000102362, ENSG00000011347, ENSG00000213023, ENSG00000129990, ENSG00000143858, ENSG00000132718, ENSG00000089169, ENSG00000176406, ENSG00000117016	904	39	16792	4.28659	0.937663	0.175749	0.175272
GOTERM_BP_DIRECT	GO:0007612~learning	11	0.975177	0.000828985	ENSG00000129682, ENSG00000198576, ENSG00000124406, ENSG00000118160, ENSG00000157103, ENSG00000010810, ENSG00000021645, ENSG00000154118, ENSG00000184845, ENSG00000005249, ENSG00000114200	904	57	16792	3.58469	0.913334	0.175749	0.175272
GOTERM_BP_DIRECT	GO:0007166~cell surface receptor signaling pathway	29	2.57092	0.000862287	ENSG00000158825, ENSG00000151892, ENSG00000135144, ENSG00000154589, ENSG00000064989, ENSG00000231738, ENSG00000183150, ENSG00000226306, ENSG00000127507, ENSG00000117472, ENSG00000120217, ENSG00000157570, ENSG00000127324, ENSG00000153563, ENSG00000180720, ENSG00000150471, ENSG00000101680, ENSG00000135218, ENSG00000105668, ENSG00000156298, ENSG00000114812, ENSG00000181790, ENSG00000169252, ENSG0000…	904	274	16792	1.96599	0.921447	0.175749	0.175272
GOTERM_BP_DIRECT	GO:0030199~collagen fibril organization	9	0.797872	0.000940622	ENSG00000168477, ENSG00000111799, ENSG00000080573, ENSG00000060718, ENSG00000166923, ENSG00000122176, ENSG00000139329, ENSG00000204262, ENSG00000187955	904	39	16792	4.28659	0.937663	0.175749	0.175272
GOTERM_BP_DIRECT	GO:0016337~single organismal cell-cell adhesion	15	1.32979	0.000998092	ENSG00000149573, ENSG00000154096, ENSG00000039068, ENSG00000057294, ENSG00000040731, ENSG00000171812, ENSG00000139880, ENSG00000170927, ENSG00000183067, ENSG00000102359, ENSG00000126259, ENSG00000149564, ENSG00000121552, ENSG00000187955, ENSG00000105376	904	101	16792	2.7587	0.94739	0.175749	0.175272
GOTERM_BP_DIRECT	GO:0007160~cell-matrix adhesion	14	1.24113	0.00101313	ENSG00000158813, ENSG00000173083, ENSG00000156299, ENSG00000132470, ENSG00000116962, ENSG00000135424, ENSG00000213949, ENSG00000118523, ENSG00000115232, ENSG00000080573, ENSG00000087303, ENSG00000187244, ENSG00000124466, ENSG00000160323	904	90	16792	2.88948	0.949675	0.175749	0.175272
GOTERM_BP_DIRECT	GO:0006814~sodium ion transport	13	1.15248	0.00124838	ENSG00000050438, ENSG00000153253, ENSG00000129244, ENSG00000144290, ENSG00000129682, ENSG00000177098, ENSG00000072041, ENSG00000136531, ENSG00000007314, ENSG00000168447, ENSG00000141485, ENSG00000144285, ENSG00000183873	904	81	16792	2.98121	0.974872	0.204526	0.203972
GOTERM_BP_DIRECT	GO:1903861~positive regulation of dendrite extension	6	0.531915	0.0021178	ENSG00000130477, ENSG00000213023, ENSG00000143858, ENSG00000111344, ENSG00000144550, ENSG00000176406	904	18	16792	6.19174	0.998073	0.328705	0.327814
GOTERM_BP_DIRECT	GO:0061337~cardiac conduction	9	0.797872	0.00247887	ENSG00000053918, ENSG00000160460, ENSG00000105605, ENSG00000055118, ENSG00000124249, ENSG00000183873, ENSG00000182389, ENSG00000157445, ENSG00000007402	904	45	16792	3.71504	0.999337	0.350144	0.349194
GOTERM_BP_DIRECT	GO:0034765~regulation of ion transmembrane transport	15	1.32979	0.00249339	ENSG00000153253, ENSG00000177301, ENSG00000135519, ENSG00000136531, ENSG00000075043, ENSG00000157445, ENSG00000007402, ENSG00000007314, ENSG00000131398, ENSG00000170745, ENSG00000164794, ENSG00000215262, ENSG00000184156, ENSG00000144285, ENSG00000124249	904	111	16792	2.51017	0.999365	0.350144	0.349194
GOTERM_BP_DIRECT	GO:0045926~negative regulation of growth	6	0.531915	0.0027483	ENSG00000115461, ENSG00000125148, ENSG00000147257, ENSG00000179593, ENSG00000187193, ENSG00000125144	904	19	16792	5.86586	0.999701	0.35238	0.351424
GOTERM_BP_DIRECT	GO:0007263~nitric oxide mediated signal transduction	6	0.531915	0.0027483	ENSG00000135218, ENSG00000130203, ENSG00000171051, ENSG00000061918, ENSG00000007171, ENSG00000187193	904	19	16792	5.86586	0.999701	0.35238	0.351424
GOTERM_BP_DIRECT	GO:0017156~calcium ion regulated exocytosis	5	0.443262	0.00290466	ENSG00000213023, ENSG00000006747, ENSG00000091428, ENSG00000176406, ENSG00000117016	904	12	16792	7.73968	0.999812	0.356911	0.355942
GOTERM_BP_DIRECT	GO:0051693~actin filament capping	5	0.443262	0.00401859	ENSG00000160460, ENSG00000137877, ENSG00000006747, ENSG00000163554, ENSG00000148180	904	13	16792	7.14432	0.999993	0.474033	0.472747
GOTERM_BP_DIRECT	GO:0042908~xenobiotic transport	4	0.35461	0.00460758	ENSG00000005471, ENSG00000004846, ENSG00000085563, ENSG00000141338	904	7	16792	10.6144	0.999999	0.522606	0.521188
GOTERM_BP_DIRECT	GO:0060078~regulation of postsynaptic membrane potential	6	0.531915	0.00544395	ENSG00000153253, ENSG00000177098, ENSG00000144285, ENSG00000136531, ENSG00000183873, ENSG00000007314	904	22	16792	5.06597	1	0.560904	0.559382
GOTERM_BP_DIRECT	GO:0035725~sodium ion transmembrane transport	11	0.975177	0.00550791	ENSG00000105641, ENSG00000111319, ENSG00000168447, ENSG00000153253, ENSG00000177098, ENSG00000104888, ENSG00000118160, ENSG00000144285, ENSG00000136531, ENSG00000183873, ENSG00000007314	904	73	16792	2.79901	1	0.560904	0.559382
GOTERM_BP_DIRECT	GO:0007269~neurotransmitter secretion	9	0.797872	0.00551584	ENSG00000130477, ENSG00000128683, ENSG00000107282, ENSG00000157152, ENSG00000132639, ENSG00000143858, ENSG00000007516, ENSG00000021645, ENSG00000110076	904	51	16792	3.27798	1	0.560904	0.559382
GOTERM_BP_DIRECT	GO:0072659~protein localization to plasma membrane	10	0.886525	0.00627237	ENSG00000082397, ENSG00000154310, ENSG00000155265, ENSG00000129682, ENSG00000141293, ENSG00000151150, ENSG00000039068, ENSG00000151025, ENSG00000277399, ENSG00000177108	904	63	16792	2.94845	1	0.616574	0.614901
GOTERM_BP_DIRECT	GO:0009308~amine metabolic process	4	0.35461	0.00707904	ENSG00000002726, ENSG00000198203, ENSG00000131471, ENSG00000140465	904	8	16792	9.28761	1	0.673422	0.671595
GOTERM_BP_DIRECT	GO:0006816~calcium ion transport	11	0.975177	0.00732677	ENSG00000166664, ENSG00000170290, ENSG00000107736, ENSG00000132911, ENSG00000111424, ENSG00000105605, ENSG00000171596, ENSG00000010810, ENSG00000166501, ENSG00000119411, ENSG00000064989	904	76	16792	2.68852	1	0.675208	0.673376
GOTERM_BP_DIRECT	GO:0007422~peripheral nervous system development	6	0.531915	0.00803903	ENSG00000174607, ENSG00000121753, ENSG00000181790, ENSG00000163536, ENSG00000005513, ENSG00000163531	904	24	16792	4.64381	1	0.698456	0.696561
GOTERM_BP_DIRECT	GO:0031652~positive regulation of heat generation	3	0.265957	0.00835632	ENSG00000130304, ENSG00000183044, ENSG00000171388	904	3	16792	18.5752	1	0.698456	0.696561
GOTERM_BP_DIRECT	GO:0061092~positive regulation of phospholipid translocation	3	0.265957	0.00835632	ENSG00000005471, ENSG00000132932, ENSG00000124406	904	3	16792	18.5752	1	0.698456	0.696561
GOTERM_BP_DIRECT	GO:0015701~bicarbonate transport	8	0.70922	0.00852642	ENSG00000167434, ENSG00000050438, ENSG00000206172, ENSG00000144290, ENSG00000001626, ENSG00000185015, ENSG00000118298, ENSG00000174502	904	44	16792	3.37731	1	0.698456	0.696561
GOTERM_BP_DIRECT	GO:0060048~cardiac muscle contraction	8	0.70922	0.00964044	ENSG00000129991, ENSG00000053918, ENSG00000177098, ENSG00000114854, ENSG00000055118, ENSG00000105409, ENSG00000183873, ENSG00000198947	904	45	16792	3.30226	1	0.768369	0.766285
GOTERM_BP_DIRECT	GO:0017158~regulation of calcium ion-dependent exocytosis	7	0.620567	0.0101224	ENSG00000102362, ENSG00000011347, ENSG00000213023, ENSG00000129990, ENSG00000143858, ENSG00000132718, ENSG00000089169	904	35	16792	3.71504	1	0.785549	0.783418
GOTERM_BP_DIRECT	GO:0001503~ossification	11	0.975177	0.0104349	ENSG00000113140, ENSG00000118523, ENSG00000145192, ENSG00000167244, ENSG00000161905, ENSG00000152580, ENSG00000134243, ENSG00000060718, ENSG00000159167, ENSG00000101144, ENSG00000204262	904	80	16792	2.55409	1	0.789041	0.786901
GOTERM_BP_DIRECT	GO:0009409~response to cold	7	0.620567	0.011608	ENSG00000128564, ENSG00000130304, ENSG00000102109, ENSG00000137198, ENSG00000144481, ENSG00000176845, ENSG00000169252	904	36	16792	3.61185	1	0.848758	0.846455
GOTERM_BP_DIRECT	GO:0006813~potassium ion transport	11	0.975177	0.0123221	ENSG00000170745, ENSG00000105642, ENSG00000080709, ENSG00000164794, ENSG00000177301, ENSG00000129244, ENSG00000135519, ENSG00000184156, ENSG00000075043, ENSG00000135643, ENSG00000169427	904	82	16792	2.4918	1	0.848758	0.846455
GOTERM_BP_DIRECT	GO:0055085~transmembrane transport	23	2.03901	0.0125334	ENSG00000129353, ENSG00000004846, ENSG00000149150, ENSG00000154263, ENSG00000137968, ENSG00000121270, ENSG00000104888, ENSG00000118160, ENSG00000001626, ENSG00000172350, ENSG00000157103, ENSG00000179869, ENSG00000174514, ENSG00000172005, ENSG00000005471, ENSG00000141485, ENSG00000165474, ENSG00000121743, ENSG00000112394, ENSG00000085563, ENSG00000259803, ENSG00000141338, ENSG00000160862	904	244	16792	1.75094	1	0.848758	0.846455
GOTERM_BP_DIRECT	GO:0006810~transport	30	2.65957	0.0130693	ENSG00000105675, ENSG00000129244, ENSG00000001626, ENSG00000175567, ENSG00000137642, ENSG00000121743, ENSG00000115194, ENSG00000085563, ENSG00000187730, ENSG00000153291, ENSG00000141338, ENSG00000182389, ENSG00000147434, ENSG00000149557, ENSG00000105641, ENSG00000099957, ENSG00000103184, ENSG00000092068, ENSG00000114115, ENSG00000157103, ENSG00000171533, ENSG00000170323, ENSG00000167654, ENSG0000…	904	348	16792	1.60131	1	0.848758	0.846455
GOTERM_BP_DIRECT	GO:0010951~negative regulation of endopeptidase activity	14	1.24113	0.0132285	ENSG00000145192, ENSG00000149131, ENSG00000215018, ENSG00000105825, ENSG00000177359, ENSG00000166145, ENSG00000157150, ENSG00000102109, ENSG00000079257, ENSG00000166396, ENSG00000163536, ENSG00000121552, ENSG00000011201, ENSG00000123243	904	121	16792	2.1492	1	0.848758	0.846455
GOTERM_BP_DIRECT	GO:0045807~positive regulation of endocytosis	5	0.443262	0.013882	ENSG00000170458, ENSG00000130643, ENSG00000117472, ENSG00000147257, ENSG00000145335	904	18	16792	5.15978	1	0.848758	0.846455
GOTERM_BP_DIRECT	GO:0036376~sodium ion export from cell	4	0.35461	0.0139922	ENSG00000105675, ENSG00000129244, ENSG00000075673, ENSG00000105409	904	10	16792	7.43009	1	0.848758	0.846455
GOTERM_BP_DIRECT	GO:0007626~locomotory behavior	11	0.975177	0.0144556	ENSG00000117971, ENSG00000087258, ENSG00000107736, ENSG00000250722, ENSG00000107282, ENSG00000131094, ENSG00000132639, ENSG00000183044, ENSG00000100302, ENSG00000091536, ENSG00000112320	904	84	16792	2.43247	1	0.848758	0.846455
GOTERM_BP_DIRECT	GO:0042102~positive regulation of T cell proliferation	9	0.797872	0.0145295	ENSG00000013725, ENSG00000123338, ENSG00000120217, ENSG00000223865, ENSG00000102524, ENSG00000105639, ENSG00000231389, ENSG00000134258, ENSG00000163554	904	60	16792	2.78628	1	0.848758	0.846455
GOTERM_BP_DIRECT	GO:0007154~cell communication	7	0.620567	0.0150278	ENSG00000165474, ENSG00000121743, ENSG00000138759, ENSG00000118160, ENSG00000112796, ENSG00000131650, ENSG00000150893	904	38	16792	3.42175	1	0.848758	0.846455
GOTERM_BP_DIRECT	GO:0086010~membrane depolarization during action potential	6	0.531915	0.0155727	ENSG00000153253, ENSG00000144285, ENSG00000136531, ENSG00000055118, ENSG00000183873, ENSG00000007314	904	28	16792	3.9804	1	0.848758	0.846455
GOTERM_BP_DIRECT	GO:0007528~neuromuscular junction development	6	0.531915	0.0155727	ENSG00000130477, ENSG00000151150, ENSG00000041982, ENSG00000182389, ENSG00000126970, ENSG00000007402	904	28	16792	3.9804	1	0.848758	0.846455
GOTERM_BP_DIRECT	GO:0001523~retinoid metabolic process	9	0.797872	0.0159596	ENSG00000197580, ENSG00000130203, ENSG00000121207, ENSG00000139988, ENSG00000147257, ENSG00000081479, ENSG00000114115, ENSG00000169439, ENSG00000076716	904	61	16792	2.74061	1	0.848758	0.846455
GOTERM_BP_DIRECT	GO:0032386~regulation of intracellular transport	3	0.265957	0.0161175	ENSG00000068615, ENSG00000132563, ENSG00000115255	904	4	16792	13.9314	1	0.848758	0.846455
GOTERM_BP_DIRECT	GO:0051938~L-glutamate import	3	0.265957	0.0161175	ENSG00000106688, ENSG00000104888, ENSG00000110436	904	4	16792	13.9314	1	0.848758	0.846455
GOTERM_BP_DIRECT	GO:1900127~positive regulation of hyaluronan biosynthetic process	3	0.265957	0.0161175	ENSG00000100311, ENSG00000170961, ENSG00000138798	904	4	16792	13.9314	1	0.848758	0.846455
GOTERM_BP_DIRECT	GO:0002175~protein localization to paranode region of axon	3	0.265957	0.0161175	ENSG00000082397, ENSG00000174607, ENSG00000163531	904	4	16792	13.9314	1	0.848758	0.846455
GOTERM_BP_DIRECT	GO:0010765~positive regulation of sodium ion transport	5	0.443262	0.016851	ENSG00000177098, ENSG00000151150, ENSG00000196632, ENSG00000183873, ENSG00000057294	904	19	16792	4.88822	1	0.871816	0.869451
GOTERM_BP_DIRECT	GO:0035556~intracellular signal transduction	33	2.92553	0.0181907	ENSG00000130477, ENSG00000105613, ENSG00000155816, ENSG00000105639, ENSG00000187091, ENSG00000150722, ENSG00000005981, ENSG00000135447, ENSG00000005249, ENSG00000152402, ENSG00000141750, ENSG00000116141, ENSG00000027075, ENSG00000133083, ENSG00000129946, ENSG00000144681, ENSG00000185634, ENSG00000169429, ENSG00000157404, ENSG00000151320, ENSG00000154310, ENSG00000126583, ENSG00000071242, ENSG0000…	904	403	16792	1.52105	1	0.908343	0.905879
GOTERM_BP_DIRECT	GO:0007016~cytoskeletal anchoring at plasma membrane	4	0.35461	0.018481	ENSG00000082397, ENSG00000161681, ENSG00000160460, ENSG00000151150	904	11	16792	6.75463	1	0.908343	0.905879
GOTERM_BP_DIRECT	GO:0006600~creatine metabolic process	4	0.35461	0.018481	ENSG00000237289, ENSG00000223572, ENSG00000112964, ENSG00000166165	904	11	16792	6.75463	1	0.908343	0.905879
GOTERM_BP_DIRECT	GO:0007218~neuropeptide signaling pathway	12	1.06383	0.0197191	ENSG00000166863, ENSG00000226306, ENSG00000102109, ENSG00000132911, ENSG00000009694, ENSG00000183671, ENSG00000134243, ENSG00000109472, ENSG00000101850, ENSG00000171596, ENSG00000182379, ENSG00000166922	904	101	16792	2.20696	1	0.938095	0.93555
GOTERM_BP_DIRECT	GO:0009813~flavonoid biosynthetic process	5	0.443262	0.0201877	ENSG00000241635, ENSG00000174607, ENSG00000167165, ENSG00000196620, ENSG00000171234	904	20	16792	4.64381	1	0.938095	0.93555
GOTERM_BP_DIRECT	GO:0019226~transmission of nerve impulse	5	0.443262	0.0201877	ENSG00000170989, ENSG00000160460, ENSG00000105605, ENSG00000163531, ENSG00000184845	904	20	16792	4.64381	1	0.938095	0.93555
GOTERM_BP_DIRECT	GO:0022617~extracellular matrix disassembly	10	0.886525	0.0204042	ENSG00000095587, ENSG00000156103, ENSG00000167751, ENSG00000166670, ENSG00000039068, ENSG00000136167, ENSG00000038295, ENSG00000148180, ENSG00000116962, ENSG00000058085	904	76	16792	2.44411	1	0.938095	0.93555
GOTERM_BP_DIRECT	GO:0042572~retinol metabolic process	6	0.531915	0.0206769	ENSG00000121207, ENSG00000139988, ENSG00000006757, ENSG00000114115, ENSG00000170786, ENSG00000073737	904	30	16792	3.71504	1	0.938095	0.93555
GOTERM_BP_DIRECT	GO:0060333~interferon-gamma-mediated signaling pathway	9	0.797872	0.0362357	ENSG00000149294, ENSG00000204642, ENSG00000223865, ENSG00000234745, ENSG00000125148, ENSG00000101336, ENSG00000231389, ENSG00000162645, ENSG00000135114	904	71	16792	2.35461	1	1	0.997626
GOTERM_BP_DIRECT	GO:0007171~activation of transmembrane receptor protein tyrosine kinase activity	4	0.35461	0.0236732	ENSG00000166923, ENSG00000169252, ENSG00000145431, ENSG00000138798	904	12	16792	6.19174	1	1	0.997626
GOTERM_BP_DIRECT	GO:0030007~cellular potassium ion homeostasis	4	0.35461	0.0236732	ENSG00000105675, ENSG00000129244, ENSG00000075673, ENSG00000105409	904	12	16792	6.19174	1	1	0.997626
GOTERM_BP_DIRECT	GO:0019221~cytokine-mediated signaling pathway	14	1.24113	0.0240922	ENSG00000157404, ENSG00000172061, ENSG00000105246, ENSG00000158813, ENSG00000110324, ENSG00000112964, ENSG00000164509, ENSG00000115008, ENSG00000138378, ENSG00000115590, ENSG00000101336, ENSG00000131409, ENSG00000054356, ENSG00000144730	904	131	16792	1.98514	1	1	0.997626
GOTERM_BP_DIRECT	GO:0014012~peripheral nervous system axon regeneration	3	0.265957	0.0259103	ENSG00000189058, ENSG00000041982, ENSG00000277586	904	5	16792	11.1451	1	1	0.997626
GOTERM_BP_DIRECT	GO:0090027~negative regulation of monocyte chemotaxis	3	0.265957	0.0259103	ENSG00000136999, ENSG00000166923, ENSG00000145147	904	5	16792	11.1451	1	1	0.997626
GOTERM_BP_DIRECT	GO:0051122~hepoxilin biosynthetic process	3	0.265957	0.0259103	ENSG00000179148, ENSG00000161905, ENSG00000179593	904	5	16792	11.1451	1	1	0.997626
GOTERM_BP_DIRECT	GO:0008088~axo-dendritic transport	3	0.265957	0.0259103	ENSG00000107282, ENSG00000186868, ENSG00000104892	904	5	16792	11.1451	1	1	0.997626
GOTERM_BP_DIRECT	GO:0050796~regulation of insulin secretion	9	0.797872	0.0267353	ENSG00000170745, ENSG00000010310, ENSG00000011347, ENSG00000132639, ENSG00000163623, ENSG00000007171, ENSG00000091428, ENSG00000007402, ENSG00000003147	904	67	16792	2.49518	1	1	0.997626
GOTERM_BP_DIRECT	GO:0006874~cellular calcium ion homeostasis	11	0.975177	0.0275781	ENSG00000143028, ENSG00000129991, ENSG00000130203, ENSG00000166664, ENSG00000111424, ENSG00000170927, ENSG00000118160, ENSG00000144481, ENSG00000159167, ENSG00000166501, ENSG00000175868	904	93	16792	2.19707	1	1	0.997626
GOTERM_BP_DIRECT	GO:0045332~phospholipid translocation	5	0.443262	0.0280047	ENSG00000005471, ENSG00000132932, ENSG00000085563, ENSG00000124406, ENSG00000104043	904	22	16792	4.22164	1	1	0.997626
GOTERM_BP_DIRECT	GO:0010842~retina layer formation	5	0.443262	0.0280047	ENSG00000132932, ENSG00000069188, ENSG00000007062, ENSG00000157890, ENSG00000146555	904	22	16792	4.22164	1	1	0.997626
GOTERM_BP_DIRECT	GO:0052696~flavonoid glucuronidation	5	0.443262	0.0280047	ENSG00000241635, ENSG00000174607, ENSG00000167165, ENSG00000196620, ENSG00000171234	904	22	16792	4.22164	1	1	0.997626
GOTERM_BP_DIRECT	GO:0034113~heterotypic cell-cell adhesion	5	0.443262	0.0280047	ENSG00000115232, ENSG00000161638, ENSG00000140678, ENSG00000163531, ENSG00000135424	904	22	16792	4.22164	1	1	0.997626
GOTERM_BP_DIRECT	GO:0019372~lipoxygenase pathway	4	0.35461	0.0295695	ENSG00000179148, ENSG00000012779, ENSG00000161905, ENSG00000179593	904	13	16792	5.71545	1	1	0.997626
GOTERM_BP_DIRECT	GO:0010248~establishment or maintenance of transmembrane electrochemical gradient	4	0.35461	0.0295695	ENSG00000105675, ENSG00000129244, ENSG00000075673, ENSG00000105409	904	13	16792	5.71545	1	1	0.997626
GOTERM_BP_DIRECT	GO:0015804~neutral amino acid transport	4	0.35461	0.0295695	ENSG00000149150, ENSG00000130876, ENSG00000092068, ENSG00000072041	904	13	16792	5.71545	1	1	0.997626
GOTERM_BP_DIRECT	GO:0050900~leukocyte migration	13	1.15248	0.0312782	ENSG00000161638, ENSG00000129244, ENSG00000173391, ENSG00000130876, ENSG00000092068, ENSG00000171051, ENSG00000110876, ENSG00000198910, ENSG00000115232, ENSG00000188404, ENSG00000140678, ENSG00000149564, ENSG00000010810	904	122	16792	1.97933	1	1	0.997626
GOTERM_BP_DIRECT	GO:0032091~negative regulation of protein binding	8	0.70922	0.0323613	ENSG00000107984, ENSG00000100968, ENSG00000119922, ENSG00000100311, ENSG00000185745, ENSG00000101331, ENSG00000121101, ENSG00000137642	904	57	16792	2.60705	1	1	0.997626
GOTERM_BP_DIRECT	GO:0048148~behavioral response to cocaine	4	0.35461	0.0361642	ENSG00000183044, ENSG00000146555, ENSG00000184845, ENSG00000145335	904	14	16792	5.30721	1	1	0.997626
GOTERM_BP_DIRECT	GO:0071625~vocalization behavior	4	0.35461	0.0361642	ENSG00000161681, ENSG00000102359, ENSG00000021645, ENSG00000110076	904	14	16792	5.30721	1	1	0.997626
GOTERM_BP_DIRECT	GO:0042573~retinoic acid metabolic process	4	0.35461	0.0361642	ENSG00000241635, ENSG00000197580, ENSG00000121207, ENSG00000143320	904	14	16792	5.30721	1	1	0.997626
GOTERM_BP_DIRECT	GO:0002485~antigen processing and presentation of endogenous peptide antigen via MHC class I via ER pathway, TAP-dependent	3	0.265957	0.0374944	ENSG00000005471, ENSG00000004846, ENSG00000085563	904	6	16792	9.28761	1	1	0.997626
GOTERM_BP_DIRECT	GO:0071280~cellular response to copper ion	3	0.265957	0.0374944	ENSG00000002726, ENSG00000125144, ENSG00000145335	904	6	16792	9.28761	1	1	0.997626
GOTERM_BP_DIRECT	GO:0002489~antigen processing and presentation of endogenous peptide antigen via MHC class Ib via ER pathway, TAP-dependent	3	0.265957	0.0374944	ENSG00000005471, ENSG00000004846, ENSG00000085563	904	6	16792	9.28761	1	1	0.997626
GOTERM_BP_DIRECT	GO:2000651~positive regulation of sodium ion transmembrane transporter activity	3	0.265957	0.0374944	ENSG00000151150, ENSG00000196632, ENSG00000198947	904	6	16792	9.28761	1	1	0.997626
GOTERM_BP_DIRECT	GO:0002591~positive regulation of antigen processing and presentation of peptide antigen via MHC class I	3	0.265957	0.0374944	ENSG00000005471, ENSG00000004846, ENSG00000085563	904	6	16792	9.28761	1	1	0.997626
GOTERM_BP_DIRECT	GO:0007409~axonogenesis	11	0.975177	0.0377425	ENSG00000132932, ENSG00000160460, ENSG00000179542, ENSG00000151150, ENSG00000188783, ENSG00000181790, ENSG00000122176, ENSG00000139329, ENSG00000196358, ENSG00000136327, ENSG00000187094	904	98	16792	2.08497	1	1	0.997626
GOTERM_BP_DIRECT	GO:0006865~amino acid transport	6	0.531915	0.0378445	ENSG00000112394, ENSG00000149150, ENSG00000130876, ENSG00000092068, ENSG00000072041, ENSG00000165349	904	35	16792	3.18432	1	1	0.997626
GOTERM_BP_DIRECT	GO:0007229~integrin-mediated signaling pathway	11	0.975177	0.0400492	ENSG00000008277, ENSG00000118523, ENSG00000115232, ENSG00000161638, ENSG00000144668, ENSG00000101336, ENSG00000132470, ENSG00000140678, ENSG00000135424, ENSG00000160323, ENSG00000213949	904	99	16792	2.06391	1	1	0.997626
GOTERM_BP_DIRECT	GO:0086005~ventricular cardiac muscle cell action potential	4	0.35461	0.0434453	ENSG00000053918, ENSG00000055118, ENSG00000183873, ENSG00000057294	904	15	16792	4.95339	1	1	0.997626
GOTERM_BP_DIRECT	GO:0015671~oxygen transport	4	0.35461	0.0434453	ENSG00000206172, ENSG00000198125, ENSG00000086506, ENSG00000161544	904	15	16792	4.95339	1	1	0.997626
GOTERM_BP_DIRECT	GO:0044458~motile cilium assembly	4	0.35461	0.0434453	ENSG00000129295, ENSG00000172426, ENSG00000198947, ENSG00000167646	904	15	16792	4.95339	1	1	0.997626
GOTERM_BP_DIRECT	GO:0007271~synaptic transmission, cholinergic	6	0.531915	0.0465817	ENSG00000117971, ENSG00000133019, ENSG00000180720, ENSG00000130203, ENSG00000166664, ENSG00000147434	904	37	16792	3.0122	1	1	0.997626
GOTERM_BP_DIRECT	GO:0051965~positive regulation of synapse assembly	8	0.70922	0.0479513	ENSG00000150471, ENSG00000121753, ENSG00000179542, ENSG00000102359, ENSG00000181790, ENSG00000131409, ENSG00000021645, ENSG00000072071	904	62	16792	2.3968	1	1	0.997626
GOTERM_BP_DIRECT	GO:0030534~adult behavior	5	0.443262	0.0483736	ENSG00000161681, ENSG00000110436, ENSG00000136367, ENSG00000021645, ENSG00000110076	904	26	16792	3.57216	1	1	0.997626
GOTERM_BP_DIRECT	GO:0006836~neurotransmitter transport	5	0.443262	0.0483736	ENSG00000104888, ENSG00000072041, ENSG00000268089, ENSG00000157103, ENSG00000003147	904	26	16792	3.57216	1	1	0.997626
GOTERM_BP_DIRECT	GO:0051491~positive regulation of filopodium assembly	5	0.443262	0.0483736	ENSG00000197959, ENSG00000107954, ENSG00000101040, ENSG00000009694, ENSG00000075618	904	26	16792	3.57216	1	1	0.997626
GOTERM_BP_DIRECT	GO:0017157~regulation of exocytosis	5	0.443262	0.0483736	ENSG00000169213, ENSG00000168481, ENSG00000091428, ENSG00000176406, ENSG00000167964	904	26	16792	3.57216	1	1	0.997626
GOTERM_BP_DIRECT	GO:0050798~activated T cell proliferation	3	0.265957	0.0506491	ENSG00000010810, ENSG00000182568, ENSG00000106123	904	7	16792	7.96081	1	1	0.997626
GOTERM_BP_DIRECT	GO:1901385~regulation of voltage-gated calcium channel activity	3	0.265957	0.0506491	ENSG00000144681, ENSG00000182389, ENSG00000198947	904	7	16792	7.96081	1	1	0.997626
GOTERM_BP_DIRECT	GO:0002481~antigen processing and presentation of exogenous protein antigen via MHC class Ib, TAP-dependent	3	0.265957	0.0506491	ENSG00000005471, ENSG00000004846, ENSG00000085563	904	7	16792	7.96081	1	1	0.997626
GOTERM_BP_DIRECT	GO:0030913~paranodal junction assembly	3	0.265957	0.0506491	ENSG00000082397, ENSG00000174607, ENSG00000163531	904	7	16792	7.96081	1	1	0.997626
GOTERM_BP_DIRECT	GO:0042308~negative regulation of protein import into nucleus	3	0.265957	0.0506491	ENSG00000189058, ENSG00000171033, ENSG00000157782	904	7	16792	7.96081	1	1	0.997626
GOTERM_BP_DIRECT	GO:0010811~positive regulation of cell-substrate adhesion	6	0.531915	0.0513626	ENSG00000164176, ENSG00000161638, ENSG00000154175, ENSG00000161905, ENSG00000163520, ENSG00000116962	904	38	16792	2.93293	1	1	0.997626
GOTERM_BP_DIRECT	GO:0006790~sulfur compound metabolic process	4	0.35461	0.0513958	ENSG00000175040, ENSG00000183196, ENSG00000154080, ENSG00000197093	904	16	16792	4.64381	1	1	0.997626
GOTERM_BP_DIRECT	GO:0048488~synaptic vesicle endocytosis	4	0.35461	0.0513958	ENSG00000129990, ENSG00000143858, ENSG00000107295, ENSG00000145335	904	16	16792	4.64381	1	1	0.997626
GOTERM_BP_DIRECT	GO:0010832~negative regulation of myotube differentiation	4	0.35461	0.0513958	ENSG00000105388, ENSG00000123095, ENSG00000136999, ENSG00000108840	904	16	16792	4.64381	1	1	0.997626
GOTERM_BP_DIRECT	GO:0052695~cellular glucuronidation	4	0.35461	0.0513958	ENSG00000241635, ENSG00000167165, ENSG00000196620, ENSG00000171234	904	16	16792	4.64381	1	1	0.997626
GOTERM_BP_DIRECT	GO:0006940~regulation of smooth muscle contraction	4	0.35461	0.0513958	ENSG00000117971, ENSG00000129991, ENSG00000132911, ENSG00000169252	904	16	16792	4.64381	1	1	0.997626
GOTERM_BP_DIRECT	GO:0086002~cardiac muscle cell action potential involved in contraction	4	0.35461	0.0513958	ENSG00000177098, ENSG00000144285, ENSG00000183873, ENSG00000057294	904	16	16792	4.64381	1	1	0.997626
GOTERM_BP_DIRECT	GO:0009611~response to wounding	8	0.70922	0.0515552	ENSG00000118523, ENSG00000196562, ENSG00000110436, ENSG00000110799, ENSG00000132470, ENSG00000100311, ENSG00000041982, ENSG00000140465	904	63	16792	2.35876	1	1	0.997626
GOTERM_BP_DIRECT	GO:0003341~cilium movement	5	0.443262	0.0544613	ENSG00000118997, ENSG00000198003, ENSG00000129295, ENSG00000157423, ENSG00000172426	904	27	16792	3.43986	1	1	0.997626
GOTERM_BP_DIRECT	GO:0035987~endodermal cell differentiation	5	0.443262	0.0544613	ENSG00000115232, ENSG00000161638, ENSG00000111799, ENSG00000060718, ENSG00000135424	904	27	16792	3.43986	1	1	0.997626
GOTERM_BP_DIRECT	GO:0030574~collagen catabolic process	8	0.70922	0.0553251	ENSG00000171812, ENSG00000156103, ENSG00000111799, ENSG00000166670, ENSG00000142173, ENSG00000080573, ENSG00000060718, ENSG00000204262	904	64	16792	2.3219	1	1	0.997626
GOTERM_BP_DIRECT	GO:0007165~signal transduction	76	6.73759	0.0555032	ENSG00000129682, ENSG00000171388, ENSG00000137101, ENSG00000064205, ENSG00000187094, ENSG00000135447, ENSG00000175868, ENSG00000138798, ENSG00000117971, ENSG00000141574, ENSG00000187730, ENSG00000089820, ENSG00000125726, ENSG00000102524, ENSG00000107295, ENSG00000205809, ENSG00000144681, ENSG00000140600, ENSG00000169429, ENSG00000147434, ENSG00000111424, ENSG00000181790, ENSG00000111344, ENSG0000…	904	1161	16792	1.21595	1	1	0.997626
GOTERM_BP_DIRECT	GO:0043651~linoleic acid metabolic process	4	0.35461	0.0599947	ENSG00000179148, ENSG00000134716, ENSG00000119915, ENSG00000179593	904	17	16792	4.37064	1	1	0.997626
GOTERM_BP_DIRECT	GO:0070542~response to fatty acid	4	0.35461	0.0599947	ENSG00000118523, ENSG00000010310, ENSG00000135218, ENSG00000175567	904	17	16792	4.37064	1	1	0.997626
GOTERM_BP_DIRECT	GO:0060307~regulation of ventricular cardiac muscle cell membrane repolarization	4	0.35461	0.0599947	ENSG00000053918, ENSG00000177098, ENSG00000055118, ENSG00000183873	904	17	16792	4.37064	1	1	0.997626
GOTERM_BP_DIRECT	GO:0021537~telencephalon development	4	0.35461	0.0599947	ENSG00000154146, ENSG00000166148, ENSG00000110436, ENSG00000183873	904	17	16792	4.37064	1	1	0.997626
GOTERM_BP_DIRECT	GO:0042523~positive regulation of tyrosine phosphorylation of Stat5 protein	4	0.35461	0.0599947	ENSG00000157404, ENSG00000112964, ENSG00000164509, ENSG00000010810	904	17	16792	4.37064	1	1	0.997626
GOTERM_BP_DIRECT	GO:0014047~glutamate secretion	5	0.443262	0.0609427	ENSG00000106688, ENSG00000107282, ENSG00000104888, ENSG00000132639, ENSG00000110436	904	28	16792	3.317	1	1	0.997626
GOTERM_BP_DIRECT	GO:0018146~keratan sulfate biosynthetic process	5	0.443262	0.0609427	ENSG00000175040, ENSG00000183196, ENSG00000188783, ENSG00000122176, ENSG00000139329	904	28	16792	3.317	1	1	0.997626
GOTERM_BP_DIRECT	GO:2000480~negative regulation of cAMP-dependent protein kinase activity	3	0.265957	0.0651724	ENSG00000135549, ENSG00000171033, ENSG00000005249	904	8	16792	6.96571	1	1	0.997626
GOTERM_BP_DIRECT	GO:0034128~negative regulation of MyD88-independent toll-like receptor signaling pathway	3	0.265957	0.0651724	ENSG00000170458, ENSG00000136869, ENSG00000154589	904	8	16792	6.96571	1	1	0.997626
GOTERM_BP_DIRECT	GO:0048008~platelet-derived growth factor receptor signaling pathway	5	0.443262	0.0678127	ENSG00000104368, ENSG00000150347, ENSG00000145431, ENSG00000100311, ENSG00000265972	904	29	16792	3.20262	1	1	0.997626
GOTERM_BP_DIRECT	GO:0008152~metabolic process	15	1.32979	0.0690201	ENSG00000241635, ENSG00000156006, ENSG00000135838, ENSG00000196562, ENSG00000112796, ENSG00000111058, ENSG00000196620, ENSG00000171234, ENSG00000117643, ENSG00000175426, ENSG00000174607, ENSG00000167165, ENSG00000087253, ENSG00000109472, ENSG00000167107	904	168	16792	1.6585	1	1	0.997626
GOTERM_BP_DIRECT	GO:0061436~establishment of skin barrier	4	0.35461	0.0692172	ENSG00000179148, ENSG00000197915, ENSG00000158055, ENSG00000143631	904	18	16792	4.12783	1	1	0.997626
GOTERM_BP_DIRECT	GO:0007169~transmembrane receptor protein tyrosine kinase signaling pathway	10	0.886525	0.0730263	ENSG00000157404, ENSG00000153563, ENSG00000164509, ENSG00000060140, ENSG00000101336, ENSG00000129946, ENSG00000047936, ENSG00000010810, ENSG00000185634, ENSG00000101134	904	96	16792	1.93492	1	1	0.997626
GOTERM_BP_DIRECT	GO:0010628~positive regulation of gene expression	21	1.8617	0.0739086	ENSG00000157404, ENSG00000158813, ENSG00000136869, ENSG00000124092, ENSG00000071242, ENSG00000111424, ENSG00000137507, ENSG00000151150, ENSG00000198157, ENSG00000115008, ENSG00000181690, ENSG00000041982, ENSG00000148180, ENSG00000176406, ENSG00000198914, ENSG00000174502, ENSG00000118523, ENSG00000078081, ENSG00000164107, ENSG00000100311, ENSG00000107014	904	262	16792	1.48885	1	1	0.997626
GOTERM_BP_DIRECT	GO:0006898~receptor-mediated endocytosis	16	1.41844	0.0766982	ENSG00000214279, ENSG00000206172, ENSG00000177675, ENSG00000135218, ENSG00000130203, ENSG00000173391, ENSG00000169252, ENSG00000081479, ENSG00000154269, ENSG00000137642, ENSG00000164099, ENSG00000113140, ENSG00000170458, ENSG00000013725, ENSG00000116690, ENSG00000205403	904	186	16792	1.59787	1	1	0.997626
GOTERM_BP_DIRECT	GO:1904659~glucose transmembrane transport	4	0.35461	0.0790359	ENSG00000173262, ENSG00000181856, ENSG00000174514, ENSG00000059804	904	19	16792	3.91057	1	1	0.997626
GOTERM_BP_DIRECT	GO:0006855~drug transmembrane transport	4	0.35461	0.0790359	ENSG00000005471, ENSG00000004846, ENSG00000085563, ENSG00000141338	904	19	16792	3.91057	1	1	0.997626
GOTERM_BP_DIRECT	GO:0006883~cellular sodium ion homeostasis	4	0.35461	0.0790359	ENSG00000105675, ENSG00000129244, ENSG00000075673, ENSG00000105409	904	19	16792	3.91057	1	1	0.997626
GOTERM_BP_DIRECT	GO:0031623~receptor internalization	6	0.531915	0.0793925	ENSG00000197959, ENSG00000135218, ENSG00000112964, ENSG00000169429, ENSG00000064989, ENSG00000145335	904	43	16792	2.59189	1	1	0.997626
GOTERM_BP_DIRECT	GO:0006811~ion transport	12	1.06383	0.0803181	ENSG00000105641, ENSG00000117971, ENSG00000106688, ENSG00000166664, ENSG00000084453, ENSG00000104888, ENSG00000110436, ENSG00000118160, ENSG00000167608, ENSG00000181804, ENSG00000174502, ENSG00000134873	904	127	16792	1.75514	1	1	0.997626
GOTERM_BP_DIRECT	GO:0071223~cellular response to lipoteichoic acid	3	0.265957	0.0808795	ENSG00000170458, ENSG00000136869, ENSG00000135218	904	9	16792	6.19174	1	1	0.997626
GOTERM_BP_DIRECT	GO:0050764~regulation of phagocytosis	3	0.265957	0.0808795	ENSG00000011347, ENSG00000126583, ENSG00000101336	904	9	16792	6.19174	1	1	0.997626
GOTERM_BP_DIRECT	GO:0050807~regulation of synapse organization	3	0.265957	0.0808795	ENSG00000107984, ENSG00000110324, ENSG00000085552	904	9	16792	6.19174	1	1	0.997626
GOTERM_BP_DIRECT	GO:0035988~chondrocyte proliferation	3	0.265957	0.0808795	ENSG00000118523, ENSG00000156103, ENSG00000159167	904	9	16792	6.19174	1	1	0.997626
GOTERM_BP_DIRECT	GO:0032330~regulation of chondrocyte differentiation	3	0.265957	0.0808795	ENSG00000118523, ENSG00000104447, ENSG00000006747	904	9	16792	6.19174	1	1	0.997626
GOTERM_BP_DIRECT	GO:0044342~type B pancreatic cell proliferation	3	0.265957	0.0808795	ENSG00000115461, ENSG00000136999, ENSG00000163623	904	9	16792	6.19174	1	1	0.997626
GOTERM_BP_DIRECT	GO:0030032~lamellipodium assembly	5	0.443262	0.0826896	ENSG00000157404, ENSG00000170989, ENSG00000151490, ENSG00000136002, ENSG00000132970	904	31	16792	2.996	1	1	0.997626
GOTERM_BP_DIRECT	GO:0030073~insulin secretion	5	0.443262	0.0826896	ENSG00000128564, ENSG00000143195, ENSG00000054356, ENSG00000091428, ENSG00000176406	904	31	16792	2.996	1	1	0.997626
GOTERM_BP_DIRECT	GO:0007628~adult walking behavior	5	0.443262	0.0826896	ENSG00000160460, ENSG00000144285, ENSG00000184524, ENSG00000186868, ENSG00000184845	904	31	16792	2.996	1	1	0.997626
GOTERM_BP_DIRECT	GO:0031663~lipopolysaccharide-mediated signaling pathway	5	0.443262	0.090679	ENSG00000170458, ENSG00000136869, ENSG00000013725, ENSG00000101336, ENSG00000154589	904	32	16792	2.90238	1	1	0.997626
GOTERM_BP_DIRECT	GO:0042177~negative regulation of protein catabolic process	5	0.443262	0.090679	ENSG00000135439, ENSG00000126583, ENSG00000155816, ENSG00000007171, ENSG00000010810	904	32	16792	2.90238	1	1	0.997626
GOTERM_BP_DIRECT	GO:0050873~brown fat cell differentiation	5	0.443262	0.090679	ENSG00000198125, ENSG00000176845, ENSG00000169252, ENSG00000170323, ENSG00000181856	904	32	16792	2.90238	1	1	0.997626
GOTERM_BP_DIRECT	GO:0001525~angiogenesis	18	1.59574	0.0934202	ENSG00000161638, ENSG00000136999, ENSG00000154096, ENSG00000166292, ENSG00000187091, ENSG00000005108, ENSG00000021645, ENSG00000064989, ENSG00000138798, ENSG00000171812, ENSG00000118523, ENSG00000170989, ENSG00000189058, ENSG00000102359, ENSG00000164107, ENSG00000255346, ENSG00000127329, ENSG00000169429	904	223	16792	1.49935	1	1	0.997626
GOTERM_BP_DIRECT	GO:0006906~vesicle fusion	7	0.620567	0.0962412	ENSG00000102362, ENSG00000011347, ENSG00000213023, ENSG00000129990, ENSG00000143858, ENSG00000132718, ENSG00000089169	904	59	16792	2.20384	1	1	0.997626
GOTERM_BP_DIRECT	GO:0043406~positive regulation of MAP kinase activity	7	0.620567	0.0962412	ENSG00000157404, ENSG00000163491, ENSG00000009694, ENSG00000145431, ENSG00000138735, ENSG00000100311, ENSG00000138798	904	59	16792	2.20384	1	1	0.997626
GOTERM_BP_DIRECT	GO:1902475~L-alpha-amino acid transmembrane transport	3	0.265957	0.0976013	ENSG00000156006, ENSG00000149150, ENSG00000092068	904	10	16792	5.57257	1	1	0.997626
GOTERM_BP_DIRECT	GO:0042989~sequestering of actin monomers	3	0.265957	0.0976013	ENSG00000158164, ENSG00000006747, ENSG00000148180	904	10	16792	5.57257	1	1	0.997626
GOTERM_BP_DIRECT	GO:0090129~positive regulation of synapse maturation	3	0.265957	0.0976013	ENSG00000107954, ENSG00000021645, ENSG00000072071	904	10	16792	5.57257	1	1	0.997626
GOTERM_BP_DIRECT	GO:0002021~response to dietary excess	3	0.265957	0.0976013	ENSG00000128564, ENSG00000130203, ENSG00000102109	904	10	16792	5.57257	1	1	0.997626
GOTERM_BP_DIRECT	GO:0045010~actin nucleation	3	0.265957	0.0976013	ENSG00000155816, ENSG00000006747, ENSG00000148180	904	10	16792	5.57257	1	1	0.997626
GOTERM_BP_DIRECT	GO:0010038~response to metal ion	3	0.265957	0.0976013	ENSG00000125148, ENSG00000114854, ENSG00000187193	904	10	16792	5.57257	1	1	0.997626
GOTERM_BP_DIRECT	GO:0030900~forebrain development	6	0.531915	0.0994339	ENSG00000107984, ENSG00000087258, ENSG00000133083, ENSG00000081479, ENSG00000010810, ENSG00000090539	904	46	16792	2.42285	1	1	0.997626

## Sheet: TAZ2 sg up
Category	Term	Count	%	PValue	Genes	List Total	Pop Hits	Pop Total	Fold Enrichment	Bonferroni	Benjamini	FDR
GOTERM_BP_DIRECT	GO:0007156~homophilic cell adhesion via plasma membrane adhesion molecules	45	2.02885	5.65085e-10	ENSG00000081818, ENSG00000107736, ENSG00000149573, ENSG00000162706, ENSG00000197410, ENSG00000204970, ENSG00000081853, ENSG00000197479, ENSG00000113555, ENSG00000113212, ENSG00000040731, ENSG00000253305, ENSG00000139880, ENSG00000079385, ENSG00000276547, ENSG00000138650, ENSG00000204956, ENSG00000187372, ENSG00000262209, ENSG00000149654, ENSG00000148600, ENSG00000253485, ENSG00000181754, ENSG0000…	1742	158	16792	2.74543	2.50728e-06	2.50728e-06	2.49768e-06
GOTERM_BP_DIRECT	GO:0060337~type I interferon signaling pathway	25	1.12714	8.34225e-09	ENSG00000185507, ENSG00000187608, ENSG00000135828, ENSG00000111335, ENSG00000204592, ENSG00000142089, ENSG00000119922, ENSG00000234745, ENSG00000204632, ENSG00000125347, ENSG00000172183, ENSG00000068079, ENSG00000130303, ENSG00000165949, ENSG00000170581, ENSG00000204264, ENSG00000120738, ENSG00000157601, ENSG00000204525, ENSG00000126709, ENSG00000204642, ENSG00000206503, ENSG00000162645, ENSG0000…	1742	64	16792	3.76543	3.70139e-05	1.85073e-05	1.84364e-05
GOTERM_BP_DIRECT	GO:0060333~interferon-gamma-mediated signaling pathway	24	1.08206	3.81648e-07	ENSG00000185507, ENSG00000149294, ENSG00000132109, ENSG00000179344, ENSG00000111335, ENSG00000196126, ENSG00000116525, ENSG00000150337, ENSG00000117228, ENSG00000198502, ENSG00000204592, ENSG00000204525, ENSG00000232629, ENSG00000204642, ENSG00000206503, ENSG00000223865, ENSG00000234745, ENSG00000204632, ENSG00000125347, ENSG00000101336, ENSG00000231389, ENSG00000162645, ENSG00000166710, ENSG0000…	1742	71	16792	3.25842	0.00169194	0.000564457	0.000562295
GOTERM_BP_DIRECT	GO:0007155~cell adhesion	83	3.74211	5.68958e-07	ENSG00000149294, ENSG00000114948, ENSG00000081818, ENSG00000129244, ENSG00000140835, ENSG00000172037, ENSG00000137101, ENSG00000132692, ENSG00000196569, ENSG00000134873, ENSG00000115232, ENSG00000079385, ENSG00000167123, ENSG00000101955, ENSG00000184144, ENSG00000126259, ENSG00000135218, ENSG00000077522, ENSG00000169231, ENSG00000181790, ENSG00000113205, ENSG00000134121, ENSG00000189184, ENSG0000…	1742	459	16792	1.74309	0.00252128	0.000631117	0.000628699
GOTERM_BP_DIRECT	GO:0019882~antigen processing and presentation	20	0.901713	1.29048e-06	ENSG00000153563, ENSG00000131015, ENSG00000131019, ENSG00000179344, ENSG00000103811, ENSG00000204264, ENSG00000111981, ENSG00000196126, ENSG00000198502, ENSG00000153029, ENSG00000204592, ENSG00000204525, ENSG00000206503, ENSG00000155918, ENSG00000223865, ENSG00000234745, ENSG00000204632, ENSG00000231389, ENSG00000104870, ENSG00000160862	1742	55	16792	3.50527	0.00570952	0.00114518	0.00114079
GOTERM_BP_DIRECT	GO:0016339~calcium-dependent cell-cell adhesion via plasma membrane cell adhesion molecules	13	0.586114	9.23849e-06	ENSG00000099889, ENSG00000081818, ENSG00000107736, ENSG00000113209, ENSG00000113205, ENSG00000197479, ENSG00000112852, ENSG00000113555, ENSG00000187372, ENSG00000120324, ENSG00000120327, ENSG00000166341, ENSG00000149654	1742	28	16792	4.47548	0.0401626	0.00683186	0.00680568
GOTERM_BP_DIRECT	GO:0002474~antigen processing and presentation of peptide antigen via MHC class I	13	0.586114	2.15551e-05	ENSG00000179344, ENSG00000159640, ENSG00000153029, ENSG00000204592, ENSG00000204525, ENSG00000150967, ENSG00000204642, ENSG00000206503, ENSG00000204267, ENSG00000234745, ENSG00000204632, ENSG00000164308, ENSG00000166710	1742	30	16792	4.17711	0.0912097	0.0136628	0.0136105
GOTERM_BP_DIRECT	GO:0006816~calcium ion transport	21	0.946799	6.68211e-05	ENSG00000158966, ENSG00000197043, ENSG00000107736, ENSG00000175344, ENSG00000111424, ENSG00000141837, ENSG00000150995, ENSG00000081248, ENSG00000171596, ENSG00000074370, ENSG00000198626, ENSG00000111199, ENSG00000119411, ENSG00000064989, ENSG00000166664, ENSG00000102879, ENSG00000157087, ENSG00000101204, ENSG00000123104, ENSG00000010810, ENSG00000166501	1742	76	16792	2.66354	0.256581	0.0347997	0.0346664
GOTERM_BP_DIRECT	GO:0007411~axon guidance	34	1.53291	7.60762e-05	ENSG00000149294, ENSG00000108947, ENSG00000198400, ENSG00000064300, ENSG00000172037, ENSG00000196569, ENSG00000135622, ENSG00000143434, ENSG00000182580, ENSG00000184144, ENSG00000100784, ENSG00000169548, ENSG00000149557, ENSG00000067141, ENSG00000154134, ENSG00000001617, ENSG00000155980, ENSG00000174684, ENSG00000065320, ENSG00000137877, ENSG00000113763, ENSG00000134121, ENSG00000176749, ENSG0000…	1742	159	16792	2.06128	0.286493	0.0347997	0.0346664
GOTERM_BP_DIRECT	GO:0002480~antigen processing and presentation of exogenous peptide antigen via MHC class I, TAP-independent	7	0.3156	7.84308e-05	ENSG00000204525, ENSG00000204642, ENSG00000206503, ENSG00000234745, ENSG00000204632, ENSG00000166710, ENSG00000204592	1742	9	16792	7.49738	0.293909	0.0347997	0.0346664
GOTERM_BP_DIRECT	GO:0007416~synapse assembly	18	0.811542	0.000107097	ENSG00000150471, ENSG00000081818, ENSG00000069188, ENSG00000113209, ENSG00000141837, ENSG00000113205, ENSG00000197479, ENSG00000112852, ENSG00000164061, ENSG00000196338, ENSG00000110076, ENSG00000197959, ENSG00000165246, ENSG00000187372, ENSG00000120324, ENSG00000169992, ENSG00000120327, ENSG00000146555	1742	61	16792	2.84444	0.37825	0.0365532	0.0364131
GOTERM_BP_DIRECT	GO:0048791~calcium ion-regulated exocytosis of neurotransmitter	14	0.631199	9.31967e-05	ENSG00000102362, ENSG00000213023, ENSG00000141837, ENSG00000181031, ENSG00000139973, ENSG00000170743, ENSG00000117016, ENSG00000149927, ENSG00000011347, ENSG00000143469, ENSG00000183186, ENSG00000143858, ENSG00000132718, ENSG00000101098	1742	39	16792	3.46033	0.33869	0.0365532	0.0364131
GOTERM_BP_DIRECT	GO:0007626~locomotory behavior	22	0.991885	9.96319e-05	ENSG00000123360, ENSG00000107736, ENSG00000244405, ENSG00000171298, ENSG00000112320, ENSG00000148408, ENSG00000117971, ENSG00000162374, ENSG00000250722, ENSG00000087258, ENSG00000034053, ENSG00000107282, ENSG00000101349, ENSG00000157087, ENSG00000183044, ENSG00000142319, ENSG00000101204, ENSG00000091536, ENSG00000187017, ENSG00000152092, ENSG00000055732, ENSG00000105088	1742	84	16792	2.52463	0.357307	0.0365532	0.0364131
GOTERM_BP_DIRECT	GO:0007268~chemical synaptic transmission	45	2.02885	0.000124312	ENSG00000081818, ENSG00000132535, ENSG00000148680, ENSG00000109738, ENSG00000197479, ENSG00000173267, ENSG00000135643, ENSG00000148408, ENSG00000008056, ENSG00000171517, ENSG00000065609, ENSG00000187372, ENSG00000034053, ENSG00000187730, ENSG00000168993, ENSG00000157152, ENSG00000123560, ENSG00000147434, ENSG00000105642, ENSG00000074317, ENSG00000124140, ENSG00000126583, ENSG00000136449, ENSG0000…	1742	240	16792	1.80741	0.423977	0.0390345	0.038885
GOTERM_BP_DIRECT	GO:0002504~antigen processing and presentation of peptide or polysaccharide antigen via MHC class II	9	0.405771	0.000135142	ENSG00000232629, ENSG00000204257, ENSG00000223865, ENSG00000179344, ENSG00000241106, ENSG00000204252, ENSG00000231389, ENSG00000196126, ENSG00000198502	1742	17	16792	5.10326	0.451005	0.0390345	0.038885
GOTERM_BP_DIRECT	GO:0007612~learning	17	0.766456	0.000154476	ENSG00000124140, ENSG00000132535, ENSG00000129682, ENSG00000198576, ENSG00000118160, ENSG00000157103, ENSG00000196338, ENSG00000154118, ENSG00000005249, ENSG00000114200, ENSG00000092051, ENSG00000162374, ENSG00000165246, ENSG00000184144, ENSG00000101349, ENSG00000124406, ENSG00000010810	1742	57	16792	2.87494	0.496143	0.0390345	0.038885
GOTERM_BP_DIRECT	GO:0006027~glycosaminoglycan catabolic process	11	0.495942	0.000155821	ENSG00000181523, ENSG00000173083, ENSG00000213420, ENSG00000127415, ENSG00000162512, ENSG00000147257, ENSG00000170266, ENSG00000179163, ENSG00000135677, ENSG00000169439, ENSG00000076716	1742	26	16792	4.07825	0.499142	0.0390345	0.038885
GOTERM_BP_DIRECT	GO:0007229~integrin-mediated signaling pathway	24	1.08206	0.000158355	ENSG00000135605, ENSG00000074966, ENSG00000161638, ENSG00000114948, ENSG00000077943, ENSG00000131845, ENSG00000138623, ENSG00000073670, ENSG00000135424, ENSG00000005961, ENSG00000213949, ENSG00000008277, ENSG00000118523, ENSG00000079385, ENSG00000115232, ENSG00000144668, ENSG00000165025, ENSG00000101336, ENSG00000156140, ENSG00000140678, ENSG00000259207, ENSG00000123560, ENSG00000184304, ENSG0000…	1742	99	16792	2.33685	0.504742	0.0390345	0.038885
GOTERM_BP_DIRECT	GO:0007399~nervous system development	51	2.29937	0.000167338	ENSG00000128872, ENSG00000182636, ENSG00000081818, ENSG00000132535, ENSG00000108947, ENSG00000129682, ENSG00000205683, ENSG00000137941, ENSG00000138675, ENSG00000166311, ENSG00000007047, ENSG00000036530, ENSG00000113205, ENSG00000082458, ENSG00000196876, ENSG00000110492, ENSG00000135414, ENSG00000189184, ENSG00000007237, ENSG00000149927, ENSG00000135097, ENSG00000107282, ENSG00000009694, ENSG0000…	1742	287	16792	1.71294	0.524097	0.0390779	0.0389282
GOTERM_BP_DIRECT	GO:0030198~extracellular matrix organization	38	1.71326	0.000228024	ENSG00000161638, ENSG00000179403, ENSG00000173083, ENSG00000172037, ENSG00000132692, ENSG00000122707, ENSG00000196569, ENSG00000116962, ENSG00000135424, ENSG00000005961, ENSG00000213949, ENSG00000171812, ENSG00000115232, ENSG00000144668, ENSG00000049089, ENSG00000130508, ENSG00000259207, ENSG00000187955, ENSG00000101680, ENSG00000077943, ENSG00000110799, ENSG00000140092, ENSG00000131095, ENSG0000…	1742	196	16792	1.86888	0.636457	0.0505871	0.0503933
GOTERM_BP_DIRECT	GO:0007269~neurotransmitter secretion	15	0.676285	0.000504655	ENSG00000220205, ENSG00000105649, ENSG00000007516, ENSG00000136854, ENSG00000110076, ENSG00000148408, ENSG00000008056, ENSG00000168993, ENSG00000107282, ENSG00000157152, ENSG00000143847, ENSG00000143858, ENSG00000155093, ENSG00000160469, ENSG00000101298	1742	51	16792	2.83515	0.893512	0.106626	0.106218
GOTERM_BP_DIRECT	GO:0017158~regulation of calcium ion-dependent exocytosis	12	0.541028	0.000569449	ENSG00000149927, ENSG00000102362, ENSG00000011347, ENSG00000213023, ENSG00000143469, ENSG00000141837, ENSG00000183186, ENSG00000143858, ENSG00000132718, ENSG00000181031, ENSG00000139973, ENSG00000170743	1742	35	16792	3.30497	0.920131	0.114847	0.114407
GOTERM_BP_DIRECT	GO:0030208~dermatan sulfate biosynthetic process	7	0.3156	0.000654702	ENSG00000169105, ENSG00000114646, ENSG00000171451, ENSG00000111962, ENSG00000132692, ENSG00000111817, ENSG00000130287	1742	12	16792	5.62304	0.945298	0.1263	0.125817
GOTERM_BP_DIRECT	GO:0007160~cell-matrix adhesion	21	0.946799	0.000760684	ENSG00000158813, ENSG00000173083, ENSG00000156299, ENSG00000077943, ENSG00000162804, ENSG00000169231, ENSG00000137103, ENSG00000140092, ENSG00000116962, ENSG00000135424, ENSG00000088827, ENSG00000005961, ENSG00000213949, ENSG00000118523, ENSG00000115232, ENSG00000166086, ENSG00000187244, ENSG00000124466, ENSG00000259207, ENSG00000095637, ENSG00000160323	1742	90	16792	2.24922	0.965831	0.140631	0.140093
GOTERM_BP_DIRECT	GO:0007605~sensory perception of sound	27	1.21731	0.00108074	ENSG00000105357, ENSG00000107736, ENSG00000112320, ENSG00000115155, ENSG00000174804, ENSG00000182040, ENSG00000125746, ENSG00000144749, ENSG00000103316, ENSG00000091536, ENSG00000187017, ENSG00000105991, ENSG00000095397, ENSG00000175894, ENSG00000053918, ENSG00000197121, ENSG00000118162, ENSG00000176402, ENSG00000105929, ENSG00000137474, ENSG00000160460, ENSG00000204248, ENSG00000157087, ENSG0000…	1742	133	16792	1.95689	0.991752	0.19181	0.191075
GOTERM_BP_DIRECT	GO:0055085~transmembrane transport	42	1.8936	0.00128397	ENSG00000091262, ENSG00000154265, ENSG00000154263, ENSG00000135828, ENSG00000137968, ENSG00000104888, ENSG00000001626, ENSG00000172350, ENSG00000064687, ENSG00000133065, ENSG00000174514, ENSG00000073150, ENSG00000179869, ENSG00000092096, ENSG00000121743, ENSG00000169026, ENSG00000259803, ENSG00000165449, ENSG00000163328, ENSG00000141338, ENSG00000162735, ENSG00000006071, ENSG00000104044, ENSG0000…	1742	244	16792	1.65926	0.996656	0.219114	0.218275
GOTERM_BP_DIRECT	GO:0001525~angiogenesis	39	1.75834	0.00145921	ENSG00000161638, ENSG00000131845, ENSG00000105538, ENSG00000166292, ENSG00000187091, ENSG00000156427, ENSG00000139567, ENSG00000178878, ENSG00000064989, ENSG00000138798, ENSG00000171812, ENSG00000161381, ENSG00000138792, ENSG00000079385, ENSG00000172889, ENSG00000165025, ENSG00000182580, ENSG00000087245, ENSG00000255346, ENSG00000184304, ENSG00000106025, ENSG00000239697, ENSG00000123342, ENSG0000…	1742	223	16792	1.68583	0.998465	0.22961	0.228731
GOTERM_BP_DIRECT	GO:0086010~membrane depolarization during action potential	10	0.450857	0.00150072	ENSG00000148408, ENSG00000153253, ENSG00000175294, ENSG00000141837, ENSG00000136531, ENSG00000055118, ENSG00000081248, ENSG00000183873, ENSG00000196876, ENSG00000007314	1742	28	16792	3.44268	0.998724	0.22961	0.228731
GOTERM_BP_DIRECT	GO:0019228~neuronal action potential	10	0.450857	0.00150072	ENSG00000164850, ENSG00000153253, ENSG00000105357, ENSG00000177301, ENSG00000135124, ENSG00000136531, ENSG00000183873, ENSG00000196876, ENSG00000135643, ENSG00000007314	1742	28	16792	3.44268	0.998724	0.22961	0.228731
GOTERM_BP_DIRECT	GO:0022617~extracellular matrix disassembly	18	0.811542	0.00170198	ENSG00000095587, ENSG00000156103, ENSG00000099953, ENSG00000132692, ENSG00000038295, ENSG00000116962, ENSG00000175899, ENSG00000167751, ENSG00000166147, ENSG00000166670, ENSG00000169035, ENSG00000166033, ENSG00000087245, ENSG00000167749, ENSG00000106991, ENSG00000143387, ENSG00000102265, ENSG00000123342	1742	76	16792	2.28304	0.999478	0.251722	0.250758
GOTERM_BP_DIRECT	GO:0071625~vocalization behavior	7	0.3156	0.0017721	ENSG00000105357, ENSG00000165246, ENSG00000132535, ENSG00000161681, ENSG00000102359, ENSG00000196338, ENSG00000110076	1742	14	16792	4.81975	0.999618	0.252857	0.251888
GOTERM_BP_DIRECT	GO:0002576~platelet degranulation	22	0.991885	0.00182363	ENSG00000104112, ENSG00000108679, ENSG00000135218, ENSG00000149131, ENSG00000110799, ENSG00000105329, ENSG00000077522, ENSG00000197249, ENSG00000136854, ENSG00000005961, ENSG00000175899, ENSG00000138798, ENSG00000143369, ENSG00000250722, ENSG00000096070, ENSG00000185010, ENSG00000116260, ENSG00000084234, ENSG00000183087, ENSG00000184500, ENSG00000259207, ENSG00000102265	1742	103	16792	2.05892	0.999696	0.252857	0.251888
GOTERM_BP_DIRECT	GO:0045071~negative regulation of viral genome replication	12	0.541028	0.00194219	ENSG00000178685, ENSG00000172183, ENSG00000142089, ENSG00000187608, ENSG00000130303, ENSG00000128394, ENSG00000135828, ENSG00000239713, ENSG00000185885, ENSG00000185745, ENSG00000163565, ENSG00000157601	1742	40	16792	2.89185	0.999821	0.258169	0.257179
GOTERM_BP_DIRECT	GO:0030203~glycosaminoglycan metabolic process	10	0.450857	0.0019783	ENSG00000109956, ENSG00000213420, ENSG00000162512, ENSG00000114646, ENSG00000147257, ENSG00000132692, ENSG00000135677, ENSG00000130287, ENSG00000169439, ENSG00000076716	1742	29	16792	3.32396	0.999847	0.258169	0.257179
GOTERM_BP_DIRECT	GO:0070588~calcium ion transmembrane transport	24	1.08206	0.00237478	ENSG00000175294, ENSG00000141837, ENSG00000118160, ENSG00000110881, ENSG00000119121, ENSG00000081248, ENSG00000074370, ENSG00000153898, ENSG00000007402, ENSG00000111199, ENSG00000170456, ENSG00000148408, ENSG00000175938, ENSG00000185052, ENSG00000116032, ENSG00000183087, ENSG00000157087, ENSG00000130529, ENSG00000186642, ENSG00000187688, ENSG00000058668, ENSG00000055732, ENSG00000075429, ENSG0000…	1742	119	16792	1.9441	0.999974	0.301054	0.299901
GOTERM_BP_DIRECT	GO:0071805~potassium ion transmembrane transport	24	1.08206	0.00296522	ENSG00000026559, ENSG00000105642, ENSG00000124140, ENSG00000177301, ENSG00000053918, ENSG00000135740, ENSG00000171126, ENSG00000158445, ENSG00000135643, ENSG00000131398, ENSG00000140199, ENSG00000143603, ENSG00000123700, ENSG00000127419, ENSG00000115041, ENSG00000215262, ENSG00000055118, ENSG00000181804, ENSG00000006071, ENSG00000072954, ENSG00000102057, ENSG00000276289, ENSG00000129159, ENSG0000…	1742	121	16792	1.91197	0.999998	0.363652	0.362258
GOTERM_BP_DIRECT	GO:0007165~signal transduction	150	6.76285	0.00305702	ENSG00000148082, ENSG00000175344, ENSG00000129682, ENSG00000169583, ENSG00000170175, ENSG00000171388, ENSG00000137101, ENSG00000135447, ENSG00000175868, ENSG00000156427, ENSG00000138798, ENSG00000117971, ENSG00000100628, ENSG00000141574, ENSG00000137462, ENSG00000134470, ENSG00000187730, ENSG00000134072, ENSG00000102524, ENSG00000186642, ENSG00000123104, ENSG00000147434, ENSG00000165821, ENSG0000…	1742	1161	16792	1.24541	0.999999	0.363652	0.362258
GOTERM_BP_DIRECT	GO:0030913~paranodal junction assembly	5	0.225428	0.00311444	ENSG00000082397, ENSG00000174607, ENSG00000145362, ENSG00000163531, ENSG00000108797	1742	7	16792	6.88535	0.999999	0.363652	0.362258
GOTERM_BP_DIRECT	GO:0034220~ion transmembrane transport	36	1.62308	0.00319782	ENSG00000071553, ENSG00000105675, ENSG00000213760, ENSG00000151572, ENSG00000132535, ENSG00000129244, ENSG00000175344, ENSG00000137726, ENSG00000178033, ENSG00000109738, ENSG00000105737, ENSG00000135124, ENSG00000110881, ENSG00000075673, ENSG00000171365, ENSG00000119782, ENSG00000198626, ENSG00000058063, ENSG00000081087, ENSG00000101974, ENSG00000058668, ENSG00000197043, ENSG00000073464, ENSG0000…	1742	210	16792	1.65248	0.999999	0.363814	0.36242
GOTERM_BP_DIRECT	GO:0007274~neuromuscular synaptic transmission	9	0.405771	0.00371014	ENSG00000197948, ENSG00000185482, ENSG00000141837, ENSG00000244405, ENSG00000101204, ENSG00000105649, ENSG00000170175, ENSG00000136854, ENSG00000147434	1742	26	16792	3.33675	1	0.411548	0.409971
GOTERM_BP_DIRECT	GO:0045921~positive regulation of exocytosis	8	0.360685	0.00399077	ENSG00000163032, ENSG00000102362, ENSG00000071553, ENSG00000184381, ENSG00000129472, ENSG00000001626, ENSG00000105649, ENSG00000081803	1742	21	16792	3.67219	1	0.423642	0.422019
GOTERM_BP_DIRECT	GO:0003253~cardiac neural crest cell migration involved in outflow tract morphogenesis	4	0.180343	0.00410562	ENSG00000164107, ENSG00000164093, ENSG00000122691, ENSG00000110195	1742	4	16792	9.63949	1	0.423642	0.422019
GOTERM_BP_DIRECT	GO:0002175~protein localization to paranode region of axon	4	0.180343	0.00410562	ENSG00000082397, ENSG00000174607, ENSG00000163531, ENSG00000108797	1742	4	16792	9.63949	1	0.423642	0.422019
GOTERM_BP_DIRECT	GO:0043547~positive regulation of GTPase activity	79	3.56177	0.0050472	ENSG00000149294, ENSG00000148082, ENSG00000132535, ENSG00000006638, ENSG00000136895, ENSG00000076344, ENSG00000105639, ENSG00000175984, ENSG00000138675, ENSG00000156427, ENSG00000170456, ENSG00000138798, ENSG00000088538, ENSG00000089820, ENSG00000174808, ENSG00000085741, ENSG00000142669, ENSG00000126217, ENSG00000120278, ENSG00000088280, ENSG00000100092, ENSG00000136828, ENSG00000077522, ENSG0000…	1742	565	16792	1.34782	1	0.47879	0.476955
GOTERM_BP_DIRECT	GO:0009268~response to pH	6	0.270514	0.00505064	ENSG00000122986, ENSG00000110881, ENSG00000121361, ENSG00000100299, ENSG00000006071, ENSG00000145730	1742	12	16792	4.81975	1	0.47879	0.476955
GOTERM_BP_DIRECT	GO:0001764~neuron migration	21	0.946799	0.00523401	ENSG00000150471, ENSG00000182636, ENSG00000065320, ENSG00000162946, ENSG00000129682, ENSG00000171450, ENSG00000173376, ENSG00000164093, ENSG00000134121, ENSG00000176749, ENSG00000116141, ENSG00000184144, ENSG00000183087, ENSG00000104290, ENSG00000133083, ENSG00000163623, ENSG00000152092, ENSG00000122691, ENSG00000010810, ENSG00000186868, ENSG00000107485	1742	105	16792	1.9279	1	0.47879	0.476955
GOTERM_BP_DIRECT	GO:0061337~cardiac conduction	12	0.541028	0.00526325	ENSG00000053918, ENSG00000123700, ENSG00000115041, ENSG00000160460, ENSG00000184185, ENSG00000130529, ENSG00000055118, ENSG00000081248, ENSG00000183873, ENSG00000102057, ENSG00000075429, ENSG00000007402	1742	45	16792	2.57053	1	0.47879	0.476955
GOTERM_BP_DIRECT	GO:0007223~Wnt signaling pathway, calcium modulating pathway	11	0.495942	0.00533468	ENSG00000174804, ENSG00000087258, ENSG00000155363, ENSG00000085741, ENSG00000104290, ENSG00000078687, ENSG00000186469, ENSG00000131196, ENSG00000087095, ENSG00000169071, ENSG00000185527	1742	39	16792	2.71883	1	0.47879	0.476955
GOTERM_BP_DIRECT	GO:0060999~positive regulation of dendritic spine development	8	0.360685	0.00533673	ENSG00000107864, ENSG00000130203, ENSG00000107954, ENSG00000204060, ENSG00000101040, ENSG00000161681, ENSG00000099864, ENSG00000134072	1742	22	16792	3.50527	1	0.47879	0.476955
GOTERM_BP_DIRECT	GO:0060307~regulation of ventricular cardiac muscle cell membrane repolarization	7	0.3156	0.00555994	ENSG00000198929, ENSG00000053918, ENSG00000177098, ENSG00000055118, ENSG00000145362, ENSG00000101400, ENSG00000183873	1742	17	16792	3.9692	1	0.47879	0.476955
GOTERM_BP_DIRECT	GO:0070542~response to fatty acid	7	0.3156	0.00555994	ENSG00000118523, ENSG00000010310, ENSG00000135218, ENSG00000137462, ENSG00000117305, ENSG00000130707, ENSG00000148218	1742	17	16792	3.9692	1	0.47879	0.476955
GOTERM_BP_DIRECT	GO:0090037~positive regulation of protein kinase C signaling	5	0.225428	0.00571914	ENSG00000258839, ENSG00000184381, ENSG00000085741, ENSG00000101017, ENSG00000037280	1742	8	16792	6.02468	1	0.47879	0.476955
GOTERM_BP_DIRECT	GO:0016188~synaptic vesicle maturation	5	0.225428	0.00571914	ENSG00000102383, ENSG00000132535, ENSG00000105649, ENSG00000102003, ENSG00000136854	1742	8	16792	6.02468	1	0.47879	0.476955
GOTERM_BP_DIRECT	GO:0042552~myelination	12	0.541028	0.00628311	ENSG00000181754, ENSG00000122591, ENSG00000166086, ENSG00000047597, ENSG00000105329, ENSG00000186496, ENSG00000136531, ENSG00000176402, ENSG00000163531, ENSG00000196876, ENSG00000103740, ENSG00000166886	1742	46	16792	2.51465	1	0.516262	0.514284
GOTERM_BP_DIRECT	GO:0006906~vesicle fusion	14	0.631199	0.00652186	ENSG00000102362, ENSG00000135636, ENSG00000213023, ENSG00000220205, ENSG00000181031, ENSG00000117758, ENSG00000139973, ENSG00000170743, ENSG00000149927, ENSG00000011347, ENSG00000143469, ENSG00000183186, ENSG00000143858, ENSG00000132718	1742	59	16792	2.28734	1	0.526137	0.524121
GOTERM_BP_DIRECT	GO:0007596~blood coagulation	31	1.39766	0.00823682	ENSG00000104368, ENSG00000001561, ENSG00000135124, ENSG00000135365, ENSG00000111252, ENSG00000005249, ENSG00000188488, ENSG00000185010, ENSG00000123405, ENSG00000278828, ENSG00000125347, ENSG00000145431, ENSG00000126218, ENSG00000184500, ENSG00000259207, ENSG00000169946, ENSG00000013016, ENSG00000159307, ENSG00000099957, ENSG00000135218, ENSG00000130700, ENSG00000015285, ENSG00000110799, ENSG0000…	1742	184	16792	1.62405	1	0.652621	0.650121
GOTERM_BP_DIRECT	GO:0006024~glycosaminoglycan biosynthetic process	11	0.495942	0.00927697	ENSG00000162694, ENSG00000213420, ENSG00000153936, ENSG00000162512, ENSG00000015532, ENSG00000147257, ENSG00000138604, ENSG00000171004, ENSG00000169439, ENSG00000158008, ENSG00000076716	1742	42	16792	2.52463	1	0.70723	0.70452
GOTERM_BP_DIRECT	GO:0035095~behavioral response to nicotine	5	0.225428	0.00945537	ENSG00000117971, ENSG00000166664, ENSG00000175344, ENSG00000101204, ENSG00000170175	1742	9	16792	5.35527	1	0.70723	0.70452
GOTERM_BP_DIRECT	GO:0034123~positive regulation of toll-like receptor signaling pathway	4	0.180343	0.00947157	ENSG00000164342, ENSG00000137462, ENSG00000187554, ENSG00000155629	1742	5	16792	7.7116	1	0.70723	0.70452
GOTERM_BP_DIRECT	GO:0071773~cellular response to BMP stimulus	9	0.405771	0.00956362	ENSG00000166145, ENSG00000163909, ENSG00000130700, ENSG00000136378, ENSG00000166292, ENSG00000101144, ENSG00000107485, ENSG00000120693, ENSG00000139567	1742	30	16792	2.89185	1	0.70723	0.70452
GOTERM_BP_DIRECT	GO:0007613~memory	14	0.631199	0.010004	ENSG00000161638, ENSG00000113749, ENSG00000204060, ENSG00000077943, ENSG00000175344, ENSG00000129682, ENSG00000118160, ENSG00000110881, ENSG00000064687, ENSG00000105409, ENSG00000154118, ENSG00000166664, ENSG00000184381, ENSG00000101349	1742	62	16792	2.17666	1	0.727668	0.72488
GOTERM_BP_DIRECT	GO:1903779~regulation of cardiac conduction	13	0.586114	0.0109927	ENSG00000129244, ENSG00000137726, ENSG00000118160, ENSG00000150995, ENSG00000105409, ENSG00000119782, ENSG00000074370, ENSG00000198626, ENSG00000157087, ENSG00000123104, ENSG00000058668, ENSG00000221946, ENSG00000013016	1742	56	16792	2.23774	1	0.774197	0.771231
GOTERM_BP_DIRECT	GO:0021766~hippocampus development	13	0.586114	0.0109927	ENSG00000129682, ENSG00000171450, ENSG00000115844, ENSG00000132692, ENSG00000176749, ENSG00000132510, ENSG00000084676, ENSG00000145242, ENSG00000130827, ENSG00000106571, ENSG00000058668, ENSG00000277586, ENSG00000144355	1742	56	16792	2.23774	1	0.774197	0.771231
GOTERM_BP_DIRECT	GO:0030206~chondroitin sulfate biosynthetic process	8	0.360685	0.0114151	ENSG00000033100, ENSG00000123989, ENSG00000114646, ENSG00000015532, ENSG00000132692, ENSG00000198108, ENSG00000111817, ENSG00000130287	1742	25	16792	3.08464	1	0.791391	0.788359
GOTERM_BP_DIRECT	GO:0030574~collagen catabolic process	14	0.631199	0.0130321	ENSG00000156103, ENSG00000099953, ENSG00000138316, ENSG00000171812, ENSG00000142156, ENSG00000011028, ENSG00000188153, ENSG00000166670, ENSG00000142173, ENSG00000204248, ENSG00000156140, ENSG00000087245, ENSG00000143387, ENSG00000123342	1742	64	16792	2.10864	1	0.889594	0.886186
GOTERM_BP_DIRECT	GO:0035556~intracellular signal transduction	57	2.56988	0.0140019	ENSG00000135605, ENSG00000076344, ENSG00000105639, ENSG00000187091, ENSG00000135447, ENSG00000100628, ENSG00000165025, ENSG00000120833, ENSG00000163328, ENSG00000100784, ENSG00000126217, ENSG00000184304, ENSG00000167207, ENSG00000185634, ENSG00000152495, ENSG00000154310, ENSG00000126583, ENSG00000114737, ENSG00000136828, ENSG00000111344, ENSG00000131370, ENSG00000196632, ENSG00000137878, ENSG0000…	1742	403	16792	1.3634	1	0.906348	0.902876
GOTERM_BP_DIRECT	GO:0017157~regulation of exocytosis	8	0.360685	0.0142538	ENSG00000173805, ENSG00000220205, ENSG00000168993, ENSG00000181031, ENSG00000168481, ENSG00000091428, ENSG00000073969, ENSG00000167964	1742	26	16792	2.966	1	0.906348	0.902876
GOTERM_BP_DIRECT	GO:0006874~cellular calcium ion homeostasis	18	0.811542	0.0142774	ENSG00000130203, ENSG00000175344, ENSG00000111424, ENSG00000118160, ENSG00000047597, ENSG00000105329, ENSG00000074370, ENSG00000198626, ENSG00000175868, ENSG00000111199, ENSG00000143028, ENSG00000166664, ENSG00000185052, ENSG00000170927, ENSG00000101017, ENSG00000145362, ENSG00000058668, ENSG00000166501	1742	93	16792	1.86571	1	0.906348	0.902876
GOTERM_BP_DIRECT	GO:0061564~axon development	5	0.225428	0.0144797	ENSG00000104722, ENSG00000172020, ENSG00000168939, ENSG00000123560, ENSG00000277586	1742	10	16792	4.81975	1	0.906348	0.902876
GOTERM_BP_DIRECT	GO:0086005~ventricular cardiac muscle cell action potential	6	0.270514	0.0147075	ENSG00000053918, ENSG00000055118, ENSG00000145362, ENSG00000101400, ENSG00000183873, ENSG00000198626	1742	15	16792	3.8558	1	0.906348	0.902876
GOTERM_BP_DIRECT	GO:1901381~positive regulation of potassium ion transmembrane transport	6	0.270514	0.0147075	ENSG00000181754, ENSG00000198929, ENSG00000053918, ENSG00000123700, ENSG00000055118, ENSG00000129159	1742	15	16792	3.8558	1	0.906348	0.902876
GOTERM_BP_DIRECT	GO:0042953~lipoprotein transport	6	0.270514	0.0147075	ENSG00000107611, ENSG00000135218, ENSG00000081479, ENSG00000123384, ENSG00000166501, ENSG00000109103	1742	15	16792	3.8558	1	0.906348	0.902876
GOTERM_BP_DIRECT	GO:0043524~negative regulation of neuron apoptotic process	23	1.03697	0.0169108	ENSG00000132688, ENSG00000135439, ENSG00000074317, ENSG00000130203, ENSG00000126583, ENSG00000132821, ENSG00000154153, ENSG00000141837, ENSG00000198400, ENSG00000173376, ENSG00000134121, ENSG00000110492, ENSG00000157764, ENSG00000174405, ENSG00000136854, ENSG00000122756, ENSG00000225950, ENSG00000188763, ENSG00000102879, ENSG00000123384, ENSG00000010810, ENSG00000277586, ENSG00000144355	1742	132	16792	1.67961	1	0.987805	0.98402
GOTERM_BP_DIRECT	GO:0001676~long-chain fatty acid metabolic process	7	0.3156	0.0170012	ENSG00000177465, ENSG00000164398, ENSG00000130304, ENSG00000145730, ENSG00000103740, ENSG00000113396, ENSG00000143554	1742	21	16792	3.21316	1	0.987805	0.98402
GOTERM_BP_DIRECT	GO:0050808~synapse organization	9	0.405771	0.0171698	ENSG00000155961, ENSG00000074317, ENSG00000165246, ENSG00000169992, ENSG00000157087, ENSG00000173267, ENSG00000077264, ENSG00000163531, ENSG00000196338	1742	33	16792	2.62895	1	0.987805	0.98402
GOTERM_BP_DIRECT	GO:0009143~nucleoside triphosphate catabolic process	4	0.180343	0.0174889	ENSG00000197594, ENSG00000172594, ENSG00000168032, ENSG00000154269	1742	6	16792	6.42633	1	0.987805	0.98402
GOTERM_BP_DIRECT	GO:2000667~positive regulation of interleukin-13 secretion	4	0.180343	0.0174889	ENSG00000177663, ENSG00000122133, ENSG00000107485, ENSG00000067606	1742	6	16792	6.42633	1	0.987805	0.98402
GOTERM_BP_DIRECT	GO:0001656~metanephros development	8	0.360685	0.0175625	ENSG00000166147, ENSG00000077943, ENSG00000167034, ENSG00000103811, ENSG00000123388, ENSG00000106571, ENSG00000135414, ENSG00000101144	1742	27	16792	2.85615	1	0.987805	0.98402
GOTERM_BP_DIRECT	GO:0050885~neuromuscular process controlling balance	11	0.495942	0.0175877	ENSG00000132535, ENSG00000166340, ENSG00000161681, ENSG00000169992, ENSG00000141837, ENSG00000157087, ENSG00000171298, ENSG00000108797, ENSG00000154118, ENSG00000277586, ENSG00000092051	1742	46	16792	2.3051	1	0.987805	0.98402
GOTERM_BP_DIRECT	GO:0050796~regulation of insulin secretion	14	0.631199	0.0188368	ENSG00000106633, ENSG00000141837, ENSG00000150995, ENSG00000158445, ENSG00000170743, ENSG00000007402, ENSG00000003147, ENSG00000010310, ENSG00000011347, ENSG00000163623, ENSG00000123104, ENSG00000007171, ENSG00000006071, ENSG00000091428	1742	67	16792	2.01422	1	1	0.996393
GOTERM_BP_DIRECT	GO:0007169~transmembrane receptor protein tyrosine kinase signaling pathway	18	0.811542	0.0192115	ENSG00000157404, ENSG00000153563, ENSG00000135605, ENSG00000074966, ENSG00000148082, ENSG00000198400, ENSG00000076641, ENSG00000115325, ENSG00000037280, ENSG00000169071, ENSG00000165025, ENSG00000225950, ENSG00000101336, ENSG00000129946, ENSG00000060140, ENSG00000010810, ENSG00000185634, ENSG00000101134	1742	96	16792	1.80741	1	1	0.996393
GOTERM_BP_DIRECT	GO:0007158~neuron cell-cell adhesion	6	0.270514	0.0196022	ENSG00000165246, ENSG00000169992, ENSG00000152092, ENSG00000176749, ENSG00000196338, ENSG00000110076	1742	16	16792	3.61481	1	1	0.996393
GOTERM_BP_DIRECT	GO:0045956~positive regulation of calcium ion-dependent exocytosis	6	0.270514	0.0196022	ENSG00000011347, ENSG00000198794, ENSG00000171450, ENSG00000158445, ENSG00000136854, ENSG00000170743	1742	16	16792	3.61481	1	1	0.996393
GOTERM_BP_DIRECT	GO:0048168~regulation of neuronal synaptic plasticity	6	0.270514	0.0196022	ENSG00000130203, ENSG00000184144, ENSG00000198576, ENSG00000020129, ENSG00000102003, ENSG00000154118	1742	16	16792	3.61481	1	1	0.996393
GOTERM_BP_DIRECT	GO:0009967~positive regulation of signal transduction	13	0.586114	0.0212151	ENSG00000150054, ENSG00000138606, ENSG00000076641, ENSG00000095370, ENSG00000111252, ENSG00000169291, ENSG00000120833, ENSG00000089820, ENSG00000131171, ENSG00000095637, ENSG00000121653, ENSG00000107485, ENSG00000108797	1742	61	16792	2.05432	1	1	0.996393
GOTERM_BP_DIRECT	GO:0045332~phospholipid translocation	7	0.3156	0.0213753	ENSG00000005471, ENSG00000132932, ENSG00000124406, ENSG00000101974, ENSG00000064687, ENSG00000145246, ENSG00000058063	1742	22	16792	3.06711	1	1	0.996393
GOTERM_BP_DIRECT	GO:0010107~potassium ion import	8	0.360685	0.0213764	ENSG00000140199, ENSG00000105675, ENSG00000129244, ENSG00000123700, ENSG00000184185, ENSG00000075673, ENSG00000121361, ENSG00000105409	1742	28	16792	2.75414	1	1	0.996393
GOTERM_BP_DIRECT	GO:0042475~odontogenesis of dentin-containing tooth	12	0.541028	0.023844	ENSG00000163132, ENSG00000158813, ENSG00000064195, ENSG00000184058, ENSG00000164107, ENSG00000115844, ENSG00000106571, ENSG00000164093, ENSG00000183873, ENSG00000067836, ENSG00000101144, ENSG00000144355	1742	55	16792	2.10316	1	1	0.996393
GOTERM_BP_DIRECT	GO:0051965~positive regulation of synapse assembly	13	0.586114	0.0239057	ENSG00000150471, ENSG00000181754, ENSG00000198400, ENSG00000179542, ENSG00000181790, ENSG00000196338, ENSG00000072071, ENSG00000186340, ENSG00000121753, ENSG00000182580, ENSG00000169992, ENSG00000131409, ENSG00000102359	1742	62	16792	2.02118	1	1	0.996393
GOTERM_BP_DIRECT	GO:0048565~digestive tract development	9	0.405771	0.0241935	ENSG00000157404, ENSG00000113749, ENSG00000110148, ENSG00000104447, ENSG00000105329, ENSG00000166341, ENSG00000052850, ENSG00000145431, ENSG00000107485	1742	35	16792	2.47873	1	1	0.996393
GOTERM_BP_DIRECT	GO:0008152~metabolic process	27	1.21731	0.0244612	ENSG00000213366, ENSG00000156006, ENSG00000181523, ENSG00000105499, ENSG00000111058, ENSG00000223591, ENSG00000174607, ENSG00000083123, ENSG00000141012, ENSG00000164398, ENSG00000060982, ENSG00000083720, ENSG00000186642, ENSG00000109472, ENSG00000167107, ENSG00000135838, ENSG00000112796, ENSG00000170266, ENSG00000026652, ENSG00000117643, ENSG00000134202, ENSG00000170899, ENSG00000100299, ENSG0000…	1742	168	16792	1.5492	1	1	0.996393
GOTERM_BP_DIRECT	GO:0031589~cell-substrate adhesion	6	0.270514	0.0254531	ENSG00000161638, ENSG00000102879, ENSG00000110799, ENSG00000183087, ENSG00000259207, ENSG00000167614	1742	17	16792	3.40217	1	1	0.996393
GOTERM_BP_DIRECT	GO:0015012~heparan sulfate proteoglycan biosynthetic process	6	0.270514	0.0254531	ENSG00000162694, ENSG00000162738, ENSG00000015532, ENSG00000138604, ENSG00000111817, ENSG00000158008	1742	17	16792	3.40217	1	1	0.996393
GOTERM_BP_DIRECT	GO:0043651~linoleic acid metabolic process	6	0.270514	0.0254531	ENSG00000179148, ENSG00000213366, ENSG00000134716, ENSG00000101986, ENSG00000119915, ENSG00000179593	1742	17	16792	3.40217	1	1	0.996393
GOTERM_BP_DIRECT	GO:0007166~cell surface receptor signaling pathway	40	1.80343	0.0255922	ENSG00000177663, ENSG00000197471, ENSG00000110148, ENSG00000215788, ENSG00000135144, ENSG00000113594, ENSG00000111452, ENSG00000064989, ENSG00000154589, ENSG00000117114, ENSG00000231738, ENSG00000169621, ENSG00000120217, ENSG00000157570, ENSG00000169860, ENSG00000106025, ENSG00000153563, ENSG00000150471, ENSG00000101680, ENSG00000102195, ENSG00000135218, ENSG00000105668, ENSG00000114812, ENSG0000…	1742	274	16792	1.40723	1	1	0.996393
GOTERM_BP_DIRECT	GO:0042113~B cell activation	8	0.360685	0.0257285	ENSG00000161405, ENSG00000166664, ENSG00000130303, ENSG00000175344, ENSG00000086730, ENSG00000101204, ENSG00000101017, ENSG00000166501	1742	29	16792	2.65917	1	1	0.996393
GOTERM_BP_DIRECT	GO:0045599~negative regulation of fat cell differentiation	10	0.450857	0.0258659	ENSG00000071575, ENSG00000149926, ENSG00000164850, ENSG00000197594, ENSG00000069667, ENSG00000099953, ENSG00000105329, ENSG00000068903, ENSG00000107485, ENSG00000169946	1742	42	16792	2.29512	1	1	0.996393
GOTERM_BP_DIRECT	GO:0019885~antigen processing and presentation of endogenous peptide antigen via MHC class I	4	0.180343	0.0282698	ENSG00000206503, ENSG00000204267, ENSG00000164308, ENSG00000166710	1742	7	16792	5.50828	1	1	0.996393
GOTERM_BP_DIRECT	GO:0002481~antigen processing and presentation of exogenous protein antigen via MHC class Ib, TAP-dependent	4	0.180343	0.0282698	ENSG00000005471, ENSG00000150967, ENSG00000204267, ENSG00000166710	1742	7	16792	5.50828	1	1	0.996393
GOTERM_BP_DIRECT	GO:2000121~regulation of removal of superoxide radicals	4	0.180343	0.0282698	ENSG00000135218, ENSG00000131979, ENSG00000140092, ENSG00000101144	1742	7	16792	5.50828	1	1	0.996393
GOTERM_BP_DIRECT	GO:0050798~activated T cell proliferation	4	0.180343	0.0282698	ENSG00000026950, ENSG00000010810, ENSG00000182568, ENSG00000106123	1742	7	16792	5.50828	1	1	0.996393
GOTERM_BP_DIRECT	GO:0014066~regulation of phosphatidylinositol 3-kinase signaling	15	0.676285	0.0285	ENSG00000157404, ENSG00000109458, ENSG00000068971, ENSG00000134853, ENSG00000138675, ENSG00000156427, ENSG00000158458, ENSG00000138798, ENSG00000079385, ENSG00000169752, ENSG00000113070, ENSG00000174808, ENSG00000101445, ENSG00000107242, ENSG00000010810	1742	78	16792	1.85375	1	1	0.996393
GOTERM_BP_DIRECT	GO:0030007~cellular potassium ion homeostasis	5	0.225428	0.0288462	ENSG00000105675, ENSG00000129244, ENSG00000123700, ENSG00000075673, ENSG00000105409	1742	12	16792	4.01646	1	1	0.996393
GOTERM_BP_DIRECT	GO:0042340~keratan sulfate catabolic process	5	0.225428	0.0288462	ENSG00000141012, ENSG00000188783, ENSG00000122176, ENSG00000170266, ENSG00000135677	1742	12	16792	4.01646	1	1	0.996393
GOTERM_BP_DIRECT	GO:0097190~apoptotic signaling pathway	14	0.631199	0.0293567	ENSG00000136869, ENSG00000197471, ENSG00000197043, ENSG00000165949, ENSG00000215788, ENSG00000135124, ENSG00000064300, ENSG00000154589, ENSG00000170458, ENSG00000164342, ENSG00000213190, ENSG00000101017, ENSG00000239697, ENSG00000165943	1742	71	16792	1.90075	1	1	0.996393
GOTERM_BP_DIRECT	GO:0060312~regulation of blood vessel remodeling	3	0.135257	0.0300066	ENSG00000079385, ENSG00000105329, ENSG00000037280	1742	3	16792	9.63949	1	1	0.996393
GOTERM_BP_DIRECT	GO:0061092~positive regulation of phospholipid translocation	3	0.135257	0.0300066	ENSG00000005471, ENSG00000132932, ENSG00000124406	1742	3	16792	9.63949	1	1	0.996393
GOTERM_BP_DIRECT	GO:0031652~positive regulation of heat generation	3	0.135257	0.0300066	ENSG00000130304, ENSG00000183044, ENSG00000171388	1742	3	16792	9.63949	1	1	0.996393
GOTERM_BP_DIRECT	GO:1902083~negative regulation of peptidyl-cysteine S-nitrosylation	3	0.135257	0.0300066	ENSG00000101400, ENSG00000058668, ENSG00000198947	1742	3	16792	9.63949	1	1	0.996393
GOTERM_BP_DIRECT	GO:0002486~antigen processing and presentation of endogenous peptide antigen via MHC class I via ER pathway, TAP-independent	3	0.135257	0.0300066	ENSG00000204525, ENSG00000206503, ENSG00000234745	1742	3	16792	9.63949	1	1	0.996393
GOTERM_BP_DIRECT	GO:0033159~negative regulation of protein import into nucleus, translocation	3	0.135257	0.0300066	ENSG00000178685, ENSG00000183087, ENSG00000186642	1742	3	16792	9.63949	1	1	0.996393
GOTERM_BP_DIRECT	GO:0046068~cGMP metabolic process	3	0.135257	0.0300066	ENSG00000160191, ENSG00000069667, ENSG00000157087	1742	3	16792	9.63949	1	1	0.996393
GOTERM_BP_DIRECT	GO:0031630~regulation of synaptic vesicle fusion to presynaptic membrane	3	0.135257	0.0300066	ENSG00000105737, ENSG00000105649, ENSG00000136854	1742	3	16792	9.63949	1	1	0.996393
GOTERM_BP_DIRECT	GO:0006955~immune response	57	2.56988	0.030309	ENSG00000049249, ENSG00000179344, ENSG00000140835, ENSG00000171388, ENSG00000196126, ENSG00000198502, ENSG00000204592, ENSG00000141574, ENSG00000232629, ENSG00000137462, ENSG00000102524, ENSG00000130508, ENSG00000166710, ENSG00000239697, ENSG00000136869, ENSG00000135218, ENSG00000015285, ENSG00000114812, ENSG00000241106, ENSG00000159403, ENSG00000007312, ENSG00000153029, ENSG00000117322, ENSG0000…	1742	421	16792	1.30511	1	1	0.996393
GOTERM_BP_DIRECT	GO:0007157~heterophilic cell-cell adhesion via plasma membrane cell adhesion molecules	11	0.495942	0.0304001	ENSG00000181754, ENSG00000161638, ENSG00000013725, ENSG00000105767, ENSG00000009694, ENSG00000166341, ENSG00000162706, ENSG00000181847, ENSG00000090339, ENSG00000244486, ENSG00000072071	1742	50	16792	2.12069	1	1	0.996393
GOTERM_BP_DIRECT	GO:0046854~phosphatidylinositol phosphorylation	17	0.766456	0.0316986	ENSG00000157404, ENSG00000109458, ENSG00000122591, ENSG00000141506, ENSG00000168890, ENSG00000134853, ENSG00000138675, ENSG00000156427, ENSG00000158458, ENSG00000138798, ENSG00000167103, ENSG00000169752, ENSG00000113070, ENSG00000174808, ENSG00000107242, ENSG00000165914, ENSG00000010810	1742	94	16792	1.74331	1	1	0.996393
GOTERM_BP_DIRECT	GO:0016477~cell migration	27	1.21731	0.0317865	ENSG00000106004, ENSG00000105639, ENSG00000159753, ENSG00000138792, ENSG00000079385, ENSG00000138496, ENSG00000173517, ENSG00000182580, ENSG00000007384, ENSG00000162512, ENSG00000060140, ENSG00000259207, ENSG00000088280, ENSG00000156299, ENSG00000198576, ENSG00000105329, ENSG00000112655, ENSG00000110492, ENSG00000067606, ENSG00000118523, ENSG00000161791, ENSG00000101349, ENSG00000183087, ENSG0000…	1742	172	16792	1.51318	1	1	0.996393
GOTERM_BP_DIRECT	GO:0030010~establishment of cell polarity	7	0.3156	0.0322642	ENSG00000150054, ENSG00000007047, ENSG00000116141, ENSG00000166086, ENSG00000111962, ENSG00000160469, ENSG00000067606	1742	24	16792	2.81152	1	1	0.996393
GOTERM_BP_DIRECT	GO:0051602~response to electrical stimulus	7	0.3156	0.0322642	ENSG00000170458, ENSG00000162946, ENSG00000198400, ENSG00000104290, ENSG00000105649, ENSG00000101210, ENSG00000189171	1742	24	16792	2.81152	1	1	0.996393
GOTERM_BP_DIRECT	GO:0090102~cochlea development	7	0.3156	0.0322642	ENSG00000166341, ENSG00000099954, ENSG00000157087, ENSG00000075891, ENSG00000107485, ENSG00000105991, ENSG00000112320	1742	24	16792	2.81152	1	1	0.996393
GOTERM_BP_DIRECT	GO:0000165~MAPK cascade	38	1.71326	0.0322751	ENSG00000092010, ENSG00000149294, ENSG00000148082, ENSG00000132535, ENSG00000129682, ENSG00000105639, ENSG00000181085, ENSG00000138675, ENSG00000134853, ENSG00000156427, ENSG00000185291, ENSG00000138798, ENSG00000113070, ENSG00000174808, ENSG00000129946, ENSG00000101134, ENSG00000157404, ENSG00000105329, ENSG00000077522, ENSG00000204264, ENSG00000111344, ENSG00000137877, ENSG00000139318, ENSG0000…	1742	262	16792	1.39809	1	1	0.996393
GOTERM_BP_DIRECT	GO:0007597~blood coagulation, intrinsic pathway	6	0.270514	0.0323125	ENSG00000137509, ENSG00000185010, ENSG00000149131, ENSG00000110799, ENSG00000126218, ENSG00000175899	1742	18	16792	3.21316	1	1	0.996393
GOTERM_BP_DIRECT	GO:0010977~negative regulation of neuron projection development	10	0.450857	0.0341399	ENSG00000119866, ENSG00000134470, ENSG00000135916, ENSG00000185133, ENSG00000064300, ENSG00000131095, ENSG00000123384, ENSG00000166710, ENSG00000149922, ENSG00000111199	1742	44	16792	2.19079	1	1	0.996393
GOTERM_BP_DIRECT	GO:0009952~anterior/posterior pattern specification	15	0.676285	0.0346213	ENSG00000106004, ENSG00000106006, ENSG00000131668, ENSG00000162738, ENSG00000198576, ENSG00000178585, ENSG00000163132, ENSG00000170689, ENSG00000064309, ENSG00000180818, ENSG00000052850, ENSG00000184058, ENSG00000123388, ENSG00000106571, ENSG00000180318	1742	80	16792	1.80741	1	1	0.996393
GOTERM_BP_DIRECT	GO:0035725~sodium ion transmembrane transport	14	0.631199	0.0359812	ENSG00000153253, ENSG00000130821, ENSG00000177098, ENSG00000104888, ENSG00000118160, ENSG00000110881, ENSG00000136531, ENSG00000133065, ENSG00000196876, ENSG00000007314, ENSG00000185052, ENSG00000188687, ENSG00000183873, ENSG00000146950	1742	73	16792	1.84867	1	1	0.996393
GOTERM_BP_DIRECT	GO:0008016~regulation of heart contraction	8	0.360685	0.0361617	ENSG00000148408, ENSG00000175084, ENSG00000087258, ENSG00000053918, ENSG00000113070, ENSG00000184185, ENSG00000134716, ENSG00000139445	1742	31	16792	2.48761	1	1	0.996393
GOTERM_BP_DIRECT	GO:0034765~regulation of ion transmembrane transport	19	0.856628	0.03661	ENSG00000153253, ENSG00000175294, ENSG00000177301, ENSG00000141837, ENSG00000169583, ENSG00000136531, ENSG00000081248, ENSG00000171126, ENSG00000158445, ENSG00000196876, ENSG00000007402, ENSG00000007314, ENSG00000131398, ENSG00000148408, ENSG00000122986, ENSG00000184185, ENSG00000215262, ENSG00000121361, ENSG00000102057	1742	111	16792	1.65	1	1	0.996393
GOTERM_BP_DIRECT	GO:0006334~nucleosome assembly	20	0.901713	0.0372973	ENSG00000180543, ENSG00000158406, ENSG00000177432, ENSG00000180596, ENSG00000274290, ENSG00000204118, ENSG00000274750, ENSG00000203811, ENSG00000189241, ENSG00000186310, ENSG00000186462, ENSG00000158373, ENSG00000278828, ENSG00000203852, ENSG00000270882, ENSG00000184678, ENSG00000184205, ENSG00000203814, ENSG00000187837, ENSG00000270276	1742	119	16792	1.62008	1	1	0.996393
GOTERM_BP_DIRECT	GO:0034446~substrate adhesion-dependent cell spreading	9	0.405771	0.0381514	ENSG00000115232, ENSG00000174804, ENSG00000173517, ENSG00000077943, ENSG00000182580, ENSG00000127418, ENSG00000277363, ENSG00000153208, ENSG00000259207	1742	38	16792	2.28304	1	1	0.996393
GOTERM_BP_DIRECT	GO:0003016~respiratory system process	5	0.225428	0.0383272	ENSG00000106004, ENSG00000182636, ENSG00000171551, ENSG00000105649, ENSG00000037280	1742	13	16792	3.7075	1	1	0.996393
GOTERM_BP_DIRECT	GO:0006809~nitric oxide biosynthetic process	5	0.225428	0.0383272	ENSG00000003989, ENSG00000137880, ENSG00000069667, ENSG00000131979, ENSG00000007171	1742	13	16792	3.7075	1	1	0.996393
GOTERM_BP_DIRECT	GO:0016045~detection of bacterium	5	0.225428	0.0383272	ENSG00000206503, ENSG00000234745, ENSG00000196126, ENSG00000198502, ENSG00000167207	1742	13	16792	3.7075	1	1	0.996393
GOTERM_BP_DIRECT	GO:0042472~inner ear morphogenesis	11	0.495942	0.0388099	ENSG00000132932, ENSG00000077943, ENSG00000182040, ENSG00000065320, ENSG00000104290, ENSG00000184058, ENSG00000091536, ENSG00000075891, ENSG00000107485, ENSG00000169071, ENSG00000112320	1742	52	16792	2.03912	1	1	0.996393
GOTERM_BP_DIRECT	GO:0051899~membrane depolarization	7	0.3156	0.0388481	ENSG00000148408, ENSG00000141837, ENSG00000135124, ENSG00000101204, ENSG00000183873, ENSG00000147434, ENSG00000067606	1742	25	16792	2.69906	1	1	0.996393
GOTERM_BP_DIRECT	GO:0007417~central nervous system development	20	0.901713	0.0401732	ENSG00000132688, ENSG00000182636, ENSG00000114948, ENSG00000148082, ENSG00000132692, ENSG00000174405, ENSG00000116983, ENSG00000130287, ENSG00000008277, ENSG00000174607, ENSG00000166340, ENSG00000184144, ENSG00000133083, ENSG00000107295, ENSG00000145431, ENSG00000140600, ENSG00000100299, ENSG00000010810, ENSG00000145730, ENSG00000169814	1742	120	16792	1.60658	1	1	0.996393
GOTERM_BP_DIRECT	GO:0007263~nitric oxide mediated signal transduction	6	0.270514	0.0402191	ENSG00000135218, ENSG00000130203, ENSG00000182759, ENSG00000061918, ENSG00000173376, ENSG00000007171	1742	19	16792	3.04405	1	1	0.996393
GOTERM_BP_DIRECT	GO:0010881~regulation of cardiac muscle contraction by regulation of the release of sequestered calcium ion	6	0.270514	0.0402191	ENSG00000213366, ENSG00000155962, ENSG00000145362, ENSG00000119782, ENSG00000198626, ENSG00000198947	1742	19	16792	3.04405	1	1	0.996393
GOTERM_BP_DIRECT	GO:0019934~cGMP-mediated signaling	4	0.180343	0.0418002	ENSG00000160191, ENSG00000135218, ENSG00000130203, ENSG00000186642	1742	8	16792	4.81975	1	1	0.996393
GOTERM_BP_DIRECT	GO:0048672~positive regulation of collateral sprouting	4	0.180343	0.0418002	ENSG00000119866, ENSG00000171517, ENSG00000143320, ENSG00000108830	1742	8	16792	4.81975	1	1	0.996393
GOTERM_BP_DIRECT	GO:0042428~serotonin metabolic process	4	0.180343	0.0418002	ENSG00000123360, ENSG00000183826, ENSG00000164197, ENSG00000157087	1742	8	16792	4.81975	1	1	0.996393
GOTERM_BP_DIRECT	GO:0034128~negative regulation of MyD88-independent toll-like receptor signaling pathway	4	0.180343	0.0418002	ENSG00000170458, ENSG00000164342, ENSG00000136869, ENSG00000154589	1742	8	16792	4.81975	1	1	0.996393
GOTERM_BP_DIRECT	GO:0048167~regulation of synaptic plasticity	8	0.360685	0.0422911	ENSG00000107864, ENSG00000061337, ENSG00000149294, ENSG00000113749, ENSG00000137825, ENSG00000157087, ENSG00000092051, ENSG00000175866	1742	32	16792	2.40987	1	1	0.996393
GOTERM_BP_DIRECT	GO:0042102~positive regulation of T cell proliferation	12	0.541028	0.0425442	ENSG00000197471, ENSG00000013725, ENSG00000102879, ENSG00000123338, ENSG00000120217, ENSG00000223865, ENSG00000102524, ENSG00000105639, ENSG00000231389, ENSG00000159753, ENSG00000168071, ENSG00000163554	1742	60	16792	1.9279	1	1	0.996393
GOTERM_BP_DIRECT	GO:0051260~protein homooligomerization	27	1.21731	0.0431485	ENSG00000177301, ENSG00000160404, ENSG00000135124, ENSG00000135821, ENSG00000171126, ENSG00000158445, ENSG00000168676, ENSG00000145730, ENSG00000013016, ENSG00000026559, ENSG00000159307, ENSG00000151364, ENSG00000099957, ENSG00000197043, ENSG00000146197, ENSG00000131979, ENSG00000110799, ENSG00000137877, ENSG00000104518, ENSG00000157103, ENSG00000131398, ENSG00000158270, ENSG00000127418, ENSG0000…	1742	177	16792	1.47043	1	1	0.996393
GOTERM_BP_DIRECT	GO:0042391~regulation of membrane potential	14	0.631199	0.0436083	ENSG00000175344, ENSG00000174871, ENSG00000181045, ENSG00000109738, ENSG00000077522, ENSG00000110881, ENSG00000170175, ENSG00000117016, ENSG00000143786, ENSG00000166664, ENSG00000101204, ENSG00000130529, ENSG00000055118, ENSG00000101098	1742	75	16792	1.79937	1	1	0.996393
GOTERM_BP_DIRECT	GO:0007010~cytoskeleton organization	25	1.12714	0.0436583	ENSG00000175084, ENSG00000127084, ENSG00000105613, ENSG00000099864, ENSG00000136059, ENSG00000132970, ENSG00000170498, ENSG00000198947, ENSG00000176438, ENSG00000174607, ENSG00000118898, ENSG00000116141, ENSG00000089820, ENSG00000130203, ENSG00000154310, ENSG00000198576, ENSG00000104833, ENSG00000154096, ENSG00000099954, ENSG00000161791, ENSG00000101349, ENSG00000160282, ENSG00000145362, ENSG0000…	1742	161	16792	1.49682	1	1	0.996393
GOTERM_BP_DIRECT	GO:0018108~peptidyl-tyrosine phosphorylation	24	1.08206	0.0437957	ENSG00000157404, ENSG00000183317, ENSG00000135605, ENSG00000105204, ENSG00000198400, ENSG00000153208, ENSG00000105639, ENSG00000134853, ENSG00000138675, ENSG00000156427, ENSG00000158458, ENSG00000185291, ENSG00000037280, ENSG00000169071, ENSG00000138798, ENSG00000173517, ENSG00000169752, ENSG00000113070, ENSG00000182580, ENSG00000174808, ENSG00000101336, ENSG00000145242, ENSG00000070759, ENSG0000…	1742	153	16792	1.51208	1	1	0.996393
GOTERM_BP_DIRECT	GO:0007409~axonogenesis	17	0.766456	0.0443956	ENSG00000181754, ENSG00000132932, ENSG00000179542, ENSG00000105649, ENSG00000181790, ENSG00000075891, ENSG00000196358, ENSG00000077264, ENSG00000117600, ENSG00000175866, ENSG00000116035, ENSG00000166313, ENSG00000160460, ENSG00000184144, ENSG00000188783, ENSG00000122176, ENSG00000160469	1742	98	16792	1.67216	1	1	0.996393
GOTERM_BP_DIRECT	GO:0048843~negative regulation of axon extension involved in axon guidance	7	0.3156	0.0462264	ENSG00000143434, ENSG00000001617, ENSG00000138623, ENSG00000010319, ENSG00000167680, ENSG00000130827, ENSG00000135622	1742	26	16792	2.59525	1	1	0.996393
GOTERM_BP_DIRECT	GO:0072661~protein targeting to plasma membrane	7	0.3156	0.0462264	ENSG00000099864, ENSG00000183087, ENSG00000145362, ENSG00000196632, ENSG00000158445, ENSG00000163531, ENSG00000013016	1742	26	16792	2.59525	1	1	0.996393
GOTERM_BP_DIRECT	GO:0006836~neurotransmitter transport	7	0.3156	0.0462264	ENSG00000130821, ENSG00000168993, ENSG00000104888, ENSG00000197106, ENSG00000132164, ENSG00000157103, ENSG00000003147	1742	26	16792	2.59525	1	1	0.996393
GOTERM_BP_DIRECT	GO:0001523~retinoid metabolic process	12	0.541028	0.0472366	ENSG00000130203, ENSG00000213420, ENSG00000121207, ENSG00000162512, ENSG00000139988, ENSG00000147257, ENSG00000081479, ENSG00000114115, ENSG00000123384, ENSG00000145476, ENSG00000169439, ENSG00000076716	1742	61	16792	1.89629	1	1	0.996393
GOTERM_BP_DIRECT	GO:0006869~lipid transport	14	0.631199	0.0478169	ENSG00000182107, ENSG00000021762, ENSG00000154265, ENSG00000130203, ENSG00000151572, ENSG00000128284, ENSG00000154263, ENSG00000178878, ENSG00000079156, ENSG00000100979, ENSG00000188488, ENSG00000158220, ENSG00000141338, ENSG00000100342	1742	76	16792	1.7757	1	1	0.996393
GOTERM_BP_DIRECT	GO:0006936~muscle contraction	18	0.811542	0.0488701	ENSG00000128872, ENSG00000135636, ENSG00000099957, ENSG00000123096, ENSG00000175084, ENSG00000130821, ENSG00000114812, ENSG00000170175, ENSG00000081248, ENSG00000136842, ENSG00000007314, ENSG00000213949, ENSG00000087258, ENSG00000184185, ENSG00000101335, ENSG00000101400, ENSG00000095637, ENSG00000036448	1742	107	16792	1.6216	1	1	0.996393
GOTERM_BP_DIRECT	GO:0043491~protein kinase B signaling	8	0.360685	0.0490546	ENSG00000167034, ENSG00000183087, ENSG00000105329, ENSG00000166292, ENSG00000153208, ENSG00000101017, ENSG00000075891, ENSG00000068903	1742	33	16792	2.33685	1	1	0.996393
GOTERM_BP_DIRECT	GO:0071526~semaphorin-plexin signaling pathway	8	0.360685	0.0490546	ENSG00000143434, ENSG00000001617, ENSG00000138623, ENSG00000010319, ENSG00000198753, ENSG00000167680, ENSG00000130827, ENSG00000135622	1742	33	16792	2.33685	1	1	0.996393
GOTERM_BP_DIRECT	GO:0017015~regulation of transforming growth factor beta receptor signaling pathway	6	0.270514	0.0491974	ENSG00000134986, ENSG00000105329, ENSG00000050165, ENSG00000116128, ENSG00000106991, ENSG00000110195	1742	20	16792	2.89185	1	1	0.996393
GOTERM_BP_DIRECT	GO:0032760~positive regulation of tumor necrosis factor production	10	0.450857	0.0496989	ENSG00000170458, ENSG00000164342, ENSG00000136869, ENSG00000135218, ENSG00000137462, ENSG00000187796, ENSG00000122691, ENSG00000167207, ENSG00000204592, ENSG00000154589	1742	47	16792	2.05096	1	1	0.996393
GOTERM_BP_DIRECT	GO:0051781~positive regulation of cell division	10	0.450857	0.0496989	ENSG00000141441, ENSG00000167034, ENSG00000174808, ENSG00000105329, ENSG00000115008, ENSG00000145431, ENSG00000110492, ENSG00000068903, ENSG00000138675, ENSG00000119630	1742	47	16792	2.05096	1	1	0.996393
GOTERM_BP_DIRECT	GO:0006897~endocytosis	22	0.991885	0.0499416	ENSG00000130643, ENSG00000175344, ENSG00000112964, ENSG00000198576, ENSG00000072134, ENSG00000243244, ENSG00000081479, ENSG00000088827, ENSG00000078053, ENSG00000197959, ENSG00000011028, ENSG00000173926, ENSG00000065609, ENSG00000166664, ENSG00000086300, ENSG00000105290, ENSG00000187239, ENSG00000147650, ENSG00000140600, ENSG00000102003, ENSG00000054219, ENSG00000109103	1742	139	16792	1.52568	1	1	0.996393
GOTERM_BP_DIRECT	GO:0002250~adaptive immune response	23	1.03697	0.053033	ENSG00000152495, ENSG00000135605, ENSG00000074966, ENSG00000130038, ENSG00000103811, ENSG00000076641, ENSG00000105639, ENSG00000026751, ENSG00000026950, ENSG00000007312, ENSG00000204592, ENSG00000013725, ENSG00000174837, ENSG00000165025, ENSG00000078081, ENSG00000086730, ENSG00000204267, ENSG00000166086, ENSG00000130529, ENSG00000164308, ENSG00000010810, ENSG00000166501, ENSG00000166349	1742	148	16792	1.49803	1	1	0.996393
GOTERM_BP_DIRECT	GO:0008360~regulation of cell shape	22	0.991885	0.0532529	ENSG00000157404, ENSG00000105357, ENSG00000128881, ENSG00000127084, ENSG00000099864, ENSG00000198753, ENSG00000243444, ENSG00000132970, ENSG00000135424, ENSG00000189171, ENSG00000176438, ENSG00000175866, ENSG00000082397, ENSG00000161791, ENSG00000102879, ENSG00000188277, ENSG00000101336, ENSG00000167617, ENSG00000010810, ENSG00000100473, ENSG00000163554, ENSG00000090339	1742	140	16792	1.51478	1	1	0.996393
GOTERM_BP_DIRECT	GO:0003341~cilium movement	7	0.3156	0.0544161	ENSG00000122735, ENSG00000105479, ENSG00000154099, ENSG00000111834, ENSG00000198003, ENSG00000129295, ENSG00000114841	1742	27	16792	2.49913	1	1	0.996393
GOTERM_BP_DIRECT	GO:1902476~chloride transmembrane transport	16	0.721371	0.0551782	ENSG00000155962, ENSG00000124140, ENSG00000151572, ENSG00000073464, ENSG00000181045, ENSG00000104888, ENSG00000001626, ENSG00000114923, ENSG00000109738, ENSG00000169583, ENSG00000171365, ENSG00000140199, ENSG00000141540, ENSG00000187730, ENSG00000167614, ENSG00000100342	1742	93	16792	1.65841	1	1	0.996393
GOTERM_BP_DIRECT	GO:0051607~defense response to virus	25	1.12714	0.0554318	ENSG00000187608, ENSG00000128394, ENSG00000239713, ENSG00000135828, ENSG00000111335, ENSG00000142089, ENSG00000119922, ENSG00000187796, ENSG00000125347, ENSG00000101017, ENSG00000121361, ENSG00000163565, ENSG00000153563, ENSG00000172183, ENSG00000130303, ENSG00000170581, ENSG00000138646, ENSG00000117228, ENSG00000157601, ENSG00000164342, ENSG00000108771, ENSG00000185885, ENSG00000140853, ENSG0000…	1742	165	16792	1.46053	1	1	0.996393
GOTERM_BP_DIRECT	GO:0098655~cation transmembrane transport	10	0.450857	0.0557759	ENSG00000117971, ENSG00000099957, ENSG00000175344, ENSG00000178033, ENSG00000124406, ENSG00000135124, ENSG00000101204, ENSG00000170175, ENSG00000165548, ENSG00000147434	1742	48	16792	2.00823	1	1	0.996393
GOTERM_BP_DIRECT	GO:0001845~phagolysosome assembly	3	0.135257	0.0559076	ENSG00000137474, ENSG00000101955, ENSG00000102879	1742	4	16792	7.22962	1	1	0.996393
GOTERM_BP_DIRECT	GO:0071726~cellular response to diacyl bacterial lipopeptide	3	0.135257	0.0559076	ENSG00000170458, ENSG00000135218, ENSG00000137462	1742	4	16792	7.22962	1	1	0.996393
GOTERM_BP_DIRECT	GO:0038124~toll-like receptor TLR6:TLR2 signaling pathway	3	0.135257	0.0559076	ENSG00000170458, ENSG00000135218, ENSG00000137462	1742	4	16792	7.22962	1	1	0.996393
GOTERM_BP_DIRECT	GO:0003402~planar cell polarity pathway involved in axis elongation	3	0.135257	0.0559076	ENSG00000162738, ENSG00000085741, ENSG00000187391	1742	4	16792	7.22962	1	1	0.996393
GOTERM_BP_DIRECT	GO:0060024~rhythmic synaptic transmission	3	0.135257	0.0559076	ENSG00000141837, ENSG00000196338, ENSG00000007402	1742	4	16792	7.22962	1	1	0.996393
GOTERM_BP_DIRECT	GO:2000664~positive regulation of interleukin-5 secretion	3	0.135257	0.0559076	ENSG00000177663, ENSG00000107485, ENSG00000067606	1742	4	16792	7.22962	1	1	0.996393
GOTERM_BP_DIRECT	GO:0071442~positive regulation of histone H3-K14 acetylation	3	0.135257	0.0559076	ENSG00000186462, ENSG00000107485, ENSG00000197181	1742	4	16792	7.22962	1	1	0.996393
GOTERM_BP_DIRECT	GO:0060112~generation of ovulation cycle rhythm	3	0.135257	0.0559076	ENSG00000166664, ENSG00000175344, ENSG00000170498	1742	4	16792	7.22962	1	1	0.996393
GOTERM_BP_DIRECT	GO:0046322~negative regulation of fatty acid oxidation	3	0.135257	0.0559076	ENSG00000062282, ENSG00000072778, ENSG00000089163	1742	4	16792	7.22962	1	1	0.996393
GOTERM_BP_DIRECT	GO:0071205~protein localization to juxtaparanode region of axon	3	0.135257	0.0559076	ENSG00000082397, ENSG00000184144, ENSG00000163531	1742	4	16792	7.22962	1	1	0.996393
GOTERM_BP_DIRECT	GO:0016337~single organismal cell-cell adhesion	17	0.766456	0.0560346	ENSG00000099889, ENSG00000077943, ENSG00000065320, ENSG00000149573, ENSG00000154096, ENSG00000040731, ENSG00000088827, ENSG00000171812, ENSG00000139880, ENSG00000170927, ENSG00000169992, ENSG00000183067, ENSG00000102359, ENSG00000126259, ENSG00000167614, ENSG00000090339, ENSG00000187955	1742	101	16792	1.62249	1	1	0.996393
GOTERM_BP_DIRECT	GO:0050919~negative chemotaxis	8	0.360685	0.0564657	ENSG00000143434, ENSG00000001617, ENSG00000138623, ENSG00000010319, ENSG00000167680, ENSG00000130827, ENSG00000259207, ENSG00000135622	1742	34	16792	2.26812	1	1	0.996393
GOTERM_BP_DIRECT	GO:0072659~protein localization to plasma membrane	12	0.541028	0.0576482	ENSG00000082397, ENSG00000154310, ENSG00000115041, ENSG00000129682, ENSG00000169860, ENSG00000166341, ENSG00000145362, ENSG00000151025, ENSG00000277399, ENSG00000136854, ENSG00000067606, ENSG00000177108	1742	63	16792	1.83609	1	1	0.996393
GOTERM_BP_DIRECT	GO:0060452~positive regulation of cardiac muscle contraction	4	0.180343	0.0579725	ENSG00000118523, ENSG00000100604, ENSG00000053918, ENSG00000116741	1742	9	16792	4.28422	1	1	0.996393
GOTERM_BP_DIRECT	GO:0050663~cytokine secretion	4	0.180343	0.0579725	ENSG00000255346, ENSG00000026950, ENSG00000106123, ENSG00000189171	1742	9	16792	4.28422	1	1	0.996393
GOTERM_BP_DIRECT	GO:0050764~regulation of phagocytosis	4	0.180343	0.0579725	ENSG00000011347, ENSG00000165025, ENSG00000126583, ENSG00000101336	1742	9	16792	4.28422	1	1	0.996393
GOTERM_BP_DIRECT	GO:0042473~outer ear morphogenesis	4	0.180343	0.0579725	ENSG00000103449, ENSG00000184058, ENSG00000122691, ENSG00000105991	1742	9	16792	4.28422	1	1	0.996393
GOTERM_BP_DIRECT	GO:0050953~sensory perception of light stimulus	4	0.180343	0.0579725	ENSG00000095397, ENSG00000137474, ENSG00000107736, ENSG00000182040	1742	9	16792	4.28422	1	1	0.996393
GOTERM_BP_DIRECT	GO:0071223~cellular response to lipoteichoic acid	4	0.180343	0.0579725	ENSG00000170458, ENSG00000136869, ENSG00000135218, ENSG00000137462	1742	9	16792	4.28422	1	1	0.996393
GOTERM_BP_DIRECT	GO:1900017~positive regulation of cytokine production involved in inflammatory response	4	0.180343	0.0579725	ENSG00000177663, ENSG00000013725, ENSG00000163702, ENSG00000167207	1742	9	16792	4.28422	1	1	0.996393
GOTERM_BP_DIRECT	GO:0035249~synaptic transmission, glutamatergic	6	0.270514	0.0592588	ENSG00000143786, ENSG00000148082, ENSG00000174871, ENSG00000141837, ENSG00000104888, ENSG00000105737	1742	21	16792	2.75414	1	1	0.996393
GOTERM_BP_DIRECT	GO:0050772~positive regulation of axonogenesis	6	0.270514	0.0592588	ENSG00000181754, ENSG00000156299, ENSG00000064300, ENSG00000198753, ENSG00000157764, ENSG00000277586	1742	21	16792	2.75414	1	1	0.996393
GOTERM_BP_DIRECT	GO:0070374~positive regulation of ERK1 and ERK2 cascade	26	1.17223	0.0612884	ENSG00000071553, ENSG00000198400, ENSG00000136235, ENSG00000064687, ENSG00000134853, ENSG00000156427, ENSG00000111199, ENSG00000037280, ENSG00000164850, ENSG00000169860, ENSG00000122694, ENSG00000145431, ENSG00000167207, ENSG00000183578, ENSG00000103034, ENSG00000136869, ENSG00000135218, ENSG00000105329, ENSG00000138623, ENSG00000157764, ENSG00000067606, ENSG00000118523, ENSG00000141441, ENSG0000…	1742	175	16792	1.43215	1	1	0.996393
GOTERM_BP_DIRECT	GO:0046688~response to copper ion	5	0.225428	0.0619836	ENSG00000123191, ENSG00000115008, ENSG00000145730, ENSG00000090339, ENSG00000189171	1742	15	16792	3.21316	1	1	0.996393
GOTERM_BP_DIRECT	GO:0036158~outer dynein arm assembly	5	0.225428	0.0619836	ENSG00000122735, ENSG00000105479, ENSG00000154099, ENSG00000198003, ENSG00000129295	1742	15	16792	3.21316	1	1	0.996393
GOTERM_BP_DIRECT	GO:0007616~long-term memory	7	0.3156	0.063427	ENSG00000107864, ENSG00000152495, ENSG00000183826, ENSG00000225950, ENSG00000161681, ENSG00000104888, ENSG00000067606	1742	28	16792	2.40987	1	1	0.996393
GOTERM_BP_DIRECT	GO:0014047~glutamate secretion	7	0.3156	0.063427	ENSG00000220205, ENSG00000168993, ENSG00000107282, ENSG00000143847, ENSG00000104888, ENSG00000105649, ENSG00000136854	1742	28	16792	2.40987	1	1	0.996393
GOTERM_BP_DIRECT	GO:0030335~positive regulation of cell migration	27	1.21731	0.0637279	ENSG00000161638, ENSG00000131845, ENSG00000103811, ENSG00000136235, ENSG00000167680, ENSG00000159753, ENSG00000135622, ENSG00000134853, ENSG00000170379, ENSG00000143434, ENSG00000164850, ENSG00000113070, ENSG00000120217, ENSG00000085741, ENSG00000145431, ENSG00000126218, ENSG00000157404, ENSG00000172061, ENSG00000001617, ENSG00000156299, ENSG00000105329, ENSG00000138623, ENSG00000111186, ENSG0000…	1742	184	16792	1.41449	1	1	0.996393
GOTERM_BP_DIRECT	GO:0006865~amino acid transport	8	0.360685	0.0645337	ENSG00000003989, ENSG00000112394, ENSG00000130876, ENSG00000092068, ENSG00000047597, ENSG00000188338, ENSG00000167703, ENSG00000165349	1742	35	16792	2.20331	1	1	0.996393
GOTERM_BP_DIRECT	GO:0001934~positive regulation of protein phosphorylation	20	0.901713	0.0649408	ENSG00000197471, ENSG00000154310, ENSG00000198400, ENSG00000105329, ENSG00000136235, ENSG00000135842, ENSG00000037280, ENSG00000171798, ENSG00000164850, ENSG00000184381, ENSG00000167034, ENSG00000169860, ENSG00000183087, ENSG00000105270, ENSG00000184058, ENSG00000141527, ENSG00000101017, ENSG00000259207, ENSG00000106991, ENSG00000125510	1742	127	16792	1.51803	1	1	0.996393
GOTERM_BP_DIRECT	GO:0007275~multicellular organism development	66	2.97565	0.0649867	ENSG00000134317, ENSG00000106004, ENSG00000095587, ENSG00000156345, ENSG00000049249, ENSG00000111837, ENSG00000152580, ENSG00000105516, ENSG00000135363, ENSG00000075891, ENSG00000174804, ENSG00000185272, ENSG00000085741, ENSG00000122133, ENSG00000050165, ENSG00000168939, ENSG00000130827, ENSG00000134709, ENSG00000140961, ENSG00000105991, ENSG00000143631, ENSG00000136944, ENSG00000108813, ENSG0000…	1742	521	16792	1.22113	1	1	0.996393
GOTERM_BP_DIRECT	GO:0043171~peptide catabolic process	6	0.270514	0.0704009	ENSG00000138792, ENSG00000104324, ENSG00000166340, ENSG00000159640, ENSG00000164308, ENSG00000160323	1742	22	16792	2.62895	1	1	0.996393
GOTERM_BP_DIRECT	GO:0010842~retina layer formation	6	0.270514	0.0704009	ENSG00000132932, ENSG00000069188, ENSG00000157890, ENSG00000146555, ENSG00000139445, ENSG00000106025	1742	22	16792	2.62895	1	1	0.996393
GOTERM_BP_DIRECT	GO:0060078~regulation of postsynaptic membrane potential	6	0.270514	0.0704009	ENSG00000153253, ENSG00000177098, ENSG00000136531, ENSG00000183873, ENSG00000196876, ENSG00000007314	1742	22	16792	2.62895	1	1	0.996393
GOTERM_BP_DIRECT	GO:0034113~heterotypic cell-cell adhesion	6	0.270514	0.0704009	ENSG00000115232, ENSG00000161638, ENSG00000140678, ENSG00000259207, ENSG00000163531, ENSG00000135424	1742	22	16792	2.62895	1	1	0.996393
GOTERM_BP_DIRECT	GO:0016079~synaptic vesicle exocytosis	6	0.270514	0.0704009	ENSG00000115155, ENSG00000220205, ENSG00000168993, ENSG00000105649, ENSG00000081803, ENSG00000072071	1742	22	16792	2.62895	1	1	0.996393
GOTERM_BP_DIRECT	GO:0006898~receptor-mediated endocytosis	27	1.21731	0.0706989	ENSG00000107611, ENSG00000182218, ENSG00000197594, ENSG00000115318, ENSG00000081479, ENSG00000154269, ENSG00000138131, ENSG00000164099, ENSG00000205403, ENSG00000147650, ENSG00000145794, ENSG00000123384, ENSG00000100342, ENSG00000108679, ENSG00000130203, ENSG00000177675, ENSG00000135218, ENSG00000169252, ENSG00000136960, ENSG00000150337, ENSG00000110195, ENSG00000196338, ENSG00000153246, ENSG0000…	1742	186	16792	1.39928	1	1	0.996393
GOTERM_BP_DIRECT	GO:0001501~skeletal system development	21	0.946799	0.0729385	ENSG00000179111, ENSG00000104447, ENSG00000111424, ENSG00000109705, ENSG00000132692, ENSG00000038295, ENSG00000135414, ENSG00000134575, ENSG00000130287, ENSG00000158008, ENSG00000166147, ENSG00000162551, ENSG00000127418, ENSG00000204248, ENSG00000180818, ENSG00000188783, ENSG00000052850, ENSG00000049089, ENSG00000129757, ENSG00000101144, ENSG00000090539	1742	137	16792	1.47759	1	1	0.996393
GOTERM_BP_DIRECT	GO:0035774~positive regulation of insulin secretion involved in cellular response to glucose stimulus	7	0.3156	0.0732613	ENSG00000163032, ENSG00000184381, ENSG00000001626, ENSG00000083720, ENSG00000130529, ENSG00000196126, ENSG00000198502	1742	29	16792	2.32677	1	1	0.996393
GOTERM_BP_DIRECT	GO:0010976~positive regulation of neuron projection development	15	0.676285	0.0739702	ENSG00000132932, ENSG00000068971, ENSG00000198400, ENSG00000198753, ENSG00000173376, ENSG00000112655, ENSG00000187391, ENSG00000198947, ENSG00000166313, ENSG00000119866, ENSG00000134072, ENSG00000010810, ENSG00000184304, ENSG00000149557, ENSG00000103034	1742	89	16792	1.62463	1	1	0.996393
GOTERM_BP_DIRECT	GO:0014002~astrocyte development	5	0.225428	0.0761107	ENSG00000136869, ENSG00000172037, ENSG00000131095, ENSG00000123560, ENSG00000050555	1742	16	16792	3.01234	1	1	0.996393
GOTERM_BP_DIRECT	GO:0006885~regulation of pH	5	0.225428	0.0761107	ENSG00000135740, ENSG00000075673, ENSG00000181804, ENSG00000005882, ENSG00000105929	1742	16	16792	3.01234	1	1	0.996393
GOTERM_BP_DIRECT	GO:0006790~sulfur compound metabolic process	5	0.225428	0.0761107	ENSG00000175040, ENSG00000183196, ENSG00000140835, ENSG00000175264, ENSG00000197093	1742	16	16792	3.01234	1	1	0.996393
GOTERM_BP_DIRECT	GO:2000311~regulation of alpha-amino-3-hydroxy-5-methyl-4-isoxazole propionate selective glutamate receptor activity	5	0.225428	0.0761107	ENSG00000143786, ENSG00000174871, ENSG00000161681, ENSG00000169992, ENSG00000075429	1742	16	16792	3.01234	1	1	0.996393
GOTERM_BP_DIRECT	GO:0035455~response to interferon-alpha	4	0.180343	0.0766124	ENSG00000142089, ENSG00000130303, ENSG00000078081, ENSG00000185885	1742	10	16792	3.8558	1	1	0.996393
GOTERM_BP_DIRECT	GO:0043268~positive regulation of potassium ion transport	4	0.180343	0.0766124	ENSG00000022267, ENSG00000077522, ENSG00000145362, ENSG00000006071	1742	10	16792	3.8558	1	1	0.996393
GOTERM_BP_DIRECT	GO:0050884~neuromuscular process controlling posture	4	0.180343	0.0766124	ENSG00000132932, ENSG00000131979, ENSG00000171298, ENSG00000108797	1742	10	16792	3.8558	1	1	0.996393
GOTERM_BP_DIRECT	GO:0060055~angiogenesis involved in wound healing	4	0.180343	0.0766124	ENSG00000137509, ENSG00000177464, ENSG00000173083, ENSG00000259207	1742	10	16792	3.8558	1	1	0.996393
GOTERM_BP_DIRECT	GO:0043117~positive regulation of vascular permeability	4	0.180343	0.0766124	ENSG00000105329, ENSG00000186642, ENSG00000184489, ENSG00000111199	1742	10	16792	3.8558	1	1	0.996393
GOTERM_BP_DIRECT	GO:0036376~sodium ion export from cell	4	0.180343	0.0766124	ENSG00000105675, ENSG00000129244, ENSG00000075673, ENSG00000105409	1742	10	16792	3.8558	1	1	0.996393
GOTERM_BP_DIRECT	GO:0030334~regulation of cell migration	13	0.586114	0.0777891	ENSG00000101680, ENSG00000109458, ENSG00000065320, ENSG00000154096, ENSG00000105329, ENSG00000136960, ENSG00000164093, ENSG00000196569, ENSG00000079385, ENSG00000166670, ENSG00000277363, ENSG00000130827, ENSG00000259207	1742	74	16792	1.69342	1	1	0.996393
GOTERM_BP_DIRECT	GO:0006635~fatty acid beta-oxidation	9	0.405771	0.0800682	ENSG00000173208, ENSG00000169169, ENSG00000104325, ENSG00000157184, ENSG00000101986, ENSG00000072778, ENSG00000164039, ENSG00000122971, ENSG00000121310	1742	44	16792	1.97171	1	1	0.996393
GOTERM_BP_DIRECT	GO:0043406~positive regulation of MAP kinase activity	11	0.495942	0.080342	ENSG00000157404, ENSG00000165023, ENSG00000009694, ENSG00000105329, ENSG00000179222, ENSG00000141506, ENSG00000101017, ENSG00000145431, ENSG00000156427, ENSG00000176490, ENSG00000138798	1742	59	16792	1.79719	1	1	0.996393
GOTERM_BP_DIRECT	GO:0035094~response to nicotine	8	0.360685	0.082655	ENSG00000117971, ENSG00000166664, ENSG00000175344, ENSG00000183044, ENSG00000101204, ENSG00000142319, ENSG00000163623, ENSG00000147434	1742	37	16792	2.08422	1	1	0.996393
GOTERM_BP_DIRECT	GO:0000183~chromatin silencing at rDNA	8	0.360685	0.082655	ENSG00000274750, ENSG00000158406, ENSG00000203811, ENSG00000278828, ENSG00000203852, ENSG00000270882, ENSG00000068903, ENSG00000270276	1742	37	16792	2.08422	1	1	0.996393
GOTERM_BP_DIRECT	GO:0021549~cerebellum development	8	0.360685	0.082655	ENSG00000084676, ENSG00000173805, ENSG00000171450, ENSG00000183044, ENSG00000180616, ENSG00000183873, ENSG00000176749, ENSG00000129159	1742	37	16792	2.08422	1	1	0.996393
GOTERM_BP_DIRECT	GO:0007271~synaptic transmission, cholinergic	8	0.360685	0.082655	ENSG00000117971, ENSG00000130203, ENSG00000166664, ENSG00000175344, ENSG00000101204, ENSG00000170175, ENSG00000166405, ENSG00000147434	1742	37	16792	2.08422	1	1	0.996393
GOTERM_BP_DIRECT	GO:0019221~cytokine-mediated signaling pathway	20	0.901713	0.083017	ENSG00000157404, ENSG00000172061, ENSG00000105246, ENSG00000158813, ENSG00000177663, ENSG00000114737, ENSG00000110324, ENSG00000112964, ENSG00000115008, ENSG00000132000, ENSG00000113594, ENSG00000134470, ENSG00000120833, ENSG00000188993, ENSG00000101336, ENSG00000131409, ENSG00000163702, ENSG00000137070, ENSG00000140279, ENSG00000144730	1742	131	16792	1.47168	1	1	0.996393
GOTERM_BP_DIRECT	GO:0045776~negative regulation of blood pressure	7	0.3156	0.0839146	ENSG00000128165, ENSG00000131979, ENSG00000183044, ENSG00000171388, ENSG00000121064, ENSG00000007171, ENSG00000125510	1742	30	16792	2.24922	1	1	0.996393
GOTERM_BP_DIRECT	GO:0030168~platelet activation	18	0.811542	0.084689	ENSG00000126583, ENSG00000110799, ENSG00000141506, ENSG00000153208, ENSG00000150995, ENSG00000164220, ENSG00000165025, ENSG00000274286, ENSG00000185010, ENSG00000169860, ENSG00000183087, ENSG00000186469, ENSG00000101017, ENSG00000123104, ENSG00000259207, ENSG00000010810, ENSG00000166501, ENSG00000160323	1742	115	16792	1.50879	1	1	0.996393
GOTERM_BP_DIRECT	GO:0019233~sensory perception of pain	10	0.450857	0.0847473	ENSG00000179148, ENSG00000182636, ENSG00000258839, ENSG00000177301, ENSG00000154153, ENSG00000169992, ENSG00000169860, ENSG00000135124, ENSG00000101204, ENSG00000125510	1742	52	16792	1.85375	1	1	0.996393
GOTERM_BP_DIRECT	GO:0030178~negative regulation of Wnt signaling pathway	10	0.450857	0.0847473	ENSG00000138083, ENSG00000131668, ENSG00000178585, ENSG00000156076, ENSG00000050165, ENSG00000154856, ENSG00000131196, ENSG00000123384, ENSG00000087095, ENSG00000197380	1742	52	16792	1.85375	1	1	0.996393
GOTERM_BP_DIRECT	GO:0006887~exocytosis	14	0.631199	0.0851941	ENSG00000102362, ENSG00000198794, ENSG00000179044, ENSG00000220205, ENSG00000181031, ENSG00000168481, ENSG00000139973, ENSG00000006740, ENSG00000164099, ENSG00000173805, ENSG00000011347, ENSG00000168993, ENSG00000277363, ENSG00000073969	1742	83	16792	1.62594	1	1	0.996393
GOTERM_BP_DIRECT	GO:0010543~regulation of platelet activation	3	0.135257	0.086865	ENSG00000135605, ENSG00000074966, ENSG00000165025	1742	5	16792	5.7837	1	1	0.996393
GOTERM_BP_DIRECT	GO:0031133~regulation of axon diameter	3	0.135257	0.086865	ENSG00000047597, ENSG00000184144, ENSG00000277586	1742	5	16792	5.7837	1	1	0.996393
GOTERM_BP_DIRECT	GO:0042133~neurotransmitter metabolic process	3	0.135257	0.086865	ENSG00000189221, ENSG00000137880, ENSG00000141837	1742	5	16792	5.7837	1	1	0.996393
GOTERM_BP_DIRECT	GO:0042403~thyroid hormone metabolic process	3	0.135257	0.086865	ENSG00000176928, ENSG00000103316, ENSG00000042832	1742	5	16792	5.7837	1	1	0.996393
GOTERM_BP_DIRECT	GO:0086011~membrane repolarization during action potential	3	0.135257	0.086865	ENSG00000053918, ENSG00000123700, ENSG00000055118	1742	5	16792	5.7837	1	1	0.996393
GOTERM_BP_DIRECT	GO:0051152~positive regulation of smooth muscle cell differentiation	3	0.135257	0.086865	ENSG00000105329, ENSG00000082014, ENSG00000105088	1742	5	16792	5.7837	1	1	0.996393
GOTERM_BP_DIRECT	GO:0042270~protection from natural killer cell mediated cytotoxicity	3	0.135257	0.086865	ENSG00000206503, ENSG00000234745, ENSG00000204592	1742	5	16792	5.7837	1	1	0.996393
GOTERM_BP_DIRECT	GO:0008088~axo-dendritic transport	3	0.135257	0.086865	ENSG00000107282, ENSG00000186868, ENSG00000104892	1742	5	16792	5.7837	1	1	0.996393
GOTERM_BP_DIRECT	GO:2000809~positive regulation of synaptic vesicle clustering	3	0.135257	0.086865	ENSG00000169992, ENSG00000187391, ENSG00000196338	1742	5	16792	5.7837	1	1	0.996393
GOTERM_BP_DIRECT	GO:0051055~negative regulation of lipid biosynthetic process	3	0.135257	0.086865	ENSG00000079385, ENSG00000164850, ENSG00000130203	1742	5	16792	5.7837	1	1	0.996393
GOTERM_BP_DIRECT	GO:0042420~dopamine catabolic process	3	0.135257	0.086865	ENSG00000189221, ENSG00000069535, ENSG00000142319	1742	5	16792	5.7837	1	1	0.996393
GOTERM_BP_DIRECT	GO:0002381~immunoglobulin production involved in immunoglobulin mediated immune response	3	0.135257	0.086865	ENSG00000179344, ENSG00000196126, ENSG00000198502	1742	5	16792	5.7837	1	1	0.996393
GOTERM_BP_DIRECT	GO:1902430~negative regulation of beta-amyloid formation	3	0.135257	0.086865	ENSG00000173805, ENSG00000130203, ENSG00000064687	1742	5	16792	5.7837	1	1	0.996393
GOTERM_BP_DIRECT	GO:0046813~receptor-mediated virion attachment to host cell	3	0.135257	0.086865	ENSG00000172061, ENSG00000183087, ENSG00000090339	1742	5	16792	5.7837	1	1	0.996393
GOTERM_BP_DIRECT	GO:0050679~positive regulation of epithelial cell proliferation	11	0.495942	0.0879015	ENSG00000165730, ENSG00000131845, ENSG00000105329, ENSG00000166033, ENSG00000172817, ENSG00000184058, ENSG00000075891, ENSG00000183873, ENSG00000122691, ENSG00000135821, ENSG00000167207	1742	60	16792	1.76724	1	1	0.996393
GOTERM_BP_DIRECT	GO:0060048~cardiac muscle contraction	9	0.405771	0.088971	ENSG00000053918, ENSG00000177098, ENSG00000173991, ENSG00000171298, ENSG00000055118, ENSG00000105409, ENSG00000183873, ENSG00000198626, ENSG00000198947	1742	45	16792	1.9279	1	1	0.996393
GOTERM_BP_DIRECT	GO:0009749~response to glucose	12	0.541028	0.089938	ENSG00000118523, ENSG00000010310, ENSG00000182759, ENSG00000123612, ENSG00000220205, ENSG00000142173, ENSG00000105329, ENSG00000143195, ENSG00000120738, ENSG00000119782, ENSG00000135821, ENSG00000265972	1742	68	16792	1.70109	1	1	0.996393
GOTERM_BP_DIRECT	GO:0050804~modulation of synaptic transmission	5	0.225428	0.0916976	ENSG00000165246, ENSG00000183826, ENSG00000169992, ENSG00000114646, ENSG00000196338	1742	17	16792	2.83515	1	1	0.996393
GOTERM_BP_DIRECT	GO:0046847~filopodium assembly	5	0.225428	0.0916976	ENSG00000197959, ENSG00000127084, ENSG00000136002, ENSG00000167614, ENSG00000267534	1742	17	16792	2.83515	1	1	0.996393
GOTERM_BP_DIRECT	GO:0042157~lipoprotein metabolic process	8	0.360685	0.0927042	ENSG00000107611, ENSG00000130203, ENSG00000166126, ENSG00000128284, ENSG00000015520, ENSG00000123384, ENSG00000100342, ENSG00000178878	1742	38	16792	2.02937	1	1	0.996393
GOTERM_BP_DIRECT	GO:0032720~negative regulation of tumor necrosis factor production	8	0.360685	0.0927042	ENSG00000136869, ENSG00000258839, ENSG00000166664, ENSG00000175344, ENSG00000183087, ENSG00000136235, ENSG00000122691, ENSG00000102575	1742	38	16792	2.02937	1	1	0.996393
GOTERM_BP_DIRECT	GO:0007628~adult walking behavior	7	0.3156	0.0953753	ENSG00000108947, ENSG00000160460, ENSG00000184144, ENSG00000141837, ENSG00000109738, ENSG00000184524, ENSG00000186868	1742	31	16792	2.17666	1	1	0.996393
GOTERM_BP_DIRECT	GO:0006810~transport	45	2.02885	0.0956685	ENSG00000003989, ENSG00000105675, ENSG00000091262, ENSG00000129244, ENSG00000174871, ENSG00000163959, ENSG00000001626, ENSG00000114923, ENSG00000269743, ENSG00000135740, ENSG00000135124, ENSG00000110881, ENSG00000171365, ENSG00000170379, ENSG00000148408, ENSG00000121743, ENSG00000115194, ENSG00000187730, ENSG00000153291, ENSG00000122133, ENSG00000141338, ENSG00000123104, ENSG00000147434, ENSG0000…	1742	348	16792	1.24649	1	1	0.996393
GOTERM_BP_DIRECT	GO:0035690~cellular response to drug	12	0.541028	0.0974939	ENSG00000175175, ENSG00000164342, ENSG00000167034, ENSG00000053918, ENSG00000183087, ENSG00000185100, ENSG00000055118, ENSG00000186642, ENSG00000007171, ENSG00000157764, ENSG00000129159, ENSG00000065989	1742	69	16792	1.67643	1	1	0.996393
GOTERM_BP_DIRECT	GO:0030517~negative regulation of axon extension	4	0.180343	0.0974991	ENSG00000119866, ENSG00000065320, ENSG00000089820, ENSG00000176749	1742	11	16792	3.50527	1	1	0.996393
GOTERM_BP_DIRECT	GO:0045165~cell fate commitment	9	0.405771	0.0984229	ENSG00000130700, ENSG00000104447, ENSG00000085741, ENSG00000172020, ENSG00000111186, ENSG00000107485, ENSG00000169071, ENSG00000134245, ENSG00000132510	1742	46	16792	1.88599	1	1	0.996393
GOTERM_BP_DIRECT	GO:0050830~defense response to Gram-positive bacterium	14	0.631199	0.0985269	ENSG00000135218, ENSG00000180596, ENSG00000104998, ENSG00000104518, ENSG00000274290, ENSG00000204592, ENSG00000100604, ENSG00000137462, ENSG00000206503, ENSG00000187796, ENSG00000158373, ENSG00000102575, ENSG00000184678, ENSG00000166710	1742	85	16792	1.58768	1	1	0.996393

## Sheet: SAHA+TAZ2 sg up
Category	Term	Count	%	PValue	Genes	List Total	Pop Hits	Pop Total	Fold Enrichment	Bonferroni	Benjamini	FDR
GOTERM_BP_DIRECT	GO:0007156~homophilic cell adhesion via plasma membrane adhesion molecules	70	2.14395	3.5224e-18	ENSG00000081818, ENSG00000107736, ENSG00000149573, ENSG00000162706, ENSG00000197410, ENSG00000081853, ENSG00000113211, ENSG00000171587, ENSG00000113212, ENSG00000139880, ENSG00000079385, ENSG00000204956, ENSG00000187372, ENSG00000177839, ENSG00000149654, ENSG00000148600, ENSG00000253485, ENSG00000181754, ENSG00000130202, ENSG00000069188, ENSG00000156453, ENSG00000113209, ENSG00000067445, ENSG0000…	2527	158	16792	2.944	1.96339e-14	1.96339e-14	1.94472e-14
GOTERM_BP_DIRECT	GO:0007155~cell adhesion	127	3.88974	2.91329e-12	ENSG00000149294, ENSG00000132692, ENSG00000137101, ENSG00000196569, ENSG00000134873, ENSG00000164176, ENSG00000079385, ENSG00000169862, ENSG00000101955, ENSG00000160255, ENSG00000130202, ENSG00000135218, ENSG00000077522, ENSG00000113248, ENSG00000169231, ENSG00000134121, ENSG00000189184, ENSG00000130287, ENSG00000253953, ENSG00000183087, ENSG00000144152, ENSG00000099889, ENSG00000112902, ENSG0000…	2527	459	16792	1.8386	1.62389e-08	8.11935e-09	8.04214e-09
GOTERM_BP_DIRECT	GO:0007399~nervous system development	90	2.75651	4.39146e-12	ENSG00000135407, ENSG00000046653, ENSG00000128872, ENSG00000182636, ENSG00000081818, ENSG00000132535, ENSG00000108947, ENSG00000130558, ENSG00000129682, ENSG00000205683, ENSG00000137941, ENSG00000197457, ENSG00000080644, ENSG00000113211, ENSG00000171587, ENSG00000138675, ENSG00000119125, ENSG00000166311, ENSG00000163485, ENSG00000007047, ENSG00000102924, ENSG00000036530, ENSG00000087085, ENSG0000…	2527	287	16792	2.08381	2.44781e-08	8.15933e-09	8.08175e-09
GOTERM_BP_DIRECT	GO:0007268~chemical synaptic transmission	73	2.23583	2.4259e-09	ENSG00000081818, ENSG00000132535, ENSG00000106688, ENSG00000183729, ENSG00000148680, ENSG00000170296, ENSG00000166073, ENSG00000113211, ENSG00000067715, ENSG00000158887, ENSG00000135643, ENSG00000148408, ENSG00000008056, ENSG00000065609, ENSG00000187372, ENSG00000153707, ENSG00000177839, ENSG00000102924, ENSG00000082556, ENSG00000187730, ENSG00000157152, ENSG00000164418, ENSG00000147434, ENSG0000…	2527	240	16792	2.0212	1.35219e-05	3.38049e-06	3.34835e-06
GOTERM_BP_DIRECT	GO:0016339~calcium-dependent cell-cell adhesion via plasma membrane cell adhesion molecules	18	0.551302	3.99018e-08	ENSG00000099889, ENSG00000081818, ENSG00000107736, ENSG00000113209, ENSG00000113205, ENSG00000240184, ENSG00000197479, ENSG00000112852, ENSG00000113555, ENSG00000113211, ENSG00000253953, ENSG00000187372, ENSG00000120324, ENSG00000177839, ENSG00000120327, ENSG00000166341, ENSG00000149654, ENSG00000272674	2527	28	16792	4.27181	0.000222388	4.44826e-05	4.40596e-05
GOTERM_BP_DIRECT	GO:0030198~extracellular matrix organization	59	1.80704	1.4257e-07	ENSG00000173083, ENSG00000108821, ENSG00000172037, ENSG00000139329, ENSG00000132692, ENSG00000196569, ENSG00000116962, ENSG00000213949, ENSG00000154721, ENSG00000171812, ENSG00000115232, ENSG00000080573, ENSG00000049089, ENSG00000160255, ENSG00000130508, ENSG00000197565, ENSG00000131095, ENSG00000173376, ENSG00000086619, ENSG00000130287, ENSG00000117122, ENSG00000166086, ENSG00000185585, ENSG0000…	2527	196	16792	2.00029	0.000794369	0.000132447	0.000131188
GOTERM_BP_DIRECT	GO:0007416~synapse assembly	27	0.826953	2.00174e-07	ENSG00000081818, ENSG00000197479, ENSG00000113211, ENSG00000171587, ENSG00000187372, ENSG00000177839, ENSG00000187957, ENSG00000087085, ENSG00000150471, ENSG00000069188, ENSG00000113209, ENSG00000141837, ENSG00000113205, ENSG00000112852, ENSG00000164061, ENSG00000196338, ENSG00000021645, ENSG00000110076, ENSG00000197959, ENSG00000186472, ENSG00000120324, ENSG00000169992, ENSG00000120327, ENSG0000…	2527	61	16792	2.94124	0.00111515	0.000159395	0.00015788
GOTERM_BP_DIRECT	GO:0048791~calcium ion-regulated exocytosis of neurotransmitter	20	0.612557	7.20855e-07	ENSG00000102362, ENSG00000213023, ENSG00000129990, ENSG00000141837, ENSG00000147041, ENSG00000067715, ENSG00000139973, ENSG00000176406, ENSG00000170743, ENSG00000117016, ENSG00000149927, ENSG00000011347, ENSG00000143469, ENSG00000164674, ENSG00000183186, ENSG00000143858, ENSG00000132718, ENSG00000089169, ENSG00000142765, ENSG00000101098	2527	39	16792	3.40771	0.00400999	0.000502256	0.00049748
GOTERM_BP_DIRECT	GO:0060333~interferon-gamma-mediated signaling pathway	28	0.85758	1.78972e-06	ENSG00000185507, ENSG00000149294, ENSG00000179344, ENSG00000111335, ENSG00000196126, ENSG00000116525, ENSG00000198502, ENSG00000112343, ENSG00000204592, ENSG00000232629, ENSG00000117595, ENSG00000234745, ENSG00000204632, ENSG00000125347, ENSG00000125148, ENSG00000101336, ENSG00000166710, ENSG00000117228, ENSG00000150337, ENSG00000204287, ENSG00000135114, ENSG00000204525, ENSG00000204642, ENSG0000…	2527	71	16792	2.62058	0.0099263	0.00110843	0.00109789
GOTERM_BP_DIRECT	GO:0007411~axon guidance	48	1.47014	2.17695e-06	ENSG00000149294, ENSG00000156687, ENSG00000108947, ENSG00000151490, ENSG00000198400, ENSG00000143590, ENSG00000064300, ENSG00000172037, ENSG00000157851, ENSG00000196569, ENSG00000135622, ENSG00000143434, ENSG00000182580, ENSG00000184144, ENSG00000100784, ENSG00000169548, ENSG00000149557, ENSG00000067141, ENSG00000072832, ENSG00000154134, ENSG00000001617, ENSG00000092421, ENSG00000155980, ENSG0000…	2527	159	16792	2.00605	0.012061	0.00115143	0.00114048
GOTERM_BP_DIRECT	GO:0007626~locomotory behavior	31	0.949464	2.27229e-06	ENSG00000123360, ENSG00000107736, ENSG00000049860, ENSG00000244405, ENSG00000080644, ENSG00000171587, ENSG00000112320, ENSG00000148408, ENSG00000143995, ENSG00000117971, ENSG00000162374, ENSG00000165240, ENSG00000082556, ENSG00000161642, ENSG00000100302, ENSG00000091536, ENSG00000187017, ENSG00000055732, ENSG00000171298, ENSG00000250722, ENSG00000087258, ENSG00000107282, ENSG00000131094, ENSG0000…	2527	84	16792	2.45233	0.0125859	0.00115143	0.00114048
GOTERM_BP_DIRECT	GO:0071805~potassium ion transmembrane transport	39	1.19449	4.13416e-06	ENSG00000080709, ENSG00000177301, ENSG00000135740, ENSG00000171126, ENSG00000158445, ENSG00000135643, ENSG00000170745, ENSG00000164794, ENSG00000123700, ENSG00000215262, ENSG00000055118, ENSG00000006071, ENSG00000072954, ENSG00000276289, ENSG00000169427, ENSG00000026559, ENSG00000105642, ENSG00000124140, ENSG00000066230, ENSG00000053918, ENSG00000135519, ENSG00000075043, ENSG00000175538, ENSG0000…	2527	121	16792	2.14179	0.0227804	0.00192032	0.00190206
GOTERM_BP_DIRECT	GO:0019882~antigen processing and presentation	23	0.704441	6.09158e-06	ENSG00000153563, ENSG00000131015, ENSG00000131019, ENSG00000179344, ENSG00000103811, ENSG00000111981, ENSG00000196126, ENSG00000204287, ENSG00000198502, ENSG00000153029, ENSG00000111540, ENSG00000204592, ENSG00000204525, ENSG00000203722, ENSG00000169213, ENSG00000206503, ENSG00000155918, ENSG00000223865, ENSG00000234745, ENSG00000204632, ENSG00000231389, ENSG00000104870, ENSG00000160862	2527	55	16792	2.77883	0.0333846	0.00261188	0.00258705
GOTERM_BP_DIRECT	GO:0006816~calcium ion transport	28	0.85758	8.05094e-06	ENSG00000158966, ENSG00000170290, ENSG00000107736, ENSG00000175344, ENSG00000132911, ENSG00000074621, ENSG00000198626, ENSG00000111199, ENSG00000064989, ENSG00000123104, ENSG00000197043, ENSG00000196296, ENSG00000111424, ENSG00000141837, ENSG00000105605, ENSG00000150995, ENSG00000081248, ENSG00000171596, ENSG00000074370, ENSG00000119411, ENSG00000133872, ENSG00000166664, ENSG00000102879, ENSG0000…	2527	76	16792	2.44817	0.0438841	0.00320543	0.00317495
GOTERM_BP_DIRECT	GO:0042552~myelination	20	0.612557	1.50467e-05	ENSG00000181754, ENSG00000122591, ENSG00000170293, ENSG00000112414, ENSG00000049860, ENSG00000047597, ENSG00000105329, ENSG00000136531, ENSG00000176402, ENSG00000134198, ENSG00000196876, ENSG00000172005, ENSG00000122877, ENSG00000102934, ENSG00000166086, ENSG00000186496, ENSG00000163531, ENSG00000103740, ENSG00000166886, ENSG00000147676	2527	46	16792	2.88915	0.0804499	0.0053071	0.00525664
GOTERM_BP_DIRECT	GO:0017158~regulation of calcium ion-dependent exocytosis	17	0.520674	1.52339e-05	ENSG00000102362, ENSG00000213023, ENSG00000129990, ENSG00000141837, ENSG00000147041, ENSG00000067715, ENSG00000139973, ENSG00000170743, ENSG00000149927, ENSG00000011347, ENSG00000143469, ENSG00000164674, ENSG00000183186, ENSG00000143858, ENSG00000132718, ENSG00000089169, ENSG00000142765	2527	35	16792	3.22759	0.081409	0.0053071	0.00525664
GOTERM_BP_DIRECT	GO:0051965~positive regulation of synapse assembly	23	0.704441	5.54389e-05	ENSG00000196083, ENSG00000150471, ENSG00000181754, ENSG00000198400, ENSG00000148053, ENSG00000179542, ENSG00000181790, ENSG00000158258, ENSG00000196338, ENSG00000021645, ENSG00000072071, ENSG00000175928, ENSG00000186340, ENSG00000121753, ENSG00000102924, ENSG00000154928, ENSG00000182580, ENSG00000198908, ENSG00000169992, ENSG00000131409, ENSG00000102359, ENSG00000180914, ENSG00000185985	2527	62	16792	2.46509	0.265838	0.0181774	0.0180046
GOTERM_BP_DIRECT	GO:0030199~collagen fibril organization	17	0.520674	7.77508e-05	ENSG00000108821, ENSG00000111799, ENSG00000099953, ENSG00000138316, ENSG00000139329, ENSG00000157766, ENSG00000168477, ENSG00000165240, ENSG00000260428, ENSG00000080573, ENSG00000113083, ENSG00000204248, ENSG00000087116, ENSG00000156140, ENSG00000122176, ENSG00000122884, ENSG00000187955	2527	39	16792	2.89655	0.351699	0.0229985	0.0227798
GOTERM_BP_DIRECT	GO:0086010~membrane depolarization during action potential	14	0.42879	7.90624e-05	ENSG00000153253, ENSG00000175294, ENSG00000141837, ENSG00000136531, ENSG00000081248, ENSG00000196876, ENSG00000007314, ENSG00000166762, ENSG00000148408, ENSG00000166257, ENSG00000055118, ENSG00000100346, ENSG00000144285, ENSG00000183873	2527	28	16792	3.32252	0.356421	0.0229985	0.0227798
GOTERM_BP_DIRECT	GO:0007269~neurotransmitter secretion	20	0.612557	8.25207e-05	ENSG00000128683, ENSG00000220205, ENSG00000105649, ENSG00000007516, ENSG00000067715, ENSG00000021645, ENSG00000136854, ENSG00000110076, ENSG00000148408, ENSG00000008056, ENSG00000168993, ENSG00000107282, ENSG00000157152, ENSG00000143847, ENSG00000143858, ENSG00000177380, ENSG00000185666, ENSG00000155093, ENSG00000160469, ENSG00000101298	2527	51	16792	2.6059	0.36871	0.0229985	0.0227798
GOTERM_BP_DIRECT	GO:0060337~type I interferon signaling pathway	23	0.704441	9.58431e-05	ENSG00000185507, ENSG00000172183, ENSG00000187608, ENSG00000130303, ENSG00000165949, ENSG00000135828, ENSG00000170581, ENSG00000120738, ENSG00000111335, ENSG00000204592, ENSG00000157601, ENSG00000135114, ENSG00000204525, ENSG00000117595, ENSG00000126709, ENSG00000204642, ENSG00000206503, ENSG00000234745, ENSG00000204632, ENSG00000125347, ENSG00000101347, ENSG00000162645, ENSG00000185745	2527	64	16792	2.38806	0.413894	0.0252947	0.0250542
GOTERM_BP_DIRECT	GO:0030206~chondroitin sulfate biosynthetic process	13	0.398162	9.98355e-05	ENSG00000114646, ENSG00000132692, ENSG00000198108, ENSG00000130287, ENSG00000033100, ENSG00000147119, ENSG00000123989, ENSG00000182022, ENSG00000015532, ENSG00000103489, ENSG00000154080, ENSG00000111817, ENSG00000180767	2527	25	16792	3.45542	0.426794	0.0252947	0.0250542
GOTERM_BP_DIRECT	GO:0070588~calcium ion transmembrane transport	35	1.07198	0.000111424	ENSG00000089060, ENSG00000074621, ENSG00000144481, ENSG00000110881, ENSG00000119121, ENSG00000153898, ENSG00000111199, ENSG00000007402, ENSG00000148408, ENSG00000175938, ENSG00000185052, ENSG00000166473, ENSG00000100346, ENSG00000186642, ENSG00000058668, ENSG00000055732, ENSG00000182389, ENSG00000075429, ENSG00000167723, ENSG00000064270, ENSG00000175294, ENSG00000196296, ENSG00000141837, ENSG0000…	2527	119	16792	1.95442	0.462653	0.0270033	0.0267465
GOTERM_BP_DIRECT	GO:0050919~negative chemotaxis	15	0.459418	0.000206859	ENSG00000112902, ENSG00000153993, ENSG00000001617, ENSG00000092421, ENSG00000170381, ENSG00000138623, ENSG00000135333, ENSG00000167680, ENSG00000135622, ENSG00000143434, ENSG00000187122, ENSG00000010319, ENSG00000130827, ENSG00000259207, ENSG00000145147	2527	34	16792	2.93163	0.684359	0.0480429	0.0475861
GOTERM_BP_DIRECT	GO:0030574~collagen catabolic process	22	0.673813	0.000287248	ENSG00000156103, ENSG00000108821, ENSG00000111799, ENSG00000099953, ENSG00000197565, ENSG00000197467, ENSG00000138316, ENSG00000196611, ENSG00000171812, ENSG00000142156, ENSG00000011028, ENSG00000188153, ENSG00000166670, ENSG00000142173, ENSG00000080573, ENSG00000204248, ENSG00000087116, ENSG00000163359, ENSG00000156140, ENSG00000087245, ENSG00000143387, ENSG00000123342	2527	64	16792	2.28423	0.798376	0.0640448	0.0634358
GOTERM_BP_DIRECT	GO:0002504~antigen processing and presentation of peptide or polysaccharide antigen via MHC class II	10	0.306279	0.000299056	ENSG00000232629, ENSG00000204257, ENSG00000223865, ENSG00000179344, ENSG00000241106, ENSG00000204252, ENSG00000231389, ENSG00000196126, ENSG00000204287, ENSG00000198502	2527	17	16792	3.90884	0.811223	0.0641131	0.0635035
GOTERM_BP_DIRECT	GO:0071625~vocalization behavior	9	0.275651	0.000331967	ENSG00000105357, ENSG00000132535, ENSG00000161681, ENSG00000102359, ENSG00000078725, ENSG00000021645, ENSG00000196338, ENSG00000110076, ENSG00000174469	2527	14	16792	4.27181	0.842871	0.0679196	0.0672738
GOTERM_BP_DIRECT	GO:0034765~regulation of ion transmembrane transport	32	0.980092	0.000341182	ENSG00000177301, ENSG00000153253, ENSG00000169583, ENSG00000136531, ENSG00000171126, ENSG00000158445, ENSG00000007402, ENSG00000148408, ENSG00000170745, ENSG00000164794, ENSG00000165168, ENSG00000215262, ENSG00000100346, ENSG00000144285, ENSG00000121361, ENSG00000175294, ENSG00000141837, ENSG00000135519, ENSG00000075043, ENSG00000081248, ENSG00000196876, ENSG00000157445, ENSG00000007314, ENSG0000…	2527	111	16792	1.91569	0.850741	0.0679196	0.0672738
GOTERM_BP_DIRECT	GO:0055085~transmembrane transport	58	1.77642	0.000364848	ENSG00000089060, ENSG00000001626, ENSG00000172350, ENSG00000064687, ENSG00000133065, ENSG00000179869, ENSG00000169026, ENSG00000160179, ENSG00000163328, ENSG00000141338, ENSG00000163406, ENSG00000006071, ENSG00000183018, ENSG00000143036, ENSG00000158715, ENSG00000004846, ENSG00000181035, ENSG00000118160, ENSG00000168065, ENSG00000157103, ENSG00000172005, ENSG00000165474, ENSG00000141485, ENSG0000…	2527	244	16792	1.57956	0.869193	0.0699179	0.0692531
GOTERM_BP_DIRECT	GO:0019228~neuronal action potential	13	0.398162	0.000376307	ENSG00000105357, ENSG00000153253, ENSG00000177301, ENSG00000135124, ENSG00000136531, ENSG00000196876, ENSG00000135643, ENSG00000007314, ENSG00000164850, ENSG00000100346, ENSG00000144285, ENSG00000164418, ENSG00000183873	2527	28	16792	3.08519	0.87729	0.0699179	0.0692531
GOTERM_BP_DIRECT	GO:0007612~learning	20	0.612557	0.000439998	ENSG00000105894, ENSG00000124140, ENSG00000132535, ENSG00000129682, ENSG00000198576, ENSG00000118160, ENSG00000148053, ENSG00000157103, ENSG00000196338, ENSG00000021645, ENSG00000154118, ENSG00000005249, ENSG00000114200, ENSG00000092051, ENSG00000174469, ENSG00000162374, ENSG00000184144, ENSG00000101349, ENSG00000124406, ENSG00000010810	2527	57	16792	2.33159	0.913972	0.0791144	0.0783622
GOTERM_BP_DIRECT	GO:0034220~ion transmembrane transport	51	1.56202	0.000511645	ENSG00000105675, ENSG00000151572, ENSG00000132535, ENSG00000129244, ENSG00000175344, ENSG00000135124, ENSG00000198626, ENSG00000011677, ENSG00000144406, ENSG00000164418, ENSG00000165269, ENSG00000197043, ENSG00000123191, ENSG00000159720, ENSG00000268089, ENSG00000082458, ENSG00000074370, ENSG00000114573, ENSG00000122986, ENSG00000124406, ENSG00000104490, ENSG00000167614, ENSG00000145246, ENSG0000…	2527	210	16792	1.61379	0.942308	0.0891221	0.0882747
GOTERM_BP_DIRECT	GO:0061337~cardiac conduction	17	0.520674	0.000545083	ENSG00000053918, ENSG00000105605, ENSG00000081248, ENSG00000157445, ENSG00000007402, ENSG00000120049, ENSG00000123700, ENSG00000115041, ENSG00000160460, ENSG00000055118, ENSG00000124249, ENSG00000183873, ENSG00000182389, ENSG00000102057, ENSG00000165995, ENSG00000167535, ENSG00000075429	2527	45	16792	2.51035	0.952123	0.0920695	0.091194
GOTERM_BP_DIRECT	GO:0022617~extracellular matrix disassembly	24	0.735069	0.000564157	ENSG00000095587, ENSG00000156103, ENSG00000099953, ENSG00000136167, ENSG00000132692, ENSG00000038295, ENSG00000196611, ENSG00000136943, ENSG00000116962, ENSG00000148180, ENSG00000175899, ENSG00000157766, ENSG00000167751, ENSG00000035862, ENSG00000166147, ENSG00000166670, ENSG00000169035, ENSG00000166033, ENSG00000087245, ENSG00000167749, ENSG00000106991, ENSG00000143387, ENSG00000102265, ENSG0000…	2527	76	16792	2.09843	0.956955	0.0924886	0.0916091
GOTERM_BP_DIRECT	GO:0035095~behavioral response to nicotine	7	0.214395	0.000641497	ENSG00000117971, ENSG00000166664, ENSG00000175344, ENSG00000101204, ENSG00000170175, ENSG00000080644, ENSG00000186951	2527	9	16792	5.16836	0.972036	0.099325	0.0983806
GOTERM_BP_DIRECT	GO:0002480~antigen processing and presentation of exogenous peptide antigen via MHC class I, TAP-independent	7	0.214395	0.000641497	ENSG00000204525, ENSG00000204642, ENSG00000206503, ENSG00000234745, ENSG00000204632, ENSG00000166710, ENSG00000204592	2527	9	16792	5.16836	0.972036	0.099325	0.0983806
GOTERM_BP_DIRECT	GO:0001525~angiogenesis	53	1.62328	0.000673444	ENSG00000107731, ENSG00000131845, ENSG00000066468, ENSG00000187091, ENSG00000156427, ENSG00000139567, ENSG00000138798, ENSG00000171812, ENSG00000161381, ENSG00000143995, ENSG00000138792, ENSG00000079385, ENSG00000165025, ENSG00000255346, ENSG00000087245, ENSG00000184304, ENSG00000169429, ENSG00000123342, ENSG00000128165, ENSG00000069667, ENSG00000173376, ENSG00000171951, ENSG00000021645, ENSG0000…	2527	223	16792	1.57931	0.976601	0.101453	0.100489
GOTERM_BP_DIRECT	GO:0006906~vesicle fusion	20	0.612557	0.000715098	ENSG00000102362, ENSG00000135636, ENSG00000213023, ENSG00000129990, ENSG00000220205, ENSG00000147041, ENSG00000171045, ENSG00000117758, ENSG00000067715, ENSG00000139973, ENSG00000170743, ENSG00000149927, ENSG00000011347, ENSG00000143469, ENSG00000164674, ENSG00000183186, ENSG00000143858, ENSG00000132718, ENSG00000089169, ENSG00000142765	2527	59	16792	2.25255	0.981452	0.104894	0.103896
GOTERM_BP_DIRECT	GO:0006027~glycosaminoglycan catabolic process	12	0.367534	0.000752139	ENSG00000173083, ENSG00000213420, ENSG00000179399, ENSG00000169919, ENSG00000127415, ENSG00000162512, ENSG00000147257, ENSG00000170266, ENSG00000179163, ENSG00000135677, ENSG00000169439, ENSG00000076716	2527	26	16792	3.06694	0.984914	0.107498	0.106476
GOTERM_BP_DIRECT	GO:0035725~sodium ion transmembrane transport	23	0.704441	0.000784393	ENSG00000105641, ENSG00000153253, ENSG00000089060, ENSG00000130821, ENSG00000074621, ENSG00000177098, ENSG00000104888, ENSG00000118160, ENSG00000164707, ENSG00000110881, ENSG00000136531, ENSG00000133065, ENSG00000196876, ENSG00000007314, ENSG00000138622, ENSG00000168447, ENSG00000185052, ENSG00000166257, ENSG00000188687, ENSG00000183023, ENSG00000144285, ENSG00000183873, ENSG00000146950	2527	73	16792	2.09364	0.987398	0.109305	0.108266
GOTERM_BP_DIRECT	GO:0007263~nitric oxide mediated signal transduction	10	0.306279	0.000854105	ENSG00000135218, ENSG00000130203, ENSG00000182759, ENSG00000171051, ENSG00000061918, ENSG00000185149, ENSG00000173376, ENSG00000007171, ENSG00000187193, ENSG00000135744	2527	19	16792	3.49739	0.991458	0.116117	0.115013
GOTERM_BP_DIRECT	GO:0043524~negative regulation of neuron apoptotic process	35	1.07198	0.00090893	ENSG00000181104, ENSG00000107731, ENSG00000198400, ENSG00000136854, ENSG00000006016, ENSG00000122756, ENSG00000225950, ENSG00000188763, ENSG00000100625, ENSG00000100600, ENSG00000164418, ENSG00000123384, ENSG00000145335, ENSG00000132688, ENSG00000074317, ENSG00000135439, ENSG00000130203, ENSG00000103460, ENSG00000126583, ENSG00000132821, ENSG00000154153, ENSG00000141837, ENSG00000148053, ENSG0000…	2527	132	16792	1.76194	0.993709	0.120628	0.119481
GOTERM_BP_DIRECT	GO:0007409~axonogenesis	28	0.85758	0.00100204	ENSG00000128011, ENSG00000132932, ENSG00000179542, ENSG00000066468, ENSG00000139329, ENSG00000075891, ENSG00000187094, ENSG00000166313, ENSG00000169783, ENSG00000184144, ENSG00000188783, ENSG00000122176, ENSG00000181754, ENSG00000066032, ENSG00000105649, ENSG00000181790, ENSG00000196358, ENSG00000077264, ENSG00000136327, ENSG00000117600, ENSG00000116035, ENSG00000175928, ENSG00000160460, ENSG0000…	2527	98	16792	1.89858	0.996258	0.127	0.125793
GOTERM_BP_DIRECT	GO:1903779~regulation of cardiac conduction	19	0.58193	0.00100251	ENSG00000129991, ENSG00000129244, ENSG00000196296, ENSG00000137726, ENSG00000118160, ENSG00000150995, ENSG00000072062, ENSG00000105409, ENSG00000119782, ENSG00000074370, ENSG00000198626, ENSG00000135744, ENSG00000157087, ENSG00000187486, ENSG00000183023, ENSG00000123104, ENSG00000058668, ENSG00000221946, ENSG00000013016	2527	56	16792	2.25456	0.996268	0.127	0.125793
GOTERM_BP_DIRECT	GO:0048168~regulation of neuronal synaptic plasticity	9	0.275651	0.00107285	ENSG00000122877, ENSG00000130203, ENSG00000113758, ENSG00000058335, ENSG00000184144, ENSG00000198576, ENSG00000160145, ENSG00000102003, ENSG00000154118	2527	16	16792	3.73783	0.99748	0.130002	0.128766
GOTERM_BP_DIRECT	GO:0006790~sulfur compound metabolic process	9	0.275651	0.00107285	ENSG00000125618, ENSG00000147119, ENSG00000175040, ENSG00000183196, ENSG00000140835, ENSG00000175264, ENSG00000141337, ENSG00000154080, ENSG00000197093	2527	16	16792	3.73783	0.99748	0.130002	0.128766
GOTERM_BP_DIRECT	GO:0007229~integrin-mediated signaling pathway	28	0.85758	0.00118371	ENSG00000135605, ENSG00000161638, ENSG00000074966, ENSG00000114948, ENSG00000131845, ENSG00000073670, ENSG00000135424, ENSG00000005961, ENSG00000213949, ENSG00000008277, ENSG00000115232, ENSG00000079385, ENSG00000144668, ENSG00000165025, ENSG00000101336, ENSG00000156140, ENSG00000160255, ENSG00000259207, ENSG00000184304, ENSG00000123560, ENSG00000077943, ENSG00000138623, ENSG00000033170, ENSG0000…	2527	99	16792	1.8794	0.998642	0.140383	0.139049
GOTERM_BP_DIRECT	GO:0002481~antigen processing and presentation of exogenous protein antigen via MHC class Ib, TAP-dependent	6	0.183767	0.00123462	ENSG00000005471, ENSG00000004846, ENSG00000150967, ENSG00000085563, ENSG00000204267, ENSG00000166710	2527	7	16792	5.69574	0.998978	0.14337	0.142007
GOTERM_BP_DIRECT	GO:0007160~cell-matrix adhesion	26	0.796325	0.00133361	ENSG00000173083, ENSG00000162804, ENSG00000137103, ENSG00000116962, ENSG00000135424, ENSG00000088827, ENSG00000005961, ENSG00000213949, ENSG00000115232, ENSG00000080573, ENSG00000087303, ENSG00000160255, ENSG00000095637, ENSG00000259207, ENSG00000158813, ENSG00000077943, ENSG00000156299, ENSG00000169231, ENSG00000140092, ENSG00000197467, ENSG00000143127, ENSG00000118523, ENSG00000166086, ENSG0000…	2527	90	16792	1.91968	0.999412	0.151705	0.150263
GOTERM_BP_DIRECT	GO:0001764~neuron migration	29	0.888208	0.00141021	ENSG00000182636, ENSG00000129682, ENSG00000162946, ENSG00000119042, ENSG00000164093, ENSG00000187094, ENSG00000144647, ENSG00000116141, ENSG00000184144, ENSG00000133083, ENSG00000185532, ENSG00000163623, ENSG00000122691, ENSG00000187957, ENSG00000186868, ENSG00000150471, ENSG00000092421, ENSG00000065320, ENSG00000171450, ENSG00000148053, ENSG00000173376, ENSG00000134121, ENSG00000112357, ENSG0000…	2527	105	16792	1.8353	0.999616	0.155164	0.153689
GOTERM_BP_DIRECT	GO:0007417~central nervous system development	32	0.980092	0.0014197	ENSG00000130751, ENSG00000182636, ENSG00000114948, ENSG00000148082, ENSG00000132911, ENSG00000132692, ENSG00000116983, ENSG00000008277, ENSG00000174607, ENSG00000035862, ENSG00000184144, ENSG00000133083, ENSG00000107295, ENSG00000145431, ENSG00000020181, ENSG00000140600, ENSG00000187957, ENSG00000145730, ENSG00000132688, ENSG00000072133, ENSG00000174405, ENSG00000198914, ENSG00000172005, ENSG0000…	2527	120	16792	1.77201	0.999636	0.155164	0.153689
GOTERM_BP_DIRECT	GO:0014047~glutamate secretion	12	0.367534	0.00156515	ENSG00000106688, ENSG00000220205, ENSG00000168993, ENSG00000107282, ENSG00000143847, ENSG00000148053, ENSG00000104888, ENSG00000110436, ENSG00000105649, ENSG00000177380, ENSG00000067715, ENSG00000136854	2527	28	16792	2.84787	0.999838	0.167772	0.166177
GOTERM_BP_DIRECT	GO:0006687~glycosphingolipid metabolic process	16	0.490046	0.00171431	ENSG00000157404, ENSG00000104763, ENSG00000049860, ENSG00000170266, ENSG00000164291, ENSG00000196743, ENSG00000204386, ENSG00000064601, ENSG00000197746, ENSG00000166311, ENSG00000174607, ENSG00000184005, ENSG00000100299, ENSG00000141337, ENSG00000162139, ENSG00000103056	2527	45	16792	2.36268	0.99993	0.180293	0.178579
GOTERM_BP_DIRECT	GO:0070542~response to fatty acid	9	0.275651	0.00176068	ENSG00000118523, ENSG00000125629, ENSG00000010310, ENSG00000135218, ENSG00000137462, ENSG00000175567, ENSG00000117305, ENSG00000130707, ENSG00000148218	2527	17	16792	3.51796	0.999946	0.181302	0.179578
GOTERM_BP_DIRECT	GO:0030335~positive regulation of cell migration	44	1.34763	0.00178895	ENSG00000112902, ENSG00000153993, ENSG00000161638, ENSG00000181104, ENSG00000108821, ENSG00000131845, ENSG00000128052, ENSG00000103811, ENSG00000136235, ENSG00000167680, ENSG00000159753, ENSG00000135622, ENSG00000134853, ENSG00000135346, ENSG00000170379, ENSG00000143434, ENSG00000164850, ENSG00000170989, ENSG00000113070, ENSG00000120217, ENSG00000085741, ENSG00000145431, ENSG00000126218, ENSG0000…	2527	184	16792	1.58903	0.999954	0.181302	0.179578
GOTERM_BP_DIRECT	GO:0006811~ion transport	33	1.01072	0.00186427	ENSG00000089060, ENSG00000106688, ENSG00000175344, ENSG00000074621, ENSG00000196187, ENSG00000104888, ENSG00000109738, ENSG00000135740, ENSG00000170175, ENSG00000151834, ENSG00000080644, ENSG00000134873, ENSG00000117971, ENSG00000165168, ENSG00000185052, ENSG00000167608, ENSG00000123643, ENSG00000163406, ENSG00000105641, ENSG00000124140, ENSG00000066230, ENSG00000118160, ENSG00000110436, ENSG0000…	2527	127	16792	1.72666	0.99997	0.185562	0.183797
GOTERM_BP_DIRECT	GO:0007157~heterophilic cell-cell adhesion via plasma membrane cell adhesion molecules	17	0.520674	0.00197738	ENSG00000181754, ENSG00000130202, ENSG00000161638, ENSG00000175161, ENSG00000218336, ENSG00000105767, ENSG00000162706, ENSG00000196159, ENSG00000072071, ENSG00000013725, ENSG00000102924, ENSG00000153707, ENSG00000009694, ENSG00000166341, ENSG00000181847, ENSG00000149256, ENSG00000090339	2527	50	16792	2.25931	0.999984	0.18986	0.188055
GOTERM_BP_DIRECT	GO:0050772~positive regulation of axonogenesis	10	0.306279	0.00204489	ENSG00000181754, ENSG00000169855, ENSG00000156299, ENSG00000148053, ENSG00000064300, ENSG00000198753, ENSG00000145147, ENSG00000157764, ENSG00000277586, ENSG00000168779	2527	21	16792	3.1643	0.999989	0.18986	0.188055
GOTERM_BP_DIRECT	GO:0007605~sensory perception of sound	34	1.04135	0.00209737	ENSG00000105357, ENSG00000108821, ENSG00000107736, ENSG00000049860, ENSG00000112320, ENSG00000164199, ENSG00000115155, ENSG00000174804, ENSG00000182040, ENSG00000125746, ENSG00000204311, ENSG00000144749, ENSG00000103316, ENSG00000091536, ENSG00000187017, ENSG00000233276, ENSG00000105991, ENSG00000095397, ENSG00000175894, ENSG00000053918, ENSG00000042781, ENSG00000176402, ENSG00000105929, ENSG0000…	2527	133	16792	1.69873	0.999992	0.18986	0.188055
GOTERM_BP_DIRECT	GO:0071526~semaphorin-plexin signaling pathway	13	0.398162	0.00211807	ENSG00000112902, ENSG00000153993, ENSG00000001617, ENSG00000092421, ENSG00000170381, ENSG00000138623, ENSG00000167680, ENSG00000198753, ENSG00000135622, ENSG00000143434, ENSG00000010319, ENSG00000221866, ENSG00000130827	2527	33	16792	2.61774	0.999993	0.18986	0.188055
GOTERM_BP_DIRECT	GO:0051899~membrane depolarization	11	0.336907	0.00217086	ENSG00000148408, ENSG00000166257, ENSG00000141837, ENSG00000101204, ENSG00000135124, ENSG00000183873, ENSG00000182389, ENSG00000160325, ENSG00000167535, ENSG00000147434, ENSG00000067606	2527	25	16792	2.92381	0.999995	0.18986	0.188055
GOTERM_BP_DIRECT	GO:0030203~glycosaminoglycan metabolic process	12	0.367534	0.00218267	ENSG00000109956, ENSG00000213420, ENSG00000179399, ENSG00000162512, ENSG00000114646, ENSG00000147257, ENSG00000132692, ENSG00000154080, ENSG00000135677, ENSG00000130287, ENSG00000169439, ENSG00000076716	2527	29	16792	2.74967	0.999995	0.18986	0.188055
GOTERM_BP_DIRECT	GO:0006874~cellular calcium ion homeostasis	26	0.796325	0.00219412	ENSG00000175344, ENSG00000074621, ENSG00000049860, ENSG00000144481, ENSG00000198626, ENSG00000175868, ENSG00000111199, ENSG00000185052, ENSG00000170927, ENSG00000101017, ENSG00000164418, ENSG00000058668, ENSG00000064270, ENSG00000130203, ENSG00000129991, ENSG00000111424, ENSG00000118160, ENSG00000047597, ENSG00000105329, ENSG00000159167, ENSG00000120915, ENSG00000074370, ENSG00000143028, ENSG0000…	2527	93	16792	1.85775	0.999995	0.18986	0.188055
GOTERM_BP_DIRECT	GO:0002576~platelet degranulation	28	0.85758	0.00222407	ENSG00000145192, ENSG00000149131, ENSG00000136854, ENSG00000005961, ENSG00000138798, ENSG00000196937, ENSG00000167244, ENSG00000116260, ENSG00000084234, ENSG00000184500, ENSG00000259207, ENSG00000102265, ENSG00000104112, ENSG00000108679, ENSG00000135218, ENSG00000110799, ENSG00000105329, ENSG00000077522, ENSG00000197249, ENSG00000005893, ENSG00000159348, ENSG00000197746, ENSG00000175899, ENSG0000…	2527	103	16792	1.80642	0.999996	0.18986	0.188055
GOTERM_BP_DIRECT	GO:0042311~vasodilation	8	0.245023	0.00223464	ENSG00000136160, ENSG00000130203, ENSG00000131979, ENSG00000121361, ENSG00000135744, ENSG00000233276, ENSG00000125124, ENSG00000213949	2527	14	16792	3.79716	0.999996	0.18986	0.188055
GOTERM_BP_DIRECT	GO:0051122~hepoxilin biosynthetic process	5	0.153139	0.00224807	ENSG00000179148, ENSG00000179477, ENSG00000161905, ENSG00000179593, ENSG00000108839	2527	5	16792	6.64503	0.999996	0.18986	0.188055
GOTERM_BP_DIRECT	GO:0006024~glycosaminoglycan biosynthetic process	15	0.459418	0.00241765	ENSG00000155893, ENSG00000213420, ENSG00000179399, ENSG00000151348, ENSG00000138604, ENSG00000171004, ENSG00000158008, ENSG00000162694, ENSG00000153936, ENSG00000162512, ENSG00000015532, ENSG00000147257, ENSG00000103489, ENSG00000169439, ENSG00000076716	2527	42	16792	2.37323	0.999999	0.201134	0.199222
GOTERM_BP_DIRECT	GO:0010976~positive regulation of neuron projection development	25	0.765697	0.00254297	ENSG00000105894, ENSG00000135407, ENSG00000156642, ENSG00000132932, ENSG00000218336, ENSG00000198400, ENSG00000187391, ENSG00000198947, ENSG00000118432, ENSG00000166313, ENSG00000119866, ENSG00000134072, ENSG00000184304, ENSG00000149557, ENSG00000103034, ENSG00000068971, ENSG00000148053, ENSG00000198753, ENSG00000173376, ENSG00000112655, ENSG00000182175, ENSG00000010810, ENSG00000182511, ENSG0000…	2527	89	16792	1.86658	0.999999	0.208448	0.206466
GOTERM_BP_DIRECT	GO:0009313~oligosaccharide catabolic process	7	0.214395	0.00268732	ENSG00000104774, ENSG00000049860, ENSG00000117151, ENSG00000204386, ENSG00000196743, ENSG00000162139, ENSG00000109323	2527	11	16792	4.22866	1	0.217089	0.215024
GOTERM_BP_DIRECT	GO:0019934~cGMP-mediated signaling	6	0.183767	0.00288367	ENSG00000136160, ENSG00000160191, ENSG00000135218, ENSG00000130203, ENSG00000185532, ENSG00000186642	2527	8	16792	4.98378	1	0.224248	0.222116
GOTERM_BP_DIRECT	GO:0002474~antigen processing and presentation of peptide antigen via MHC class I	12	0.367534	0.00298379	ENSG00000204525, ENSG00000150967, ENSG00000204642, ENSG00000206503, ENSG00000204267, ENSG00000179344, ENSG00000234745, ENSG00000204632, ENSG00000159640, ENSG00000153029, ENSG00000166710, ENSG00000204592	2527	30	16792	2.65801	1	0.224248	0.222116
GOTERM_BP_DIRECT	GO:0071773~cellular response to BMP stimulus	12	0.367534	0.00298379	ENSG00000166145, ENSG00000163909, ENSG00000130700, ENSG00000121989, ENSG00000124813, ENSG00000136378, ENSG00000166292, ENSG00000141448, ENSG00000101144, ENSG00000125378, ENSG00000120693, ENSG00000139567	2527	30	16792	2.65801	1	0.224248	0.222116
GOTERM_BP_DIRECT	GO:0006836~neurotransmitter transport	11	0.336907	0.00305756	ENSG00000111181, ENSG00000130821, ENSG00000168993, ENSG00000104888, ENSG00000072041, ENSG00000151834, ENSG00000197106, ENSG00000268089, ENSG00000132164, ENSG00000157103, ENSG00000003147	2527	26	16792	2.81136	1	0.224248	0.222116
GOTERM_BP_DIRECT	GO:0048843~negative regulation of axon extension involved in axon guidance	11	0.336907	0.00305756	ENSG00000143434, ENSG00000112902, ENSG00000153993, ENSG00000092421, ENSG00000001617, ENSG00000170381, ENSG00000138623, ENSG00000010319, ENSG00000167680, ENSG00000130827, ENSG00000135622	2527	26	16792	2.81136	1	0.224248	0.222116
GOTERM_BP_DIRECT	GO:0017157~regulation of exocytosis	11	0.336907	0.00305756	ENSG00000186472, ENSG00000173805, ENSG00000169213, ENSG00000220205, ENSG00000168993, ENSG00000145087, ENSG00000168481, ENSG00000067715, ENSG00000091428, ENSG00000176406, ENSG00000167964	2527	26	16792	2.81136	1	0.224248	0.222116
GOTERM_BP_DIRECT	GO:0001958~endochondral ossification	11	0.336907	0.00305756	ENSG00000173868, ENSG00000156103, ENSG00000162551, ENSG00000108821, ENSG00000260428, ENSG00000124813, ENSG00000197467, ENSG00000112357, ENSG00000156427, ENSG00000166886, ENSG00000125378	2527	26	16792	2.81136	1	0.224248	0.222116
GOTERM_BP_DIRECT	GO:0035556~intracellular signal transduction	82	2.51149	0.00333656	ENSG00000135605, ENSG00000155816, ENSG00000105639, ENSG00000187091, ENSG00000150722, ENSG00000005981, ENSG00000135447, ENSG00000100628, ENSG00000169302, ENSG00000165025, ENSG00000144681, ENSG00000163328, ENSG00000100784, ENSG00000126217, ENSG00000184304, ENSG00000167207, ENSG00000185634, ENSG00000169429, ENSG00000274588, ENSG00000152495, ENSG00000177453, ENSG00000151320, ENSG00000182901, ENSG0000…	2527	403	16792	1.35209	1	0.239072	0.236799
GOTERM_BP_DIRECT	GO:0006869~lipid transport	22	0.673813	0.00334547	ENSG00000182107, ENSG00000021762, ENSG00000154265, ENSG00000130203, ENSG00000151572, ENSG00000128284, ENSG00000154263, ENSG00000196743, ENSG00000006025, ENSG00000197746, ENSG00000178878, ENSG00000137642, ENSG00000079156, ENSG00000100979, ENSG00000167972, ENSG00000188488, ENSG00000158220, ENSG00000189058, ENSG00000141338, ENSG00000100342, ENSG00000183018, ENSG00000141179	2527	76	16792	1.92356	1	0.239072	0.236799
GOTERM_BP_DIRECT	GO:1901381~positive regulation of potassium ion transmembrane transport	8	0.245023	0.00364952	ENSG00000181754, ENSG00000151320, ENSG00000198929, ENSG00000053918, ENSG00000082556, ENSG00000123700, ENSG00000055118, ENSG00000129159	2527	15	16792	3.54402	1	0.255533	0.253103
GOTERM_BP_DIRECT	GO:0001934~positive regulation of protein phosphorylation	32	0.980092	0.0036675	ENSG00000156642, ENSG00000197471, ENSG00000198400, ENSG00000128052, ENSG00000136235, ENSG00000135842, ENSG00000037280, ENSG00000118971, ENSG00000164850, ENSG00000184381, ENSG00000167244, ENSG00000121989, ENSG00000169860, ENSG00000105270, ENSG00000101017, ENSG00000259207, ENSG00000154310, ENSG00000148053, ENSG00000105329, ENSG00000135333, ENSG00000171798, ENSG00000142871, ENSG00000136160, ENSG0000…	2527	127	16792	1.67434	1	0.255533	0.253103
GOTERM_BP_DIRECT	GO:0007165~signal transduction	208	6.3706	0.0037804	ENSG00000148082, ENSG00000175344, ENSG00000129682, ENSG00000169583, ENSG00000080644, ENSG00000135447, ENSG00000141574, ENSG00000163485, ENSG00000102524, ENSG00000140009, ENSG00000100346, ENSG00000123104, ENSG00000031003, ENSG00000147434, ENSG00000155962, ENSG00000130202, ENSG00000138606, ENSG00000111344, ENSG00000113763, ENSG00000134121, ENSG00000268089, ENSG00000110492, ENSG00000164342, ENSG0000…	2527	1161	16792	1.1905	1	0.260148	0.257674
GOTERM_BP_DIRECT	GO:0003341~cilium movement	11	0.336907	0.00421019	ENSG00000122735, ENSG00000213213, ENSG00000105479, ENSG00000154099, ENSG00000105877, ENSG00000111834, ENSG00000198003, ENSG00000129295, ENSG00000114841, ENSG00000157423, ENSG00000172426	2527	27	16792	2.70724	1	0.28619	0.283469
GOTERM_BP_DIRECT	GO:0009268~response to pH	7	0.214395	0.00469408	ENSG00000104267, ENSG00000122986, ENSG00000110881, ENSG00000121361, ENSG00000100299, ENSG00000006071, ENSG00000145730	2527	12	16792	3.87627	1	0.311486	0.308524
GOTERM_BP_DIRECT	GO:0042340~keratan sulfate catabolic process	7	0.214395	0.00469408	ENSG00000049860, ENSG00000188783, ENSG00000122176, ENSG00000170266, ENSG00000139329, ENSG00000135677, ENSG00000157766	2527	12	16792	3.87627	1	0.311486	0.308524
GOTERM_BP_DIRECT	GO:0045956~positive regulation of calcium ion-dependent exocytosis	8	0.245023	0.00565359	ENSG00000011347, ENSG00000198794, ENSG00000171450, ENSG00000100346, ENSG00000158445, ENSG00000067715, ENSG00000136854, ENSG00000170743	2527	16	16792	3.32252	1	0.352893	0.349538
GOTERM_BP_DIRECT	GO:0006940~regulation of smooth muscle contraction	8	0.245023	0.00565359	ENSG00000117971, ENSG00000129991, ENSG00000150594, ENSG00000274286, ENSG00000132911, ENSG00000169252, ENSG00000109255, ENSG00000080644	2527	16	16792	3.32252	1	0.352893	0.349538
GOTERM_BP_DIRECT	GO:0001707~mesoderm formation	11	0.336907	0.00567965	ENSG00000115297, ENSG00000107984, ENSG00000113196, ENSG00000116729, ENSG00000260428, ENSG00000151348, ENSG00000072062, ENSG00000101144, ENSG00000149922, ENSG00000186866, ENSG00000090539	2527	28	16792	2.61055	1	0.352893	0.349538
GOTERM_BP_DIRECT	GO:0050953~sensory perception of light stimulus	6	0.183767	0.0056864	ENSG00000164199, ENSG00000095397, ENSG00000137474, ENSG00000107736, ENSG00000182040, ENSG00000042781	2527	9	16792	4.43002	1	0.352893	0.349538
GOTERM_BP_DIRECT	GO:1900017~positive regulation of cytokine production involved in inflammatory response	6	0.183767	0.0056864	ENSG00000177663, ENSG00000013725, ENSG00000154451, ENSG00000213654, ENSG00000163702, ENSG00000167207	2527	9	16792	4.43002	1	0.352893	0.349538
GOTERM_BP_DIRECT	GO:0001957~intramembranous ossification	5	0.153139	0.00593826	ENSG00000108821, ENSG00000087245, ENSG00000156427, ENSG00000143387, ENSG00000168646	2527	6	16792	5.53753	1	0.352893	0.349538
GOTERM_BP_DIRECT	GO:0002591~positive regulation of antigen processing and presentation of peptide antigen via MHC class I	5	0.153139	0.00593826	ENSG00000005471, ENSG00000004846, ENSG00000150967, ENSG00000085563, ENSG00000204267	2527	6	16792	5.53753	1	0.352893	0.349538
GOTERM_BP_DIRECT	GO:0002485~antigen processing and presentation of endogenous peptide antigen via MHC class I via ER pathway, TAP-dependent	5	0.153139	0.00593826	ENSG00000005471, ENSG00000004846, ENSG00000150967, ENSG00000085563, ENSG00000204267	2527	6	16792	5.53753	1	0.352893	0.349538
GOTERM_BP_DIRECT	GO:0002489~antigen processing and presentation of endogenous peptide antigen via MHC class Ib via ER pathway, TAP-dependent	5	0.153139	0.00593826	ENSG00000005471, ENSG00000004846, ENSG00000150967, ENSG00000085563, ENSG00000204267	2527	6	16792	5.53753	1	0.352893	0.349538
GOTERM_BP_DIRECT	GO:0007422~peripheral nervous system development	10	0.306279	0.00595119	ENSG00000136160, ENSG00000122877, ENSG00000174607, ENSG00000164442, ENSG00000121753, ENSG00000181790, ENSG00000163536, ENSG00000005513, ENSG00000163531, ENSG00000196876	2527	24	16792	2.76876	1	0.352893	0.349538
GOTERM_BP_DIRECT	GO:0030336~negative regulation of cell migration	25	0.765697	0.00625927	ENSG00000105894, ENSG00000196220, ENSG00000122707, ENSG00000187391, ENSG00000139567, ENSG00000089820, ENSG00000085741, ENSG00000162552, ENSG00000197381, ENSG00000181852, ENSG00000130303, ENSG00000101040, ENSG00000154096, ENSG00000164938, ENSG00000198753, ENSG00000159167, ENSG00000169855, ENSG00000164442, ENSG00000115461, ENSG00000144339, ENSG00000179593, ENSG00000145147, ENSG00000164741, ENSG0000…	2527	95	16792	1.74869	1	0.367255	0.363763
GOTERM_BP_DIRECT	GO:0042391~regulation of membrane potential	21	0.643185	0.00637057	ENSG00000004846, ENSG00000175344, ENSG00000174871, ENSG00000181045, ENSG00000135519, ENSG00000109738, ENSG00000077522, ENSG00000110881, ENSG00000170175, ENSG00000080644, ENSG00000176406, ENSG00000117016, ENSG00000138622, ENSG00000143786, ENSG00000166664, ENSG00000187486, ENSG00000101204, ENSG00000055118, ENSG00000140015, ENSG00000163377, ENSG00000101098	2527	75	16792	1.86061	1	0.369891	0.366374
GOTERM_BP_DIRECT	GO:0016337~single organismal cell-cell adhesion	26	0.796325	0.00704617	ENSG00000099889, ENSG00000149573, ENSG00000088827, ENSG00000040731, ENSG00000154721, ENSG00000171812, ENSG00000143412, ENSG00000139880, ENSG00000164199, ENSG00000169862, ENSG00000170927, ENSG00000126259, ENSG00000187955, ENSG00000105376, ENSG00000066032, ENSG00000077943, ENSG00000065320, ENSG00000154096, ENSG00000197467, ENSG00000169992, ENSG00000183067, ENSG00000102359, ENSG00000149564, ENSG0000…	2527	101	16792	1.7106	1	0.404901	0.401051
GOTERM_BP_DIRECT	GO:0007169~transmembrane receptor protein tyrosine kinase signaling pathway	25	0.765697	0.00718302	ENSG00000135605, ENSG00000074966, ENSG00000156642, ENSG00000148082, ENSG00000164509, ENSG00000198400, ENSG00000128052, ENSG00000076641, ENSG00000037280, ENSG00000165025, ENSG00000225950, ENSG00000129946, ENSG00000101336, ENSG00000060140, ENSG00000185634, ENSG00000101134, ENSG00000153563, ENSG00000157404, ENSG00000148053, ENSG00000115325, ENSG00000169071, ENSG00000168546, ENSG00000010810, ENSG0000…	2527	96	16792	1.73048	1	0.408553	0.404668
GOTERM_BP_DIRECT	GO:0042113~B cell activation	11	0.336907	0.00752017	ENSG00000161405, ENSG00000166664, ENSG00000130303, ENSG00000175344, ENSG00000086730, ENSG00000005020, ENSG00000101204, ENSG00000048052, ENSG00000101017, ENSG00000108840, ENSG00000166501	2527	29	16792	2.52053	1	0.41628	0.412322
GOTERM_BP_DIRECT	GO:0051693~actin filament capping	7	0.214395	0.00761761	ENSG00000135407, ENSG00000160460, ENSG00000136059, ENSG00000137877, ENSG00000006747, ENSG00000163554, ENSG00000148180	2527	13	16792	3.5781	1	0.41628	0.412322
GOTERM_BP_DIRECT	GO:0019372~lipoxygenase pathway	7	0.214395	0.00761761	ENSG00000179148, ENSG00000179477, ENSG00000012779, ENSG00000161905, ENSG00000179593, ENSG00000108839, ENSG00000233276	2527	13	16792	3.5781	1	0.41628	0.412322
GOTERM_BP_DIRECT	GO:0003198~epithelial to mesenchymal transition involved in endocardial cushion formation	7	0.214395	0.00761761	ENSG00000120149, ENSG00000163132, ENSG00000163909, ENSG00000166292, ENSG00000106991, ENSG00000125378, ENSG00000019549	2527	13	16792	3.5781	1	0.41628	0.412322
GOTERM_BP_DIRECT	GO:0001657~ureteric bud development	13	0.398162	0.0078427	ENSG00000164619, ENSG00000105329, ENSG00000066468, ENSG00000135414, ENSG00000006016, ENSG00000118526, ENSG00000103449, ENSG00000145147, ENSG00000101144, ENSG00000165731, ENSG00000081181, ENSG00000125378, ENSG00000120693	2527	38	16792	2.2733	1	0.42442	0.420384
GOTERM_BP_DIRECT	GO:0019233~sensory perception of pain	16	0.490046	0.0079692	ENSG00000179148, ENSG00000182636, ENSG00000177301, ENSG00000154153, ENSG00000135124, ENSG00000150672, ENSG00000118432, ENSG00000196549, ENSG00000136160, ENSG00000166257, ENSG00000082556, ENSG00000169860, ENSG00000169992, ENSG00000101204, ENSG00000109255, ENSG00000125510	2527	52	16792	2.04463	1	0.427118	0.423057
GOTERM_BP_DIRECT	GO:0019369~arachidonic acid metabolic process	10	0.306279	0.00807763	ENSG00000179148, ENSG00000179477, ENSG00000165591, ENSG00000161905, ENSG00000117480, ENSG00000186204, ENSG00000179593, ENSG00000108839, ENSG00000186115, ENSG00000100197	2527	25	16792	2.65801	1	0.428807	0.424729
GOTERM_BP_DIRECT	GO:0015012~heparan sulfate proteoglycan biosynthetic process	8	0.245023	0.00837863	ENSG00000162694, ENSG00000162738, ENSG00000151348, ENSG00000015532, ENSG00000138604, ENSG00000103489, ENSG00000111817, ENSG00000158008	2527	17	16792	3.12707	1	0.430984	0.426886
GOTERM_BP_DIRECT	GO:0021537~telencephalon development	8	0.245023	0.00837863	ENSG00000154146, ENSG00000166148, ENSG00000138083, ENSG00000110436, ENSG00000183023, ENSG00000180914, ENSG00000183873, ENSG00000125378	2527	17	16792	3.12707	1	0.430984	0.426886
GOTERM_BP_DIRECT	GO:0043651~linoleic acid metabolic process	8	0.245023	0.00837863	ENSG00000179148, ENSG00000213366, ENSG00000179477, ENSG00000134716, ENSG00000101986, ENSG00000119915, ENSG00000179593, ENSG00000108839	2527	17	16792	3.12707	1	0.430984	0.426886
GOTERM_BP_DIRECT	GO:0001676~long-chain fatty acid metabolic process	9	0.275651	0.00842793	ENSG00000177465, ENSG00000164398, ENSG00000130304, ENSG00000186204, ENSG00000186115, ENSG00000145730, ENSG00000103740, ENSG00000113396, ENSG00000143554	2527	21	16792	2.84787	1	0.430984	0.426886
GOTERM_BP_DIRECT	GO:0007613~memory	18	0.551302	0.00850559	ENSG00000161638, ENSG00000113749, ENSG00000204060, ENSG00000077943, ENSG00000175344, ENSG00000129682, ENSG00000118160, ENSG00000110881, ENSG00000064687, ENSG00000105409, ENSG00000154118, ENSG00000118432, ENSG00000196639, ENSG00000166664, ENSG00000184381, ENSG00000101349, ENSG00000160145, ENSG00000180914	2527	62	16792	1.9292	1	0.431001	0.426903
GOTERM_BP_DIRECT	GO:0050796~regulation of insulin secretion	19	0.58193	0.0086324	ENSG00000150594, ENSG00000089060, ENSG00000106633, ENSG00000141837, ENSG00000150995, ENSG00000158445, ENSG00000170743, ENSG00000007402, ENSG00000118432, ENSG00000003147, ENSG00000170745, ENSG00000010310, ENSG00000011347, ENSG00000187486, ENSG00000163623, ENSG00000123104, ENSG00000007171, ENSG00000006071, ENSG00000091428	2527	67	16792	1.88441	1	0.433486	0.429365
GOTERM_BP_DIRECT	GO:0006810~transport	70	2.14395	0.00880207	ENSG00000105675, ENSG00000129244, ENSG00000001626, ENSG00000163959, ENSG00000135124, ENSG00000269743, ENSG00000170379, ENSG00000148408, ENSG00000011677, ENSG00000115194, ENSG00000187730, ENSG00000160179, ENSG00000122133, ENSG00000100346, ENSG00000141338, ENSG00000123104, ENSG00000163406, ENSG00000164418, ENSG00000147434, ENSG00000155962, ENSG00000092068, ENSG00000157103, ENSG00000074370, ENSG0000…	2527	348	16792	1.33664	1	0.43806	0.433895
GOTERM_BP_DIRECT	GO:0043268~positive regulation of potassium ion transport	6	0.183767	0.00997349	ENSG00000022267, ENSG00000163485, ENSG00000150594, ENSG00000077522, ENSG00000145362, ENSG00000006071	2527	10	16792	3.98702	1	0.483411	0.478814
GOTERM_BP_DIRECT	GO:0061564~axon development	6	0.183767	0.00997349	ENSG00000104722, ENSG00000172020, ENSG00000168939, ENSG00000134198, ENSG00000123560, ENSG00000277586	2527	10	16792	3.98702	1	0.483411	0.478814
GOTERM_BP_DIRECT	GO:0050884~neuromuscular process controlling posture	6	0.183767	0.00997349	ENSG00000132932, ENSG00000131979, ENSG00000171298, ENSG00000167371, ENSG00000144285, ENSG00000108797	2527	10	16792	3.98702	1	0.483411	0.478814
GOTERM_BP_DIRECT	GO:0010977~negative regulation of neuron projection development	14	0.42879	0.0105709	ENSG00000072832, ENSG00000151490, ENSG00000135916, ENSG00000064300, ENSG00000131095, ENSG00000152377, ENSG00000111199, ENSG00000119866, ENSG00000187323, ENSG00000185133, ENSG00000117280, ENSG00000123384, ENSG00000166710, ENSG00000149922	2527	44	16792	2.11433	1	0.507107	0.502285
GOTERM_BP_DIRECT	GO:0007274~neuromuscular synaptic transmission	10	0.306279	0.0107353	ENSG00000197948, ENSG00000134769, ENSG00000185482, ENSG00000141837, ENSG00000244405, ENSG00000101204, ENSG00000105649, ENSG00000170175, ENSG00000136854, ENSG00000147434	2527	26	16792	2.55578	1	0.507107	0.502285
GOTERM_BP_DIRECT	GO:0030534~adult behavior	10	0.306279	0.0107353	ENSG00000161681, ENSG00000118946, ENSG00000110436, ENSG00000164197, ENSG00000136367, ENSG00000021645, ENSG00000196338, ENSG00000110076, ENSG00000125124, ENSG00000174469	2527	26	16792	2.55578	1	0.507107	0.502285
GOTERM_BP_DIRECT	GO:0030501~positive regulation of bone mineralization	12	0.367534	0.0111292	ENSG00000046653, ENSG00000187608, ENSG00000188763, ENSG00000121989, ENSG00000105329, ENSG00000103855, ENSG00000183023, ENSG00000169252, ENSG00000162552, ENSG00000101144, ENSG00000165973, ENSG00000125378	2527	35	16792	2.2783	1	0.51268	0.507805
GOTERM_BP_DIRECT	GO:0048565~digestive tract development	12	0.367534	0.0111292	ENSG00000157404, ENSG00000113749, ENSG00000110148, ENSG00000104447, ENSG00000105329, ENSG00000166341, ENSG00000052850, ENSG00000066468, ENSG00000180914, ENSG00000196159, ENSG00000145431, ENSG00000140465	2527	35	16792	2.2783	1	0.51268	0.507805
GOTERM_BP_DIRECT	GO:0006865~amino acid transport	12	0.367534	0.0111292	ENSG00000111181, ENSG00000003989, ENSG00000112394, ENSG00000130876, ENSG00000092068, ENSG00000047597, ENSG00000072041, ENSG00000188338, ENSG00000123643, ENSG00000186335, ENSG00000167703, ENSG00000165349	2527	35	16792	2.2783	1	0.51268	0.507805
GOTERM_BP_DIRECT	GO:0018108~peptidyl-tyrosine phosphorylation	35	1.07198	0.0112328	ENSG00000135605, ENSG00000156642, ENSG00000198400, ENSG00000128052, ENSG00000198223, ENSG00000066468, ENSG00000105639, ENSG00000116106, ENSG00000138675, ENSG00000134853, ENSG00000156427, ENSG00000037280, ENSG00000185291, ENSG00000138798, ENSG00000173517, ENSG00000113070, ENSG00000182580, ENSG00000101336, ENSG00000070759, ENSG00000157404, ENSG00000183317, ENSG00000148053, ENSG00000153208, ENSG0000…	2527	153	16792	1.52011	1	0.513212	0.508332
GOTERM_BP_DIRECT	GO:0060078~regulation of postsynaptic membrane potential	9	0.275651	0.0115277	ENSG00000153253, ENSG00000166257, ENSG00000177098, ENSG00000144285, ENSG00000136531, ENSG00000183873, ENSG00000196876, ENSG00000007314, ENSG00000138622	2527	22	16792	2.71842	1	0.519522	0.514582
GOTERM_BP_DIRECT	GO:0010875~positive regulation of cholesterol efflux	7	0.214395	0.0116548	ENSG00000130203, ENSG00000100979, ENSG00000160179, ENSG00000064687, ENSG00000123384, ENSG00000185920, ENSG00000165029	2527	14	16792	3.32252	1	0.519522	0.514582
GOTERM_BP_DIRECT	GO:0060384~innervation	8	0.245023	0.0119577	ENSG00000225950, ENSG00000126583, ENSG00000144749, ENSG00000196562, ENSG00000152192, ENSG00000141622, ENSG00000165731, ENSG00000145864	2527	18	16792	2.95335	1	0.519522	0.514582
GOTERM_BP_DIRECT	GO:0003253~cardiac neural crest cell migration involved in outflow tract morphogenesis	4	0.122511	0.0120693	ENSG00000164107, ENSG00000164093, ENSG00000122691, ENSG00000110195	2527	4	16792	6.64503	1	0.519522	0.514582
GOTERM_BP_DIRECT	GO:0002175~protein localization to paranode region of axon	4	0.122511	0.0120693	ENSG00000082397, ENSG00000174607, ENSG00000163531, ENSG00000108797	2527	4	16792	6.64503	1	0.519522	0.514582
GOTERM_BP_DIRECT	GO:0046322~negative regulation of fatty acid oxidation	4	0.122511	0.0120693	ENSG00000115361, ENSG00000062282, ENSG00000072778, ENSG00000089163	2527	4	16792	6.64503	1	0.519522	0.514582
GOTERM_BP_DIRECT	GO:0071205~protein localization to juxtaparanode region of axon	4	0.122511	0.0120693	ENSG00000082397, ENSG00000184144, ENSG00000163531, ENSG00000174469	2527	4	16792	6.64503	1	0.519522	0.514582
GOTERM_BP_DIRECT	GO:0030913~paranodal junction assembly	5	0.153139	0.0122098	ENSG00000082397, ENSG00000174607, ENSG00000145362, ENSG00000163531, ENSG00000108797	2527	7	16792	4.74645	1	0.519522	0.514582
GOTERM_BP_DIRECT	GO:1901385~regulation of voltage-gated calcium channel activity	5	0.153139	0.0122098	ENSG00000144681, ENSG00000182389, ENSG00000165995, ENSG00000167535, ENSG00000198947	2527	7	16792	4.74645	1	0.519522	0.514582
GOTERM_BP_DIRECT	GO:0001755~neural crest cell migration	14	0.42879	0.0128664	ENSG00000112902, ENSG00000153993, ENSG00000001617, ENSG00000092421, ENSG00000170381, ENSG00000138623, ENSG00000167680, ENSG00000005513, ENSG00000135622, ENSG00000143434, ENSG00000136160, ENSG00000010319, ENSG00000090776, ENSG00000165731	2527	45	16792	2.06734	1	0.543312	0.538146
GOTERM_BP_DIRECT	GO:0042475~odontogenesis of dentin-containing tooth	16	0.490046	0.013659	ENSG00000158813, ENSG00000104267, ENSG00000064195, ENSG00000171243, ENSG00000115844, ENSG00000164093, ENSG00000041982, ENSG00000067836, ENSG00000163132, ENSG00000113196, ENSG00000124813, ENSG00000164107, ENSG00000106571, ENSG00000183873, ENSG00000101144, ENSG00000125378	2527	55	16792	1.9331	1	0.572446	0.567003
GOTERM_BP_DIRECT	GO:0042102~positive regulation of T cell proliferation	17	0.520674	0.0138028	ENSG00000197471, ENSG00000103855, ENSG00000105639, ENSG00000159753, ENSG00000168071, ENSG00000013725, ENSG00000102879, ENSG00000123338, ENSG00000120217, ENSG00000223865, ENSG00000158473, ENSG00000102524, ENSG00000231389, ENSG00000090776, ENSG00000163554, ENSG00000168811, ENSG00000085063	2527	60	16792	1.88276	1	0.574154	0.568695
GOTERM_BP_DIRECT	GO:0007166~cell surface receptor signaling pathway	56	1.71516	0.0140869	ENSG00000160801, ENSG00000110148, ENSG00000134198, ENSG00000231738, ENSG00000169621, ENSG00000226306, ENSG00000127507, ENSG00000169860, ENSG00000020181, ENSG00000085063, ENSG00000150471, ENSG00000102195, ENSG00000135218, ENSG00000092421, ENSG00000105668, ENSG00000156298, ENSG00000114812, ENSG00000181790, ENSG00000110651, ENSG00000135452, ENSG00000072071, ENSG00000010310, ENSG00000170458, ENSG0000…	2527	274	16792	1.35811	1	0.581634	0.576104
GOTERM_BP_DIRECT	GO:0050770~regulation of axonogenesis	9	0.275651	0.0153915	ENSG00000141298, ENSG00000182580, ENSG00000141837, ENSG00000187122, ENSG00000122176, ENSG00000111962, ENSG00000116106, ENSG00000165731, ENSG00000261594	2527	23	16792	2.60023	1	0.630826	0.624828
GOTERM_BP_DIRECT	GO:0090190~positive regulation of branching involved in ureteric bud morphogenesis	8	0.245023	0.01652	ENSG00000125618, ENSG00000100625, ENSG00000105329, ENSG00000179222, ENSG00000005513, ENSG00000075891, ENSG00000135744, ENSG00000134245	2527	19	16792	2.79791	1	0.66232	0.656023
GOTERM_BP_DIRECT	GO:0045926~negative regulation of growth	8	0.245023	0.01652	ENSG00000115461, ENSG00000125148, ENSG00000147257, ENSG00000179593, ENSG00000187193, ENSG00000198417, ENSG00000125144, ENSG00000205362	2527	19	16792	2.79791	1	0.66232	0.656023
GOTERM_BP_DIRECT	GO:0010881~regulation of cardiac muscle contraction by regulation of the release of sequestered calcium ion	8	0.245023	0.01652	ENSG00000213366, ENSG00000155962, ENSG00000183023, ENSG00000072062, ENSG00000145362, ENSG00000119782, ENSG00000198626, ENSG00000198947	2527	19	16792	2.79791	1	0.66232	0.656023
GOTERM_BP_DIRECT	GO:0086005~ventricular cardiac muscle cell action potential	7	0.214395	0.0169917	ENSG00000166257, ENSG00000053918, ENSG00000055118, ENSG00000145362, ENSG00000101400, ENSG00000183873, ENSG00000198626	2527	15	16792	3.10102	1	0.66232	0.656023
GOTERM_BP_DIRECT	GO:0044458~motile cilium assembly	7	0.214395	0.0169917	ENSG00000154099, ENSG00000004838, ENSG00000129295, ENSG00000172426, ENSG00000132122, ENSG00000198947, ENSG00000167646	2527	15	16792	3.10102	1	0.66232	0.656023
GOTERM_BP_DIRECT	GO:0042953~lipoprotein transport	7	0.214395	0.0169917	ENSG00000107611, ENSG00000135218, ENSG00000081479, ENSG00000123384, ENSG00000166501, ENSG00000038945, ENSG00000109103	2527	15	16792	3.10102	1	0.66232	0.656023
GOTERM_BP_DIRECT	GO:0036158~outer dynein arm assembly	7	0.214395	0.0169917	ENSG00000122735, ENSG00000213213, ENSG00000105479, ENSG00000154099, ENSG00000198003, ENSG00000004838, ENSG00000129295	2527	15	16792	3.10102	1	0.66232	0.656023
GOTERM_BP_DIRECT	GO:0001658~branching involved in ureteric bud morphogenesis	13	0.398162	0.0180406	ENSG00000178585, ENSG00000196159, ENSG00000075891, ENSG00000119630, ENSG00000125618, ENSG00000118526, ENSG00000166341, ENSG00000103449, ENSG00000147257, ENSG00000106571, ENSG00000162552, ENSG00000185920, ENSG00000125378	2527	42	16792	2.0568	1	0.698323	0.691683
GOTERM_BP_DIRECT	GO:0030178~negative regulation of Wnt signaling pathway	15	0.459418	0.018863	ENSG00000107984, ENSG00000131668, ENSG00000178585, ENSG00000156076, ENSG00000154856, ENSG00000131196, ENSG00000100968, ENSG00000138083, ENSG00000168772, ENSG00000050165, ENSG00000165617, ENSG00000185269, ENSG00000123384, ENSG00000087095, ENSG00000197380	2527	52	16792	1.91684	1	0.725121	0.718226
GOTERM_BP_DIRECT	GO:0016055~Wnt signaling pathway	40	1.22511	0.0195594	ENSG00000116729, ENSG00000152284, ENSG00000171243, ENSG00000164093, ENSG00000171444, ENSG00000188760, ENSG00000174804, ENSG00000012822, ENSG00000007047, ENSG00000188763, ENSG00000169862, ENSG00000116141, ENSG00000168772, ENSG00000085741, ENSG00000050165, ENSG00000109472, ENSG00000162552, ENSG00000101282, ENSG00000140807, ENSG00000154310, ENSG00000198873, ENSG00000178585, ENSG00000156076, ENSG0000…	2527	187	16792	1.4214	1	0.746739	0.739638
GOTERM_BP_DIRECT	GO:0050808~synapse organization	11	0.336907	0.01974	ENSG00000155961, ENSG00000074317, ENSG00000170381, ENSG00000169862, ENSG00000169992, ENSG00000157087, ENSG00000240184, ENSG00000077264, ENSG00000163531, ENSG00000196338, ENSG00000145335	2527	33	16792	2.21501	1	0.748507	0.74139
GOTERM_BP_DIRECT	GO:0050877~neurological system process	5	0.153139	0.0215359	ENSG00000164199, ENSG00000187486, ENSG00000101204, ENSG00000170175, ENSG00000109501	2527	8	16792	4.15315	1	0.784582	0.777122
GOTERM_BP_DIRECT	GO:0009308~amine metabolic process	5	0.153139	0.0215359	ENSG00000002726, ENSG00000131480, ENSG00000131471, ENSG00000196502, ENSG00000140465	2527	8	16792	4.15315	1	0.784582	0.777122
GOTERM_BP_DIRECT	GO:0090181~regulation of cholesterol metabolic process	5	0.153139	0.0215359	ENSG00000115361, ENSG00000103227, ENSG00000120915, ENSG00000062282, ENSG00000072778, ENSG00000260807	2527	8	16792	4.15315	1	0.784582	0.777122
GOTERM_BP_DIRECT	GO:0042428~serotonin metabolic process	5	0.153139	0.0215359	ENSG00000123360, ENSG00000183826, ENSG00000165240, ENSG00000164197, ENSG00000157087	2527	8	16792	4.15315	1	0.784582	0.777122
GOTERM_BP_DIRECT	GO:0048671~negative regulation of collateral sprouting	5	0.153139	0.0215359	ENSG00000119866, ENSG00000129682, ENSG00000187323, ENSG00000182175, ENSG00000135333	2527	8	16792	4.15315	1	0.784582	0.777122
GOTERM_BP_DIRECT	GO:0016188~synaptic vesicle maturation	5	0.153139	0.0215359	ENSG00000102383, ENSG00000132535, ENSG00000105649, ENSG00000102003, ENSG00000136854	2527	8	16792	4.15315	1	0.784582	0.777122
GOTERM_BP_DIRECT	GO:0031623~receptor internalization	13	0.398162	0.0216924	ENSG00000135218, ENSG00000112964, ENSG00000110651, ENSG00000064989, ENSG00000197959, ENSG00000165025, ENSG00000184144, ENSG00000160255, ENSG00000182397, ENSG00000087085, ENSG00000169429, ENSG00000125388, ENSG00000145335	2527	43	16792	2.00896	1	0.784668	0.777207
GOTERM_BP_DIRECT	GO:0009611~response to wounding	17	0.520674	0.0218198	ENSG00000181104, ENSG00000071246, ENSG00000110436, ENSG00000196562, ENSG00000110799, ENSG00000105329, ENSG00000172020, ENSG00000131095, ENSG00000041982, ENSG00000110492, ENSG00000164220, ENSG00000118523, ENSG00000159184, ENSG00000102934, ENSG00000087085, ENSG00000140465, ENSG00000163864	2527	63	16792	1.7931	1	0.784668	0.777207
GOTERM_BP_DIRECT	GO:0043113~receptor clustering	8	0.245023	0.0221866	ENSG00000115232, ENSG00000141837, ENSG00000105737, ENSG00000160255, ENSG00000164418, ENSG00000082458, ENSG00000187391, ENSG00000150672	2527	20	16792	2.65801	1	0.787694	0.780205
GOTERM_BP_DIRECT	GO:0019226~transmission of nerve impulse	8	0.245023	0.0221866	ENSG00000170989, ENSG00000160460, ENSG00000166086, ENSG00000141837, ENSG00000105605, ENSG00000163531, ENSG00000075429, ENSG00000174469	2527	20	16792	2.65801	1	0.787694	0.780205
GOTERM_BP_DIRECT	GO:0050900~leukocyte migration	28	0.85758	0.0231512	ENSG00000161638, ENSG00000197471, ENSG00000129244, ENSG00000108821, ENSG00000130876, ENSG00000154721, ENSG00000115232, ENSG00000079385, ENSG00000188404, ENSG00000160255, ENSG00000090863, ENSG00000184500, ENSG00000259207, ENSG00000173391, ENSG00000092068, ENSG00000171051, ENSG00000110876, ENSG00000124181, ENSG00000153208, ENSG00000198910, ENSG00000196776, ENSG00000196611, ENSG00000166086, ENSG0000…	2527	122	16792	1.52509	1	0.806172	0.798506
GOTERM_BP_DIRECT	GO:2000311~regulation of alpha-amino-3-hydroxy-5-methyl-4-isoxazole propionate selective glutamate receptor activity	7	0.214395	0.0237946	ENSG00000143786, ENSG00000174871, ENSG00000161681, ENSG00000169992, ENSG00000105605, ENSG00000008735, ENSG00000075429	2527	16	16792	2.9072	1	0.806172	0.798506
GOTERM_BP_DIRECT	GO:0006885~regulation of pH	7	0.214395	0.0237946	ENSG00000136160, ENSG00000135740, ENSG00000075673, ENSG00000181804, ENSG00000005882, ENSG00000105929, ENSG00000004799	2527	16	16792	2.9072	1	0.806172	0.798506
GOTERM_BP_DIRECT	GO:0048593~camera-type eye morphogenesis	7	0.214395	0.0237946	ENSG00000171812, ENSG00000204227, ENSG00000154928, ENSG00000218336, ENSG00000106571, ENSG00000135414, ENSG00000146950	2527	16	16792	2.9072	1	0.806172	0.798506
GOTERM_BP_DIRECT	GO:0060997~dendritic spine morphogenesis	6	0.183767	0.0241533	ENSG00000132535, ENSG00000169862, ENSG00000154928, ENSG00000161681, ENSG00000182580, ENSG00000077264	2527	12	16792	3.32252	1	0.806172	0.798506
GOTERM_BP_DIRECT	GO:0017156~calcium ion regulated exocytosis	6	0.183767	0.0241533	ENSG00000213023, ENSG00000220205, ENSG00000006747, ENSG00000091428, ENSG00000176406, ENSG00000117016	2527	12	16792	3.32252	1	0.806172	0.798506
GOTERM_BP_DIRECT	GO:0055119~relaxation of cardiac muscle	6	0.183767	0.0241533	ENSG00000213366, ENSG00000123700, ENSG00000135124, ENSG00000183023, ENSG00000138735, ENSG00000116741	2527	12	16792	3.32252	1	0.806172	0.798506
GOTERM_BP_DIRECT	GO:0071872~cellular response to epinephrine stimulus	6	0.183767	0.0241533	ENSG00000053918, ENSG00000072062, ENSG00000058668, ENSG00000068903, ENSG00000198626, ENSG00000145335	2527	12	16792	3.32252	1	0.806172	0.798506
GOTERM_BP_DIRECT	GO:0035385~Roundabout signaling pathway	6	0.183767	0.0241533	ENSG00000169855, ENSG00000154134, ENSG00000187122, ENSG00000122176, ENSG00000145147, ENSG00000261594	2527	12	16792	3.32252	1	0.806172	0.798506
GOTERM_BP_DIRECT	GO:0030208~dermatan sulfate biosynthetic process	6	0.183767	0.0241533	ENSG00000114646, ENSG00000171451, ENSG00000111962, ENSG00000132692, ENSG00000111817, ENSG00000130287	2527	12	16792	3.32252	1	0.806172	0.798506
GOTERM_BP_DIRECT	GO:0032570~response to progesterone	12	0.367534	0.0253238	ENSG00000166762, ENSG00000105894, ENSG00000165474, ENSG00000189143, ENSG00000175294, ENSG00000137462, ENSG00000125384, ENSG00000105329, ENSG00000099338, ENSG00000180914, ENSG00000265972, ENSG00000125740	2527	39	16792	2.04463	1	0.840208	0.832218
GOTERM_BP_DIRECT	GO:0015701~bicarbonate transport	13	0.398162	0.025863	ENSG00000104267, ENSG00000050438, ENSG00000206172, ENSG00000144290, ENSG00000181045, ENSG00000001626, ENSG00000114923, ENSG00000118298, ENSG00000159348, ENSG00000167434, ENSG00000188687, ENSG00000166394, ENSG00000185015	2527	44	16792	1.96331	1	0.848802	0.840731
GOTERM_BP_DIRECT	GO:0015992~proton transport	14	0.42879	0.0260347	ENSG00000071553, ENSG00000213760, ENSG00000109667, ENSG00000175567, ENSG00000151229, ENSG00000159720, ENSG00000105929, ENSG00000114573, ENSG00000122986, ENSG00000153291, ENSG00000255346, ENSG00000163406, ENSG00000146411, ENSG00000167700	2527	49	16792	1.89858	1	0.848802	0.840731
GOTERM_BP_DIRECT	GO:0008360~regulation of cell shape	31	0.949464	0.0264518	ENSG00000105894, ENSG00000105357, ENSG00000127084, ENSG00000049860, ENSG00000128052, ENSG00000132970, ENSG00000135424, ENSG00000189171, ENSG00000176438, ENSG00000165288, ENSG00000082397, ENSG00000101336, ENSG00000160255, ENSG00000122574, ENSG00000157404, ENSG00000128881, ENSG00000170381, ENSG00000198753, ENSG00000243444, ENSG00000161791, ENSG00000102879, ENSG00000188277, ENSG00000167617, ENSG0000…	2527	140	16792	1.4714	1	0.848802	0.840731
GOTERM_BP_DIRECT	GO:0033564~anterior/posterior axon guidance	4	0.122511	0.0268011	ENSG00000107731, ENSG00000187323, ENSG00000065320, ENSG00000113763	2527	5	16792	5.31603	1	0.848802	0.840731
GOTERM_BP_DIRECT	GO:0060219~camera-type eye photoreceptor cell differentiation	4	0.122511	0.0268011	ENSG00000069188, ENSG00000007062, ENSG00000149489, ENSG00000171587	2527	5	16792	5.31603	1	0.848802	0.840731
GOTERM_BP_DIRECT	GO:0034123~positive regulation of toll-like receptor signaling pathway	4	0.122511	0.0268011	ENSG00000164342, ENSG00000137462, ENSG00000187554, ENSG00000155629	2527	5	16792	5.31603	1	0.848802	0.840731
GOTERM_BP_DIRECT	GO:0046813~receptor-mediated virion attachment to host cell	4	0.122511	0.0268011	ENSG00000172061, ENSG00000183087, ENSG00000110651, ENSG00000090339	2527	5	16792	5.31603	1	0.848802	0.840731
GOTERM_BP_DIRECT	GO:1902430~negative regulation of beta-amyloid formation	4	0.122511	0.0268011	ENSG00000173805, ENSG00000130203, ENSG00000064687, ENSG00000137642	2527	5	16792	5.31603	1	0.848802	0.840731
GOTERM_BP_DIRECT	GO:0045776~negative regulation of blood pressure	10	0.306279	0.028128	ENSG00000128165, ENSG00000163485, ENSG00000131979, ENSG00000183044, ENSG00000171388, ENSG00000121064, ENSG00000186951, ENSG00000007171, ENSG00000118432, ENSG00000125510	2527	30	16792	2.21501	1	0.885795	0.877373
GOTERM_BP_DIRECT	GO:0048013~ephrin receptor signaling pathway	21	0.643185	0.0284842	ENSG00000183317, ENSG00000156299, ENSG00000108947, ENSG00000198400, ENSG00000143590, ENSG00000135333, ENSG00000138613, ENSG00000116106, ENSG00000077264, ENSG00000243364, ENSG00000154928, ENSG00000080224, ENSG00000182580, ENSG00000145242, ENSG00000149269, ENSG00000160145, ENSG00000087245, ENSG00000090776, ENSG00000010810, ENSG00000169439, ENSG00000106123	2527	86	16792	1.62262	1	0.891972	0.883491
GOTERM_BP_DIRECT	GO:0035249~synaptic transmission, glutamatergic	8	0.245023	0.0290659	ENSG00000143786, ENSG00000148082, ENSG00000174871, ENSG00000141837, ENSG00000104888, ENSG00000125814, ENSG00000105737, ENSG00000164418	2527	21	16792	2.53144	1	0.900074	0.891516
GOTERM_BP_DIRECT	GO:0045921~positive regulation of exocytosis	8	0.245023	0.0290659	ENSG00000163032, ENSG00000102362, ENSG00000071553, ENSG00000184381, ENSG00000001626, ENSG00000110723, ENSG00000105649, ENSG00000081803	2527	21	16792	2.53144	1	0.900074	0.891516
GOTERM_BP_DIRECT	GO:0060307~regulation of ventricular cardiac muscle cell membrane repolarization	7	0.214395	0.0322033	ENSG00000198929, ENSG00000053918, ENSG00000177098, ENSG00000055118, ENSG00000145362, ENSG00000101400, ENSG00000183873	2527	17	16792	2.73619	1	0.942772	0.933808
GOTERM_BP_DIRECT	GO:0031589~cell-substrate adhesion	7	0.214395	0.0322033	ENSG00000161638, ENSG00000154928, ENSG00000102879, ENSG00000110799, ENSG00000183087, ENSG00000259207, ENSG00000167614	2527	17	16792	2.73619	1	0.942772	0.933808
GOTERM_BP_DIRECT	GO:0050804~modulation of synaptic transmission	7	0.214395	0.0322033	ENSG00000196639, ENSG00000183826, ENSG00000169992, ENSG00000114646, ENSG00000072062, ENSG00000164418, ENSG00000196338	2527	17	16792	2.73619	1	0.942772	0.933808
GOTERM_BP_DIRECT	GO:0030224~monocyte differentiation	7	0.214395	0.0322033	ENSG00000123360, ENSG00000164509, ENSG00000186642, ENSG00000125144, ENSG00000163565, ENSG00000125378, ENSG00000182578	2527	17	16792	2.73619	1	0.942772	0.933808
GOTERM_BP_DIRECT	GO:0051930~regulation of sensory perception of pain	9	0.275651	0.0324589	ENSG00000181104, ENSG00000136160, ENSG00000163485, ENSG00000082556, ENSG00000166292, ENSG00000185149, ENSG00000187094, ENSG00000163377, ENSG00000014257	2527	26	16792	2.3002	1	0.942772	0.933808
GOTERM_BP_DIRECT	GO:0051928~positive regulation of calcium ion transport	9	0.275651	0.0324589	ENSG00000181104, ENSG00000171517, ENSG00000130038, ENSG00000157087, ENSG00000135124, ENSG00000145362, ENSG00000196632, ENSG00000109501, ENSG00000165995	2527	26	16792	2.3002	1	0.942772	0.933808
GOTERM_BP_DIRECT	GO:0006813~potassium ion transport	20	0.612557	0.0333092	ENSG00000026559, ENSG00000105642, ENSG00000080709, ENSG00000177301, ENSG00000129244, ENSG00000135519, ENSG00000075043, ENSG00000135643, ENSG00000170745, ENSG00000164794, ENSG00000120049, ENSG00000185052, ENSG00000123700, ENSG00000177807, ENSG00000184156, ENSG00000121361, ENSG00000221955, ENSG00000006071, ENSG00000129159, ENSG00000169427	2527	82	16792	1.62074	1	0.942772	0.933808
GOTERM_BP_DIRECT	GO:1902476~chloride transmembrane transport	22	0.673813	0.0340717	ENSG00000155962, ENSG00000124140, ENSG00000151572, ENSG00000073464, ENSG00000181045, ENSG00000132911, ENSG00000104888, ENSG00000001626, ENSG00000114923, ENSG00000109738, ENSG00000169583, ENSG00000151834, ENSG00000171365, ENSG00000268089, ENSG00000140199, ENSG00000011677, ENSG00000141540, ENSG00000187730, ENSG00000167614, ENSG00000100342, ENSG00000145864, ENSG00000127325	2527	93	16792	1.57194	1	0.942772	0.933808
GOTERM_BP_DIRECT	GO:0032835~glomerulus development	5	0.153139	0.0342155	ENSG00000138792, ENSG00000163909, ENSG00000151490, ENSG00000118526, ENSG00000162738	2527	9	16792	3.69169	1	0.942772	0.933808
GOTERM_BP_DIRECT	GO:0050663~cytokine secretion	5	0.153139	0.0342155	ENSG00000255346, ENSG00000026950, ENSG00000135744, ENSG00000106123, ENSG00000189171	2527	9	16792	3.69169	1	0.942772	0.933808
GOTERM_BP_DIRECT	GO:0032330~regulation of chondrocyte differentiation	5	0.153139	0.0342155	ENSG00000118523, ENSG00000104447, ENSG00000090863, ENSG00000006747, ENSG00000168779	2527	9	16792	3.69169	1	0.942772	0.933808
GOTERM_BP_DIRECT	GO:0045741~positive regulation of epidermal growth factor-activated receptor activity	5	0.153139	0.0342155	ENSG00000163485, ENSG00000150594, ENSG00000107954, ENSG00000163235, ENSG00000138798	2527	9	16792	3.69169	1	0.942772	0.933808
GOTERM_BP_DIRECT	GO:0045766~positive regulation of angiogenesis	26	0.796325	0.0342388	ENSG00000112902, ENSG00000006638, ENSG00000175344, ENSG00000131845, ENSG00000198400, ENSG00000128052, ENSG00000103811, ENSG00000139567, ENSG00000165168, ENSG00000160255, ENSG00000122691, ENSG00000184304, ENSG00000169429, ENSG00000107014, ENSG00000128165, ENSG00000124181, ENSG00000115008, ENSG00000108839, ENSG00000111961, ENSG00000119630, ENSG00000114378, ENSG00000143369, ENSG00000166664, ENSG0000…	2527	115	16792	1.50236	1	0.942772	0.933808
GOTERM_BP_DIRECT	GO:0030168~platelet activation	26	0.796325	0.0342388	ENSG00000181104, ENSG00000108821, ENSG00000141506, ENSG00000065357, ENSG00000165025, ENSG00000274286, ENSG00000027075, ENSG00000169860, ENSG00000186469, ENSG00000101017, ENSG00000123104, ENSG00000259207, ENSG00000274588, ENSG00000150594, ENSG00000126583, ENSG00000110799, ENSG00000153208, ENSG00000136267, ENSG00000150995, ENSG00000197943, ENSG00000164220, ENSG00000054179, ENSG00000183087, ENSG0000…	2527	115	16792	1.50236	1	0.942772	0.933808
GOTERM_BP_DIRECT	GO:0016045~detection of bacterium	6	0.183767	0.0344882	ENSG00000206503, ENSG00000158473, ENSG00000234745, ENSG00000196126, ENSG00000198502, ENSG00000167207	2527	13	16792	3.06694	1	0.942772	0.933808
GOTERM_BP_DIRECT	GO:0030818~negative regulation of cAMP biosynthetic process	6	0.183767	0.0344882	ENSG00000151320, ENSG00000150594, ENSG00000105290, ENSG00000186642, ENSG00000185149, ENSG00000125510	2527	13	16792	3.06694	1	0.942772	0.933808
GOTERM_BP_DIRECT	GO:0042711~maternal behavior	6	0.183767	0.0344882	ENSG00000130751, ENSG00000164463, ENSG00000166148, ENSG00000082556, ENSG00000180914, ENSG00000078725	2527	13	16792	3.06694	1	0.942772	0.933808
GOTERM_BP_DIRECT	GO:0006809~nitric oxide biosynthetic process	6	0.183767	0.0344882	ENSG00000003989, ENSG00000137880, ENSG00000069667, ENSG00000131979, ENSG00000007171, ENSG00000081181	2527	13	16792	3.06694	1	0.942772	0.933808
GOTERM_BP_DIRECT	GO:0086012~membrane depolarization during cardiac muscle cell action potential	6	0.183767	0.0344882	ENSG00000166257, ENSG00000123700, ENSG00000177098, ENSG00000183023, ENSG00000183873, ENSG00000138622	2527	13	16792	3.06694	1	0.942772	0.933808
GOTERM_BP_DIRECT	GO:0050806~positive regulation of synaptic transmission	6	0.183767	0.0344882	ENSG00000132535, ENSG00000109255, ENSG00000164418, ENSG00000158258, ENSG00000067715, ENSG00000170498	2527	13	16792	3.06694	1	0.942772	0.933808
GOTERM_BP_DIRECT	GO:0086064~cell communication by electrical coupling involved in cardiac conduction	6	0.183767	0.0344882	ENSG00000129244, ENSG00000183023, ENSG00000072062, ENSG00000105409, ENSG00000119782, ENSG00000198626	2527	13	16792	3.06694	1	0.942772	0.933808
GOTERM_BP_DIRECT	GO:0030513~positive regulation of BMP signaling pathway	10	0.306279	0.034504	ENSG00000120149, ENSG00000142871, ENSG00000067141, ENSG00000163132, ENSG00000147257, ENSG00000141448, ENSG00000141622, ENSG00000106991, ENSG00000125378, ENSG00000139567	2527	31	16792	2.14356	1	0.942772	0.933808
GOTERM_BP_DIRECT	GO:0007628~adult walking behavior	10	0.306279	0.034504	ENSG00000108947, ENSG00000160460, ENSG00000177807, ENSG00000184144, ENSG00000141837, ENSG00000109738, ENSG00000144285, ENSG00000116106, ENSG00000184524, ENSG00000186868	2527	31	16792	2.14356	1	0.942772	0.933808
GOTERM_BP_DIRECT	GO:0046676~negative regulation of insulin secretion	10	0.306279	0.034504	ENSG00000163032, ENSG00000102362, ENSG00000150594, ENSG00000136999, ENSG00000123612, ENSG00000187486, ENSG00000145087, ENSG00000006071, ENSG00000158445, ENSG00000089163	2527	31	16792	2.14356	1	0.942772	0.933808
GOTERM_BP_DIRECT	GO:0030177~positive regulation of Wnt signaling pathway	11	0.336907	0.03559	ENSG00000101282, ENSG00000174804, ENSG00000137462, ENSG00000116729, ENSG00000162946, ENSG00000196562, ENSG00000103449, ENSG00000066468, ENSG00000182220, ENSG00000165617, ENSG00000143882	2527	36	16792	2.03043	1	0.95835	0.949238
GOTERM_BP_DIRECT	GO:0007040~lysosome organization	11	0.336907	0.03559	ENSG00000138760, ENSG00000137474, ENSG00000166340, ENSG00000143669, ENSG00000049860, ENSG00000171298, ENSG00000134709, ENSG00000111670, ENSG00000095066, ENSG00000134575, ENSG00000165029	2527	36	16792	2.03043	1	0.95835	0.949238
GOTERM_BP_DIRECT	GO:0007611~learning or memory	11	0.336907	0.03559	ENSG00000122877, ENSG00000128872, ENSG00000104774, ENSG00000148082, ENSG00000126583, ENSG00000188763, ENSG00000198908, ENSG00000198400, ENSG00000161642, ENSG00000196743, ENSG00000155966	2527	36	16792	2.03043	1	0.95835	0.949238
GOTERM_BP_DIRECT	GO:0050885~neuromuscular process controlling balance	13	0.398162	0.0359052	ENSG00000132535, ENSG00000049860, ENSG00000141837, ENSG00000171298, ENSG00000196743, ENSG00000154118, ENSG00000092051, ENSG00000166340, ENSG00000161681, ENSG00000169992, ENSG00000157087, ENSG00000277586, ENSG00000108797	2527	46	16792	1.87794	1	0.962189	0.95304
GOTERM_BP_DIRECT	GO:0055114~oxidation-reduction process	106	3.24655	0.0366605	ENSG00000106049, ENSG00000179148, ENSG00000129167, ENSG00000137869, ENSG00000115318, ENSG00000131480, ENSG00000083123, ENSG00000036530, ENSG00000136010, ENSG00000100867, ENSG00000184860, ENSG00000255346, ENSG00000142669, ENSG00000149212, ENSG00000115705, ENSG00000161905, ENSG00000086619, ENSG00000189221, ENSG00000137198, ENSG00000113083, ENSG00000100612, ENSG00000079931, ENSG00000145882, ENSG0000…	2527	592	16792	1.18982	1	0.974806	0.965537
GOTERM_BP_DIRECT	GO:0016079~synaptic vesicle exocytosis	8	0.245023	0.0372504	ENSG00000115155, ENSG00000186472, ENSG00000220205, ENSG00000168993, ENSG00000105649, ENSG00000137766, ENSG00000081803, ENSG00000072071	2527	22	16792	2.41638	1	0.974806	0.965537
GOTERM_BP_DIRECT	GO:0034113~heterotypic cell-cell adhesion	8	0.245023	0.0372504	ENSG00000115232, ENSG00000161638, ENSG00000158473, ENSG00000160255, ENSG00000140678, ENSG00000259207, ENSG00000163531, ENSG00000135424	2527	22	16792	2.41638	1	0.974806	0.965537
GOTERM_BP_DIRECT	GO:0010842~retina layer formation	8	0.245023	0.0372504	ENSG00000132932, ENSG00000069188, ENSG00000007062, ENSG00000157890, ENSG00000146555, ENSG00000171587, ENSG00000139445, ENSG00000106025	2527	22	16792	2.41638	1	0.974806	0.965537
GOTERM_BP_DIRECT	GO:0045332~phospholipid translocation	8	0.245023	0.0372504	ENSG00000005471, ENSG00000132932, ENSG00000085563, ENSG00000124406, ENSG00000064687, ENSG00000145246, ENSG00000104043, ENSG00000165029	2527	22	16792	2.41638	1	0.974806	0.965537
GOTERM_BP_DIRECT	GO:0007420~brain development	39	1.19449	0.0380149	ENSG00000129862, ENSG00000107954, ENSG00000104888, ENSG00000134198, ENSG00000067715, ENSG00000067836, ENSG00000122877, ENSG00000170989, ENSG00000083720, ENSG00000189058, ENSG00000182583, ENSG00000149654, ENSG00000101298, ENSG00000108387, ENSG00000103034, ENSG00000163666, ENSG00000132688, ENSG00000077943, ENSG00000117707, ENSG00000172264, ENSG00000135333, ENSG00000115844, ENSG00000159720, ENSG0000…	2527	190	16792	1.36398	1	0.990163	0.980748
GOTERM_BP_DIRECT	GO:0042472~inner ear morphogenesis	14	0.42879	0.041004	ENSG00000132932, ENSG00000077943, ENSG00000065320, ENSG00000066468, ENSG00000075891, ENSG00000169071, ENSG00000112320, ENSG00000125629, ENSG00000125618, ENSG00000182040, ENSG00000204103, ENSG00000100625, ENSG00000104290, ENSG00000091536	2527	52	16792	1.78905	1	1	0.990669
GOTERM_BP_DIRECT	GO:0008152~metabolic process	35	1.07198	0.0410421	ENSG00000213366, ENSG00000156006, ENSG00000241935, ENSG00000196562, ENSG00000111058, ENSG00000164291, ENSG00000223591, ENSG00000244067, ENSG00000174607, ENSG00000083123, ENSG00000164398, ENSG00000060982, ENSG00000226124, ENSG00000111271, ENSG00000005187, ENSG00000168671, ENSG00000083720, ENSG00000182220, ENSG00000186642, ENSG00000109472, ENSG00000141337, ENSG00000167107, ENSG00000135838, ENSG0000…	2527	168	16792	1.38438	1	1	0.990669
GOTERM_BP_DIRECT	GO:0048167~regulation of synaptic plasticity	10	0.306279	0.0418073	ENSG00000107864, ENSG00000128564, ENSG00000196639, ENSG00000061337, ENSG00000149294, ENSG00000113749, ENSG00000100968, ENSG00000058335, ENSG00000157087, ENSG00000092051	2527	32	16792	2.07657	1	1	0.990669
GOTERM_BP_DIRECT	GO:0007193~adenylate cyclase-inhibiting G-protein coupled receptor signaling pathway	13	0.398162	0.0418431	ENSG00000128266, ENSG00000204681, ENSG00000197746, ENSG00000114353, ENSG00000170775, ENSG00000163485, ENSG00000170989, ENSG00000082556, ENSG00000169860, ENSG00000105290, ENSG00000180616, ENSG00000185149, ENSG00000125510	2527	47	16792	1.83799	1	1	0.990669
GOTERM_BP_DIRECT	GO:0048169~regulation of long-term neuronal synaptic plasticity	7	0.214395	0.0423261	ENSG00000132535, ENSG00000177807, ENSG00000100321, ENSG00000164418, ENSG00000135744, ENSG00000102003, ENSG00000145335	2527	18	16792	2.58418	1	1	0.990669
GOTERM_BP_DIRECT	GO:0006796~phosphate-containing compound metabolic process	7	0.214395	0.0423261	ENSG00000153707, ENSG00000197594, ENSG00000105329, ENSG00000107902, ENSG00000136960, ENSG00000127329, ENSG00000154269	2527	18	16792	2.58418	1	1	0.990669
GOTERM_BP_DIRECT	GO:0048557~embryonic digestive tract morphogenesis	7	0.214395	0.0423261	ENSG00000081059, ENSG00000118526, ENSG00000066468, ENSG00000106571, ENSG00000164093, ENSG00000134853, ENSG00000168779	2527	18	16792	2.58418	1	1	0.990669
GOTERM_BP_DIRECT	GO:0061436~establishment of skin barrier	7	0.214395	0.0423261	ENSG00000179148, ENSG00000134317, ENSG00000179477, ENSG00000197915, ENSG00000189143, ENSG00000108839, ENSG00000143631	2527	18	16792	2.58418	1	1	0.990669
GOTERM_BP_DIRECT	GO:0042267~natural killer cell mediated cytotoxicity	7	0.214395	0.0423261	ENSG00000203722, ENSG00000131015, ENSG00000143669, ENSG00000155918, ENSG00000131019, ENSG00000111981, ENSG00000026751	2527	18	16792	2.58418	1	1	0.990669
GOTERM_BP_DIRECT	GO:0007413~axonal fasciculation	7	0.214395	0.0423261	ENSG00000181754, ENSG00000182636, ENSG00000112902, ENSG00000182580, ENSG00000184144, ENSG00000095713, ENSG00000118432	2527	18	16792	2.58418	1	1	0.990669
GOTERM_BP_DIRECT	GO:0045599~negative regulation of fat cell differentiation	12	0.367534	0.0423619	ENSG00000071575, ENSG00000120149, ENSG00000149926, ENSG00000164850, ENSG00000197594, ENSG00000069667, ENSG00000099953, ENSG00000105329, ENSG00000134243, ENSG00000186897, ENSG00000068903, ENSG00000169946	2527	42	16792	1.89858	1	1	0.990669
GOTERM_BP_DIRECT	GO:0007271~synaptic transmission, cholinergic	11	0.336907	0.0424179	ENSG00000117971, ENSG00000133019, ENSG00000180720, ENSG00000130203, ENSG00000166664, ENSG00000175344, ENSG00000101204, ENSG00000170175, ENSG00000080644, ENSG00000166405, ENSG00000147434	2527	37	16792	1.97555	1	1	0.990669
GOTERM_BP_DIRECT	GO:0072659~protein localization to plasma membrane	16	0.490046	0.0440269	ENSG00000154310, ENSG00000155265, ENSG00000129682, ENSG00000151025, ENSG00000136854, ENSG00000067606, ENSG00000177108, ENSG00000082397, ENSG00000166257, ENSG00000115041, ENSG00000169860, ENSG00000141293, ENSG00000166341, ENSG00000145362, ENSG00000277399, ENSG00000167535	2527	63	16792	1.68763	1	1	0.990669
GOTERM_BP_DIRECT	GO:0070374~positive regulation of ERK1 and ERK2 cascade	36	1.1026	0.044949	ENSG00000071553, ENSG00000181104, ENSG00000156642, ENSG00000198400, ENSG00000128052, ENSG00000066468, ENSG00000136235, ENSG00000064687, ENSG00000115137, ENSG00000134853, ENSG00000156427, ENSG00000111199, ENSG00000037280, ENSG00000164850, ENSG00000169860, ENSG00000122694, ENSG00000145431, ENSG00000167207, ENSG00000183578, ENSG00000103034, ENSG00000136869, ENSG00000135218, ENSG00000164619, ENSG0000…	2527	175	16792	1.36698	1	1	0.990669
GOTERM_BP_DIRECT	GO:0006936~muscle contraction	24	0.735069	0.0459166	ENSG00000128872, ENSG00000135636, ENSG00000099957, ENSG00000123096, ENSG00000175084, ENSG00000130821, ENSG00000114812, ENSG00000170175, ENSG00000081248, ENSG00000136842, ENSG00000007314, ENSG00000138622, ENSG00000213949, ENSG00000120049, ENSG00000087258, ENSG00000183023, ENSG00000144681, ENSG00000180914, ENSG00000101335, ENSG00000101400, ENSG00000095637, ENSG00000215375, ENSG00000036448, ENSG0000…	2527	107	16792	1.49047	1	1	0.990669
GOTERM_BP_DIRECT	GO:0032967~positive regulation of collagen biosynthetic process	8	0.245023	0.0468136	ENSG00000157613, ENSG00000118523, ENSG00000181104, ENSG00000260428, ENSG00000105329, ENSG00000106991, ENSG00000162552, ENSG00000125378	2527	23	16792	2.31132	1	1	0.990669
GOTERM_BP_DIRECT	GO:0060402~calcium ion transport into cytosol	6	0.183767	0.0471733	ENSG00000104369, ENSG00000183023, ENSG00000198626, ENSG00000154118, ENSG00000167535, ENSG00000092051	2527	14	16792	2.84787	1	1	0.990669
GOTERM_BP_DIRECT	GO:0048172~regulation of short-term neuronal synaptic plasticity	6	0.183767	0.0471733	ENSG00000118160, ENSG00000105649, ENSG00000177380, ENSG00000100321, ENSG00000164418, ENSG00000102003	2527	14	16792	2.84787	1	1	0.990669
GOTERM_BP_DIRECT	GO:0030207~chondroitin sulfate catabolic process	6	0.183767	0.0471733	ENSG00000049860, ENSG00000127415, ENSG00000114646, ENSG00000132692, ENSG00000114378, ENSG00000130287	2527	14	16792	2.84787	1	1	0.990669
GOTERM_BP_DIRECT	GO:0000038~very long-chain fatty acid metabolic process	6	0.183767	0.0471733	ENSG00000177465, ENSG00000173208, ENSG00000186204, ENSG00000186115, ENSG00000103740, ENSG00000113396	2527	14	16792	2.84787	1	1	0.990669
GOTERM_BP_DIRECT	GO:0003081~regulation of systemic arterial blood pressure by renin-angiotensin	4	0.122511	0.0476639	ENSG00000138792, ENSG00000159640, ENSG00000144891, ENSG00000135744	2527	6	16792	4.43002	1	1	0.990669
GOTERM_BP_DIRECT	GO:0006685~sphingomyelin catabolic process	4	0.122511	0.0476639	ENSG00000166311, ENSG00000172594, ENSG00000130768, ENSG00000103056	2527	6	16792	4.43002	1	1	0.990669
GOTERM_BP_DIRECT	GO:0042985~negative regulation of amyloid precursor protein biosynthetic process	4	0.122511	0.0476639	ENSG00000078596, ENSG00000135916, ENSG00000136156, ENSG00000064687	2527	6	16792	4.43002	1	1	0.990669
GOTERM_BP_DIRECT	GO:0060536~cartilage morphogenesis	4	0.122511	0.0476639	ENSG00000163132, ENSG00000113196, ENSG00000164107, ENSG00000019549	2527	6	16792	4.43002	1	1	0.990669
GOTERM_BP_DIRECT	GO:0009143~nucleoside triphosphate catabolic process	4	0.122511	0.0476639	ENSG00000197594, ENSG00000172594, ENSG00000168032, ENSG00000154269	2527	6	16792	4.43002	1	1	0.990669
GOTERM_BP_DIRECT	GO:0086015~SA node cell action potential	4	0.122511	0.0476639	ENSG00000166257, ENSG00000145362, ENSG00000183873, ENSG00000138622	2527	6	16792	4.43002	1	1	0.990669
GOTERM_BP_DIRECT	GO:0060363~cranial suture morphogenesis	4	0.122511	0.0476639	ENSG00000120149, ENSG00000125629, ENSG00000122691, ENSG00000125378	2527	6	16792	4.43002	1	1	0.990669
GOTERM_BP_DIRECT	GO:0006689~ganglioside catabolic process	4	0.122511	0.0476639	ENSG00000049860, ENSG00000204386, ENSG00000196743, ENSG00000162139	2527	6	16792	4.43002	1	1	0.990669
GOTERM_BP_DIRECT	GO:0001503~ossification	19	0.58193	0.0486891	ENSG00000046653, ENSG00000145192, ENSG00000140937, ENSG00000161905, ENSG00000152580, ENSG00000134243, ENSG00000151348, ENSG00000159167, ENSG00000134996, ENSG00000105929, ENSG00000101938, ENSG00000143369, ENSG00000118523, ENSG00000188763, ENSG00000167244, ENSG00000204248, ENSG00000124813, ENSG00000122691, ENSG00000101144	2527	80	16792	1.5782	1	1	0.990669
GOTERM_BP_DIRECT	GO:0007528~neuromuscular junction development	9	0.275651	0.0491496	ENSG00000188153, ENSG00000148053, ENSG00000172037, ENSG00000041982, ENSG00000182389, ENSG00000126970, ENSG00000165995, ENSG00000167535, ENSG00000007402	2527	28	16792	2.1359	1	1	0.990669
GOTERM_BP_DIRECT	GO:0010107~potassium ion import	9	0.275651	0.0491496	ENSG00000140199, ENSG00000105675, ENSG00000129244, ENSG00000123700, ENSG00000177807, ENSG00000187486, ENSG00000075673, ENSG00000121361, ENSG00000105409	2527	28	16792	2.1359	1	1	0.990669
GOTERM_BP_DIRECT	GO:0042157~lipoprotein metabolic process	11	0.336907	0.0500857	ENSG00000107611, ENSG00000130203, ENSG00000128284, ENSG00000160179, ENSG00000015520, ENSG00000072062, ENSG00000186951, ENSG00000123384, ENSG00000100342, ENSG00000178878, ENSG00000165029	2527	38	16792	1.92356	1	1	0.990669
GOTERM_BP_DIRECT	GO:0010811~positive regulation of cell-substrate adhesion	11	0.336907	0.0500857	ENSG00000105894, ENSG00000164176, ENSG00000142871, ENSG00000161638, ENSG00000154175, ENSG00000161905, ENSG00000185149, ENSG00000173376, ENSG00000163520, ENSG00000164620, ENSG00000116962	2527	38	16792	1.92356	1	1	0.990669
GOTERM_BP_DIRECT	GO:0060055~angiogenesis involved in wound healing	5	0.153139	0.0503768	ENSG00000137509, ENSG00000177464, ENSG00000173083, ENSG00000259207, ENSG00000233276	2527	10	16792	3.32252	1	1	0.990669
GOTERM_BP_DIRECT	GO:0048935~peripheral nervous system neuron development	5	0.153139	0.0503768	ENSG00000148053, ENSG00000164107, ENSG00000152192, ENSG00000128710, ENSG00000006468	2527	10	16792	3.32252	1	1	0.990669
GOTERM_BP_DIRECT	GO:0042989~sequestering of actin monomers	5	0.153139	0.0503768	ENSG00000158427, ENSG00000158164, ENSG00000176732, ENSG00000006747, ENSG00000148180	2527	10	16792	3.32252	1	1	0.990669
GOTERM_BP_DIRECT	GO:0042359~vitamin D metabolic process	5	0.153139	0.0503768	ENSG00000107611, ENSG00000019186, ENSG00000100600, ENSG00000081479, ENSG00000140465	2527	10	16792	3.32252	1	1	0.990669
GOTERM_BP_DIRECT	GO:0001822~kidney development	20	0.612557	0.0514318	ENSG00000104267, ENSG00000077943, ENSG00000117707, ENSG00000198598, ENSG00000196562, ENSG00000150347, ENSG00000159640, ENSG00000135744, ENSG00000196549, ENSG00000125618, ENSG00000118526, ENSG00000170927, ENSG00000103449, ENSG00000129757, ENSG00000121361, ENSG00000144891, ENSG00000130707, ENSG00000162552, ENSG00000109501, ENSG00000125378	2527	86	16792	1.54536	1	1	0.990669
GOTERM_BP_DIRECT	GO:0007507~heart development	37	1.13323	0.0524103	ENSG00000105894, ENSG00000109458, ENSG00000104447, ENSG00000105877, ENSG00000064989, ENSG00000122735, ENSG00000113196, ENSG00000100968, ENSG00000203867, ENSG00000083720, ENSG00000048052, ENSG00000121361, ENSG00000145730, ENSG00000168779, ENSG00000154553, ENSG00000129991, ENSG00000130700, ENSG00000071242, ENSG00000105329, ENSG00000146350, ENSG00000150893, ENSG00000157766, ENSG00000169855, ENSG0000…	2527	183	16792	1.34353	1	1	0.990669
GOTERM_BP_DIRECT	GO:0001501~skeletal system development	29	0.888208	0.0532973	ENSG00000145192, ENSG00000160801, ENSG00000108821, ENSG00000111799, ENSG00000140937, ENSG00000104447, ENSG00000049860, ENSG00000132692, ENSG00000038295, ENSG00000134575, ENSG00000158008, ENSG00000162551, ENSG00000167244, ENSG00000188783, ENSG00000049089, ENSG00000168779, ENSG00000179111, ENSG00000111424, ENSG00000109705, ENSG00000135414, ENSG00000130287, ENSG00000157766, ENSG00000166147, ENSG0000…	2527	137	16792	1.40661	1	1	0.990669
GOTERM_BP_DIRECT	GO:0060122~inner ear receptor stereocilium organization	7	0.214395	0.0542366	ENSG00000095397, ENSG00000107736, ENSG00000182040, ENSG00000162738, ENSG00000099954, ENSG00000164932, ENSG00000196159	2527	19	16792	2.44817	1	1	0.990669
GOTERM_BP_DIRECT	GO:0045879~negative regulation of smoothened signaling pathway	7	0.214395	0.0542366	ENSG00000124813, ENSG00000213859, ENSG00000166813, ENSG00000147257, ENSG00000106571, ENSG00000117425, ENSG00000185920	2527	19	16792	2.44817	1	1	0.990669
GOTERM_BP_DIRECT	GO:0030325~adrenal gland development	7	0.214395	0.0542366	ENSG00000085741, ENSG00000103449, ENSG00000050165, ENSG00000150347, ENSG00000129757, ENSG00000110492, ENSG00000162552	2527	19	16792	2.44817	1	1	0.990669
GOTERM_BP_DIRECT	GO:0009083~branched-chain amino acid catabolic process	7	0.214395	0.0542366	ENSG00000106049, ENSG00000083123, ENSG00000119711, ENSG00000060982, ENSG00000078070, ENSG00000151498, ENSG00000163644	2527	19	16792	2.44817	1	1	0.990669
GOTERM_BP_DIRECT	GO:0008045~motor neuron axon guidance	7	0.214395	0.0542366	ENSG00000122877, ENSG00000187122, ENSG00000116106, ENSG00000141622, ENSG00000168280, ENSG00000145147, ENSG00000143355	2527	19	16792	2.44817	1	1	0.990669
GOTERM_BP_DIRECT	GO:0001894~tissue homeostasis	7	0.214395	0.0542366	ENSG00000107611, ENSG00000118523, ENSG00000204248, ENSG00000260428, ENSG00000135124, ENSG00000188613, ENSG00000078804	2527	19	16792	2.44817	1	1	0.990669
GOTERM_BP_DIRECT	GO:1904659~glucose transmembrane transport	7	0.214395	0.0542366	ENSG00000109667, ENSG00000173262, ENSG00000151229, ENSG00000181856, ENSG00000146411, ENSG00000174514, ENSG00000059804	2527	19	16792	2.44817	1	1	0.990669
GOTERM_BP_DIRECT	GO:0016477~cell migration	35	1.07198	0.0547941	ENSG00000106004, ENSG00000105639, ENSG00000159753, ENSG00000138792, ENSG00000079385, ENSG00000138496, ENSG00000170989, ENSG00000173517, ENSG00000127507, ENSG00000182580, ENSG00000007384, ENSG00000162512, ENSG00000060140, ENSG00000164932, ENSG00000259207, ENSG00000168811, ENSG00000088280, ENSG00000156299, ENSG00000198576, ENSG00000124181, ENSG00000105329, ENSG00000033170, ENSG00000136167, ENSG0000…	2527	172	16792	1.35219	1	1	0.990669
GOTERM_BP_DIRECT	GO:0030509~BMP signaling pathway	18	0.551302	0.0569502	ENSG00000174460, ENSG00000156466, ENSG00000105429, ENSG00000166292, ENSG00000120738, ENSG00000198626, ENSG00000169071, ENSG00000139567, ENSG00000101938, ENSG00000260428, ENSG00000121989, ENSG00000124813, ENSG00000182175, ENSG00000164404, ENSG00000106991, ENSG00000101144, ENSG00000125378, ENSG00000120693	2527	76	16792	1.57382	1	1	0.990669
GOTERM_BP_DIRECT	GO:0030010~establishment of cell polarity	8	0.245023	0.0578086	ENSG00000150054, ENSG00000007047, ENSG00000116141, ENSG00000154928, ENSG00000166086, ENSG00000111962, ENSG00000160469, ENSG00000067606	2527	24	16792	2.21501	1	1	0.990669
GOTERM_BP_DIRECT	GO:0008277~regulation of G-protein coupled receptor protein signaling pathway	11	0.336907	0.0586243	ENSG00000143248, ENSG00000136878, ENSG00000108370, ENSG00000117152, ENSG00000198873, ENSG00000160360, ENSG00000232995, ENSG00000176533, ENSG00000151025, ENSG00000143333, ENSG00000116741, ENSG00000125388	2527	39	16792	1.87424	1	1	0.990669
GOTERM_BP_DIRECT	GO:0045669~positive regulation of osteoblast differentiation	15	0.459418	0.0586397	ENSG00000071553, ENSG00000178585, ENSG00000103855, ENSG00000174306, ENSG00000120149, ENSG00000142871, ENSG00000121989, ENSG00000124813, ENSG00000164932, ENSG00000106571, ENSG00000101144, ENSG00000184304, ENSG00000162552, ENSG00000165973, ENSG00000125378	2527	60	16792	1.66126	1	1	0.990669
GOTERM_BP_DIRECT	GO:0001662~behavioral fear response	9	0.275651	0.0592538	ENSG00000108306, ENSG00000160145, ENSG00000008735, ENSG00000185149, ENSG00000164418, ENSG00000110492, ENSG00000078725, ENSG00000187094, ENSG00000197635	2527	29	16792	2.06225	1	1	0.990669
GOTERM_BP_DIRECT	GO:0045494~photoreceptor cell maintenance	10	0.306279	0.0593653	ENSG00000164199, ENSG00000179941, ENSG00000107736, ENSG00000007062, ENSG00000182040, ENSG00000042781, ENSG00000139988, ENSG00000136425, ENSG00000148600, ENSG00000125124	2527	34	16792	1.95442	1	1	0.990669
GOTERM_BP_DIRECT	GO:0031630~regulation of synaptic vesicle fusion to presynaptic membrane	3	0.0918836	0.0610624	ENSG00000105737, ENSG00000105649, ENSG00000136854	2527	3	16792	6.64503	1	1	0.990669
GOTERM_BP_DIRECT	GO:0045163~clustering of voltage-gated potassium channels	3	0.0918836	0.0610624	ENSG00000120049, ENSG00000184144, ENSG00000174469	2527	3	16792	6.64503	1	1	0.990669
GOTERM_BP_DIRECT	GO:0046068~cGMP metabolic process	3	0.0918836	0.0610624	ENSG00000160191, ENSG00000069667, ENSG00000157087	2527	3	16792	6.64503	1	1	0.990669
GOTERM_BP_DIRECT	GO:0048732~gland development	3	0.0918836	0.0610624	ENSG00000113749, ENSG00000110148, ENSG00000118526	2527	3	16792	6.64503	1	1	0.990669
GOTERM_BP_DIRECT	GO:0035993~deltoid tuberosity development	3	0.0918836	0.0610624	ENSG00000260428, ENSG00000164093, ENSG00000125378	2527	3	16792	6.64503	1	1	0.990669
GOTERM_BP_DIRECT	GO:0070278~extracellular matrix constituent secretion	3	0.0918836	0.0610624	ENSG00000157613, ENSG00000118523, ENSG00000106991	2527	3	16792	6.64503	1	1	0.990669
GOTERM_BP_DIRECT	GO:0061092~positive regulation of phospholipid translocation	3	0.0918836	0.0610624	ENSG00000005471, ENSG00000132932, ENSG00000124406	2527	3	16792	6.64503	1	1	0.990669
GOTERM_BP_DIRECT	GO:0033159~negative regulation of protein import into nucleus, translocation	3	0.0918836	0.0610624	ENSG00000178685, ENSG00000183087, ENSG00000186642	2527	3	16792	6.64503	1	1	0.990669
GOTERM_BP_DIRECT	GO:1902083~negative regulation of peptidyl-cysteine S-nitrosylation	3	0.0918836	0.0610624	ENSG00000101400, ENSG00000058668, ENSG00000198947	2527	3	16792	6.64503	1	1	0.990669
GOTERM_BP_DIRECT	GO:0002486~antigen processing and presentation of endogenous peptide antigen via MHC class I via ER pathway, TAP-independent	3	0.0918836	0.0610624	ENSG00000204525, ENSG00000206503, ENSG00000234745	2527	3	16792	6.64503	1	1	0.990669
GOTERM_BP_DIRECT	GO:0060312~regulation of blood vessel remodeling	3	0.0918836	0.0610624	ENSG00000079385, ENSG00000105329, ENSG00000037280	2527	3	16792	6.64503	1	1	0.990669
GOTERM_BP_DIRECT	GO:0031652~positive regulation of heat generation	3	0.0918836	0.0610624	ENSG00000130304, ENSG00000183044, ENSG00000171388	2527	3	16792	6.64503	1	1	0.990669
GOTERM_BP_DIRECT	GO:0002063~chondrocyte development	6	0.183767	0.0622641	ENSG00000120149, ENSG00000196562, ENSG00000124813, ENSG00000156427, ENSG00000157766, ENSG00000168779	2527	15	16792	2.65801	1	1	0.990669
GOTERM_BP_DIRECT	GO:0060048~cardiac muscle contraction	12	0.367534	0.0659881	ENSG00000129991, ENSG00000166257, ENSG00000053918, ENSG00000177098, ENSG00000173991, ENSG00000183023, ENSG00000171298, ENSG00000055118, ENSG00000105409, ENSG00000183873, ENSG00000198626, ENSG00000198947	2527	45	16792	1.77201	1	1	0.990669
GOTERM_BP_DIRECT	GO:0001523~retinoid metabolic process	15	0.459418	0.0660021	ENSG00000197580, ENSG00000130203, ENSG00000213420, ENSG00000163803, ENSG00000179399, ENSG00000139988, ENSG00000081479, ENSG00000114115, ENSG00000121207, ENSG00000162512, ENSG00000147257, ENSG00000123384, ENSG00000145476, ENSG00000169439, ENSG00000076716	2527	61	16792	1.63402	1	1	0.990669
GOTERM_BP_DIRECT	GO:0042744~hydrogen peroxide catabolic process	7	0.214395	0.0679723	ENSG00000206172, ENSG00000115705, ENSG00000211445, ENSG00000130508, ENSG00000167815, ENSG00000140279, ENSG00000233276	2527	20	16792	2.32576	1	1	0.990669
GOTERM_BP_DIRECT	GO:0030101~natural killer cell activation	7	0.214395	0.0679723	ENSG00000131015, ENSG00000131019, ENSG00000115604, ENSG00000111981, ENSG00000160255, ENSG00000026751, ENSG00000103522	2527	20	16792	2.32576	1	1	0.990669
GOTERM_BP_DIRECT	GO:0017015~regulation of transforming growth factor beta receptor signaling pathway	7	0.214395	0.0679723	ENSG00000134986, ENSG00000105329, ENSG00000050165, ENSG00000090006, ENSG00000116128, ENSG00000106991, ENSG00000110195	2527	20	16792	2.32576	1	1	0.990669
GOTERM_BP_DIRECT	GO:0035584~calcium-mediated signaling using intracellular calcium source	7	0.214395	0.0679723	ENSG00000148053, ENSG00000128052, ENSG00000072062, ENSG00000101850, ENSG00000119782, ENSG00000198626, ENSG00000072071	2527	20	16792	2.32576	1	1	0.990669
GOTERM_BP_DIRECT	GO:0019229~regulation of vasoconstriction	7	0.214395	0.0679723	ENSG00000196639, ENSG00000150594, ENSG00000274286, ENSG00000159640, ENSG00000144891, ENSG00000135744, ENSG00000135643	2527	20	16792	2.32576	1	1	0.990669
GOTERM_BP_DIRECT	GO:0086091~regulation of heart rate by cardiac conduction	10	0.306279	0.069681	ENSG00000166257, ENSG00000053918, ENSG00000123700, ENSG00000177098, ENSG00000055118, ENSG00000145362, ENSG00000183873, ENSG00000175538, ENSG00000165995, ENSG00000138622	2527	35	16792	1.89858	1	1	0.990669
GOTERM_BP_DIRECT	GO:0002003~angiotensin maturation	5	0.153139	0.0699948	ENSG00000138792, ENSG00000182220, ENSG00000159640, ENSG00000135744, ENSG00000196549	2527	11	16792	3.02047	1	1	0.990669
GOTERM_BP_DIRECT	GO:0009100~glycoprotein metabolic process	5	0.153139	0.0699948	ENSG00000184005, ENSG00000102312, ENSG00000023318, ENSG00000197093, ENSG00000160323	2527	11	16792	3.02047	1	1	0.990669
GOTERM_BP_DIRECT	GO:0006600~creatine metabolic process	5	0.153139	0.0699948	ENSG00000237289, ENSG00000223572, ENSG00000130821, ENSG00000112964, ENSG00000166165	2527	11	16792	3.02047	1	1	0.990669
GOTERM_BP_DIRECT	GO:0045446~endothelial cell differentiation	5	0.153139	0.0699948	ENSG00000105894, ENSG00000159307, ENSG00000170989, ENSG00000164619, ENSG00000132510	2527	11	16792	3.02047	1	1	0.990669
GOTERM_BP_DIRECT	GO:0048016~inositol phosphate-mediated signaling	5	0.153139	0.0699948	ENSG00000196639, ENSG00000132911, ENSG00000150995, ENSG00000123104, ENSG00000171596	2527	11	16792	3.02047	1	1	0.990669
GOTERM_BP_DIRECT	GO:0034374~low-density lipoprotein particle remodeling	5	0.153139	0.0699948	ENSG00000146070, ENSG00000130203, ENSG00000160179, ENSG00000144891, ENSG00000135744	2527	11	16792	3.02047	1	1	0.990669
GOTERM_BP_DIRECT	GO:0032700~negative regulation of interleukin-17 production	5	0.153139	0.0699948	ENSG00000136869, ENSG00000049768, ENSG00000123338, ENSG00000105329, ENSG00000168811	2527	11	16792	3.02047	1	1	0.990669
GOTERM_BP_DIRECT	GO:0045666~positive regulation of neuron differentiation	18	0.551302	0.0700181	ENSG00000154059, ENSG00000156466, ENSG00000163909, ENSG00000244405, ENSG00000213859, ENSG00000198947, ENSG00000151917, ENSG00000196628, ENSG00000064309, ENSG00000167740, ENSG00000035862, ENSG00000274286, ENSG00000186462, ENSG00000163623, ENSG00000118707, ENSG00000101144, ENSG00000078725, ENSG00000125378	2527	78	16792	1.53347	1	1	0.990669
GOTERM_BP_DIRECT	GO:0032868~response to insulin	16	0.490046	0.070242	ENSG00000128564, ENSG00000130304, ENSG00000134243, ENSG00000120738, ENSG00000111199, ENSG00000125629, ENSG00000122877, ENSG00000137462, ENSG00000082556, ENSG00000123612, ENSG00000121858, ENSG00000187210, ENSG00000054356, ENSG00000149212, ENSG00000006071, ENSG00000186951	2527	67	16792	1.58687	1	1	0.990669
GOTERM_BP_DIRECT	GO:0070372~regulation of ERK1 and ERK2 cascade	8	0.245023	0.0702662	ENSG00000142871, ENSG00000079385, ENSG00000165025, ENSG00000156299, ENSG00000154928, ENSG00000170927, ENSG00000066468, ENSG00000135333	2527	25	16792	2.12641	1	1	0.990669
GOTERM_BP_DIRECT	GO:0033344~cholesterol efflux	8	0.245023	0.0702662	ENSG00000154265, ENSG00000130203, ENSG00000172350, ENSG00000160179, ENSG00000117758, ENSG00000064687, ENSG00000179869, ENSG00000165029	2527	25	16792	2.12641	1	1	0.990669
GOTERM_BP_DIRECT	GO:0060325~face morphogenesis	9	0.275651	0.0705722	ENSG00000163132, ENSG00000107984, ENSG00000103196, ENSG00000121005, ENSG00000108821, ENSG00000260428, ENSG00000105329, ENSG00000150347, ENSG00000087245	2527	30	16792	1.99351	1	1	0.990669
GOTERM_BP_DIRECT	GO:0030182~neuron differentiation	21	0.643185	0.0713608	ENSG00000136944, ENSG00000213420, ENSG00000155760, ENSG00000135916, ENSG00000117707, ENSG00000148053, ENSG00000111186, ENSG00000134245, ENSG00000174804, ENSG00000170989, ENSG00000139970, ENSG00000153707, ENSG00000085741, ENSG00000124813, ENSG00000104290, ENSG00000157087, ENSG00000048052, ENSG00000162552, ENSG00000108840, ENSG00000160469, ENSG00000101298	2527	95	16792	1.4689	1	1	0.990669
GOTERM_BP_DIRECT	GO:0019722~calcium-mediated signaling	13	0.398162	0.0723284	ENSG00000175471, ENSG00000132911, ENSG00000124181, ENSG00000171596, ENSG00000198626, ENSG00000172348, ENSG00000197943, ENSG00000166148, ENSG00000086730, ENSG00000104490, ENSG00000144891, ENSG00000169429, ENSG00000140563	2527	51	16792	1.69383	1	1	0.990669
GOTERM_BP_DIRECT	GO:0007218~neuropeptide signaling pathway	22	0.673813	0.0734991	ENSG00000183729, ENSG00000132911, ENSG00000109738, ENSG00000134243, ENSG00000171551, ENSG00000171596, ENSG00000166863, ENSG00000169621, ENSG00000226306, ENSG00000082556, ENSG00000102109, ENSG00000009694, ENSG00000183671, ENSG00000109255, ENSG00000180616, ENSG00000109472, ENSG00000185149, ENSG00000101850, ENSG00000182575, ENSG00000184985, ENSG00000182379, ENSG00000125510	2527	101	16792	1.44743	1	1	0.990669
GOTERM_BP_DIRECT	GO:0050798~activated T cell proliferation	4	0.122511	0.0742545	ENSG00000026950, ENSG00000010810, ENSG00000182568, ENSG00000106123	2527	7	16792	3.79716	1	1	0.990669
GOTERM_BP_DIRECT	GO:0042908~xenobiotic transport	4	0.122511	0.0742545	ENSG00000005471, ENSG00000004846, ENSG00000085563, ENSG00000141338	2527	7	16792	3.79716	1	1	0.990669
GOTERM_BP_DIRECT	GO:0003209~cardiac atrium morphogenesis	4	0.122511	0.0742545	ENSG00000173706, ENSG00000106991, ENSG00000101331, ENSG00000168779	2527	7	16792	3.79716	1	1	0.990669
GOTERM_BP_DIRECT	GO:0002318~myeloid progenitor cell differentiation	4	0.122511	0.0742545	ENSG00000157404, ENSG00000166086, ENSG00000178053, ENSG00000157764	2527	7	16792	3.79716	1	1	0.990669
GOTERM_BP_DIRECT	GO:2000121~regulation of removal of superoxide radicals	4	0.122511	0.0742545	ENSG00000135218, ENSG00000131979, ENSG00000140092, ENSG00000101144	2527	7	16792	3.79716	1	1	0.990669
GOTERM_BP_DIRECT	GO:0048642~negative regulation of skeletal muscle tissue development	4	0.122511	0.0742545	ENSG00000107984, ENSG00000105329, ENSG00000036672, ENSG00000122691	2527	7	16792	3.79716	1	1	0.990669
GOTERM_BP_DIRECT	GO:0003337~mesenchymal to epithelial transition involved in metanephros morphogenesis	4	0.122511	0.0742545	ENSG00000125618, ENSG00000103449, ENSG00000075891, ENSG00000125378	2527	7	16792	3.79716	1	1	0.990669
GOTERM_BP_DIRECT	GO:0048251~elastic fiber assembly	4	0.122511	0.0742545	ENSG00000168477, ENSG00000165240, ENSG00000113083, ENSG00000140092	2527	7	16792	3.79716	1	1	0.990669
GOTERM_BP_DIRECT	GO:0070474~positive regulation of uterine smooth muscle contraction	4	0.122511	0.0742545	ENSG00000164850, ENSG00000274286, ENSG00000183044, ENSG00000180914	2527	7	16792	3.79716	1	1	0.990669
GOTERM_BP_DIRECT	GO:0002043~blood vessel endothelial cell proliferation involved in sprouting angiogenesis	4	0.122511	0.0742545	ENSG00000112902, ENSG00000164619, ENSG00000125378, ENSG00000139567	2527	7	16792	3.79716	1	1	0.990669
GOTERM_BP_DIRECT	GO:0046069~cGMP catabolic process	4	0.122511	0.0742545	ENSG00000160191, ENSG00000123360, ENSG00000186642, ENSG00000138735	2527	7	16792	3.79716	1	1	0.990669
GOTERM_BP_DIRECT	GO:0045165~cell fate commitment	12	0.367534	0.0754427	ENSG00000130700, ENSG00000104447, ENSG00000085741, ENSG00000172020, ENSG00000066468, ENSG00000005513, ENSG00000141448, ENSG00000111186, ENSG00000162552, ENSG00000169071, ENSG00000134245, ENSG00000132510	2527	46	16792	1.73349	1	1	0.990669
GOTERM_BP_DIRECT	GO:0050708~regulation of protein secretion	6	0.183767	0.0797503	ENSG00000117385, ENSG00000136770, ENSG00000007384, ENSG00000154309, ENSG00000145087, ENSG00000145730	2527	16	16792	2.49189	1	1	0.990669
GOTERM_BP_DIRECT	GO:0014002~astrocyte development	6	0.183767	0.0797503	ENSG00000136869, ENSG00000172037, ENSG00000131095, ENSG00000134198, ENSG00000123560, ENSG00000050555	2527	16	16792	2.49189	1	1	0.990669
GOTERM_BP_DIRECT	GO:0010744~positive regulation of macrophage derived foam cell differentiation	6	0.183767	0.0797503	ENSG00000135218, ENSG00000027075, ENSG00000179593, ENSG00000144891, ENSG00000135744, ENSG00000038945	2527	16	16792	2.49189	1	1	0.990669
GOTERM_BP_DIRECT	GO:0007158~neuron cell-cell adhesion	6	0.183767	0.0797503	ENSG00000169992, ENSG00000152092, ENSG00000021645, ENSG00000165731, ENSG00000196338, ENSG00000110076	2527	16	16792	2.49189	1	1	0.990669
GOTERM_BP_DIRECT	GO:0048488~synaptic vesicle endocytosis	6	0.183767	0.0797503	ENSG00000140022, ENSG00000129990, ENSG00000143858, ENSG00000107295, ENSG00000067715, ENSG00000145335	2527	16	16792	2.49189	1	1	0.990669
GOTERM_BP_DIRECT	GO:0042493~response to drug	56	1.71516	0.0802338	ENSG00000108821, ENSG00000006638, ENSG00000069535, ENSG00000166311, ENSG00000100307, ENSG00000083720, ENSG00000006071, ENSG00000130707, ENSG00000145730, ENSG00000166710, ENSG00000165029, ENSG00000145335, ENSG00000128683, ENSG00000265972, ENSG00000110492, ENSG00000167972, ENSG00000113083, ENSG00000183044, ENSG00000104290, ENSG00000187486, ENSG00000015520, ENSG00000141448, ENSG00000105894, ENSG0000…	2527	304	16792	1.22409	1	1	0.990669
GOTERM_BP_DIRECT	GO:0010628~positive regulation of gene expression	49	1.50077	0.0820023	ENSG00000130558, ENSG00000137507, ENSG00000103811, ENSG00000117139, ENSG00000111199, ENSG00000164850, ENSG00000137462, ENSG00000078081, ENSG00000085741, ENSG00000122691, ENSG00000107014, ENSG00000136869, ENSG00000179477, ENSG00000128165, ENSG00000111424, ENSG00000120915, ENSG00000173531, ENSG00000153823, ENSG00000176406, ENSG00000164342, ENSG00000118523, ENSG00000198929, ENSG00000183087, ENSG0000…	2527	262	16792	1.24277	1	1	0.990669
GOTERM_BP_DIRECT	GO:0048701~embryonic cranial skeleton morphogenesis	9	0.275651	0.0831177	ENSG00000156103, ENSG00000100625, ENSG00000124813, ENSG00000066468, ENSG00000115844, ENSG00000143570, ENSG00000122691, ENSG00000134853, ENSG00000125378	2527	31	16792	1.9292	1	1	0.990669
GOTERM_BP_DIRECT	GO:0008016~regulation of heart contraction	9	0.275651	0.0831177	ENSG00000148408, ENSG00000120049, ENSG00000175084, ENSG00000087258, ENSG00000053918, ENSG00000113070, ENSG00000048740, ENSG00000134716, ENSG00000139445	2527	31	16792	1.9292	1	1	0.990669
GOTERM_BP_DIRECT	GO:0030073~insulin secretion	9	0.275651	0.0831177	ENSG00000128564, ENSG00000186472, ENSG00000182759, ENSG00000168993, ENSG00000143195, ENSG00000054356, ENSG00000119782, ENSG00000091428, ENSG00000176406	2527	31	16792	1.9292	1	1	0.990669
GOTERM_BP_DIRECT	GO:0072661~protein targeting to plasma membrane	8	0.245023	0.0841952	ENSG00000064270, ENSG00000183087, ENSG00000145362, ENSG00000196632, ENSG00000158445, ENSG00000163531, ENSG00000185920, ENSG00000013016	2527	26	16792	2.04463	1	1	0.990669
GOTERM_BP_DIRECT	GO:0043547~positive regulation of GTPase activity	98	3.00153	0.0844011	ENSG00000149294, ENSG00000148082, ENSG00000198223, ENSG00000136895, ENSG00000066468, ENSG00000105639, ENSG00000175984, ENSG00000156427, ENSG00000138675, ENSG00000138798, ENSG00000088538, ENSG00000142669, ENSG00000126217, ENSG00000162552, ENSG00000031003, ENSG00000136828, ENSG00000077522, ENSG00000111344, ENSG00000137877, ENSG00000240771, ENSG00000078053, ENSG00000154358, ENSG00000171798, ENSG0000…	2527	565	16792	1.15259	1	1	0.990669
GOTERM_BP_DIRECT	GO:0042060~wound healing	18	0.551302	0.0849565	ENSG00000162738, ENSG00000161905, ENSG00000198663, ENSG00000112655, ENSG00000041982, ENSG00000111186, ENSG00000134853, ENSG00000018280, ENSG00000144668, ENSG00000113083, ENSG00000149269, ENSG00000106571, ENSG00000259207, ENSG00000186951, ENSG00000106991, ENSG00000101331, ENSG00000163235, ENSG00000102265	2527	80	16792	1.49513	1	1	0.990669
GOTERM_BP_DIRECT	GO:0007010~cytoskeleton organization	32	0.980092	0.0851372	ENSG00000135407, ENSG00000175084, ENSG00000197296, ENSG00000127084, ENSG00000105613, ENSG00000213445, ENSG00000136059, ENSG00000132970, ENSG00000170498, ENSG00000198947, ENSG00000176438, ENSG00000165288, ENSG00000174607, ENSG00000118898, ENSG00000116141, ENSG00000089820, ENSG00000130202, ENSG00000066032, ENSG00000130203, ENSG00000154310, ENSG00000092421, ENSG00000173210, ENSG00000198576, ENSG0000…	2527	161	16792	1.32075	1	1	0.990669
GOTERM_BP_DIRECT	GO:0051781~positive regulation of cell division	12	0.367534	0.0857092	ENSG00000105894, ENSG00000141441, ENSG00000167244, ENSG00000105329, ENSG00000115008, ENSG00000066468, ENSG00000145431, ENSG00000110492, ENSG00000068903, ENSG00000138675, ENSG00000119630, ENSG00000163235	2527	47	16792	1.6966	1	1	0.990669
GOTERM_BP_DIRECT	GO:0010951~negative regulation of endopeptidase activity	25	0.765697	0.0913915	ENSG00000145192, ENSG00000149131, ENSG00000135744, ENSG00000035862, ENSG00000188488, ENSG00000102109, ENSG00000084234, ENSG00000184500, ENSG00000166535, ENSG00000102265, ENSG00000123243, ENSG00000130303, ENSG00000215018, ENSG00000105825, ENSG00000197249, ENSG00000177359, ENSG00000152377, ENSG00000175899, ENSG00000166145, ENSG00000166401, ENSG00000163359, ENSG00000221887, ENSG00000163536, ENSG0000…	2527	121	16792	1.37294	1	1	0.990669
GOTERM_BP_DIRECT	GO:0048846~axon extension involved in axon guidance	5	0.153139	0.0929156	ENSG00000001617, ENSG00000187122, ENSG00000122176, ENSG00000145147, ENSG00000261594	2527	12	16792	2.76876	1	1	0.990669
GOTERM_BP_DIRECT	GO:0046889~positive regulation of lipid biosynthetic process	5	0.153139	0.0929156	ENSG00000130203, ENSG00000009950, ENSG00000151468, ENSG00000095637, ENSG00000089163	2527	12	16792	2.76876	1	1	0.990669
GOTERM_BP_DIRECT	GO:0006590~thyroid hormone generation	5	0.153139	0.0929156	ENSG00000105641, ENSG00000104324, ENSG00000115705, ENSG00000140279, ENSG00000135346	2527	12	16792	2.76876	1	1	0.990669
GOTERM_BP_DIRECT	GO:0035641~locomotory exploration behavior	5	0.153139	0.0929156	ENSG00000144290, ENSG00000132535, ENSG00000169992, ENSG00000185565, ENSG00000197635	2527	12	16792	2.76876	1	1	0.990669
GOTERM_BP_DIRECT	GO:0045717~negative regulation of fatty acid biosynthetic process	5	0.153139	0.0929156	ENSG00000142784, ENSG00000125629, ENSG00000079385, ENSG00000115361, ENSG00000072778	2527	12	16792	2.76876	1	1	0.990669
GOTERM_BP_DIRECT	GO:0030007~cellular potassium ion homeostasis	5	0.153139	0.0929156	ENSG00000105675, ENSG00000129244, ENSG00000123700, ENSG00000075673, ENSG00000105409	2527	12	16792	2.76876	1	1	0.990669
GOTERM_BP_DIRECT	GO:0060306~regulation of membrane repolarization	5	0.153139	0.0929156	ENSG00000151320, ENSG00000053918, ENSG00000123700, ENSG00000055118, ENSG00000175538	2527	12	16792	2.76876	1	1	0.990669
GOTERM_BP_DIRECT	GO:0021702~cerebellar Purkinje cell differentiation	5	0.153139	0.0929156	ENSG00000165240, ENSG00000069667, ENSG00000141837, ENSG00000157087, ENSG00000184524	2527	12	16792	2.76876	1	1	0.990669
GOTERM_BP_DIRECT	GO:0044319~wound healing, spreading of cells	5	0.153139	0.0929156	ENSG00000142871, ENSG00000079385, ENSG00000144339, ENSG00000136167, ENSG00000159753	2527	12	16792	2.76876	1	1	0.990669
GOTERM_BP_DIRECT	GO:0035023~regulation of Rho protein signal transduction	18	0.551302	0.0931437	ENSG00000129675, ENSG00000156299, ENSG00000127084, ENSG00000110237, ENSG00000113319, ENSG00000196155, ENSG00000171680, ENSG00000153404, ENSG00000136002, ENSG00000240771, ENSG00000154358, ENSG00000058335, ENSG00000160145, ENSG00000124126, ENSG00000126217, ENSG00000164741, ENSG00000120278, ENSG00000053524	2527	81	16792	1.47667	1	1	0.990669
GOTERM_BP_DIRECT	GO:0006814~sodium ion transport	18	0.551302	0.0931437	ENSG00000050438, ENSG00000153253, ENSG00000129244, ENSG00000144290, ENSG00000129682, ENSG00000177098, ENSG00000164707, ENSG00000110881, ENSG00000072041, ENSG00000136531, ENSG00000196876, ENSG00000007314, ENSG00000168447, ENSG00000141485, ENSG00000166257, ENSG00000188338, ENSG00000144285, ENSG00000183873	2527	81	16792	1.47667	1	1	0.990669
GOTERM_BP_DIRECT	GO:0048813~dendrite morphogenesis	10	0.306279	0.0934604	ENSG00000066032, ENSG00000162374, ENSG00000141837, ENSG00000078018, ENSG00000133083, ENSG00000008735, ENSG00000010810, ENSG00000171533, ENSG00000171587, ENSG00000169439	2527	37	16792	1.79596	1	1	0.990669
GOTERM_BP_DIRECT	GO:0006897~endocytosis	28	0.85758	0.0943602	ENSG00000136878, ENSG00000175344, ENSG00000112964, ENSG00000081479, ENSG00000095066, ENSG00000088827, ENSG00000140022, ENSG00000065609, ENSG00000105290, ENSG00000187239, ENSG00000140600, ENSG00000187957, ENSG00000102003, ENSG00000122574, ENSG00000130643, ENSG00000198576, ENSG00000072134, ENSG00000134243, ENSG00000243244, ENSG00000139636, ENSG00000078053, ENSG00000197959, ENSG00000011028, ENSG0000…	2527	139	16792	1.33857	1	1	0.990669
GOTERM_BP_DIRECT	GO:0051603~proteolysis involved in cellular protein catabolic process	12	0.367534	0.0967918	ENSG00000256043, ENSG00000100600, ENSG00000103811, ENSG00000136378, ENSG00000121064, ENSG00000064601, ENSG00000136943, ENSG00000106066, ENSG00000143387, ENSG00000109861, ENSG00000174080, ENSG00000240065	2527	48	16792	1.66126	1	1	0.990669
GOTERM_BP_DIRECT	GO:0098655~cation transmembrane transport	12	0.367534	0.0967918	ENSG00000117971, ENSG00000099957, ENSG00000175344, ENSG00000178033, ENSG00000124406, ENSG00000101204, ENSG00000135124, ENSG00000170175, ENSG00000165548, ENSG00000080644, ENSG00000183128, ENSG00000147434	2527	48	16792	1.66126	1	1	0.990669
GOTERM_BP_DIRECT	GO:0035176~social behavior	12	0.367534	0.0967918	ENSG00000166148, ENSG00000132535, ENSG00000161681, ENSG00000160145, ENSG00000008735, ENSG00000180914, ENSG00000182771, ENSG00000078725, ENSG00000021645, ENSG00000196338, ENSG00000110076, ENSG00000174469	2527	48	16792	1.66126	1	1	0.990669
GOTERM_BP_DIRECT	GO:0051480~regulation of cytosolic calcium ion concentration	9	0.275651	0.0968878	ENSG00000164850, ENSG00000089060, ENSG00000188763, ENSG00000107736, ENSG00000157087, ENSG00000072062, ENSG00000119782, ENSG00000198626, ENSG00000172137	2527	32	16792	1.86892	1	1	0.990669
GOTERM_BP_DIRECT	GO:0015991~ATP hydrolysis coupled proton transport	9	0.275651	0.0968878	ENSG00000071553, ENSG00000105675, ENSG00000075673, ENSG00000159720, ENSG00000105409, ENSG00000205464, ENSG00000143882, ENSG00000105929, ENSG00000114573	2527	32	16792	1.86892	1	1	0.990669
GOTERM_BP_DIRECT	GO:0007498~mesoderm development	9	0.275651	0.0968878	ENSG00000141574, ENSG00000161405, ENSG00000179111, ENSG00000121989, ENSG00000101336, ENSG00000152192, ENSG00000135414, ENSG00000106484, ENSG00000149922	2527	32	16792	1.86892	1	1	0.990669
GOTERM_BP_DIRECT	GO:0050873~brown fat cell differentiation	9	0.275651	0.0968878	ENSG00000101493, ENSG00000119711, ENSG00000176845, ENSG00000169252, ENSG00000140876, ENSG00000170323, ENSG00000181856, ENSG00000142611, ENSG00000116741	2527	32	16792	1.86892	1	1	0.990669
GOTERM_BP_DIRECT	GO:0030324~lung development	17	0.520674	0.0989359	ENSG00000105894, ENSG00000107798, ENSG00000103196, ENSG00000154099, ENSG00000117707, ENSG00000105649, ENSG00000066468, ENSG00000205002, ENSG00000136327, ENSG00000156427, ENSG00000118523, ENSG00000173706, ENSG00000113083, ENSG00000087116, ENSG00000147257, ENSG00000106571, ENSG00000169946	2527	76	16792	1.48639	1	1	0.990669
GOTERM_BP_DIRECT	GO:2000778~positive regulation of interleukin-6 secretion	6	0.183767	0.0995616	ENSG00000196083, ENSG00000181104, ENSG00000122133, ENSG00000163702, ENSG00000122691, ENSG00000111199	2527	17	16792	2.34531	1	1	0.990669
GOTERM_BP_DIRECT	GO:0071310~cellular response to organic substance	6	0.183767	0.0995616	ENSG00000122877, ENSG00000119042, ENSG00000006071, ENSG00000100234, ENSG00000102003, ENSG00000197746	2527	17	16792	2.34531	1	1	0.990669
GOTERM_BP_DIRECT	GO:0070509~calcium ion import	6	0.183767	0.0995616	ENSG00000106633, ENSG00000196296, ENSG00000183023, ENSG00000100346, ENSG00000165995, ENSG00000111199	2527	17	16792	2.34531	1	1	0.990669
GOTERM_BP_DIRECT	GO:0048265~response to pain	6	0.183767	0.0995616	ENSG00000148408, ENSG00000136160, ENSG00000126583, ENSG00000132911, ENSG00000131979, ENSG00000165731	2527	17	16792	2.34531	1	1	0.990669
GOTERM_BP_DIRECT	GO:0035082~axoneme assembly	6	0.183767	0.0995616	ENSG00000100271, ENSG00000155530, ENSG00000111834, ENSG00000160188, ENSG00000172426, ENSG00000214021	2527	17	16792	2.34531	1	1	0.990669
GOTERM_BP_DIRECT	GO:0048863~stem cell differentiation	8	0.245023	0.0995823	ENSG00000157404, ENSG00000120149, ENSG00000163132, ENSG00000184481, ENSG00000124813, ENSG00000075891, ENSG00000185634, ENSG00000175899	2527	27	16792	1.9689	1	1	0.990669

## Sheet: SAHA down
Category	Term	Count	%	PValue	Genes	List Total	Pop Hits	Pop Total	Fold Enrichment	Bonferroni	Benjamini	FDR
GOTERM_BP_DIRECT	GO:0030335~positive regulation of cell migration	7	4.32099	0.00225749	ENSG00000075218, ENSG00000164850, ENSG00000150594, ENSG00000085741, ENSG00000148400, ENSG00000124216, ENSG00000165731	123	184	16792	5.19371	0.897059	1	1
GOTERM_BP_DIRECT	GO:0050830~defense response to Gram-positive bacterium	5	3.08642	0.00341338	ENSG00000100604, ENSG00000180596, ENSG00000124635, ENSG00000102575, ENSG00000184678	123	85	16792	8.03061	0.967927	1	1
GOTERM_BP_DIRECT	GO:0043065~positive regulation of apoptotic process	8	4.93827	0.00632598	ENSG00000119699, ENSG00000164850, ENSG00000168918, ENSG00000085741, ENSG00000148400, ENSG00000124664, ENSG00000069482, ENSG00000140961	123	300	16792	3.64054	0.998312	1	1
GOTERM_BP_DIRECT	GO:0032967~positive regulation of collagen biosynthetic process	3	1.85185	0.0119887	ENSG00000119699, ENSG00000180210, ENSG00000167711	123	23	16792	17.807	0.999995	1	1
GOTERM_BP_DIRECT	GO:0002227~innate immune response in mucosa	3	1.85185	0.0140823	ENSG00000180596, ENSG00000124635, ENSG00000184678	123	25	16792	16.3824	0.999999	1	1
GOTERM_BP_DIRECT	GO:1903849~positive regulation of aorta morphogenesis	2	1.23457	0.0144784	ENSG00000148400, ENSG00000125266	123	2	16792	136.52	1	1	1
GOTERM_BP_DIRECT	GO:0060021~palate development	4	2.46914	0.017907	ENSG00000119699, ENSG00000148704, ENSG00000085741, ENSG00000124216	123	76	16792	7.18528	1	1	1
GOTERM_BP_DIRECT	GO:0006814~sodium ion transport	4	2.46914	0.0211753	ENSG00000166257, ENSG00000170482, ENSG00000188338, ENSG00000117834	123	81	16792	6.74174	1	1	1
GOTERM_BP_DIRECT	GO:1900738~positive regulation of phospholipase C-activating G-protein coupled receptor signaling pathway	2	1.23457	0.0216394	ENSG00000100604, ENSG00000180210	123	3	16792	91.0136	1	1	1
GOTERM_BP_DIRECT	GO:0010718~positive regulation of epithelial to mesenchymal transition	3	1.85185	0.0238693	ENSG00000119699, ENSG00000148400, ENSG00000124216	123	33	16792	12.4109	1	1	1
GOTERM_BP_DIRECT	GO:0001837~epithelial to mesenchymal transition	3	1.85185	0.0252424	ENSG00000085741, ENSG00000148400, ENSG00000124216	123	34	16792	12.0459	1	1	1
GOTERM_BP_DIRECT	GO:0006572~tyrosine catabolic process	2	1.23457	0.035807	ENSG00000198650, ENSG00000158104	123	5	16792	54.6081	1	1	1
GOTERM_BP_DIRECT	GO:0000122~negative regulation of transcription from RNA polymerase II promoter	11	6.79012	0.0369135	ENSG00000185507, ENSG00000179348, ENSG00000148704, ENSG00000104856, ENSG00000203852, ENSG00000148400, ENSG00000124664, ENSG00000115844, ENSG00000129757, ENSG00000124216, ENSG00000185669	123	720	16792	2.08573	1	1	1
GOTERM_BP_DIRECT	GO:0051496~positive regulation of stress fiber assembly	3	1.85185	0.0373174	ENSG00000119699, ENSG00000085741, ENSG00000167711	123	42	16792	9.75145	1	1	1
GOTERM_BP_DIRECT	GO:0002576~platelet degranulation	4	2.46914	0.0391702	ENSG00000104112, ENSG00000119699, ENSG00000091513, ENSG00000167711	123	103	16792	5.30176	1	1	1
GOTERM_BP_DIRECT	GO:0019731~antibacterial humoral response	3	1.85185	0.0406207	ENSG00000180596, ENSG00000124635, ENSG00000184678	123	44	16792	9.3082	1	1	1
GOTERM_BP_DIRECT	GO:0034765~regulation of ion transmembrane transport	4	2.46914	0.047148	ENSG00000184185, ENSG00000169583, ENSG00000162975, ENSG00000143630	123	111	16792	4.91965	1	1	1
GOTERM_BP_DIRECT	GO:0060253~negative regulation of glial cell proliferation	2	1.23457	0.0497711	ENSG00000164362, ENSG00000148400	123	7	16792	39.0058	1	1	1
GOTERM_BP_DIRECT	GO:0060740~prostate gland epithelium morphogenesis	2	1.23457	0.0497711	ENSG00000172817, ENSG00000148400	123	7	16792	39.0058	1	1	1
GOTERM_BP_DIRECT	GO:0045955~negative regulation of calcium ion-dependent exocytosis	2	1.23457	0.0497711	ENSG00000150594, ENSG00000148400	123	7	16792	39.0058	1	1	1
GOTERM_BP_DIRECT	GO:0045766~positive regulation of angiogenesis	4	2.46914	0.0514144	ENSG00000179348, ENSG00000167772, ENSG00000164362, ENSG00000143494	123	115	16792	4.74853	1	1	1
GOTERM_BP_DIRECT	GO:0006334~nucleosome assembly	4	2.46914	0.0558617	ENSG00000180596, ENSG00000124635, ENSG00000203852, ENSG00000184678	123	119	16792	4.58892	1	1	1
GOTERM_BP_DIRECT	GO:1904706~negative regulation of vascular smooth muscle cell proliferation	2	1.23457	0.0566777	ENSG00000119699, ENSG00000164850	123	8	16792	34.1301	1	1	1
GOTERM_BP_DIRECT	GO:0045654~positive regulation of megakaryocyte differentiation	2	1.23457	0.0566777	ENSG00000276600, ENSG00000179348	123	8	16792	34.1301	1	1	1
GOTERM_BP_DIRECT	GO:0061314~Notch signaling involved in heart development	2	1.23457	0.0635346	ENSG00000148400, ENSG00000124216	123	9	16792	30.3379	1	1	1
GOTERM_BP_DIRECT	GO:0006959~humoral immune response	3	1.85185	0.0645153	ENSG00000148400, ENSG00000205220, ENSG00000184995	123	57	16792	7.18528	1	1	1
GOTERM_BP_DIRECT	GO:0006906~vesicle fusion	3	1.85185	0.0685273	ENSG00000277758, ENSG00000139190, ENSG00000272636	123	59	16792	6.94171	1	1	1
GOTERM_BP_DIRECT	GO:0051918~negative regulation of fibrinolysis	2	1.23457	0.070342	ENSG00000180210, ENSG00000167711	123	10	16792	27.3041	1	1	1
GOTERM_BP_DIRECT	GO:0003214~cardiac left ventricle morphogenesis	2	1.23457	0.070342	ENSG00000148400, ENSG00000164129	123	10	16792	27.3041	1	1	1
GOTERM_BP_DIRECT	GO:0050679~positive regulation of epithelial cell proliferation	3	1.85185	0.0705635	ENSG00000165730, ENSG00000172817, ENSG00000148400	123	60	16792	6.82602	1	1	1
GOTERM_BP_DIRECT	GO:0007204~positive regulation of cytosolic calcium ion concentration	4	2.46914	0.0740903	ENSG00000179348, ENSG00000164850, ENSG00000173175, ENSG00000178623	123	134	16792	4.07523	1	1	1
GOTERM_BP_DIRECT	GO:0006559~L-phenylalanine catabolic process	2	1.23457	0.0771003	ENSG00000198650, ENSG00000158104	123	11	16792	24.8219	1	1	1
GOTERM_BP_DIRECT	GO:0048484~enteric nervous system development	2	1.23457	0.0771003	ENSG00000066735, ENSG00000165731	123	11	16792	24.8219	1	1	1
GOTERM_BP_DIRECT	GO:0016064~immunoglobulin mediated immune response	2	1.23457	0.0771003	ENSG00000185507, ENSG00000168918	123	11	16792	24.8219	1	1	1
GOTERM_BP_DIRECT	GO:0048715~negative regulation of oligodendrocyte differentiation	2	1.23457	0.0771003	ENSG00000148400, ENSG00000115844	123	11	16792	24.8219	1	1	1
GOTERM_BP_DIRECT	GO:0042551~neuron maturation	2	1.23457	0.0771003	ENSG00000129757, ENSG00000165731	123	11	16792	24.8219	1	1	1
GOTERM_BP_DIRECT	GO:0010629~negative regulation of gene expression	4	2.46914	0.0780179	ENSG00000178685, ENSG00000164850, ENSG00000165730, ENSG00000164362	123	137	16792	3.98599	1	1	1
GOTERM_BP_DIRECT	GO:0007009~plasma membrane organization	2	1.23457	0.0904711	ENSG00000128298, ENSG00000170873	123	13	16792	21.0031	1	1	1
GOTERM_BP_DIRECT	GO:0003198~epithelial to mesenchymal transition involved in endocardial cushion formation	2	1.23457	0.0904711	ENSG00000148400, ENSG00000124216	123	13	16792	21.0031	1	1	1
GOTERM_BP_DIRECT	GO:0031647~regulation of protein stability	3	1.85185	0.0919451	ENSG00000164362, ENSG00000087586, ENSG00000091513	123	70	16792	5.85087	1	1	1
GOTERM_BP_DIRECT	GO:0070098~chemokine-mediated signaling pathway	3	1.85185	0.094177	ENSG00000119737, ENSG00000178623, ENSG00000144476	123	71	16792	5.76846	1	1	1
GOTERM_BP_DIRECT	GO:1902230~negative regulation of intrinsic apoptotic signaling pathway in response to DNA damage	2	1.23457	0.0970843	ENSG00000124216, ENSG00000144476	123	14	16792	19.5029	1	1	1
GOTERM_BP_DIRECT	GO:0007268~chemical synaptic transmission	5	3.08642	0.0977152	ENSG00000115353, ENSG00000111181, ENSG00000102924, ENSG00000164129, ENSG00000171246	123	240	16792	2.84417	1	1	1
GOTERM_BP_DIRECT	GO:0035725~sodium ion transmembrane transport	3	1.85185	0.0986875	ENSG00000166257, ENSG00000170482, ENSG00000143630	123	73	16792	5.61042	1	1	1

## Sheet: TAZ2 sg down
Category	Term	Count	%	PValue	Genes	List Total	Pop Hits	Pop Total	Fold Enrichment	Bonferroni	Benjamini	FDR
GOTERM_BP_DIRECT	GO:0007062~sister chromatid cohesion	37	2.95763	3.8657e-18	ENSG00000102384, ENSG00000100162, ENSG00000040275, ENSG00000080986, ENSG00000178999, ENSG00000117399, ENSG00000166851, ENSG00000134690, ENSG00000151725, ENSG00000166451, ENSG00000154839, ENSG00000100401, ENSG00000142945, ENSG00000138092, ENSG00000184445, ENSG00000089685, ENSG00000161888, ENSG00000152253, ENSG00000153044, ENSG00000125450, ENSG00000174442, ENSG00000156970, ENSG00000146670, ENSG0000…	1061	103	16792	5.68528	1.63365e-14	1.63365e-14	1.60774e-14
GOTERM_BP_DIRECT	GO:0006260~DNA replication	43	3.43725	2.3424e-16	ENSG00000174371, ENSG00000163918, ENSG00000073111, ENSG00000197299, ENSG00000049541, ENSG00000104889, ENSG00000076003, ENSG00000006634, ENSG00000175643, ENSG00000170312, ENSG00000159259, ENSG00000163781, ENSG00000138376, ENSG00000085840, ENSG00000125885, ENSG00000149554, ENSG00000149136, ENSG00000147536, ENSG00000148229, ENSG00000094804, ENSG00000012048, ENSG00000143476, ENSG00000133119, ENSG0000…	1061	155	16792	4.3906	9.38361e-13	4.94949e-13	4.87102e-13
GOTERM_BP_DIRECT	GO:0007067~mitotic nuclear division	53	4.23661	9.86669e-15	ENSG00000104147, ENSG00000117650, ENSG00000184661, ENSG00000119969, ENSG00000154839, ENSG00000142945, ENSG00000164611, ENSG00000147874, ENSG00000094804, ENSG00000099812, ENSG00000152253, ENSG00000156970, ENSG00000066279, ENSG00000117724, ENSG00000169679, ENSG00000186871, ENSG00000138160, ENSG00000088325, ENSG00000101224, ENSG00000129810, ENSG00000079616, ENSG00000103275, ENSG00000111859, ENSG0000…	1061	248	16792	3.38229	4.1757e-11	1.38989e-11	1.36785e-11
GOTERM_BP_DIRECT	GO:0051301~cell division	64	5.11591	2.88435e-14	ENSG00000104147, ENSG00000040275, ENSG00000118193, ENSG00000173207, ENSG00000175305, ENSG00000013810, ENSG00000117650, ENSG00000184661, ENSG00000119969, ENSG00000154839, ENSG00000142945, ENSG00000164611, ENSG00000147874, ENSG00000094804, ENSG00000099812, ENSG00000152253, ENSG00000136824, ENSG00000156970, ENSG00000196230, ENSG00000117724, ENSG00000169679, ENSG00000186871, ENSG00000138160, ENSG0000…	1061	350	16792	2.894	1.21987e-10	3.04732e-11	2.99901e-11
GOTERM_BP_DIRECT	GO:0006270~DNA replication initiation	17	1.35891	1.30926e-11	ENSG00000112118, ENSG00000198056, ENSG00000073111, ENSG00000076003, ENSG00000104738, ENSG00000065328, ENSG00000175305, ENSG00000163781, ENSG00000101868, ENSG00000085840, ENSG00000100479, ENSG00000166508, ENSG00000093009, ENSG00000100297, ENSG00000147536, ENSG00000094804, ENSG00000014138	1061	32	16792	8.40787	5.53295e-08	1.10659e-08	1.08904e-08
GOTERM_BP_DIRECT	GO:0000082~G1/S transition of mitotic cell cycle	28	2.23821	1.06708e-10	ENSG00000073111, ENSG00000176890, ENSG00000076003, ENSG00000006634, ENSG00000170312, ENSG00000175305, ENSG00000085840, ENSG00000125885, ENSG00000127564, ENSG00000094804, ENSG00000145632, ENSG00000183856, ENSG00000132646, ENSG00000112118, ENSG00000198056, ENSG00000146670, ENSG00000172201, ENSG00000104738, ENSG00000065328, ENSG00000164045, ENSG00000101868, ENSG00000228716, ENSG00000100479, ENSG0000…	1061	102	16792	4.34455	4.50946e-07	7.51577e-08	7.39661e-08
GOTERM_BP_DIRECT	GO:0048661~positive regulation of smooth muscle cell proliferation	19	1.51878	1.61247e-08	ENSG00000073756, ENSG00000100292, ENSG00000115738, ENSG00000105835, ENSG00000177606, ENSG00000109819, ENSG00000137801, ENSG00000138685, ENSG00000136997, ENSG00000150782, ENSG00000007952, ENSG00000198959, ENSG00000146648, ENSG00000085662, ENSG00000078401, ENSG00000164129, ENSG00000100311, ENSG00000125257, ENSG00000124882	1061	60	16792	5.01175	6.81406e-05	9.7347e-06	9.58036e-06
GOTERM_BP_DIRECT	GO:0001525~angiogenesis	39	3.11751	1.87226e-08	ENSG00000204291, ENSG00000073756, ENSG00000105974, ENSG00000182718, ENSG00000169242, ENSG00000134871, ENSG00000120708, ENSG00000004399, ENSG00000177606, ENSG00000115414, ENSG00000134215, ENSG00000150782, ENSG00000118257, ENSG00000120899, ENSG00000100345, ENSG00000164736, ENSG00000185215, ENSG00000214274, ENSG00000106366, ENSG00000092969, ENSG00000027869, ENSG00000133216, ENSG00000100292, ENSG0000…	1061	223	16792	2.76788	7.91186e-05	9.89022e-06	9.73342e-06
GOTERM_BP_DIRECT	GO:0006695~cholesterol biosynthetic process	15	1.19904	3.38887e-08	ENSG00000052802, ENSG00000110921, ENSG00000112972, ENSG00000104549, ENSG00000172893, ENSG00000131473, ENSG00000198848, ENSG00000001630, ENSG00000116133, ENSG00000186480, ENSG00000160285, ENSG00000167508, ENSG00000079459, ENSG00000147155, ENSG00000160752	1061	38	16792	6.24733	0.000143203	1.59126e-05	1.56604e-05
GOTERM_BP_DIRECT	GO:0008284~positive regulation of cell proliferation	61	4.8761	1.02233e-07	ENSG00000180210, ENSG00000118193, ENSG00000105835, ENSG00000135245, ENSG00000198901, ENSG00000175505, ENSG00000058085, ENSG00000167244, ENSG00000164690, ENSG00000141052, ENSG00000095739, ENSG00000106799, ENSG00000172201, ENSG00000171552, ENSG00000138685, ENSG00000134962, ENSG00000171873, ENSG00000007952, ENSG00000100219, ENSG00000086548, ENSG00000078401, ENSG00000166923, ENSG00000101224, ENSG0000…	1061	466	16792	2.07172	0.000431944	4.32037e-05	4.25187e-05
GOTERM_BP_DIRECT	GO:0007059~chromosome segregation	19	1.51878	1.37107e-07	ENSG00000103275, ENSG00000152253, ENSG00000104147, ENSG00000131747, ENSG00000171320, ENSG00000080986, ENSG00000117724, ENSG00000165480, ENSG00000117650, ENSG00000138160, ENSG00000184661, ENSG00000154839, ENSG00000166451, ENSG00000148335, ENSG00000128944, ENSG00000129810, ENSG00000012048, ENSG00000149503, ENSG00000123485	1061	68	16792	4.42213	0.000579246	5.2674e-05	5.18389e-05
GOTERM_BP_DIRECT	GO:0051726~regulation of cell cycle	26	2.07834	1.91582e-07	ENSG00000104885, ENSG00000068489, ENSG00000099860, ENSG00000134057, ENSG00000177606, ENSG00000171223, ENSG00000007968, ENSG00000157456, ENSG00000080823, ENSG00000175305, ENSG00000166851, ENSG00000120539, ENSG00000127564, ENSG00000101057, ENSG00000143476, ENSG00000183814, ENSG00000132326, ENSG00000134508, ENSG00000197122, ENSG00000111206, ENSG00000117724, ENSG00000138685, ENSG00000213719, ENSG0000…	1061	124	16792	3.31848	0.000809298	6.3572e-05	6.25641e-05
GOTERM_BP_DIRECT	GO:0008283~cell proliferation	51	4.07674	1.9556e-07	ENSG00000074047, ENSG00000120708, ENSG00000173207, ENSG00000170214, ENSG00000013810, ENSG00000186480, ENSG00000276043, ENSG00000142945, ENSG00000101670, ENSG00000165304, ENSG00000027869, ENSG00000156970, ENSG00000197122, ENSG00000181274, ENSG00000047936, ENSG00000169031, ENSG00000117724, ENSG00000171552, ENSG00000137310, ENSG00000171873, ENSG00000169679, ENSG00000137193, ENSG00000101868, ENSG0000…	1061	366	16792	2.20534	0.000826095	6.3572e-05	6.25641e-05
GOTERM_BP_DIRECT	GO:0030855~epithelial cell differentiation	19	1.51878	2.21386e-07	ENSG00000149591, ENSG00000132646, ENSG00000213585, ENSG00000114638, ENSG00000180340, ENSG00000243955, ENSG00000116833, ENSG00000170477, ENSG00000196975, ENSG00000170312, ENSG00000158710, ENSG00000198848, ENSG00000151632, ENSG00000244067, ENSG00000135373, ENSG00000187134, ENSG00000127831, ENSG00000163435, ENSG00000073737	1061	70	16792	4.29579	0.000935142	6.68271e-05	6.57676e-05
GOTERM_BP_DIRECT	GO:0098609~cell-cell adhesion	41	3.27738	4.37028e-07	ENSG00000002834, ENSG00000153113, ENSG00000107438, ENSG00000197694, ENSG00000182718, ENSG00000111057, ENSG00000108829, ENSG00000064666, ENSG00000157456, ENSG00000134333, ENSG00000138594, ENSG00000084733, ENSG00000082153, ENSG00000006453, ENSG00000125966, ENSG00000125848, ENSG00000100664, ENSG00000100401, ENSG00000100266, ENSG00000188846, ENSG00000104881, ENSG00000128641, ENSG00000163507, ENSG0000…	1061	271	16792	2.39443	0.00184517	0.000123125	0.000121173
GOTERM_BP_DIRECT	GO:0043066~negative regulation of apoptotic process	58	4.63629	5.3298e-07	ENSG00000115718, ENSG00000166949, ENSG00000118193, ENSG00000074047, ENSG00000145779, ENSG00000164690, ENSG00000101197, ENSG00000105388, ENSG00000197122, ENSG00000127152, ENSG00000173530, ENSG00000171552, ENSG00000137834, ENSG00000073282, ENSG00000137193, ENSG00000100219, ENSG00000139211, ENSG00000114251, ENSG00000166923, ENSG00000164109, ENSG00000145287, ENSG00000181885, ENSG00000172175, ENSG0000…	1061	455	16792	2.01745	0.00224984	0.000140773	0.000138541
GOTERM_BP_DIRECT	GO:0006271~DNA strand elongation involved in DNA replication	9	0.719424	1.06047e-06	ENSG00000163918, ENSG00000133119, ENSG00000132646, ENSG00000198056, ENSG00000101868, ENSG00000131153, ENSG00000101003, ENSG00000147536, ENSG00000014138	1061	15	16792	9.49595	0.00447153	0.000263621	0.000259441
GOTERM_BP_DIRECT	GO:0042493~response to drug	42	3.35731	3.37148e-06	ENSG00000241635, ENSG00000104321, ENSG00000101096, ENSG00000107159, ENSG00000179546, ENSG00000073756, ENSG00000176890, ENSG00000039068, ENSG00000134057, ENSG00000177606, ENSG00000171223, ENSG00000109819, ENSG00000137801, ENSG00000170312, ENSG00000136997, ENSG00000134215, ENSG00000134333, ENSG00000171303, ENSG00000118777, ENSG00000120899, ENSG00000092964, ENSG00000148346, ENSG00000141458, ENSG0000…	1061	304	16792	2.18657	0.0141469	0.000791548	0.000778999
GOTERM_BP_DIRECT	GO:0034080~CENP-A containing nucleosome assembly	13	1.03917	9.27982e-06	ENSG00000102384, ENSG00000100162, ENSG00000104147, ENSG00000153044, ENSG00000181163, ENSG00000137812, ENSG00000115163, ENSG00000188312, ENSG00000151725, ENSG00000123219, ENSG00000166451, ENSG00000138092, ENSG00000123485	1061	43	16792	4.78478	0.0384577	0.00206403	0.0020313
GOTERM_BP_DIRECT	GO:0042127~regulation of cell proliferation	29	2.31815	1.43147e-05	ENSG00000113916, ENSG00000177606, ENSG00000171223, ENSG00000064666, ENSG00000172893, ENSG00000173801, ENSG00000118515, ENSG00000164690, ENSG00000120899, ENSG00000149554, ENSG00000143473, ENSG00000101197, ENSG00000012048, ENSG00000162434, ENSG00000197122, ENSG00000111206, ENSG00000163191, ENSG00000173530, ENSG00000116833, ENSG00000116711, ENSG00000074590, ENSG00000137731, ENSG00000087510, ENSG0000…	1061	185	16792	2.48092	0.0587008	0.00302469	0.00297674
GOTERM_BP_DIRECT	GO:0000722~telomere maintenance via recombination	11	0.879297	1.72872e-05	ENSG00000163918, ENSG00000133119, ENSG00000132646, ENSG00000198056, ENSG00000101868, ENSG00000139618, ENSG00000100479, ENSG00000049541, ENSG00000111445, ENSG00000014138, ENSG00000105486	1061	32	16792	5.44039	0.0704515	0.00347884	0.00342369
GOTERM_BP_DIRECT	GO:0001938~positive regulation of endothelial cell proliferation	16	1.27898	2.05778e-05	ENSG00000105971, ENSG00000106799, ENSG00000006606, ENSG00000153162, ENSG00000135914, ENSG00000177606, ENSG00000138685, ENSG00000099250, ENSG00000118257, ENSG00000114251, ENSG00000125845, ENSG00000108691, ENSG00000143494, ENSG00000100311, ENSG00000164104, ENSG00000214274	1061	69	16792	3.66993	0.0832887	0.00395281	0.00389014
GOTERM_BP_DIRECT	GO:0048146~positive regulation of fibroblast proliferation	14	1.1191	2.295e-05	ENSG00000075426, ENSG00000182718, ENSG00000134057, ENSG00000177606, ENSG00000115414, ENSG00000136997, ENSG00000146648, ENSG00000114251, ENSG00000101412, ENSG00000100311, ENSG00000145386, ENSG00000108175, ENSG00000124882, ENSG00000094804	1061	54	16792	4.10319	0.0924328	0.00421681	0.00414995
GOTERM_BP_DIRECT	GO:0045893~positive regulation of transcription, DNA-templated	58	4.63629	2.42836e-05	ENSG00000166949, ENSG00000197299, ENSG00000137309, ENSG00000074047, ENSG00000128272, ENSG00000177606, ENSG00000213626, ENSG00000173207, ENSG00000157557, ENSG00000140682, ENSG00000118513, ENSG00000125845, ENSG00000164690, ENSG00000141052, ENSG00000164736, ENSG00000012048, ENSG00000095739, ENSG00000101076, ENSG00000103044, ENSG00000136826, ENSG00000106799, ENSG00000125450, ENSG00000139618, ENSG0000…	1061	515	16792	1.78241	0.0975336	0.00427594	0.00420815
GOTERM_BP_DIRECT	GO:0007051~spindle organization	8	0.639488	2.7034e-05	ENSG00000138160, ENSG00000066279, ENSG00000148335, ENSG00000087586, ENSG00000128944, ENSG00000112742, ENSG00000178999, ENSG00000127423	1061	16	16792	7.91329	0.107963	0.00439407	0.00432441
GOTERM_BP_DIRECT	GO:0008206~bile acid metabolic process	8	0.639488	2.7034e-05	ENSG00000134538, ENSG00000012504, ENSG00000084453, ENSG00000187134, ENSG00000116833, ENSG00000141458, ENSG00000136881, ENSG00000081923	1061	16	16792	7.91329	0.107963	0.00439407	0.00432441
GOTERM_BP_DIRECT	GO:0060394~negative regulation of pathway-restricted SMAD protein phosphorylation	7	0.559552	4.14374e-05	ENSG00000107984, ENSG00000168675, ENSG00000100219, ENSG00000124225, ENSG00000166923, ENSG00000101665, ENSG00000137834	1061	12	16792	9.23217	0.160642	0.00648571	0.00638289
GOTERM_BP_DIRECT	GO:0044597~daunorubicin metabolic process	6	0.479616	4.73571e-05	ENSG00000198074, ENSG00000085662, ENSG00000187134, ENSG00000198610, ENSG00000196139, ENSG00000151632	1061	8	16792	11.8699	0.181381	0.00690108	0.00679166
GOTERM_BP_DIRECT	GO:0044598~doxorubicin metabolic process	6	0.479616	4.73571e-05	ENSG00000198074, ENSG00000085662, ENSG00000187134, ENSG00000198610, ENSG00000196139, ENSG00000151632	1061	8	16792	11.8699	0.181381	0.00690108	0.00679166
GOTERM_BP_DIRECT	GO:0000083~regulation of transcription involved in G1/S transition of mitotic cell cycle	9	0.719424	5.12629e-05	ENSG00000132646, ENSG00000228716, ENSG00000101868, ENSG00000176890, ENSG00000085840, ENSG00000093009, ENSG00000170312, ENSG00000167513, ENSG00000094804	1061	23	16792	6.19301	0.194782	0.00722123	0.00710675
GOTERM_BP_DIRECT	GO:0006281~DNA repair	32	2.55795	7.89294e-05	ENSG00000174371, ENSG00000104885, ENSG00000197299, ENSG00000196584, ENSG00000181163, ENSG00000154920, ENSG00000170312, ENSG00000159259, ENSG00000163781, ENSG00000140525, ENSG00000276043, ENSG00000149554, ENSG00000149136, ENSG00000107672, ENSG00000164611, ENSG00000012048, ENSG00000111206, ENSG00000042088, ENSG00000111445, ENSG00000185480, ENSG00000122547, ENSG00000085999, ENSG00000101868, ENSG0000…	1061	235	16792	2.15511	0.283637	0.010548	0.0103808
GOTERM_BP_DIRECT	GO:0001666~response to hypoxia	26	2.07834	7.98716e-05	ENSG00000107159, ENSG00000105974, ENSG00000107438, ENSG00000166949, ENSG00000198125, ENSG00000137801, ENSG00000162909, ENSG00000134333, ENSG00000057593, ENSG00000125845, ENSG00000141052, ENSG00000120899, ENSG00000121966, ENSG00000143153, ENSG00000214274, ENSG00000092969, ENSG00000109846, ENSG00000129474, ENSG00000156113, ENSG00000130402, ENSG00000100292, ENSG00000116016, ENSG00000004468, ENSG0000…	1061	172	16792	2.39239	0.286484	0.010548	0.0103808
GOTERM_BP_DIRECT	GO:0030198~extracellular matrix organization	28	2.23821	0.000107473	ENSG00000137809, ENSG00000026508, ENSG00000130635, ENSG00000105855, ENSG00000112769, ENSG00000039068, ENSG00000134871, ENSG00000120708, ENSG00000137801, ENSG00000115414, ENSG00000058085, ENSG00000196739, ENSG00000106366, ENSG00000169031, ENSG00000138685, ENSG00000084636, ENSG00000007952, ENSG00000113140, ENSG00000038427, ENSG00000147408, ENSG00000091986, ENSG00000100311, ENSG00000125398, ENSG0000…	1061	196	16792	2.26094	0.365047	0.013763	0.0135448
GOTERM_BP_DIRECT	GO:0007155~cell adhesion	51	4.07674	0.000112405	ENSG00000105711, ENSG00000130635, ENSG00000112769, ENSG00000120708, ENSG00000064205, ENSG00000173801, ENSG00000058085, ENSG00000170017, ENSG00000140682, ENSG00000148848, ENSG00000144847, ENSG00000143153, ENSG00000103044, ENSG00000198053, ENSG00000169031, ENSG00000135451, ENSG00000084636, ENSG00000152894, ENSG00000154556, ENSG00000174469, ENSG00000038427, ENSG00000113361, ENSG00000163453, ENSG0000…	1061	459	16792	1.75851	0.378147	0.0139713	0.0137498
GOTERM_BP_DIRECT	GO:0000086~G2/M transition of mitotic cell cycle	22	1.75859	0.000135698	ENSG00000129474, ENSG00000196230, ENSG00000152240, ENSG00000111206, ENSG00000134057, ENSG00000072571, ENSG00000170312, ENSG00000157456, ENSG00000164045, ENSG00000117650, ENSG00000166851, ENSG00000120539, ENSG00000088325, ENSG00000127824, ENSG00000101224, ENSG00000087586, ENSG00000149554, ENSG00000089685, ENSG00000127564, ENSG00000142731, ENSG00000147874, ENSG00000165304	1061	137	16792	2.54149	0.43645	0.0163846	0.0161248
GOTERM_BP_DIRECT	GO:0015721~bile acid and bile salt transport	9	0.719424	0.000185082	ENSG00000134538, ENSG00000012504, ENSG00000084453, ENSG00000186198, ENSG00000108846, ENSG00000187134, ENSG00000198610, ENSG00000135100, ENSG00000081923	1061	27	16792	5.27553	0.542615	0.0212951	0.0209575
GOTERM_BP_DIRECT	GO:0034501~protein localization to kinetochore	6	0.479616	0.000191485	ENSG00000156970, ENSG00000040275, ENSG00000112742, ENSG00000137812, ENSG00000170312, ENSG00000178999	1061	10	16792	9.49595	0.554827	0.0212951	0.0209575
GOTERM_BP_DIRECT	GO:0006268~DNA unwinding involved in DNA replication	6	0.479616	0.000191485	ENSG00000073111, ENSG00000137309, ENSG00000131747, ENSG00000076003, ENSG00000166508, ENSG00000104738	1061	10	16792	9.49595	0.554827	0.0212951	0.0209575
GOTERM_BP_DIRECT	GO:0051897~positive regulation of protein kinase B signaling	16	1.27898	0.000221097	ENSG00000106799, ENSG00000126353, ENSG00000197122, ENSG00000157168, ENSG00000137801, ENSG00000196139, ENSG00000138685, ENSG00000150782, ENSG00000151632, ENSG00000100219, ENSG00000115461, ENSG00000146648, ENSG00000057593, ENSG00000167244, ENSG00000141480, ENSG00000167601	1061	84	16792	3.01459	0.607202	0.0239579	0.023578
GOTERM_BP_DIRECT	GO:0030324~lung development	15	1.19904	0.000253571	ENSG00000137868, ENSG00000170482, ENSG00000074047, ENSG00000172893, ENSG00000138685, ENSG00000111087, ENSG00000116016, ENSG00000113140, ENSG00000188064, ENSG00000146648, ENSG00000114251, ENSG00000159263, ENSG00000164690, ENSG00000183287, ENSG00000070404	1061	76	16792	3.12367	0.657584	0.0267898	0.0263651
GOTERM_BP_DIRECT	GO:0048662~negative regulation of smooth muscle cell proliferation	9	0.719424	0.000319618	ENSG00000136826, ENSG00000115461, ENSG00000100292, ENSG00000173334, ENSG00000113389, ENSG00000146674, ENSG00000109819, ENSG00000169418, ENSG00000214274	1061	29	16792	4.9117	0.740999	0.032944	0.0324217
GOTERM_BP_DIRECT	GO:0042060~wound healing	15	1.19904	0.000439827	ENSG00000106799, ENSG00000166949, ENSG00000157168, ENSG00000064666, ENSG00000075275, ENSG00000115414, ENSG00000138685, ENSG00000113140, ENSG00000160182, ENSG00000146648, ENSG00000114251, ENSG00000158055, ENSG00000140416, ENSG00000124882, ENSG00000092969	1061	80	16792	2.96748	0.84419	0.044255	0.0435533
GOTERM_BP_DIRECT	GO:1900264~positive regulation of DNA-directed DNA polymerase activity	5	0.39968	0.000473647	ENSG00000163918, ENSG00000133119, ENSG00000049541, ENSG00000136982, ENSG00000111445	1061	7	16792	11.3047	0.86495	0.0465496	0.0458116
GOTERM_BP_DIRECT	GO:0030728~ovulation	6	0.479616	0.00054094	ENSG00000073756, ENSG00000184903, ENSG00000164120, ENSG00000123610, ENSG00000136997, ENSG00000124882	1061	12	16792	7.91329	0.898392	0.0508003	0.0499949
GOTERM_BP_DIRECT	GO:0051310~metaphase plate congression	6	0.479616	0.00054094	ENSG00000101447, ENSG00000164949, ENSG00000080986, ENSG00000142945, ENSG00000117724, ENSG00000079616	1061	12	16792	7.91329	0.898392	0.0508003	0.0499949
GOTERM_BP_DIRECT	GO:0055114~oxidation-reduction process	59	4.71623	0.000554658	ENSG00000176153, ENSG00000073756, ENSG00000104549, ENSG00000227471, ENSG00000211448, ENSG00000158125, ENSG00000138356, ENSG00000167600, ENSG00000203668, ENSG00000186684, ENSG00000085662, ENSG00000168453, ENSG00000125845, ENSG00000187134, ENSG00000103018, ENSG00000047457, ENSG00000113924, ENSG00000092621, ENSG00000198610, ENSG00000175874, ENSG00000007952, ENSG00000169710, ENSG00000116791, ENSG0000…	1061	592	16792	1.57731	0.904118	0.0509562	0.0501483
GOTERM_BP_DIRECT	GO:0030335~positive regulation of cell migration	25	1.9984	0.00057292	ENSG00000075218, ENSG00000166949, ENSG00000140538, ENSG00000133067, ENSG00000112245, ENSG00000137801, ENSG00000058085, ENSG00000146648, ENSG00000057593, ENSG00000125845, ENSG00000120899, ENSG00000164251, ENSG00000184845, ENSG00000106799, ENSG00000130402, ENSG00000006606, ENSG00000141738, ENSG00000170961, ENSG00000111087, ENSG00000100219, ENSG00000086548, ENSG00000078401, ENSG00000123610, ENSG0000…	1061	184	16792	2.15035	0.911243	0.0512732	0.0504603
GOTERM_BP_DIRECT	GO:0030512~negative regulation of transforming growth factor beta receptor signaling pathway	13	1.03917	0.000582374	ENSG00000105971, ENSG00000106799, ENSG00000105974, ENSG00000166949, ENSG00000137834, ENSG00000156535, ENSG00000140682, ENSG00000186174, ENSG00000100219, ENSG00000168675, ENSG00000124225, ENSG00000101665, ENSG00000095739	1061	64	16792	3.21477	0.914721	0.0512732	0.0504603
GOTERM_BP_DIRECT	GO:0001556~oocyte maturation	7	0.559552	0.000599411	ENSG00000139618, ENSG00000120899, ENSG00000071539, ENSG00000134057, ENSG00000101224, ENSG00000124882, ENSG00000214274	1061	18	16792	6.15478	0.920649	0.0516962	0.0508766
GOTERM_BP_DIRECT	GO:0006468~protein phosphorylation	48	3.83693	0.000618402	ENSG00000177706, ENSG00000080823, ENSG00000178999, ENSG00000008513, ENSG00000159899, ENSG00000168237, ENSG00000117650, ENSG00000171219, ENSG00000166851, ENSG00000118515, ENSG00000125845, ENSG00000120899, ENSG00000168078, ENSG00000185532, ENSG00000087586, ENSG00000089685, ENSG00000101255, ENSG00000127564, ENSG00000142149, ENSG00000082074, ENSG00000143674, ENSG00000092969, ENSG00000162434, ENSG0000…	1061	456	16792	1.66596	0.926772	0.0522673	0.0514387
GOTERM_BP_DIRECT	GO:0050900~leukocyte migration	19	1.51878	0.000636492	ENSG00000198053, ENSG00000155465, ENSG00000115718, ENSG00000173391, ENSG00000105974, ENSG00000026508, ENSG00000180210, ENSG00000197122, ENSG00000141738, ENSG00000115414, ENSG00000086548, ENSG00000168003, ENSG00000164251, ENSG00000100345, ENSG00000115290, ENSG00000143153, ENSG00000103257, ENSG00000086062, ENSG00000101000	1061	122	16792	2.4648	0.932165	0.0527415	0.0519053
GOTERM_BP_DIRECT	GO:0007093~mitotic cell cycle checkpoint	9	0.719424	0.000661461	ENSG00000169679, ENSG00000156970, ENSG00000174442, ENSG00000164109, ENSG00000149554, ENSG00000184445, ENSG00000171552, ENSG00000112742, ENSG00000145632	1061	32	16792	4.45123	0.938962	0.0534558	0.0526083
GOTERM_BP_DIRECT	GO:0030334~regulation of cell migration	14	1.1191	0.000670411	ENSG00000129474, ENSG00000135905, ENSG00000112769, ENSG00000118193, ENSG00000076356, ENSG00000004399, ENSG00000136040, ENSG00000196924, ENSG00000118515, ENSG00000121966, ENSG00000179051, ENSG00000221866, ENSG00000053747, ENSG00000101384	1061	74	16792	2.99422	0.941229	0.0534558	0.0526083
GOTERM_BP_DIRECT	GO:0000070~mitotic sister chromatid segregation	8	0.639488	0.000687755	ENSG00000186185, ENSG00000115163, ENSG00000117650, ENSG00000166851, ENSG00000137804, ENSG00000080986, ENSG00000164109, ENSG00000128944	1061	25	16792	5.06451	0.945385	0.0538232	0.0529699
GOTERM_BP_DIRECT	GO:0008584~male gonad development	16	1.27898	0.000769299	ENSG00000106799, ENSG00000176046, ENSG00000066279, ENSG00000112972, ENSG00000169297, ENSG00000171552, ENSG00000196139, ENSG00000149948, ENSG00000114251, ENSG00000087510, ENSG00000187741, ENSG00000088992, ENSG00000125398, ENSG00000164104, ENSG00000070404, ENSG00000092969	1061	94	16792	2.69389	0.961315	0.0591102	0.058173
GOTERM_BP_DIRECT	GO:0071560~cellular response to transforming growth factor beta stimulus	11	0.879297	0.000826837	ENSG00000106799, ENSG00000114251, ENSG00000105974, ENSG00000152518, ENSG00000078401, ENSG00000185650, ENSG00000134871, ENSG00000101665, ENSG00000109819, ENSG00000125398, ENSG00000148677	1061	49	16792	3.55291	0.969671	0.0623967	0.0614074
GOTERM_BP_DIRECT	GO:0071897~DNA biosynthetic process	8	0.639488	0.000890363	ENSG00000183814, ENSG00000176890, ENSG00000051341, ENSG00000164362, ENSG00000117724, ENSG00000148229, ENSG00000014138, ENSG00000105486	1061	26	16792	4.86972	0.976817	0.0660118	0.0649653
GOTERM_BP_DIRECT	GO:0071395~cellular response to jasmonic acid stimulus	4	0.319744	0.000956117	ENSG00000187134, ENSG00000198610, ENSG00000196139, ENSG00000151632	1061	4	16792	15.8266	0.982446	0.06884	0.0677486
GOTERM_BP_DIRECT	GO:0006461~protein complex assembly	18	1.43885	0.000961089	ENSG00000155465, ENSG00000176046, ENSG00000137309, ENSG00000134057, ENSG00000171960, ENSG00000109819, ENSG00000127191, ENSG00000170312, ENSG00000159259, ENSG00000117394, ENSG00000187741, ENSG00000120899, ENSG00000167670, ENSG00000184445, ENSG00000148498, ENSG00000125398, ENSG00000127831, ENSG00000100065	1061	116	16792	2.45585	0.982811	0.06884	0.0677486
GOTERM_BP_DIRECT	GO:0043154~negative regulation of cysteine-type endopeptidase activity involved in apoptotic process	13	1.03917	0.00116925	ENSG00000136826, ENSG00000109846, ENSG00000026508, ENSG00000197122, ENSG00000175793, ENSG00000196588, ENSG00000137801, ENSG00000137486, ENSG00000116133, ENSG00000145779, ENSG00000141480, ENSG00000089685, ENSG00000127831	1061	69	16792	2.98182	0.992875	0.0823541	0.0810485
GOTERM_BP_DIRECT	GO:0008285~negative regulation of cell proliferation	42	3.35731	0.00122451	ENSG00000113916, ENSG00000073756, ENSG00000137309, ENSG00000163739, ENSG00000181163, ENSG00000177606, ENSG00000134533, ENSG00000140682, ENSG00000137440, ENSG00000125845, ENSG00000141052, ENSG00000120899, ENSG00000106483, ENSG00000109099, ENSG00000148344, ENSG00000088992, ENSG00000184347, ENSG00000094804, ENSG00000101076, ENSG00000092969, ENSG00000136826, ENSG00000128342, ENSG00000133639, ENSG0000…	1061	396	16792	1.67858	0.99436	0.0838838	0.0825539
GOTERM_BP_DIRECT	GO:0008202~steroid metabolic process	10	0.799361	0.00123456	ENSG00000241635, ENSG00000198074, ENSG00000106258, ENSG00000052802, ENSG00000198610, ENSG00000196620, ENSG00000171234, ENSG00000088002, ENSG00000196139, ENSG00000151632	1061	43	16792	3.6806	0.994595	0.0838838	0.0825539
GOTERM_BP_DIRECT	GO:0000731~DNA synthesis involved in DNA repair	9	0.719424	0.00125052	ENSG00000174371, ENSG00000133119, ENSG00000138376, ENSG00000101868, ENSG00000139618, ENSG00000197299, ENSG00000196584, ENSG00000175643, ENSG00000012048	1061	35	16792	4.06969	0.994948	0.0838838	0.0825539
GOTERM_BP_DIRECT	GO:0001558~regulation of cell growth	14	1.1191	0.0014226	ENSG00000118193, ENSG00000111206, ENSG00000205277, ENSG00000064205, ENSG00000137731, ENSG00000173848, ENSG00000115461, ENSG00000163453, ENSG00000118515, ENSG00000109084, ENSG00000088367, ENSG00000146674, ENSG00000141753, ENSG00000146678	1061	80	16792	2.76965	0.997561	0.0939363	0.092447
GOTERM_BP_DIRECT	GO:1900182~positive regulation of protein localization to nucleus	7	0.559552	0.00148817	ENSG00000075218, ENSG00000166851, ENSG00000128342, ENSG00000180210, ENSG00000197122, ENSG00000170312, ENSG00000092969	1061	21	16792	5.27553	0.998152	0.0967542	0.0952202
GOTERM_BP_DIRECT	GO:0021785~branchiomotor neuron axon guidance	5	0.39968	0.00153909	ENSG00000136040, ENSG00000076356, ENSG00000004399, ENSG00000221866, ENSG00000099250	1061	9	16792	8.79254	0.99851	0.0985483	0.0969859
GOTERM_BP_DIRECT	GO:0043524~negative regulation of neuron apoptotic process	19	1.51878	0.00161206	ENSG00000103460, ENSG00000176884, ENSG00000100292, ENSG00000118193, ENSG00000196584, ENSG00000090861, ENSG00000177606, ENSG00000109819, ENSG00000171552, ENSG00000172216, ENSG00000099250, ENSG00000175505, ENSG00000001084, ENSG00000120899, ENSG00000186297, ENSG00000164362, ENSG00000108691, ENSG00000089685, ENSG00000167601	1061	132	16792	2.27807	0.998906	0.10168	0.100068
GOTERM_BP_DIRECT	GO:0048010~vascular endothelial growth factor receptor signaling pathway	13	1.03917	0.00171267	ENSG00000027869, ENSG00000075624, ENSG00000197122, ENSG00000155849, ENSG00000116701, ENSG00000099250, ENSG00000134215, ENSG00000118257, ENSG00000100219, ENSG00000120899, ENSG00000108691, ENSG00000184009, ENSG00000167601	1061	72	16792	2.85758	0.999286	0.106438	0.10475
GOTERM_BP_DIRECT	GO:0007095~mitotic G2 DNA damage checkpoint	6	0.479616	0.00174908	ENSG00000163781, ENSG00000149948, ENSG00000197299, ENSG00000140525, ENSG00000145386, ENSG00000170312	1061	15	16792	6.33063	0.999388	0.106604	0.104914
GOTERM_BP_DIRECT	GO:0097421~liver regeneration	8	0.639488	0.00178944	ENSG00000132646, ENSG00000146648, ENSG00000100292, ENSG00000176890, ENSG00000087586, ENSG00000172216, ENSG00000111087, ENSG00000136997	1061	29	16792	4.36595	0.999484	0.106604	0.104914
GOTERM_BP_DIRECT	GO:0009611~response to wounding	12	0.959233	0.00179104	ENSG00000180210, ENSG00000152518, ENSG00000185650, ENSG00000140526, ENSG00000087586, ENSG00000108691, ENSG00000100311, ENSG00000115414, ENSG00000099250, ENSG00000111087, ENSG00000136997, ENSG00000092969	1061	63	16792	3.01459	0.999487	0.106604	0.104914
GOTERM_BP_DIRECT	GO:0034332~adherens junction organization	9	0.719424	0.0018338	ENSG00000113361, ENSG00000073008, ENSG00000143217, ENSG00000079112, ENSG00000197122, ENSG00000179242, ENSG00000039068, ENSG00000173801, ENSG00000214274	1061	37	16792	3.84971	0.999572	0.107634	0.105928
GOTERM_BP_DIRECT	GO:0002576~platelet degranulation	16	1.27898	0.00199125	ENSG00000130402, ENSG00000071127, ENSG00000072110, ENSG00000198734, ENSG00000205542, ENSG00000137801, ENSG00000115414, ENSG00000196924, ENSG00000113140, ENSG00000167244, ENSG00000127824, ENSG00000100311, ENSG00000091513, ENSG00000125257, ENSG00000106366, ENSG00000092969	1061	103	16792	2.4585	0.99978	0.114665	0.112847
GOTERM_BP_DIRECT	GO:1901796~regulation of signal transduction by p53 class mediator	18	1.43885	0.00202273	ENSG00000163918, ENSG00000174371, ENSG00000133119, ENSG00000197299, ENSG00000049541, ENSG00000111445, ENSG00000175643, ENSG00000074590, ENSG00000073282, ENSG00000178999, ENSG00000163781, ENSG00000138376, ENSG00000088325, ENSG00000087586, ENSG00000149554, ENSG00000149136, ENSG00000012048, ENSG00000104881	1061	124	16792	2.29741	0.999808	0.114665	0.112847
GOTERM_BP_DIRECT	GO:0010595~positive regulation of endothelial cell migration	10	0.799361	0.00203498	ENSG00000113140, ENSG00000138772, ENSG00000114251, ENSG00000120899, ENSG00000078401, ENSG00000183287, ENSG00000137801, ENSG00000138685, ENSG00000099250, ENSG00000118257	1061	46	16792	3.44056	0.999817	0.114665	0.112847
GOTERM_BP_DIRECT	GO:0000122~negative regulation of transcription from RNA polymerase II promoter	66	5.27578	0.00219132	ENSG00000166949, ENSG00000178573, ENSG00000074047, ENSG00000171223, ENSG00000157557, ENSG00000119403, ENSG00000118513, ENSG00000125845, ENSG00000164690, ENSG00000141052, ENSG00000092820, ENSG00000276043, ENSG00000164736, ENSG00000136826, ENSG00000178860, ENSG00000172201, ENSG00000113645, ENSG00000134363, ENSG00000073282, ENSG00000100219, ENSG00000087510, ENSG00000078401, ENSG00000101665, ENSG0000…	1061	720	16792	1.45077	0.999906	0.121219	0.119297
GOTERM_BP_DIRECT	GO:0007052~mitotic spindle organization	8	0.639488	0.00220867	ENSG00000075702, ENSG00000152253, ENSG00000138160, ENSG00000080986, ENSG00000134057, ENSG00000087586, ENSG00000112742, ENSG00000145632	1061	30	16792	4.22042	0.999913	0.121219	0.119297
GOTERM_BP_DIRECT	GO:0010628~positive regulation of gene expression	30	2.39808	0.00226597	ENSG00000105974, ENSG00000115738, ENSG00000196781, ENSG00000105855, ENSG00000166949, ENSG00000140538, ENSG00000128272, ENSG00000115414, ENSG00000064666, ENSG00000170312, ENSG00000136997, ENSG00000125845, ENSG00000092820, ENSG00000101412, ENSG00000148346, ENSG00000106483, ENSG00000057657, ENSG00000088992, ENSG00000012048, ENSG00000092969, ENSG00000106541, ENSG00000136826, ENSG00000183856, ENSG0000…	1061	262	16792	1.8122	0.999931	0.122769	0.120823
GOTERM_BP_DIRECT	GO:0052695~cellular glucuronidation	6	0.479616	0.00241302	ENSG00000241635, ENSG00000241119, ENSG00000167165, ENSG00000196620, ENSG00000171234, ENSG00000244122	1061	16	16792	5.93497	0.999963	0.129081	0.127035
GOTERM_BP_DIRECT	GO:0071456~cellular response to hypoxia	15	1.19904	0.00273484	ENSG00000073756, ENSG00000113739, ENSG00000100292, ENSG00000197122, ENSG00000134057, ENSG00000109819, ENSG00000116016, ENSG00000171303, ENSG00000137672, ENSG00000185650, ENSG00000164362, ENSG00000078401, ENSG00000101412, ENSG00000145386, ENSG00000148677	1061	96	16792	2.4729	0.999991	0.142583	0.140322
GOTERM_BP_DIRECT	GO:0007507~heart development	23	1.83853	0.00273625	ENSG00000106799, ENSG00000132646, ENSG00000137868, ENSG00000133816, ENSG00000099139, ENSG00000140538, ENSG00000198125, ENSG00000074047, ENSG00000135914, ENSG00000176678, ENSG00000118257, ENSG00000113140, ENSG00000164690, ENSG00000125845, ENSG00000123977, ENSG00000125848, ENSG00000185650, ENSG00000078401, ENSG00000122870, ENSG00000124766, ENSG00000100311, ENSG00000039139, ENSG00000092969	1061	183	16792	1.98913	0.999991	0.142583	0.140322
GOTERM_BP_DIRECT	GO:0000910~cytokinesis	10	0.799361	0.00276664	ENSG00000137807, ENSG00000166851, ENSG00000139618, ENSG00000100345, ENSG00000114346, ENSG00000112984, ENSG00000171552, ENSG00000089685, ENSG00000198901, ENSG00000149503	1061	48	16792	3.2972	0.999992	0.142583	0.140322
GOTERM_BP_DIRECT	GO:0016477~cell migration	22	1.75859	0.00280185	ENSG00000101096, ENSG00000133639, ENSG00000130635, ENSG00000155849, ENSG00000169242, ENSG00000113645, ENSG00000137801, ENSG00000077782, ENSG00000170312, ENSG00000173801, ENSG00000136205, ENSG00000152894, ENSG00000007952, ENSG00000154556, ENSG00000198915, ENSG00000205336, ENSG00000101447, ENSG00000272398, ENSG00000095739, ENSG00000214274, ENSG00000092969, ENSG00000162434	1061	172	16792	2.02433	0.999993	0.142658	0.140397
GOTERM_BP_DIRECT	GO:0032869~cellular response to insulin stimulus	13	1.03917	0.00306835	ENSG00000197122, ENSG00000169174, ENSG00000136111, ENSG00000136997, ENSG00000100219, ENSG00000084733, ENSG00000116285, ENSG00000001084, ENSG00000163083, ENSG00000169047, ENSG00000185650, ENSG00000108691, ENSG00000101255	1061	77	16792	2.67202	0.999998	0.154367	0.15192
GOTERM_BP_DIRECT	GO:0006974~cellular response to DNA damage stimulus	25	1.9984	0.00310769	ENSG00000113916, ENSG00000101096, ENSG00000197299, ENSG00000131747, ENSG00000136997, ENSG00000134215, ENSG00000092470, ENSG00000163781, ENSG00000138376, ENSG00000118515, ENSG00000120539, ENSG00000125885, ENSG00000149554, ENSG00000012048, ENSG00000143476, ENSG00000177311, ENSG00000184903, ENSG00000074590, ENSG00000065328, ENSG00000176208, ENSG00000073282, ENSG00000051341, ENSG00000166803, ENSG0000…	1061	208	16792	1.90223	0.999998	0.154507	0.152058
GOTERM_BP_DIRECT	GO:0030097~hemopoiesis	11	0.879297	0.00357115	ENSG00000152518, ENSG00000139618, ENSG00000149571, ENSG00000182809, ENSG00000147155, ENSG00000064666, ENSG00000068724, ENSG00000100311, ENSG00000092969, ENSG00000101384, ENSG00000165304	1061	59	16792	2.95072	1	0.174219	0.171456
GOTERM_BP_DIRECT	GO:0007165~signal transduction	97	7.7538	0.00358661	ENSG00000182836, ENSG00000173166, ENSG00000064205, ENSG00000148123, ENSG00000147155, ENSG00000141458, ENSG00000142149, ENSG00000167601, ENSG00000180785, ENSG00000106799, ENSG00000197122, ENSG00000127152, ENSG00000198732, ENSG00000134363, ENSG00000099250, ENSG00000138685, ENSG00000173848, ENSG00000186197, ENSG00000101307, ENSG00000124602, ENSG00000166923, ENSG00000108691, ENSG00000137440, ENSG0000…	1061	1161	16792	1.32229	1	0.174219	0.171456
GOTERM_BP_DIRECT	GO:0046686~response to cadmium ion	7	0.559552	0.00391084	ENSG00000113140, ENSG00000132646, ENSG00000001084, ENSG00000164362, ENSG00000141458, ENSG00000168393, ENSG00000170312	1061	25	16792	4.43144	1	0.186554	0.183596
GOTERM_BP_DIRECT	GO:0071364~cellular response to epidermal growth factor stimulus	8	0.639488	0.00392884	ENSG00000146648, ENSG00000116285, ENSG00000152518, ENSG00000185650, ENSG00000166508, ENSG00000125398, ENSG00000136997, ENSG00000127831	1061	33	16792	3.83675	1	0.186554	0.183596
GOTERM_BP_DIRECT	GO:0045740~positive regulation of DNA replication	9	0.719424	0.00424002	ENSG00000132646, ENSG00000146648, ENSG00000074047, ENSG00000181163, ENSG00000177606, ENSG00000100311, ENSG00000170312, ENSG00000111087, ENSG00000124882	1061	42	16792	3.39141	1	0.197796	0.19466
GOTERM_BP_DIRECT	GO:0036120~cellular response to platelet-derived growth factor stimulus	6	0.479616	0.00425922	ENSG00000116285, ENSG00000197122, ENSG00000108691, ENSG00000145386, ENSG00000170961, ENSG00000136997	1061	18	16792	5.27553	1	0.197796	0.19466
GOTERM_BP_DIRECT	GO:0051552~flavone metabolic process	4	0.319744	0.00434189	ENSG00000241635, ENSG00000241119, ENSG00000109819, ENSG00000244122	1061	6	16792	10.5511	1	0.199444	0.196282
GOTERM_BP_DIRECT	GO:0043065~positive regulation of apoptotic process	32	2.55795	0.00460657	ENSG00000113916, ENSG00000198121, ENSG00000073756, ENSG00000140538, ENSG00000128272, ENSG00000131747, ENSG00000099860, ENSG00000066248, ENSG00000114346, ENSG00000134215, ENSG00000134333, ENSG00000198959, ENSG00000138376, ENSG00000125845, ENSG00000104081, ENSG00000106483, ENSG00000165304, ENSG00000104312, ENSG00000156113, ENSG00000176884, ENSG00000100292, ENSG00000197122, ENSG00000176046, ENSG0000…	1061	300	16792	1.68817	1	0.206764	0.203486
GOTERM_BP_DIRECT	GO:0048286~lung alveolus development	8	0.639488	0.00468289	ENSG00000115461, ENSG00000128342, ENSG00000116285, ENSG00000137868, ENSG00000141052, ENSG00000162878, ENSG00000144452, ENSG00000136205	1061	34	16792	3.7239	1	0.206764	0.203486
GOTERM_BP_DIRECT	GO:0043410~positive regulation of MAPK cascade	13	1.03917	0.00468879	ENSG00000105971, ENSG00000095752, ENSG00000198121, ENSG00000128342, ENSG00000113645, ENSG00000077782, ENSG00000170214, ENSG00000120896, ENSG00000125845, ENSG00000167244, ENSG00000146674, ENSG00000100311, ENSG00000141753	1061	81	16792	2.54007	1	0.206764	0.203486
GOTERM_BP_DIRECT	GO:0031018~endocrine pancreas development	7	0.559552	0.00481698	ENSG00000130675, ENSG00000125798, ENSG00000135100, ENSG00000124766, ENSG00000159224, ENSG00000125398, ENSG00000275410	1061	26	16792	4.261	1	0.206764	0.203486
GOTERM_BP_DIRECT	GO:0000732~strand displacement	7	0.559552	0.00481698	ENSG00000174371, ENSG00000138376, ENSG00000139618, ENSG00000197299, ENSG00000196584, ENSG00000175643, ENSG00000012048	1061	26	16792	4.261	1	0.206764	0.203486
GOTERM_BP_DIRECT	GO:0032148~activation of protein kinase B activity	7	0.559552	0.00481698	ENSG00000114251, ENSG00000197122, ENSG00000140538, ENSG00000100311, ENSG00000157168, ENSG00000150782, ENSG00000214274	1061	26	16792	4.261	1	0.206764	0.203486
GOTERM_BP_DIRECT	GO:0006633~fatty acid biosynthetic process	10	0.799361	0.00484374	ENSG00000052802, ENSG00000074416, ENSG00000169710, ENSG00000100219, ENSG00000170271, ENSG00000187546, ENSG00000135100, ENSG00000131473, ENSG00000012048, ENSG00000103089	1061	52	16792	3.04357	1	0.206764	0.203486
GOTERM_BP_DIRECT	GO:0007179~transforming growth factor beta receptor signaling pathway	14	1.1191	0.00502145	ENSG00000106799, ENSG00000166949, ENSG00000197122, ENSG00000177606, ENSG00000137834, ENSG00000152894, ENSG00000141480, ENSG00000164120, ENSG00000101665, ENSG00000108691, ENSG00000148498, ENSG00000100311, ENSG00000095739, ENSG00000092969	1061	92	16792	2.40839	1	0.208876	0.205565
GOTERM_BP_DIRECT	GO:0006977~DNA damage response, signal transduction by p53 class mediator resulting in cell cycle arrest	11	0.879297	0.00515334	ENSG00000075218, ENSG00000132646, ENSG00000165891, ENSG00000175793, ENSG00000181163, ENSG00000134057, ENSG00000101412, ENSG00000087586, ENSG00000124766, ENSG00000170312, ENSG00000145632	1061	62	16792	2.80794	1	0.208876	0.205565
GOTERM_BP_DIRECT	GO:1902287~semaphorin-plexin signaling pathway involved in axon guidance	5	0.39968	0.00518978	ENSG00000136040, ENSG00000076356, ENSG00000004399, ENSG00000221866, ENSG00000099250	1061	12	16792	6.59441	1	0.208876	0.205565
GOTERM_BP_DIRECT	GO:0071498~cellular response to fluid shear stress	5	0.39968	0.00518978	ENSG00000100219, ENSG00000073756, ENSG00000197122, ENSG00000120899, ENSG00000170961	1061	12	16792	6.59441	1	0.208876	0.205565
GOTERM_BP_DIRECT	GO:0034329~cell junction assembly	5	0.39968	0.00518978	ENSG00000196924, ENSG00000075624, ENSG00000125753, ENSG00000162458, ENSG00000184009	1061	12	16792	6.59441	1	0.208876	0.205565
GOTERM_BP_DIRECT	GO:0036499~PERK-mediated unfolded protein response	5	0.39968	0.00518978	ENSG00000128272, ENSG00000108691, ENSG00000162772, ENSG00000146678, ENSG00000070669	1061	12	16792	6.59441	1	0.208876	0.205565
GOTERM_BP_DIRECT	GO:0007049~cell cycle	25	1.9984	0.00532262	ENSG00000073111, ENSG00000171320, ENSG00000111057, ENSG00000112245, ENSG00000007968, ENSG00000168393, ENSG00000173207, ENSG00000159259, ENSG00000178999, ENSG00000117399, ENSG00000119986, ENSG00000276043, ENSG00000087586, ENSG00000012048, ENSG00000123485, ENSG00000183814, ENSG00000134508, ENSG00000197122, ENSG00000111206, ENSG00000107968, ENSG00000112576, ENSG00000073282, ENSG00000137193, ENSG0000…	1061	217	16792	1.82334	1	0.212202	0.208838
GOTERM_BP_DIRECT	GO:0007411~axon guidance	20	1.59872	0.0054831	ENSG00000133216, ENSG00000105711, ENSG00000179242, ENSG00000197694, ENSG00000074047, ENSG00000169242, ENSG00000118263, ENSG00000099250, ENSG00000021645, ENSG00000185070, ENSG00000118257, ENSG00000114251, ENSG00000164690, ENSG00000125848, ENSG00000092964, ENSG00000092820, ENSG00000125753, ENSG00000184347, ENSG00000074527, ENSG00000092969	1061	159	16792	1.99076	1	0.212621	0.20925
GOTERM_BP_DIRECT	GO:0042276~error-prone translesion synthesis	6	0.479616	0.00548408	ENSG00000163918, ENSG00000133119, ENSG00000132646, ENSG00000100479, ENSG00000049541, ENSG00000111445	1061	19	16792	4.99787	1	0.212621	0.20925
GOTERM_BP_DIRECT	GO:0006855~drug transmembrane transport	6	0.479616	0.00548408	ENSG00000118777, ENSG00000197375, ENSG00000147155, ENSG00000146477, ENSG00000081923, ENSG00000124564	1061	19	16792	4.99787	1	0.212621	0.20925
GOTERM_BP_DIRECT	GO:0006865~amino acid transport	8	0.639488	0.00554098	ENSG00000131389, ENSG00000155465, ENSG00000149150, ENSG00000168003, ENSG00000139514, ENSG00000105281, ENSG00000103257, ENSG00000136997	1061	35	16792	3.6175	1	0.212771	0.209398
GOTERM_BP_DIRECT	GO:0006879~cellular iron ion homeostasis	9	0.719424	0.00569598	ENSG00000118777, ENSG00000100292, ENSG00000047457, ENSG00000162769, ENSG00000153162, ENSG00000148346, ENSG00000068724, ENSG00000091513, ENSG00000136997	1061	44	16792	3.23725	1	0.212771	0.209398
GOTERM_BP_DIRECT	GO:0034644~cellular response to UV	9	0.719424	0.00569598	ENSG00000164045, ENSG00000132646, ENSG00000073756, ENSG00000168078, ENSG00000128272, ENSG00000136997, ENSG00000073282, ENSG00000152894, ENSG00000178999	1061	44	16792	3.23725	1	0.212771	0.209398
GOTERM_BP_DIRECT	GO:0060070~canonical Wnt signaling pathway	13	1.03917	0.00572276	ENSG00000136826, ENSG00000166949, ENSG00000180340, ENSG00000111087, ENSG00000136997, ENSG00000186174, ENSG00000101849, ENSG00000188064, ENSG00000114251, ENSG00000164690, ENSG00000163251, ENSG00000164736, ENSG00000124766	1061	83	16792	2.47886	1	0.212771	0.209398
GOTERM_BP_DIRECT	GO:0001501~skeletal system development	18	1.43885	0.00573968	ENSG00000106799, ENSG00000153162, ENSG00000074047, ENSG00000113389, ENSG00000077782, ENSG00000073282, ENSG00000157557, ENSG00000038427, ENSG00000125845, ENSG00000167244, ENSG00000070814, ENSG00000147155, ENSG00000124766, ENSG00000162878, ENSG00000125398, ENSG00000141753, ENSG00000087494, ENSG00000092969	1061	137	16792	2.0794	1	0.212771	0.209398
GOTERM_BP_DIRECT	GO:0007017~microtubule-based process	8	0.639488	0.00651153	ENSG00000075218, ENSG00000167553, ENSG00000196230, ENSG00000178462, ENSG00000123416, ENSG00000243910, ENSG00000127824, ENSG00000108423	1061	36	16792	3.51702	1	0.235194	0.231465
GOTERM_BP_DIRECT	GO:0042769~DNA damage response, detection of DNA damage	8	0.639488	0.00651153	ENSG00000163918, ENSG00000149948, ENSG00000133119, ENSG00000132646, ENSG00000049541, ENSG00000111445, ENSG00000124766, ENSG00000143476	1061	36	16792	3.51702	1	0.235194	0.231465
GOTERM_BP_DIRECT	GO:0090307~mitotic spindle assembly	8	0.639488	0.00651153	ENSG00000023445, ENSG00000196924, ENSG00000117650, ENSG00000138160, ENSG00000088325, ENSG00000089685, ENSG00000101057, ENSG00000101197	1061	36	16792	3.51702	1	0.235194	0.231465
GOTERM_BP_DIRECT	GO:0009636~response to toxic substance	13	1.03917	0.00692979	ENSG00000179546, ENSG00000176890, ENSG00000176046, ENSG00000170482, ENSG00000039068, ENSG00000197971, ENSG00000170312, ENSG00000005421, ENSG00000198848, ENSG00000088305, ENSG00000128309, ENSG00000165646, ENSG00000070669	1061	85	16792	2.42054	1	0.244333	0.240459
GOTERM_BP_DIRECT	GO:1902895~positive regulation of pri-miRNA transcription from RNA polymerase II promoter	6	0.479616	0.00693799	ENSG00000166949, ENSG00000125845, ENSG00000164362, ENSG00000177606, ENSG00000100311, ENSG00000137834	1061	20	16792	4.74797	1	0.244333	0.240459
GOTERM_BP_DIRECT	GO:0007094~mitotic spindle assembly checkpoint	6	0.479616	0.00693799	ENSG00000169679, ENSG00000166851, ENSG00000156970, ENSG00000164109, ENSG00000117724, ENSG00000112742	1061	20	16792	4.74797	1	0.244333	0.240459
GOTERM_BP_DIRECT	GO:2000573~positive regulation of DNA biosynthetic process	5	0.39968	0.0071259	ENSG00000197122, ENSG00000120899, ENSG00000141480, ENSG00000100311, ENSG00000136997	1061	13	16792	6.08715	1	0.246837	0.242923
GOTERM_BP_DIRECT	GO:0006693~prostaglandin metabolic process	5	0.39968	0.0071259	ENSG00000073756, ENSG00000164120, ENSG00000148344, ENSG00000196139, ENSG00000151632	1061	13	16792	6.08715	1	0.246837	0.242923
GOTERM_BP_DIRECT	GO:0048841~regulation of axon extension involved in axon guidance	4	0.319744	0.00724307	ENSG00000136040, ENSG00000076356, ENSG00000004399, ENSG00000221866	1061	7	16792	9.04376	1	0.246849	0.242935
GOTERM_BP_DIRECT	GO:0060428~lung epithelium development	4	0.319744	0.00724307	ENSG00000149948, ENSG00000188064, ENSG00000116285, ENSG00000164690	1061	7	16792	9.04376	1	0.246849	0.242935
GOTERM_BP_DIRECT	GO:0000187~activation of MAPK activity	15	1.19904	0.0073295	ENSG00000183856, ENSG00000198121, ENSG00000104312, ENSG00000140538, ENSG00000169242, ENSG00000157168, ENSG00000137801, ENSG00000138685, ENSG00000170312, ENSG00000137486, ENSG00000119986, ENSG00000138166, ENSG00000114251, ENSG00000125845, ENSG00000121966	1061	107	16792	2.21868	1	0.247796	0.243867
GOTERM_BP_DIRECT	GO:0007080~mitotic metaphase plate congression	8	0.639488	0.007603	ENSG00000134690, ENSG00000040275, ENSG00000118193, ENSG00000146670, ENSG00000134057, ENSG00000142945, ENSG00000138180, ENSG00000079616	1061	37	16792	3.42196	1	0.255002	0.250959
GOTERM_BP_DIRECT	GO:0016049~cell growth	10	0.799361	0.00796668	ENSG00000100219, ENSG00000168003, ENSG00000176890, ENSG00000176046, ENSG00000078401, ENSG00000197785, ENSG00000047936, ENSG00000077044, ENSG00000134531, ENSG00000092969	1061	56	16792	2.82617	1	0.263025	0.258855
GOTERM_BP_DIRECT	GO:0001570~vasculogenesis	10	0.799361	0.00796668	ENSG00000105974, ENSG00000141052, ENSG00000164690, ENSG00000157483, ENSG00000185650, ENSG00000164736, ENSG00000171223, ENSG00000108175, ENSG00000170961, ENSG00000144476	1061	56	16792	2.82617	1	0.263025	0.258855
GOTERM_BP_DIRECT	GO:0000281~mitotic cytokinesis	7	0.559552	0.00845704	ENSG00000137807, ENSG00000115163, ENSG00000166851, ENSG00000011426, ENSG00000137804, ENSG00000138180, ENSG00000112984	1061	29	16792	3.82021	1	0.272516	0.268195
GOTERM_BP_DIRECT	GO:0045214~sarcomere organization	7	0.559552	0.00845704	ENSG00000071127, ENSG00000140416, ENSG00000170421, ENSG00000171345, ENSG00000184009, ENSG00000148677, ENSG00000138347	1061	29	16792	3.82021	1	0.272516	0.268195
GOTERM_BP_DIRECT	GO:0031100~organ regeneration	9	0.719424	0.00855561	ENSG00000241635, ENSG00000138772, ENSG00000057593, ENSG00000108691, ENSG00000148773, ENSG00000136881, ENSG00000145386, ENSG00000170312, ENSG00000167601	1061	47	16792	3.03062	1	0.272516	0.268195
GOTERM_BP_DIRECT	GO:0048844~artery morphogenesis	6	0.479616	0.00864106	ENSG00000106799, ENSG00000137868, ENSG00000101665, ENSG00000057657, ENSG00000108175, ENSG00000099250	1061	21	16792	4.52188	1	0.272516	0.268195
GOTERM_BP_DIRECT	GO:0030879~mammary gland development	6	0.479616	0.00864106	ENSG00000169710, ENSG00000105974, ENSG00000074047, ENSG00000157168, ENSG00000125398, ENSG00000086062	1061	21	16792	4.52188	1	0.272516	0.268195
GOTERM_BP_DIRECT	GO:0045987~positive regulation of smooth muscle contraction	6	0.479616	0.00864106	ENSG00000115353, ENSG00000073756, ENSG00000141052, ENSG00000078401, ENSG00000171873, ENSG00000170214	1061	21	16792	4.52188	1	0.272516	0.268195
GOTERM_BP_DIRECT	GO:0001942~hair follicle development	8	0.639488	0.00882385	ENSG00000107984, ENSG00000146648, ENSG00000125285, ENSG00000090861, ENSG00000075275, ENSG00000125398, ENSG00000092969, ENSG00000156535	1061	38	16792	3.33191	1	0.276219	0.27184
GOTERM_BP_DIRECT	GO:0070301~cellular response to hydrogen peroxide	10	0.799361	0.0089447	ENSG00000136826, ENSG00000173848, ENSG00000132646, ENSG00000137496, ENSG00000137672, ENSG00000085662, ENSG00000148346, ENSG00000114346, ENSG00000170312, ENSG00000167601	1061	57	16792	2.77659	1	0.277943	0.273537
GOTERM_BP_DIRECT	GO:0008299~isoprenoid biosynthetic process	5	0.39968	0.00948445	ENSG00000110921, ENSG00000167508, ENSG00000112972, ENSG00000079459, ENSG00000160752	1061	14	16792	5.65235	1	0.290444	0.285839
GOTERM_BP_DIRECT	GO:0014912~negative regulation of smooth muscle cell migration	5	0.39968	0.00948445	ENSG00000115461, ENSG00000173334, ENSG00000146674, ENSG00000109819, ENSG00000106366	1061	14	16792	5.65235	1	0.290444	0.285839
GOTERM_BP_DIRECT	GO:0052696~flavonoid glucuronidation	6	0.479616	0.0106125	ENSG00000241635, ENSG00000241119, ENSG00000167165, ENSG00000196620, ENSG00000171234, ENSG00000244122	1061	22	16792	4.31634	1	0.322362	0.317251
GOTERM_BP_DIRECT	GO:0048762~mesenchymal cell differentiation	4	0.319744	0.011049	ENSG00000149948, ENSG00000106799, ENSG00000125845, ENSG00000077782	1061	8	16792	7.91329	1	0.322362	0.317251
GOTERM_BP_DIRECT	GO:0030836~positive regulation of actin filament depolymerization	4	0.319744	0.011049	ENSG00000071127, ENSG00000125868, ENSG00000164251, ENSG00000127831	1061	8	16792	7.91329	1	0.322362	0.317251
GOTERM_BP_DIRECT	GO:2001030~negative regulation of cellular glucuronidation	4	0.319744	0.011049	ENSG00000241635, ENSG00000241119, ENSG00000167165, ENSG00000244122	1061	8	16792	7.91329	1	0.322362	0.317251
GOTERM_BP_DIRECT	GO:0051983~regulation of chromosome segregation	4	0.319744	0.011049	ENSG00000169679, ENSG00000142945, ENSG00000148773, ENSG00000178999	1061	8	16792	7.91329	1	0.322362	0.317251
GOTERM_BP_DIRECT	GO:1904224~negative regulation of glucuronosyltransferase activity	4	0.319744	0.011049	ENSG00000241635, ENSG00000241119, ENSG00000167165, ENSG00000244122	1061	8	16792	7.91329	1	0.322362	0.317251
GOTERM_BP_DIRECT	GO:0071407~cellular response to organic cyclic compound	10	0.799361	0.0111701	ENSG00000115461, ENSG00000125845, ENSG00000074047, ENSG00000147509, ENSG00000134057, ENSG00000108691, ENSG00000102554, ENSG00000172216, ENSG00000150782, ENSG00000148677	1061	59	16792	2.68247	1	0.322362	0.317251
GOTERM_BP_DIRECT	GO:0009612~response to mechanical stimulus	10	0.799361	0.0111701	ENSG00000163083, ENSG00000197122, ENSG00000120899, ENSG00000074047, ENSG00000134057, ENSG00000108691, ENSG00000177606, ENSG00000171223, ENSG00000137801, ENSG00000070669	1061	59	16792	2.68247	1	0.322362	0.317251
GOTERM_BP_DIRECT	GO:0007418~ventral midline development	3	0.239808	0.0114421	ENSG00000164690, ENSG00000074047, ENSG00000111087	1061	3	16792	15.8266	1	0.322362	0.317251
GOTERM_BP_DIRECT	GO:0072061~inner medullary collecting duct development	3	0.239808	0.0114421	ENSG00000188064, ENSG00000085662, ENSG00000164488	1061	3	16792	15.8266	1	0.322362	0.317251
GOTERM_BP_DIRECT	GO:0043009~chordate embryonic development	3	0.239808	0.0114421	ENSG00000151725, ENSG00000077782, ENSG00000012048	1061	3	16792	15.8266	1	0.322362	0.317251
GOTERM_BP_DIRECT	GO:0060978~angiogenesis involved in coronary vascular morphogenesis	3	0.239808	0.0114421	ENSG00000106799, ENSG00000138685, ENSG00000099250	1061	3	16792	15.8266	1	0.322362	0.317251
GOTERM_BP_DIRECT	GO:0043552~positive regulation of phosphatidylinositol 3-kinase activity	7	0.559552	0.0117758	ENSG00000126353, ENSG00000169047, ENSG00000197122, ENSG00000120899, ENSG00000100311, ENSG00000138685, ENSG00000134215	1061	31	16792	3.57374	1	0.329566	0.324341
GOTERM_BP_DIRECT	GO:0007076~mitotic chromosome condensation	5	0.39968	0.0122973	ENSG00000136824, ENSG00000109805, ENSG00000137804, ENSG00000146670, ENSG00000121152	1061	15	16792	5.27553	1	0.341898	0.336477
GOTERM_BP_DIRECT	GO:0045669~positive regulation of osteoblast differentiation	10	0.799361	0.0124269	ENSG00000188064, ENSG00000125845, ENSG00000153162, ENSG00000172201, ENSG00000177706, ENSG00000138685, ENSG00000213719, ENSG00000172216, ENSG00000073282, ENSG00000101384	1061	60	16792	2.63776	1	0.343241	0.3378
GOTERM_BP_DIRECT	GO:0045766~positive regulation of angiogenesis	15	1.19904	0.0134996	ENSG00000100292, ENSG00000133639, ENSG00000137801, ENSG00000138685, ENSG00000100219, ENSG00000138772, ENSG00000114251, ENSG00000120899, ENSG00000164362, ENSG00000183287, ENSG00000166923, ENSG00000143494, ENSG00000012048, ENSG00000125730, ENSG00000106366	1061	115	16792	2.06434	1	0.36641	0.360601
GOTERM_BP_DIRECT	GO:0050873~brown fat cell differentiation	7	0.559552	0.0137385	ENSG00000073756, ENSG00000122644, ENSG00000112769, ENSG00000198125, ENSG00000145287, ENSG00000109819, ENSG00000172216	1061	32	16792	3.46206	1	0.36641	0.360601
GOTERM_BP_DIRECT	GO:0001974~blood vessel remodeling	7	0.559552	0.0137385	ENSG00000198959, ENSG00000128342, ENSG00000146374, ENSG00000116016, ENSG00000167601, ENSG00000092969, ENSG00000101384	1061	32	16792	3.46206	1	0.36641	0.360601
GOTERM_BP_DIRECT	GO:0050731~positive regulation of peptidyl-tyrosine phosphorylation	12	0.959233	0.0137468	ENSG00000095752, ENSG00000104312, ENSG00000128342, ENSG00000026508, ENSG00000167244, ENSG00000197122, ENSG00000120899, ENSG00000141480, ENSG00000169242, ENSG00000100311, ENSG00000157168, ENSG00000099250	1061	82	16792	2.31608	1	0.36641	0.360601
GOTERM_BP_DIRECT	GO:0032092~positive regulation of protein binding	10	0.799361	0.0137859	ENSG00000114251, ENSG00000105974, ENSG00000125845, ENSG00000164362, ENSG00000004399, ENSG00000101255, ENSG00000137486, ENSG00000106003, ENSG00000095739, ENSG00000145632	1061	61	16792	2.59452	1	0.36641	0.360601
GOTERM_BP_DIRECT	GO:0007416~synapse assembly	10	0.799361	0.0137859	ENSG00000114251, ENSG00000125848, ENSG00000039068, ENSG00000149571, ENSG00000163251, ENSG00000004399, ENSG00000091129, ENSG00000157168, ENSG00000021645, ENSG00000184845	1061	61	16792	2.59452	1	0.36641	0.360601
GOTERM_BP_DIRECT	GO:0007166~cell surface receptor signaling pathway	28	2.23821	0.0145302	ENSG00000104321, ENSG00000158825, ENSG00000151892, ENSG00000180210, ENSG00000164949, ENSG00000175505, ENSG00000204174, ENSG00000115353, ENSG00000164199, ENSG00000099282, ENSG00000146648, ENSG00000120899, ENSG00000127324, ENSG00000023445, ENSG00000111802, ENSG00000114638, ENSG00000169031, ENSG00000065325, ENSG00000116678, ENSG00000101307, ENSG00000205336, ENSG00000078401, ENSG00000164129, ENSG0000…	1061	274	16792	1.61731	1	0.383779	0.377694
GOTERM_BP_DIRECT	GO:0070374~positive regulation of ERK1 and ERK2 cascade	20	1.59872	0.0146844	ENSG00000126353, ENSG00000104312, ENSG00000026508, ENSG00000006606, ENSG00000197122, ENSG00000135914, ENSG00000177606, ENSG00000138685, ENSG00000137486, ENSG00000099250, ENSG00000146648, ENSG00000125845, ENSG00000164251, ENSG00000120899, ENSG00000141480, ENSG00000186188, ENSG00000164129, ENSG00000108691, ENSG00000100311, ENSG00000144476	1061	175	16792	1.80875	1	0.385444	0.379333
GOTERM_BP_DIRECT	GO:0009725~response to hormone	8	0.639488	0.0151675	ENSG00000116133, ENSG00000001084, ENSG00000198125, ENSG00000120899, ENSG00000106483, ENSG00000134533, ENSG00000214274, ENSG00000115641	1061	42	16792	3.01459	1	0.386053	0.379933
GOTERM_BP_DIRECT	GO:0045599~negative regulation of fat cell differentiation	8	0.639488	0.0151675	ENSG00000186480, ENSG00000114251, ENSG00000152518, ENSG00000166949, ENSG00000172201, ENSG00000101412, ENSG00000101255, ENSG00000101384	1061	42	16792	3.01459	1	0.386053	0.379933
GOTERM_BP_DIRECT	GO:0090002~establishment of protein localization to plasma membrane	8	0.639488	0.0151675	ENSG00000124507, ENSG00000099282, ENSG00000184363, ENSG00000039068, ENSG00000092820, ENSG00000068724, ENSG00000173801, ENSG00000197747	1061	42	16792	3.01459	1	0.386053	0.379933
GOTERM_BP_DIRECT	GO:0060395~SMAD protein signal transduction	10	0.799361	0.0152518	ENSG00000163083, ENSG00000166949, ENSG00000125845, ENSG00000153162, ENSG00000177606, ENSG00000135100, ENSG00000139269, ENSG00000101076, ENSG00000092969, ENSG00000151136	1061	62	16792	2.55267	1	0.386053	0.379933
GOTERM_BP_DIRECT	GO:0006297~nucleotide-excision repair, DNA gap filling	6	0.479616	0.0154318	ENSG00000163918, ENSG00000133119, ENSG00000132646, ENSG00000049541, ENSG00000111445, ENSG00000105486	1061	24	16792	3.95664	1	0.386053	0.379933
GOTERM_BP_DIRECT	GO:0016925~protein sumoylation	15	1.19904	0.0155375	ENSG00000103275, ENSG00000132646, ENSG00000125450, ENSG00000197299, ENSG00000131747, ENSG00000111581, ENSG00000178999, ENSG00000134690, ENSG00000030066, ENSG00000100401, ENSG00000089685, ENSG00000107672, ENSG00000012048, ENSG00000149503, ENSG00000058804	1061	117	16792	2.02905	1	0.386053	0.379933
GOTERM_BP_DIRECT	GO:0008209~androgen metabolic process	5	0.39968	0.0155921	ENSG00000164690, ENSG00000198610, ENSG00000171234, ENSG00000109819, ENSG00000073737	1061	16	16792	4.94581	1	0.386053	0.379933
GOTERM_BP_DIRECT	GO:0048566~embryonic digestive tract development	5	0.39968	0.0155921	ENSG00000137868, ENSG00000099139, ENSG00000074047, ENSG00000162878, ENSG00000092969	1061	16	16792	4.94581	1	0.386053	0.379933
GOTERM_BP_DIRECT	GO:0008608~attachment of spindle microtubules to kinetochore	4	0.319744	0.0158039	ENSG00000080986, ENSG00000137812, ENSG00000129810, ENSG00000178999	1061	9	16792	7.03403	1	0.386053	0.379933
GOTERM_BP_DIRECT	GO:0042448~progesterone metabolic process	4	0.319744	0.0158039	ENSG00000187134, ENSG00000196139, ENSG00000151632, ENSG00000073737	1061	9	16792	7.03403	1	0.386053	0.379933
GOTERM_BP_DIRECT	GO:0052697~xenobiotic glucuronidation	4	0.319744	0.0158039	ENSG00000241635, ENSG00000241119, ENSG00000167165, ENSG00000244122	1061	9	16792	7.03403	1	0.386053	0.379933
GOTERM_BP_DIRECT	GO:0045922~negative regulation of fatty acid metabolic process	4	0.319744	0.0158039	ENSG00000241635, ENSG00000241119, ENSG00000167165, ENSG00000244122	1061	9	16792	7.03403	1	0.386053	0.379933
GOTERM_BP_DIRECT	GO:0010718~positive regulation of epithelial to mesenchymal transition	7	0.559552	0.0159185	ENSG00000140682, ENSG00000186174, ENSG00000106799, ENSG00000166949, ENSG00000125845, ENSG00000095739, ENSG00000092969	1061	33	16792	3.35715	1	0.386617	0.380488
GOTERM_BP_DIRECT	GO:0030155~regulation of cell adhesion	8	0.639488	0.0171587	ENSG00000136153, ENSG00000112769, ENSG00000118193, ENSG00000120899, ENSG00000074590, ENSG00000125398, ENSG00000150782, ENSG00000053747	1061	43	16792	2.94448	1	0.414358	0.407789
GOTERM_BP_DIRECT	GO:0001889~liver development	11	0.879297	0.0174806	ENSG00000241635, ENSG00000100219, ENSG00000166949, ENSG00000128309, ENSG00000112972, ENSG00000169174, ENSG00000177606, ENSG00000135100, ENSG00000136881, ENSG00000162433, ENSG00000070669	1061	74	16792	2.3526	1	0.419733	0.413079
GOTERM_BP_DIRECT	GO:0002040~sprouting angiogenesis	6	0.479616	0.0183121	ENSG00000165891, ENSG00000120899, ENSG00000183287, ENSG00000146374, ENSG00000137801, ENSG00000099250	1061	25	16792	3.79838	1	0.431646	0.424802
GOTERM_BP_DIRECT	GO:0048589~developmental growth	6	0.479616	0.0183121	ENSG00000137868, ENSG00000166949, ENSG00000176890, ENSG00000074047, ENSG00000066279, ENSG00000108175	1061	25	16792	3.79838	1	0.431646	0.424802
GOTERM_BP_DIRECT	GO:0001837~epithelial to mesenchymal transition	7	0.559552	0.0183261	ENSG00000149948, ENSG00000106799, ENSG00000114251, ENSG00000125845, ENSG00000101447, ENSG00000125398, ENSG00000092969	1061	34	16792	3.25841	1	0.431646	0.424802
GOTERM_BP_DIRECT	GO:0042632~cholesterol homeostasis	10	0.799361	0.0185224	ENSG00000100219, ENSG00000105974, ENSG00000109084, ENSG00000187134, ENSG00000169174, ENSG00000116833, ENSG00000141458, ENSG00000150782, ENSG00000272398, ENSG00000101670	1061	64	16792	2.4729	1	0.431646	0.424802
GOTERM_BP_DIRECT	GO:0007623~circadian rhythm	11	0.879297	0.019068	ENSG00000132437, ENSG00000132326, ENSG00000146648, ENSG00000057593, ENSG00000176890, ENSG00000140538, ENSG00000105835, ENSG00000172201, ENSG00000177606, ENSG00000109819, ENSG00000106366	1061	75	16792	2.32123	1	0.431646	0.424802
GOTERM_BP_DIRECT	GO:0001822~kidney development	12	0.959233	0.019145	ENSG00000106799, ENSG00000137868, ENSG00000128309, ENSG00000099139, ENSG00000074047, ENSG00000153162, ENSG00000117724, ENSG00000169174, ENSG00000170961, ENSG00000070404, ENSG00000275410, ENSG00000092969	1061	86	16792	2.20836	1	0.431646	0.424802
GOTERM_BP_DIRECT	GO:0032508~DNA duplex unwinding	8	0.639488	0.0193273	ENSG00000112118, ENSG00000197275, ENSG00000197299, ENSG00000131153, ENSG00000101003, ENSG00000093009, ENSG00000100297, ENSG00000147536	1061	44	16792	2.87756	1	0.431646	0.424802
GOTERM_BP_DIRECT	GO:0007077~mitotic nuclear envelope disassembly	8	0.639488	0.0193273	ENSG00000166851, ENSG00000125450, ENSG00000030066, ENSG00000134057, ENSG00000170312, ENSG00000111581, ENSG00000157456, ENSG00000058804	1061	44	16792	2.87756	1	0.431646	0.424802
GOTERM_BP_DIRECT	GO:2000811~negative regulation of anoikis	5	0.39968	0.0193919	ENSG00000105388, ENSG00000105974, ENSG00000196781, ENSG00000197122, ENSG00000171552	1061	17	16792	4.65488	1	0.431646	0.424802
GOTERM_BP_DIRECT	GO:0030193~regulation of blood coagulation	5	0.39968	0.0193919	ENSG00000105974, ENSG00000180210, ENSG00000164251, ENSG00000125798, ENSG00000213626	1061	17	16792	4.65488	1	0.431646	0.424802
GOTERM_BP_DIRECT	GO:0048663~neuron fate commitment	5	0.39968	0.0193919	ENSG00000106799, ENSG00000115738, ENSG00000164690, ENSG00000157168, ENSG00000092969	1061	17	16792	4.65488	1	0.431646	0.424802
GOTERM_BP_DIRECT	GO:0032331~negative regulation of chondrocyte differentiation	5	0.39968	0.0193919	ENSG00000106799, ENSG00000074047, ENSG00000166923, ENSG00000125398, ENSG00000087494	1061	17	16792	4.65488	1	0.431646	0.424802
GOTERM_BP_DIRECT	GO:0001824~blastocyst development	5	0.39968	0.0193919	ENSG00000106799, ENSG00000117650, ENSG00000135100, ENSG00000162909, ENSG00000163435	1061	17	16792	4.65488	1	0.431646	0.424802
GOTERM_BP_DIRECT	GO:0045944~positive regulation of transcription from RNA polymerase II promoter	79	6.31495	0.0194067	ENSG00000166949, ENSG00000137309, ENSG00000178573, ENSG00000105835, ENSG00000074047, ENSG00000128272, ENSG00000177606, ENSG00000171223, ENSG00000157557, ENSG00000118513, ENSG00000125845, ENSG00000164690, ENSG00000141052, ENSG00000164251, ENSG00000276043, ENSG00000164736, ENSG00000012048, ENSG00000106366, ENSG00000101076, ENSG00000136826, ENSG00000075426, ENSG00000176884, ENSG00000127152, ENSG0000…	1061	981	16792	1.27452	1	0.431646	0.424802
GOTERM_BP_DIRECT	GO:0045840~positive regulation of mitotic nuclear division	6	0.479616	0.0215252	ENSG00000167244, ENSG00000137804, ENSG00000078401, ENSG00000087586, ENSG00000100311, ENSG00000124882	1061	26	16792	3.65229	1	0.447672	0.440574
GOTERM_BP_DIRECT	GO:0060174~limb bud formation	4	0.319744	0.0215323	ENSG00000164690, ENSG00000076356, ENSG00000124766, ENSG00000125398	1061	10	16792	6.33063	1	0.447672	0.440574
GOTERM_BP_DIRECT	GO:2000727~positive regulation of cardiac muscle cell differentiation	4	0.319744	0.0215323	ENSG00000141052, ENSG00000141480, ENSG00000166923, ENSG00000157168	1061	10	16792	6.33063	1	0.447672	0.440574
GOTERM_BP_DIRECT	GO:0003334~keratinocyte development	4	0.319744	0.0215323	ENSG00000075426, ENSG00000127152, ENSG00000175793, ENSG00000136068	1061	10	16792	6.33063	1	0.447672	0.440574
GOTERM_BP_DIRECT	GO:0003184~pulmonary valve morphogenesis	4	0.319744	0.0215323	ENSG00000137868, ENSG00000137834, ENSG00000092969, ENSG00000101384	1061	10	16792	6.33063	1	0.447672	0.440574
GOTERM_BP_DIRECT	GO:0045616~regulation of keratinocyte differentiation	4	0.319744	0.0215323	ENSG00000116285, ENSG00000165272, ENSG00000185650, ENSG00000156535	1061	10	16792	6.33063	1	0.447672	0.440574
GOTERM_BP_DIRECT	GO:0043547~positive regulation of GTPase activity	49	3.91687	0.0215505	ENSG00000134516, ENSG00000151892, ENSG00000076864, ENSG00000197694, ENSG00000177606, ENSG00000114346, ENSG00000198826, ENSG00000095383, ENSG00000138670, ENSG00000203668, ENSG00000116285, ENSG00000162434, ENSG00000176884, ENSG00000111348, ENSG00000132669, ENSG00000128283, ENSG00000155849, ENSG00000138685, ENSG00000134962, ENSG00000173848, ENSG00000116991, ENSG00000147509, ENSG00000125731, ENSG0000…	1061	565	16792	1.37257	1	0.447672	0.440574
GOTERM_BP_DIRECT	GO:0030514~negative regulation of BMP signaling pathway	8	0.639488	0.0216805	ENSG00000158747, ENSG00000107984, ENSG00000114251, ENSG00000105974, ENSG00000166923, ENSG00000101665, ENSG00000137834, ENSG00000070404	1061	45	16792	2.81361	1	0.447672	0.440574
GOTERM_BP_DIRECT	GO:0008015~blood circulation	8	0.639488	0.0216805	ENSG00000184903, ENSG00000173391, ENSG00000264717, ENSG00000169031, ENSG00000198734, ENSG00000138119, ENSG00000204174, ENSG00000164128	1061	45	16792	2.81361	1	0.447672	0.440574
GOTERM_BP_DIRECT	GO:0033489~cholesterol biosynthetic process via desmosterol	3	0.239808	0.0219281	ENSG00000116133, ENSG00000147155, ENSG00000172893	1061	4	16792	11.8699	1	0.447672	0.440574
GOTERM_BP_DIRECT	GO:0007442~hindgut morphogenesis	3	0.239808	0.0219281	ENSG00000114251, ENSG00000164690, ENSG00000074047	1061	4	16792	11.8699	1	0.447672	0.440574
GOTERM_BP_DIRECT	GO:0031077~post-embryonic camera-type eye development	3	0.239808	0.0219281	ENSG00000136826, ENSG00000127152, ENSG00000163251	1061	4	16792	11.8699	1	0.447672	0.440574
GOTERM_BP_DIRECT	GO:0046602~regulation of mitotic centrosome separation	3	0.239808	0.0219281	ENSG00000117650, ENSG00000138160, ENSG00000149554	1061	4	16792	11.8699	1	0.447672	0.440574
GOTERM_BP_DIRECT	GO:0033490~cholesterol biosynthetic process via lathosterol	3	0.239808	0.0219281	ENSG00000116133, ENSG00000147155, ENSG00000172893	1061	4	16792	11.8699	1	0.447672	0.440574
GOTERM_BP_DIRECT	GO:0021938~smoothened signaling pathway involved in regulation of cerebellar granule cell precursor cell proliferation	3	0.239808	0.0219281	ENSG00000164690, ENSG00000074047, ENSG00000111087	1061	4	16792	11.8699	1	0.447672	0.440574
GOTERM_BP_DIRECT	GO:0046683~response to organophosphorus	3	0.239808	0.0219281	ENSG00000133119, ENSG00000176890, ENSG00000187134	1061	4	16792	11.8699	1	0.447672	0.440574
GOTERM_BP_DIRECT	GO:0031577~spindle checkpoint	3	0.239808	0.0219281	ENSG00000040275, ENSG00000089685, ENSG00000178999	1061	4	16792	11.8699	1	0.447672	0.440574
GOTERM_BP_DIRECT	GO:0006302~double-strand break repair	10	0.799361	0.0222741	ENSG00000111802, ENSG00000139618, ENSG00000146670, ENSG00000051341, ENSG00000042088, ENSG00000171320, ENSG00000071539, ENSG00000154920, ENSG00000012048, ENSG00000105486	1061	66	16792	2.39797	1	0.452551	0.445376
GOTERM_BP_DIRECT	GO:0061436~establishment of skin barrier	5	0.39968	0.0237155	ENSG00000175793, ENSG00000158055, ENSG00000144452, ENSG00000073282, ENSG00000163347	1061	18	16792	4.39627	1	0.477247	0.469681
GOTERM_BP_DIRECT	GO:0006970~response to osmotic stress	5	0.39968	0.0237155	ENSG00000156113, ENSG00000146648, ENSG00000135525, ENSG00000117394, ENSG00000120899	1061	18	16792	4.39627	1	0.477247	0.469681
GOTERM_BP_DIRECT	GO:0019985~translesion synthesis	7	0.559552	0.0238632	ENSG00000163918, ENSG00000133119, ENSG00000132646, ENSG00000049541, ENSG00000166803, ENSG00000111445, ENSG00000143476	1061	36	16792	3.07739	1	0.477943	0.470365
GOTERM_BP_DIRECT	GO:0045666~positive regulation of neuron differentiation	11	0.879297	0.0244628	ENSG00000113916, ENSG00000158747, ENSG00000137672, ENSG00000125845, ENSG00000088305, ENSG00000074047, ENSG00000153162, ENSG00000114346, ENSG00000091129, ENSG00000077782, ENSG00000108960	1061	78	16792	2.23195	1	0.487641	0.47991
GOTERM_BP_DIRECT	GO:0010575~positive regulation of vascular endothelial growth factor production	6	0.479616	0.0250836	ENSG00000073756, ENSG00000128272, ENSG00000183287, ENSG00000012048, ENSG00000007952, ENSG00000125730	1061	27	16792	3.51702	1	0.495342	0.487489
GOTERM_BP_DIRECT	GO:0048678~response to axon injury	6	0.479616	0.0250836	ENSG00000140538, ENSG00000125848, ENSG00000100401, ENSG00000159224, ENSG00000138685, ENSG00000170312	1061	27	16792	3.51702	1	0.495342	0.487489
GOTERM_BP_DIRECT	GO:0043123~positive regulation of I-kappaB kinase/NF-kappaB signaling	18	1.43885	0.0257554	ENSG00000103275, ENSG00000023445, ENSG00000129474, ENSG00000198121, ENSG00000126353, ENSG00000104312, ENSG00000100292, ENSG00000172175, ENSG00000135914, ENSG00000114346, ENSG00000196924, ENSG00000198959, ENSG00000171604, ENSG00000124602, ENSG00000006062, ENSG00000164251, ENSG00000144136, ENSG00000145632	1061	161	16792	1.76943	1	0.506243	0.498217
GOTERM_BP_DIRECT	GO:0001701~in utero embryonic development	20	1.59872	0.0274097	ENSG00000153233, ENSG00000106799, ENSG00000162769, ENSG00000166949, ENSG00000196584, ENSG00000074047, ENSG00000134057, ENSG00000077782, ENSG00000171552, ENSG00000136997, ENSG00000157456, ENSG00000121039, ENSG00000188064, ENSG00000125845, ENSG00000157483, ENSG00000078401, ENSG00000100345, ENSG00000140416, ENSG00000188910, ENSG00000108175	1061	187	16792	1.69268	1	0.530147	0.521742
GOTERM_BP_DIRECT	GO:0007016~cytoskeletal anchoring at plasma membrane	4	0.319744	0.0282419	ENSG00000088367, ENSG00000092820, ENSG00000136068, ENSG00000173801	1061	11	16792	5.75512	1	0.530147	0.521742
GOTERM_BP_DIRECT	GO:0061045~negative regulation of wound healing	4	0.319744	0.0282419	ENSG00000166949, ENSG00000138685, ENSG00000106366, ENSG00000156535	1061	11	16792	5.75512	1	0.530147	0.521742
GOTERM_BP_DIRECT	GO:0050927~positive regulation of positive chemotaxis	4	0.319744	0.0282419	ENSG00000057593, ENSG00000166949, ENSG00000140538, ENSG00000164251	1061	11	16792	5.75512	1	0.530147	0.521742
GOTERM_BP_DIRECT	GO:0048711~positive regulation of astrocyte differentiation	4	0.319744	0.0282419	ENSG00000128342, ENSG00000115738, ENSG00000125845, ENSG00000175505	1061	11	16792	5.75512	1	0.530147	0.521742
GOTERM_BP_DIRECT	GO:0042981~regulation of apoptotic process	22	1.75859	0.0284292	ENSG00000023445, ENSG00000113916, ENSG00000130402, ENSG00000172175, ENSG00000072110, ENSG00000153162, ENSG00000112378, ENSG00000196730, ENSG00000173530, ENSG00000127191, ENSG00000171552, ENSG00000139269, ENSG00000073282, ENSG00000169435, ENSG00000163083, ENSG00000118515, ENSG00000187288, ENSG00000146674, ENSG00000089685, ENSG00000125398, ENSG00000012048, ENSG00000100065	1061	213	16792	1.63467	1	0.530147	0.521742
GOTERM_BP_DIRECT	GO:0070373~negative regulation of ERK1 and ERK2 cascade	9	0.719424	0.0284496	ENSG00000136826, ENSG00000120875, ENSG00000153233, ENSG00000100219, ENSG00000128342, ENSG00000116285, ENSG00000092820, ENSG00000162772, ENSG00000137486	1061	58	16792	2.45585	1	0.530147	0.521742
GOTERM_BP_DIRECT	GO:0051592~response to calcium ion	9	0.719424	0.0284496	ENSG00000113140, ENSG00000096433, ENSG00000156113, ENSG00000146648, ENSG00000105974, ENSG00000165272, ENSG00000120899, ENSG00000148344, ENSG00000137801	1061	58	16792	2.45585	1	0.530147	0.521742
GOTERM_BP_DIRECT	GO:0070987~error-free translesion synthesis	5	0.39968	0.0285773	ENSG00000163918, ENSG00000133119, ENSG00000132646, ENSG00000049541, ENSG00000111445	1061	19	16792	4.16489	1	0.530147	0.521742
GOTERM_BP_DIRECT	GO:0051276~chromosome organization	5	0.39968	0.0285773	ENSG00000085999, ENSG00000134690, ENSG00000164949, ENSG00000136997, ENSG00000164611	1061	19	16792	4.16489	1	0.530147	0.521742
GOTERM_BP_DIRECT	GO:0043523~regulation of neuron apoptotic process	5	0.39968	0.0285773	ENSG00000118193, ENSG00000181163, ENSG00000169174, ENSG00000109654, ENSG00000073282	1061	19	16792	4.16489	1	0.530147	0.521742
GOTERM_BP_DIRECT	GO:0030111~regulation of Wnt signaling pathway	5	0.39968	0.0285773	ENSG00000176678, ENSG00000135100, ENSG00000164488, ENSG00000146038, ENSG00000275410	1061	19	16792	4.16489	1	0.530147	0.521742
GOTERM_BP_DIRECT	GO:0040007~growth	6	0.479616	0.0289979	ENSG00000163083, ENSG00000125845, ENSG00000153162, ENSG00000171552, ENSG00000144057, ENSG00000157456	1061	28	16792	3.39141	1	0.530147	0.521742
GOTERM_BP_DIRECT	GO:0010033~response to organic substance	6	0.479616	0.0289979	ENSG00000104321, ENSG00000114251, ENSG00000039068, ENSG00000104549, ENSG00000163993, ENSG00000077044	1061	28	16792	3.39141	1	0.530147	0.521742
GOTERM_BP_DIRECT	GO:0045931~positive regulation of mitotic cell cycle	6	0.479616	0.0289979	ENSG00000139618, ENSG00000134057, ENSG00000101224, ENSG00000089685, ENSG00000170312, ENSG00000070669	1061	28	16792	3.39141	1	0.530147	0.521742
GOTERM_BP_DIRECT	GO:0043392~negative regulation of DNA binding	6	0.479616	0.0289979	ENSG00000149948, ENSG00000117650, ENSG00000100292, ENSG00000115738, ENSG00000101412, ENSG00000177606	1061	28	16792	3.39141	1	0.530147	0.521742
GOTERM_BP_DIRECT	GO:0007275~multicellular organism development	45	3.59712	0.0291042	ENSG00000115738, ENSG00000176532, ENSG00000180210, ENSG00000163638, ENSG00000162769, ENSG00000196781, ENSG00000099860, ENSG00000112245, ENSG00000176678, ENSG00000213626, ENSG00000169184, ENSG00000134531, ENSG00000173744, ENSG00000170214, ENSG00000165323, ENSG00000188064, ENSG00000164690, ENSG00000029993, ENSG00000167244, ENSG00000119969, ENSG00000106483, ENSG00000120211, ENSG00000142149, ENSG0000…	1061	521	16792	1.36698	1	0.530147	0.521742
GOTERM_BP_DIRECT	GO:0010862~positive regulation of pathway-restricted SMAD protein phosphorylation	8	0.639488	0.0299128	ENSG00000106799, ENSG00000163083, ENSG00000125845, ENSG00000153162, ENSG00000157110, ENSG00000112742, ENSG00000139269, ENSG00000092969	1061	48	16792	2.63776	1	0.542539	0.533937
GOTERM_BP_DIRECT	GO:0060291~long-term synaptic potentiation	7	0.559552	0.0304203	ENSG00000096433, ENSG00000132639, ENSG00000120899, ENSG00000159224, ENSG00000184845, ENSG00000145632, ENSG00000173227	1061	38	16792	2.91542	1	0.549386	0.540676
GOTERM_BP_DIRECT	GO:0001649~osteoblast differentiation	13	1.03917	0.0307804	ENSG00000137809, ENSG00000153162, ENSG00000074047, ENSG00000167460, ENSG00000171223, ENSG00000111087, ENSG00000115641, ENSG00000038427, ENSG00000169710, ENSG00000115461, ENSG00000125845, ENSG00000183684, ENSG00000146674	1061	104	16792	1.97832	1	0.552084	0.543331
GOTERM_BP_DIRECT	GO:0007018~microtubule-based movement	11	0.879297	0.030877	ENSG00000084731, ENSG00000186185, ENSG00000137807, ENSG00000138160, ENSG00000140859, ENSG00000118193, ENSG00000136883, ENSG00000142945, ENSG00000112984, ENSG00000039139, ENSG00000079616	1061	81	16792	2.14929	1	0.552084	0.543331
GOTERM_BP_DIRECT	GO:0043406~positive regulation of MAP kinase activity	9	0.719424	0.0311601	ENSG00000129474, ENSG00000146648, ENSG00000197122, ENSG00000078401, ENSG00000135914, ENSG00000100311, ENSG00000077782, ENSG00000138685, ENSG00000272398	1061	59	16792	2.41422	1	0.552084	0.543331
GOTERM_BP_DIRECT	GO:0033138~positive regulation of peptidyl-serine phosphorylation	10	0.799361	0.0313537	ENSG00000095752, ENSG00000104312, ENSG00000114251, ENSG00000128342, ENSG00000105974, ENSG00000026508, ENSG00000140538, ENSG00000141480, ENSG00000137936, ENSG00000137486	1061	70	16792	2.26094	1	0.552084	0.543331
GOTERM_BP_DIRECT	GO:0007267~cell-cell signaling	25	1.9984	0.0315294	ENSG00000105835, ENSG00000169242, ENSG00000064205, ENSG00000150782, ENSG00000175426, ENSG00000170214, ENSG00000137440, ENSG00000164690, ENSG00000125845, ENSG00000120211, ENSG00000092969, ENSG00000095752, ENSG00000006606, ENSG00000099139, ENSG00000099250, ENSG00000171873, ENSG00000086548, ENSG00000087510, ENSG00000205336, ENSG00000078401, ENSG00000166923, ENSG00000123610, ENSG00000163735, ENSG0000…	1061	254	16792	1.55773	1	0.552084	0.543331
GOTERM_BP_DIRECT	GO:0006915~apoptotic process	48	3.83693	0.0327865	ENSG00000213585, ENSG00000131746, ENSG00000073111, ENSG00000099860, ENSG00000135002, ENSG00000170312, ENSG00000137486, ENSG00000158865, ENSG00000145779, ENSG00000118515, ENSG00000120899, ENSG00000188761, ENSG00000185650, ENSG00000121966, ENSG00000104081, ENSG00000148346, ENSG00000089685, ENSG00000101197, ENSG00000012048, ENSG00000104881, ENSG00000165304, ENSG00000163545, ENSG00000023445, ENSG0000…	1061	567	16792	1.33982	1	0.552084	0.543331
GOTERM_BP_DIRECT	GO:0001764~neuron migration	13	1.03917	0.0328375	ENSG00000112139, ENSG00000140538, ENSG00000066279, ENSG00000149571, ENSG00000196588, ENSG00000077782, ENSG00000075275, ENSG00000099250, ENSG00000137261, ENSG00000185532, ENSG00000091129, ENSG00000146038, ENSG00000167601	1061	105	16792	1.95948	1	0.552084	0.543331
GOTERM_BP_DIRECT	GO:0014070~response to organic cyclic compound	8	0.639488	0.0330677	ENSG00000104321, ENSG00000105835, ENSG00000148773, ENSG00000148344, ENSG00000159224, ENSG00000170312, ENSG00000275410, ENSG00000125257	1061	49	16792	2.58393	1	0.552084	0.543331
GOTERM_BP_DIRECT	GO:0006139~nucleobase-containing compound metabolic process	8	0.639488	0.0330677	ENSG00000176890, ENSG00000170482, ENSG00000092964, ENSG00000171793, ENSG00000183696, ENSG00000154027, ENSG00000162433, ENSG00000119125	1061	49	16792	2.58393	1	0.552084	0.543331
GOTERM_BP_DIRECT	GO:0042149~cellular response to glucose starvation	6	0.479616	0.0332773	ENSG00000100219, ENSG00000117394, ENSG00000128272, ENSG00000183696, ENSG00000070669, ENSG00000163545	1061	29	16792	3.27446	1	0.552084	0.543331
GOTERM_BP_DIRECT	GO:0001937~negative regulation of endothelial cell proliferation	6	0.479616	0.0332773	ENSG00000113140, ENSG00000105971, ENSG00000106799, ENSG00000105974, ENSG00000137801, ENSG00000158125	1061	29	16792	3.27446	1	0.552084	0.543331
GOTERM_BP_DIRECT	GO:0051973~positive regulation of telomerase activity	6	0.479616	0.0332773	ENSG00000136826, ENSG00000117650, ENSG00000120438, ENSG00000166923, ENSG00000136997, ENSG00000178999	1061	29	16792	3.27446	1	0.552084	0.543331
GOTERM_BP_DIRECT	GO:0071260~cellular response to mechanical stimulus	10	0.799361	0.0339741	ENSG00000073756, ENSG00000146648, ENSG00000001084, ENSG00000006062, ENSG00000153162, ENSG00000149554, ENSG00000064666, ENSG00000125398, ENSG00000137673, ENSG00000148677	1061	71	16792	2.2291	1	0.552084	0.543331
GOTERM_BP_DIRECT	GO:0031572~G2 DNA damage checkpoint	5	0.39968	0.0339871	ENSG00000166851, ENSG00000092853, ENSG00000149554, ENSG00000012048, ENSG00000143476	1061	20	16792	3.95664	1	0.552084	0.543331
GOTERM_BP_DIRECT	GO:0009813~flavonoid biosynthetic process	5	0.39968	0.0339871	ENSG00000241635, ENSG00000167165, ENSG00000196620, ENSG00000171234, ENSG00000244122	1061	20	16792	3.95664	1	0.552084	0.543331
GOTERM_BP_DIRECT	GO:0019370~leukotriene biosynthetic process	5	0.39968	0.0339871	ENSG00000197421, ENSG00000149435, ENSG00000100121, ENSG00000133475, ENSG00000100031	1061	20	16792	3.95664	1	0.552084	0.543331
GOTERM_BP_DIRECT	GO:0071375~cellular response to peptide hormone stimulus	5	0.39968	0.0339871	ENSG00000100219, ENSG00000105974, ENSG00000197122, ENSG00000078401, ENSG00000185650	1061	20	16792	3.95664	1	0.552084	0.543331
GOTERM_BP_DIRECT	GO:0014911~positive regulation of smooth muscle cell migration	5	0.39968	0.0339871	ENSG00000197122, ENSG00000100311, ENSG00000099250, ENSG00000170961, ENSG00000136997	1061	20	16792	3.95664	1	0.552084	0.543331
GOTERM_BP_DIRECT	GO:0043433~negative regulation of sequence-specific DNA binding transcription factor activity	9	0.719424	0.0340421	ENSG00000196924, ENSG00000137193, ENSG00000100292, ENSG00000115738, ENSG00000125798, ENSG00000173334, ENSG00000169297, ENSG00000101665, ENSG00000106483	1061	60	16792	2.37399	1	0.552084	0.543331
GOTERM_BP_DIRECT	GO:0016266~O-glycan processing	9	0.719424	0.0340421	ENSG00000164574, ENSG00000257594, ENSG00000169894, ENSG00000205277, ENSG00000215182, ENSG00000173702, ENSG00000179913, ENSG00000008513, ENSG00000117983	1061	60	16792	2.37399	1	0.552084	0.543331
GOTERM_BP_DIRECT	GO:0000079~regulation of cyclin-dependent protein serine/threonine kinase activity	7	0.559552	0.0340999	ENSG00000164045, ENSG00000197299, ENSG00000175793, ENSG00000145386, ENSG00000127564, ENSG00000094804, ENSG00000175305	1061	39	16792	2.84067	1	0.552084	0.543331
GOTERM_BP_DIRECT	GO:0032570~response to progesterone	7	0.559552	0.0340999	ENSG00000105974, ENSG00000176890, ENSG00000140526, ENSG00000108691, ENSG00000137801, ENSG00000004468, ENSG00000092969	1061	39	16792	2.84067	1	0.552084	0.543331
GOTERM_BP_DIRECT	GO:0035556~intracellular signal transduction	36	2.8777	0.0342361	ENSG00000130477, ENSG00000170390, ENSG00000163739, ENSG00000137766, ENSG00000114346, ENSG00000170677, ENSG00000137962, ENSG00000159899, ENSG00000170214, ENSG00000166510, ENSG00000171219, ENSG00000118515, ENSG00000120539, ENSG00000142149, ENSG00000082074, ENSG00000162434, ENSG00000165304, ENSG00000163545, ENSG00000106799, ENSG00000100292, ENSG00000152292, ENSG00000197122, ENSG00000196730, ENSG0000…	1061	403	16792	1.41379	1	0.552084	0.543331
GOTERM_BP_DIRECT	GO:0031052~chromosome breakage	3	0.239808	0.0350283	ENSG00000149948, ENSG00000139618, ENSG00000012048	1061	5	16792	9.49595	1	0.552084	0.543331
GOTERM_BP_DIRECT	GO:0007144~female meiosis I	3	0.239808	0.0350283	ENSG00000071539, ENSG00000101224, ENSG00000162039	1061	5	16792	9.49595	1	0.552084	0.543331
GOTERM_BP_DIRECT	GO:0015893~drug transport	3	0.239808	0.0350283	ENSG00000174827, ENSG00000197375, ENSG00000124564	1061	5	16792	9.49595	1	0.552084	0.543331
GOTERM_BP_DIRECT	GO:0060157~urinary bladder development	3	0.239808	0.0350283	ENSG00000114251, ENSG00000141052, ENSG00000073282	1061	5	16792	9.49595	1	0.552084	0.543331
GOTERM_BP_DIRECT	GO:0031915~positive regulation of synaptic plasticity	3	0.239808	0.0350283	ENSG00000117399, ENSG00000145920, ENSG00000073756	1061	5	16792	9.49595	1	0.552084	0.543331
GOTERM_BP_DIRECT	GO:0097070~ductus arteriosus closure	3	0.239808	0.0350283	ENSG00000137868, ENSG00000141052, ENSG00000164120	1061	5	16792	9.49595	1	0.552084	0.543331
GOTERM_BP_DIRECT	GO:0071681~cellular response to indole-3-methanol	3	0.239808	0.0350283	ENSG00000039068, ENSG00000173801, ENSG00000012048	1061	5	16792	9.49595	1	0.552084	0.543331
GOTERM_BP_DIRECT	GO:0050819~negative regulation of coagulation	3	0.239808	0.0350283	ENSG00000115718, ENSG00000196975, ENSG00000101000	1061	5	16792	9.49595	1	0.552084	0.543331
GOTERM_BP_DIRECT	GO:0000727~double-strand break repair via break-induced replication	3	0.239808	0.0350283	ENSG00000131153, ENSG00000093009, ENSG00000147536	1061	5	16792	9.49595	1	0.552084	0.543331
GOTERM_BP_DIRECT	GO:0070836~caveola assembly	3	0.239808	0.0350283	ENSG00000105971, ENSG00000105974, ENSG00000100266	1061	5	16792	9.49595	1	0.552084	0.543331
GOTERM_BP_DIRECT	GO:0010991~negative regulation of SMAD protein complex assembly	3	0.239808	0.0350283	ENSG00000168675, ENSG00000124225, ENSG00000137834	1061	5	16792	9.49595	1	0.552084	0.543331
GOTERM_BP_DIRECT	GO:0048846~axon extension involved in axon guidance	4	0.319744	0.035926	ENSG00000099250, ENSG00000184347, ENSG00000170017, ENSG00000118257	1061	12	16792	5.27553	1	0.552084	0.543331
GOTERM_BP_DIRECT	GO:0001706~endoderm formation	4	0.319744	0.035926	ENSG00000120875, ENSG00000107984, ENSG00000138166, ENSG00000164736	1061	12	16792	5.27553	1	0.552084	0.543331
GOTERM_BP_DIRECT	GO:0030195~negative regulation of blood coagulation	4	0.319744	0.035926	ENSG00000115718, ENSG00000078401, ENSG00000106366, ENSG00000127324	1061	12	16792	5.27553	1	0.552084	0.543331
GOTERM_BP_DIRECT	GO:1990440~positive regulation of transcription from RNA polymerase II promoter in response to endoplasmic reticulum stress	4	0.319744	0.035926	ENSG00000100219, ENSG00000128272, ENSG00000162772, ENSG00000172216	1061	12	16792	5.27553	1	0.552084	0.543331
GOTERM_BP_DIRECT	GO:0060707~trophoblast giant cell differentiation	4	0.319744	0.035926	ENSG00000128342, ENSG00000165891, ENSG00000057657, ENSG00000142731	1061	12	16792	5.27553	1	0.552084	0.543331
GOTERM_BP_DIRECT	GO:0001833~inner cell mass cell proliferation	4	0.319744	0.035926	ENSG00000139618, ENSG00000149554, ENSG00000101003, ENSG00000147536	1061	12	16792	5.27553	1	0.552084	0.543331
GOTERM_BP_DIRECT	GO:0090179~planar cell polarity pathway involved in neural tube closure	4	0.319744	0.035926	ENSG00000114251, ENSG00000180340, ENSG00000158055, ENSG00000075275	1061	12	16792	5.27553	1	0.552084	0.543331
GOTERM_BP_DIRECT	GO:0007015~actin filament organization	10	0.799361	0.0367416	ENSG00000124507, ENSG00000138594, ENSG00000128641, ENSG00000120896, ENSG00000072110, ENSG00000140416, ENSG00000167460, ENSG00000205542, ENSG00000172602, ENSG00000154556	1061	72	16792	2.19814	1	0.562573	0.553654
GOTERM_BP_DIRECT	GO:0006950~response to stress	9	0.719424	0.0370996	ENSG00000146648, ENSG00000116285, ENSG00000145040, ENSG00000085662, ENSG00000118515, ENSG00000120899, ENSG00000135245, ENSG00000181163, ENSG00000099860	1061	61	16792	2.33507	1	0.566004	0.55703
GOTERM_BP_DIRECT	GO:0044344~cellular response to fibroblast growth factor stimulus	6	0.479616	0.0379289	ENSG00000026508, ENSG00000152518, ENSG00000001084, ENSG00000185650, ENSG00000108691, ENSG00000136997	1061	30	16792	3.16532	1	0.570287	0.561245
GOTERM_BP_DIRECT	GO:0051017~actin filament bundle assembly	6	0.479616	0.0379289	ENSG00000128641, ENSG00000130402, ENSG00000111859, ENSG00000006453, ENSG00000072110, ENSG00000092820	1061	30	16792	3.16532	1	0.570287	0.561245
GOTERM_BP_DIRECT	GO:0046426~negative regulation of JAK-STAT cascade	7	0.559552	0.0380551	ENSG00000185924, ENSG00000149948, ENSG00000105974, ENSG00000186907, ENSG00000125848, ENSG00000170677, ENSG00000185070	1061	40	16792	2.76965	1	0.570287	0.561245
GOTERM_BP_DIRECT	GO:0006520~cellular amino acid metabolic process	7	0.559552	0.0380551	ENSG00000131389, ENSG00000155465, ENSG00000132437, ENSG00000128272, ENSG00000132330, ENSG00000103257, ENSG00000100031	1061	40	16792	2.76965	1	0.570287	0.561245
GOTERM_BP_DIRECT	GO:0030326~embryonic limb morphogenesis	7	0.559552	0.0380551	ENSG00000107984, ENSG00000164690, ENSG00000166923, ENSG00000135100, ENSG00000077782, ENSG00000073282, ENSG00000092969	1061	40	16792	2.76965	1	0.570287	0.561245
GOTERM_BP_DIRECT	GO:0042542~response to hydrogen peroxide	8	0.639488	0.0400242	ENSG00000104321, ENSG00000109846, ENSG00000100292, ENSG00000197122, ENSG00000198125, ENSG00000120899, ENSG00000177606, ENSG00000134333	1061	51	16792	2.4826	1	0.595572	0.586129
GOTERM_BP_DIRECT	GO:0071277~cellular response to calcium ion	8	0.639488	0.0400242	ENSG00000178773, ENSG00000114251, ENSG00000078401, ENSG00000114346, ENSG00000177606, ENSG00000171223, ENSG00000143473, ENSG00000196139	1061	51	16792	2.4826	1	0.595572	0.586129
GOTERM_BP_DIRECT	GO:0031397~negative regulation of protein ubiquitination	7	0.559552	0.0422909	ENSG00000132326, ENSG00000105974, ENSG00000001084, ENSG00000141480, ENSG00000101665, ENSG00000124766, ENSG00000137486	1061	41	16792	2.7021	1	0.6249	0.614993
GOTERM_BP_DIRECT	GO:0070527~platelet aggregation	7	0.559552	0.0422909	ENSG00000196924, ENSG00000075624, ENSG00000072110, ENSG00000159176, ENSG00000100345, ENSG00000213719, ENSG00000184009	1061	41	16792	2.7021	1	0.6249	0.614993
GOTERM_BP_DIRECT	GO:0000724~double-strand break repair via homologous recombination	10	0.799361	0.0427304	ENSG00000085999, ENSG00000197275, ENSG00000139618, ENSG00000197299, ENSG00000146263, ENSG00000196584, ENSG00000051341, ENSG00000125885, ENSG00000012048, ENSG00000162039	1061	74	16792	2.13873	1	0.627786	0.617833
GOTERM_BP_DIRECT	GO:0045765~regulation of angiogenesis	6	0.479616	0.0429584	ENSG00000100292, ENSG00000120899, ENSG00000169242, ENSG00000004399, ENSG00000143494, ENSG00000138685	1061	31	16792	3.06321	1	0.627786	0.617833
GOTERM_BP_DIRECT	GO:0010332~response to gamma radiation	6	0.479616	0.0429584	ENSG00000139618, ENSG00000196584, ENSG00000108691, ENSG00000136997, ENSG00000144554, ENSG00000073282	1061	31	16792	3.06321	1	0.627786	0.617833
GOTERM_BP_DIRECT	GO:0007586~digestion	9	0.719424	0.0437556	ENSG00000241635, ENSG00000160182, ENSG00000198074, ENSG00000145040, ENSG00000187134, ENSG00000264717, ENSG00000109819, ENSG00000204174, ENSG00000151632	1061	63	16792	2.26094	1	0.627786	0.617833
GOTERM_BP_DIRECT	GO:0045995~regulation of embryonic development	4	0.319744	0.044566	ENSG00000112769, ENSG00000164736, ENSG00000170312, ENSG00000053747	1061	13	16792	4.86972	1	0.627786	0.617833
GOTERM_BP_DIRECT	GO:0003215~cardiac right ventricle morphogenesis	4	0.319744	0.044566	ENSG00000124766, ENSG00000104881, ENSG00000092969, ENSG00000101384	1061	13	16792	4.86972	1	0.627786	0.617833
GOTERM_BP_DIRECT	GO:0048546~digestive tract morphogenesis	4	0.319744	0.044566	ENSG00000146648, ENSG00000137868, ENSG00000111087, ENSG00000106541	1061	13	16792	4.86972	1	0.627786	0.617833
GOTERM_BP_DIRECT	GO:0046628~positive regulation of insulin receptor signaling pathway	4	0.319744	0.044566	ENSG00000012504, ENSG00000169047, ENSG00000167244, ENSG00000197122	1061	13	16792	4.86972	1	0.627786	0.617833
GOTERM_BP_DIRECT	GO:0014032~neural crest cell development	4	0.319744	0.044566	ENSG00000121039, ENSG00000078401, ENSG00000157168, ENSG00000125398	1061	13	16792	4.86972	1	0.627786	0.617833
GOTERM_BP_DIRECT	GO:0035810~positive regulation of urine volume	4	0.319744	0.044566	ENSG00000078401, ENSG00000113389, ENSG00000170961, ENSG00000169418	1061	13	16792	4.86972	1	0.627786	0.617833
GOTERM_BP_DIRECT	GO:0015804~neutral amino acid transport	4	0.319744	0.044566	ENSG00000149150, ENSG00000168003, ENSG00000105281, ENSG00000103257	1061	13	16792	4.86972	1	0.627786	0.617833
GOTERM_BP_DIRECT	GO:0048712~negative regulation of astrocyte differentiation	4	0.319744	0.044566	ENSG00000149948, ENSG00000180210, ENSG00000140538, ENSG00000172201	1061	13	16792	4.86972	1	0.627786	0.617833
GOTERM_BP_DIRECT	GO:0061029~eyelid development in camera-type eye	4	0.319744	0.044566	ENSG00000146648, ENSG00000137868, ENSG00000158055, ENSG00000177606	1061	13	16792	4.86972	1	0.627786	0.617833
GOTERM_BP_DIRECT	GO:0060389~pathway-restricted SMAD protein phosphorylation	4	0.319744	0.044566	ENSG00000106799, ENSG00000125845, ENSG00000101665, ENSG00000092969	1061	13	16792	4.86972	1	0.627786	0.617833
GOTERM_BP_DIRECT	GO:0051000~positive regulation of nitric-oxide synthase activity	5	0.39968	0.0464705	ENSG00000228716, ENSG00000120899, ENSG00000164362, ENSG00000135914, ENSG00000113389	1061	22	16792	3.59695	1	0.648133	0.637857
GOTERM_BP_DIRECT	GO:0090103~cochlea morphogenesis	5	0.39968	0.0464705	ENSG00000114251, ENSG00000180340, ENSG00000074047, ENSG00000158055, ENSG00000125398	1061	22	16792	3.59695	1	0.648133	0.637857
GOTERM_BP_DIRECT	GO:0060045~positive regulation of cardiac muscle cell proliferation	5	0.39968	0.0464705	ENSG00000134057, ENSG00000077782, ENSG00000157168, ENSG00000138685, ENSG00000170312	1061	22	16792	3.59695	1	0.648133	0.637857
GOTERM_BP_DIRECT	GO:0001541~ovarian follicle development	7	0.559552	0.0468115	ENSG00000184903, ENSG00000163083, ENSG00000171552, ENSG00000172216, ENSG00000136997, ENSG00000106003, ENSG00000214274	1061	42	16792	2.63776	1	0.650741	0.640424
GOTERM_BP_DIRECT	GO:0031398~positive regulation of protein ubiquitination	9	0.719424	0.0473603	ENSG00000023445, ENSG00000104312, ENSG00000105974, ENSG00000172175, ENSG00000141480, ENSG00000140525, ENSG00000101665, ENSG00000137486, ENSG00000012048	1061	64	16792	2.22561	1	0.655312	0.644922
GOTERM_BP_DIRECT	GO:0007229~integrin-mediated signaling pathway	12	0.959233	0.0474504	ENSG00000148848, ENSG00000137809, ENSG00000111859, ENSG00000079112, ENSG00000105855, ENSG00000197122, ENSG00000120899, ENSG00000100345, ENSG00000179051, ENSG00000084636, ENSG00000134215, ENSG00000142303	1061	99	16792	1.91837	1	0.655312	0.644922
GOTERM_BP_DIRECT	GO:0007010~cytoskeleton organization	17	1.35891	0.0479751	ENSG00000129474, ENSG00000111859, ENSG00000075624, ENSG00000133816, ENSG00000178462, ENSG00000197694, ENSG00000243910, ENSG00000064666, ENSG00000170477, ENSG00000167553, ENSG00000092964, ENSG00000140416, ENSG00000127824, ENSG00000108691, ENSG00000125398, ENSG00000108423, ENSG00000184922	1061	161	16792	1.67113	1	0.6604	0.64993
GOTERM_BP_DIRECT	GO:0061024~membrane organization	6	0.479616	0.0483694	ENSG00000170624, ENSG00000116133, ENSG00000084733, ENSG00000175793, ENSG00000197971, ENSG00000136111	1061	32	16792	2.96748	1	0.661518	0.651031
GOTERM_BP_DIRECT	GO:0045907~positive regulation of vasoconstriction	6	0.479616	0.0483694	ENSG00000073756, ENSG00000146648, ENSG00000105974, ENSG00000171873, ENSG00000004468, ENSG00000170214	1061	32	16792	2.96748	1	0.661518	0.651031
GOTERM_BP_DIRECT	GO:0060021~palate development	10	0.799361	0.0493419	ENSG00000106799, ENSG00000186480, ENSG00000133216, ENSG00000162496, ENSG00000114251, ENSG00000164690, ENSG00000136938, ENSG00000178860, ENSG00000162878, ENSG00000092969	1061	76	16792	2.08244	1	0.667303	0.656723
GOTERM_BP_DIRECT	GO:0043619~regulation of transcription from RNA polymerase II promoter in response to oxidative stress	3	0.239808	0.0503714	ENSG00000100292, ENSG00000116016, ENSG00000165887	1061	6	16792	7.91329	1	0.667303	0.656723
GOTERM_BP_DIRECT	GO:0060426~lung vasculature development	3	0.239808	0.0503714	ENSG00000128342, ENSG00000116285, ENSG00000137868	1061	6	16792	7.91329	1	0.667303	0.656723
GOTERM_BP_DIRECT	GO:0048263~determination of dorsal identity	3	0.239808	0.0503714	ENSG00000158747, ENSG00000166923, ENSG00000180875	1061	6	16792	7.91329	1	0.667303	0.656723
GOTERM_BP_DIRECT	GO:0048598~embryonic morphogenesis	3	0.239808	0.0503714	ENSG00000125848, ENSG00000135914, ENSG00000138685	1061	6	16792	7.91329	1	0.667303	0.656723
GOTERM_BP_DIRECT	GO:0060056~mammary gland involution	3	0.239808	0.0503714	ENSG00000115461, ENSG00000105974, ENSG00000163435	1061	6	16792	7.91329	1	0.667303	0.656723
GOTERM_BP_DIRECT	GO:0001768~establishment of T cell polarity	3	0.239808	0.0503714	ENSG00000134516, ENSG00000126353, ENSG00000100345	1061	6	16792	7.91329	1	0.667303	0.656723
GOTERM_BP_DIRECT	GO:0032873~negative regulation of stress-activated MAPK cascade	3	0.239808	0.0503714	ENSG00000168078, ENSG00000111206, ENSG00000136997	1061	6	16792	7.91329	1	0.667303	0.656723
GOTERM_BP_DIRECT	GO:0007098~centrosome cycle	3	0.239808	0.0503714	ENSG00000181163, ENSG00000170312, ENSG00000012048	1061	6	16792	7.91329	1	0.667303	0.656723
GOTERM_BP_DIRECT	GO:2000272~negative regulation of receptor activity	3	0.239808	0.0503714	ENSG00000169174, ENSG00000109819, ENSG00000150551	1061	6	16792	7.91329	1	0.667303	0.656723
GOTERM_BP_DIRECT	GO:0008217~regulation of blood pressure	9	0.719424	0.0511532	ENSG00000073756, ENSG00000100292, ENSG00000118515, ENSG00000078401, ENSG00000113389, ENSG00000169418, ENSG00000007952, ENSG00000159899, ENSG00000164128	1061	65	16792	2.19137	1	0.671346	0.660702
GOTERM_BP_DIRECT	GO:0014068~positive regulation of phosphatidylinositol 3-kinase signaling	9	0.719424	0.0511532	ENSG00000180210, ENSG00000135362, ENSG00000164251, ENSG00000100311, ENSG00000077782, ENSG00000157168, ENSG00000125398, ENSG00000150782, ENSG00000092969	1061	65	16792	2.19137	1	0.671346	0.660702
GOTERM_BP_DIRECT	GO:0043627~response to estrogen	9	0.719424	0.0511532	ENSG00000105974, ENSG00000100292, ENSG00000057593, ENSG00000168393, ENSG00000137834, ENSG00000171345, ENSG00000012048, ENSG00000272398, ENSG00000134333	1061	65	16792	2.19137	1	0.671346	0.660702
GOTERM_BP_DIRECT	GO:0045785~positive regulation of cell adhesion	7	0.559552	0.05162	ENSG00000198959, ENSG00000126353, ENSG00000205336, ENSG00000140416, ENSG00000077420, ENSG00000157168, ENSG00000134215	1061	43	16792	2.57642	1	0.675375	0.664668
GOTERM_BP_DIRECT	GO:0071222~cellular response to lipopolysaccharide	13	1.03917	0.0529244	ENSG00000197122, ENSG00000113448, ENSG00000109819, ENSG00000172216, ENSG00000100219, ENSG00000114251, ENSG00000012504, ENSG00000148346, ENSG00000108691, ENSG00000164104, ENSG00000167601, ENSG00000148677, ENSG00000106366	1061	113	16792	1.82076	1	0.685324	0.674458
GOTERM_BP_DIRECT	GO:0016337~single organismal cell-cell adhesion	12	0.959233	0.0534997	ENSG00000164199, ENSG00000146648, ENSG00000026508, ENSG00000136153, ENSG00000197122, ENSG00000184363, ENSG00000039068, ENSG00000162458, ENSG00000091129, ENSG00000125398, ENSG00000173801, ENSG00000272398	1061	101	16792	1.88039	1	0.685324	0.674458
GOTERM_BP_DIRECT	GO:0071398~cellular response to fatty acid	5	0.39968	0.0535442	ENSG00000012504, ENSG00000197122, ENSG00000078401, ENSG00000134057, ENSG00000101412	1061	23	16792	3.44056	1	0.685324	0.674458
GOTERM_BP_DIRECT	GO:0050965~detection of temperature stimulus involved in sensory perception of pain	4	0.319744	0.0541337	ENSG00000125966, ENSG00000079257, ENSG00000141480, ENSG00000160113	1061	14	16792	4.52188	1	0.685324	0.674458
GOTERM_BP_DIRECT	GO:0060065~uterus development	4	0.319744	0.0541337	ENSG00000114251, ENSG00000141052, ENSG00000197122, ENSG00000092969	1061	14	16792	4.52188	1	0.685324	0.674458
GOTERM_BP_DIRECT	GO:0032743~positive regulation of interleukin-2 production	4	0.319744	0.0541337	ENSG00000104312, ENSG00000172175, ENSG00000113448, ENSG00000127191	1061	14	16792	4.52188	1	0.685324	0.674458
GOTERM_BP_DIRECT	GO:0030194~positive regulation of blood coagulation	4	0.319744	0.0541337	ENSG00000057593, ENSG00000180210, ENSG00000137801, ENSG00000106366	1061	14	16792	4.52188	1	0.685324	0.674458
GOTERM_BP_DIRECT	GO:0031103~axon regeneration	4	0.319744	0.0541337	ENSG00000185924, ENSG00000228716, ENSG00000186907, ENSG00000177606	1061	14	16792	4.52188	1	0.685324	0.674458
GOTERM_BP_DIRECT	GO:0003382~epithelial cell morphogenesis	4	0.319744	0.0541337	ENSG00000127152, ENSG00000101842, ENSG00000136068, ENSG00000164488	1061	14	16792	4.52188	1	0.685324	0.674458
GOTERM_BP_DIRECT	GO:1902042~negative regulation of extrinsic apoptotic signaling pathway via death domain receptors	6	0.479616	0.0541642	ENSG00000100292, ENSG00000196730, ENSG00000127191, ENSG00000164104, ENSG00000012048, ENSG00000106366	1061	33	16792	2.87756	1	0.685324	0.674458
GOTERM_BP_DIRECT	GO:0010827~regulation of glucose transport	6	0.479616	0.0541642	ENSG00000125450, ENSG00000030066, ENSG00000186188, ENSG00000101255, ENSG00000111581, ENSG00000058804	1061	33	16792	2.87756	1	0.685324	0.674458
GOTERM_BP_DIRECT	GO:0032496~response to lipopolysaccharide	17	1.35891	0.0550476	ENSG00000241635, ENSG00000073756, ENSG00000126353, ENSG00000163739, ENSG00000173334, ENSG00000177606, ENSG00000171223, ENSG00000173530, ENSG00000113140, ENSG00000121897, ENSG00000137496, ENSG00000124107, ENSG00000078401, ENSG00000163734, ENSG00000163735, ENSG00000148344, ENSG00000164104	1061	164	16792	1.64056	1	0.694421	0.683411
GOTERM_BP_DIRECT	GO:0060548~negative regulation of cell death	8	0.639488	0.0566322	ENSG00000140538, ENSG00000135914, ENSG00000141458, ENSG00000124766, ENSG00000138685, ENSG00000064205, ENSG00000136997, ENSG00000106541	1061	55	16792	2.30205	1	0.711258	0.699982
GOTERM_BP_DIRECT	GO:0043434~response to peptide hormone	7	0.559552	0.0567189	ENSG00000113140, ENSG00000160182, ENSG00000113739, ENSG00000133639, ENSG00000169047, ENSG00000159224, ENSG00000124882	1061	44	16792	2.51786	1	0.711258	0.699982
GOTERM_BP_DIRECT	GO:0007568~aging	17	1.35891	0.0575574	ENSG00000109846, ENSG00000176890, ENSG00000113448, ENSG00000064651, ENSG00000177606, ENSG00000109819, ENSG00000138685, ENSG00000137673, ENSG00000170523, ENSG00000178999, ENSG00000115461, ENSG00000137672, ENSG00000001084, ENSG00000164129, ENSG00000108691, ENSG00000140379, ENSG00000146678	1061	165	16792	1.63062	1	0.719638	0.708229
GOTERM_BP_DIRECT	GO:0008360~regulation of cell shape	15	1.19904	0.0588931	ENSG00000198121, ENSG00000071127, ENSG00000180210, ENSG00000206190, ENSG00000128283, ENSG00000115414, ENSG00000120899, ENSG00000100345, ENSG00000140416, ENSG00000092820, ENSG00000162458, ENSG00000108691, ENSG00000127831, ENSG00000095739, ENSG00000184922	1061	140	16792	1.6957	1	0.734166	0.722526
GOTERM_BP_DIRECT	GO:0050796~regulation of insulin secretion	9	0.719424	0.0593122	ENSG00000096433, ENSG00000132326, ENSG00000117394, ENSG00000132639, ENSG00000135100, ENSG00000159224, ENSG00000157388, ENSG00000106089, ENSG00000101076	1061	67	16792	2.12596	1	0.737215	0.725527
GOTERM_BP_DIRECT	GO:0018108~peptidyl-tyrosine phosphorylation	16	1.27898	0.0596915	ENSG00000104312, ENSG00000133216, ENSG00000197122, ENSG00000140538, ENSG00000112742, ENSG00000157168, ENSG00000077782, ENSG00000138685, ENSG00000146648, ENSG00000185483, ENSG00000120899, ENSG00000100311, ENSG00000162878, ENSG00000167601, ENSG00000124882, ENSG00000165304	1061	153	16792	1.65507	1	0.739754	0.728026
GOTERM_BP_DIRECT	GO:0007088~regulation of mitotic nuclear division	5	0.39968	0.0611667	ENSG00000105971, ENSG00000117650, ENSG00000156509, ENSG00000148773, ENSG00000127564	1061	24	16792	3.2972	1	0.740899	0.729153
GOTERM_BP_DIRECT	GO:0045737~positive regulation of cyclin-dependent protein serine/threonine kinase activity	5	0.39968	0.0611667	ENSG00000197122, ENSG00000112576, ENSG00000100311, ENSG00000173207, ENSG00000094804	1061	24	16792	3.2972	1	0.740899	0.729153
GOTERM_BP_DIRECT	GO:0048041~focal adhesion assembly	5	0.39968	0.0611667	ENSG00000129474, ENSG00000072110, ENSG00000120899, ENSG00000179051, ENSG00000152894	1061	24	16792	3.2972	1	0.740899	0.729153
GOTERM_BP_DIRECT	GO:0002092~positive regulation of receptor internalization	5	0.39968	0.0611667	ENSG00000141480, ENSG00000166923, ENSG00000106483, ENSG00000169174, ENSG00000137486	1061	24	16792	3.2972	1	0.740899	0.729153
GOTERM_BP_DIRECT	GO:0090314~positive regulation of protein targeting to membrane	5	0.39968	0.0611667	ENSG00000174827, ENSG00000168502, ENSG00000186198, ENSG00000148175, ENSG00000108691	1061	24	16792	3.2972	1	0.740899	0.729153
GOTERM_BP_DIRECT	GO:0070371~ERK1 and ERK2 cascade	5	0.39968	0.0611667	ENSG00000183856, ENSG00000152518, ENSG00000185650, ENSG00000135914, ENSG00000125398	1061	24	16792	3.2972	1	0.740899	0.729153
GOTERM_BP_DIRECT	GO:0007173~epidermal growth factor receptor signaling pathway	8	0.639488	0.0613617	ENSG00000146648, ENSG00000197122, ENSG00000141738, ENSG00000120899, ENSG00000125398, ENSG00000077044, ENSG00000127831, ENSG00000124882	1061	56	16792	2.26094	1	0.740899	0.729153
GOTERM_BP_DIRECT	GO:0021987~cerebral cortex development	8	0.639488	0.0613617	ENSG00000075702, ENSG00000013810, ENSG00000176884, ENSG00000138162, ENSG00000118193, ENSG00000066279, ENSG00000140379, ENSG00000174469	1061	56	16792	2.26094	1	0.740899	0.729153
GOTERM_BP_DIRECT	GO:0006749~glutathione metabolic process	8	0.639488	0.0613617	ENSG00000243955, ENSG00000197421, ENSG00000149435, ENSG00000213719, ENSG00000100121, ENSG00000133475, ENSG00000100031, ENSG00000244067	1061	56	16792	2.26094	1	0.740899	0.729153
GOTERM_BP_DIRECT	GO:0007264~small GTPase mediated signal transduction	23	1.83853	0.062772	ENSG00000134516, ENSG00000100292, ENSG00000135905, ENSG00000041353, ENSG00000132669, ENSG00000179674, ENSG00000137936, ENSG00000164949, ENSG00000139998, ENSG00000134533, ENSG00000134215, ENSG00000172602, ENSG00000138670, ENSG00000198915, ENSG00000203668, ENSG00000084733, ENSG00000188042, ENSG00000122644, ENSG00000118508, ENSG00000125731, ENSG00000104140, ENSG00000165105, ENSG00000147324	1061	246	16792	1.47972	1	0.755768	0.743786
GOTERM_BP_DIRECT	GO:0042993~positive regulation of transcription factor import into nucleus	4	0.319744	0.0645927	ENSG00000196924, ENSG00000100219, ENSG00000166949, ENSG00000039068	1061	15	16792	4.22042	1	0.766014	0.75387
GOTERM_BP_DIRECT	GO:0043401~steroid hormone mediated signaling pathway	8	0.639488	0.0663255	ENSG00000137819, ENSG00000012504, ENSG00000164040, ENSG00000169297, ENSG00000160113, ENSG00000140526, ENSG00000116833, ENSG00000101076	1061	57	16792	2.22127	1	0.766014	0.75387
GOTERM_BP_DIRECT	GO:0007612~learning	8	0.639488	0.0663255	ENSG00000073756, ENSG00000133216, ENSG00000213585, ENSG00000137868, ENSG00000177606, ENSG00000021645, ENSG00000184845, ENSG00000174469	1061	57	16792	2.22127	1	0.766014	0.75387
GOTERM_BP_DIRECT	GO:0000165~MAPK cascade	24	1.91847	0.0666371	ENSG00000151892, ENSG00000176884, ENSG00000105974, ENSG00000125170, ENSG00000197694, ENSG00000169242, ENSG00000157168, ENSG00000077782, ENSG00000138685, ENSG00000134962, ENSG00000136997, ENSG00000150782, ENSG00000273079, ENSG00000198915, ENSG00000138166, ENSG00000146648, ENSG00000169047, ENSG00000006062, ENSG00000120899, ENSG00000185650, ENSG00000108691, ENSG00000100311, ENSG00000124882, ENSG0000…	1061	262	16792	1.44976	1	0.766014	0.75387
GOTERM_BP_DIRECT	GO:0006284~base-excision repair	6	0.479616	0.0669052	ENSG00000149948, ENSG00000065057, ENSG00000137309, ENSG00000051341, ENSG00000109674, ENSG00000105486	1061	35	16792	2.71313	1	0.766014	0.75387
GOTERM_BP_DIRECT	GO:0030036~actin cytoskeleton organization	14	1.1191	0.0669475	ENSG00000113916, ENSG00000134516, ENSG00000163739, ENSG00000155849, ENSG00000139734, ENSG00000205542, ENSG00000136068, ENSG00000196588, ENSG00000138594, ENSG00000100558, ENSG00000103647, ENSG00000185532, ENSG00000100266, ENSG00000163545	1061	130	16792	1.7044	1	0.766014	0.75387
GOTERM_BP_DIRECT	GO:1904628~cellular response to phorbol 13-acetate 12-myristate	3	0.239808	0.0676228	ENSG00000152518, ENSG00000185650, ENSG00000136997	1061	7	16792	6.78282	1	0.766014	0.75387
GOTERM_BP_DIRECT	GO:0043567~regulation of insulin-like growth factor receptor signaling pathway	3	0.239808	0.0676228	ENSG00000146674, ENSG00000141753, ENSG00000146678	1061	7	16792	6.78282	1	0.766014	0.75387
GOTERM_BP_DIRECT	GO:0060119~inner ear receptor cell development	3	0.239808	0.0676228	ENSG00000180340, ENSG00000186297, ENSG00000081923	1061	7	16792	6.78282	1	0.766014	0.75387
GOTERM_BP_DIRECT	GO:0060576~intestinal epithelial cell development	3	0.239808	0.0676228	ENSG00000124664, ENSG00000057657, ENSG00000102554	1061	7	16792	6.78282	1	0.766014	0.75387
GOTERM_BP_DIRECT	GO:0071455~cellular response to hyperoxia	3	0.239808	0.0676228	ENSG00000105974, ENSG00000088305, ENSG00000007952	1061	7	16792	6.78282	1	0.766014	0.75387
GOTERM_BP_DIRECT	GO:0015872~dopamine transport	3	0.239808	0.0676228	ENSG00000146477, ENSG00000184845, ENSG00000165646	1061	7	16792	6.78282	1	0.766014	0.75387
GOTERM_BP_DIRECT	GO:0003183~mitral valve morphogenesis	3	0.239808	0.0676228	ENSG00000169242, ENSG00000124766, ENSG00000137834	1061	7	16792	6.78282	1	0.766014	0.75387
GOTERM_BP_DIRECT	GO:0046826~negative regulation of protein export from nucleus	3	0.239808	0.0676228	ENSG00000138376, ENSG00000100401, ENSG00000124766	1061	7	16792	6.78282	1	0.766014	0.75387
GOTERM_BP_DIRECT	GO:0051099~positive regulation of binding	3	0.239808	0.0676228	ENSG00000182718, ENSG00000005421, ENSG00000197747	1061	7	16792	6.78282	1	0.766014	0.75387
GOTERM_BP_DIRECT	GO:0051988~regulation of attachment of spindle microtubules to kinetochore	3	0.239808	0.0676228	ENSG00000117650, ENSG00000114346, ENSG00000128944	1061	7	16792	6.78282	1	0.766014	0.75387
GOTERM_BP_DIRECT	GO:0009913~epidermal cell differentiation	3	0.239808	0.0676228	ENSG00000136826, ENSG00000074047, ENSG00000111087	1061	7	16792	6.78282	1	0.766014	0.75387
GOTERM_BP_DIRECT	GO:0051014~actin filament severing	3	0.239808	0.0676228	ENSG00000125868, ENSG00000127831, ENSG00000184922	1061	7	16792	6.78282	1	0.766014	0.75387
GOTERM_BP_DIRECT	GO:0002315~marginal zone B cell differentiation	3	0.239808	0.0676228	ENSG00000079112, ENSG00000120899, ENSG00000106003	1061	7	16792	6.78282	1	0.766014	0.75387
GOTERM_BP_DIRECT	GO:0000186~activation of MAPKK activity	7	0.559552	0.0677921	ENSG00000106799, ENSG00000146648, ENSG00000006062, ENSG00000107968, ENSG00000099860, ENSG00000138685, ENSG00000143674	1061	46	16792	2.40839	1	0.766014	0.75387
GOTERM_BP_DIRECT	GO:0003151~outflow tract morphogenesis	7	0.559552	0.0677921	ENSG00000162496, ENSG00000180340, ENSG00000164129, ENSG00000004399, ENSG00000164736, ENSG00000177606, ENSG00000164128	1061	46	16792	2.40839	1	0.766014	0.75387
GOTERM_BP_DIRECT	GO:0048666~neuron development	7	0.559552	0.0677921	ENSG00000124507, ENSG00000111802, ENSG00000100219, ENSG00000128342, ENSG00000074047, ENSG00000160113, ENSG00000092969	1061	46	16792	2.40839	1	0.766014	0.75387
GOTERM_BP_DIRECT	GO:0030900~forebrain development	7	0.559552	0.0677921	ENSG00000107984, ENSG00000164690, ENSG00000197122, ENSG00000185532, ENSG00000101412, ENSG00000196588, ENSG00000109819	1061	46	16792	2.40839	1	0.766014	0.75387
GOTERM_BP_DIRECT	GO:0051090~regulation of sequence-specific DNA binding transcription factor activity	5	0.39968	0.0693294	ENSG00000100292, ENSG00000118515, ENSG00000187741, ENSG00000177606, ENSG00000144554	1061	25	16792	3.16532	1	0.773051	0.760795
GOTERM_BP_DIRECT	GO:0051899~membrane depolarization	5	0.39968	0.0693294	ENSG00000105974, ENSG00000105711, ENSG00000078401, ENSG00000075461, ENSG00000177606	1061	25	16792	3.16532	1	0.773051	0.760795
GOTERM_BP_DIRECT	GO:0006465~signal peptide processing	5	0.39968	0.0693294	ENSG00000115718, ENSG00000184903, ENSG00000057593, ENSG00000180210, ENSG00000099139	1061	25	16792	3.16532	1	0.773051	0.760795
GOTERM_BP_DIRECT	GO:0001578~microtubule bundle formation	5	0.39968	0.0693294	ENSG00000168502, ENSG00000166851, ENSG00000112984, ENSG00000198901, ENSG00000159713	1061	25	16792	3.16532	1	0.773051	0.760795
GOTERM_BP_DIRECT	GO:0015949~nucleobase-containing small molecule interconversion	5	0.39968	0.0693294	ENSG00000173221, ENSG00000171793, ENSG00000168393, ENSG00000154027, ENSG00000162433	1061	25	16792	3.16532	1	0.773051	0.760795
GOTERM_BP_DIRECT	GO:0048015~phosphatidylinositol-mediated signaling	12	0.959233	0.0708115	ENSG00000146648, ENSG00000169047, ENSG00000092820, ENSG00000113389, ENSG00000100311, ENSG00000077782, ENSG00000215182, ENSG00000157168, ENSG00000143473, ENSG00000138685, ENSG00000134962, ENSG00000124882	1061	106	16792	1.79169	1	0.787499	0.775014
GOTERM_BP_DIRECT	GO:0071300~cellular response to retinoic acid	9	0.719424	0.0730066	ENSG00000136826, ENSG00000188064, ENSG00000114251, ENSG00000140538, ENSG00000120899, ENSG00000108691, ENSG00000088992, ENSG00000125398, ENSG00000136997	1061	70	16792	2.03485	1	0.809779	0.796941
GOTERM_BP_DIRECT	GO:0051781~positive regulation of cell division	7	0.559552	0.0737665	ENSG00000164690, ENSG00000167244, ENSG00000135914, ENSG00000100311, ENSG00000138685, ENSG00000124882, ENSG00000092969	1061	47	16792	2.35715	1	0.814829	0.801911
GOTERM_BP_DIRECT	GO:0030177~positive regulation of Wnt signaling pathway	6	0.479616	0.0738475	ENSG00000164690, ENSG00000125845, ENSG00000164362, ENSG00000146374, ENSG00000133067, ENSG00000124766	1061	36	16792	2.63776	1	0.814829	0.801911
GOTERM_BP_DIRECT	GO:0060292~long term synaptic depression	4	0.319744	0.0759006	ENSG00000120899, ENSG00000184845, ENSG00000004468, ENSG00000145632	1061	16	16792	3.95664	1	0.822451	0.809412
GOTERM_BP_DIRECT	GO:0001736~establishment of planar polarity	4	0.319744	0.0759006	ENSG00000114251, ENSG00000158055, ENSG00000075275, ENSG00000073282	1061	16	16792	3.95664	1	0.822451	0.809412
GOTERM_BP_DIRECT	GO:0010832~negative regulation of myotube differentiation	4	0.319744	0.0759006	ENSG00000105388, ENSG00000100219, ENSG00000141052, ENSG00000165887	1061	16	16792	3.95664	1	0.822451	0.809412
GOTERM_BP_DIRECT	GO:0006750~glutathione biosynthetic process	4	0.319744	0.0759006	ENSG00000001084, ENSG00000197421, ENSG00000133475, ENSG00000100031	1061	16	16792	3.95664	1	0.822451	0.809412
GOTERM_BP_DIRECT	GO:1903506~regulation of nucleic acid-templated transcription	4	0.319744	0.0759006	ENSG00000130402, ENSG00000072110, ENSG00000131470, ENSG00000071539	1061	16	16792	3.95664	1	0.822451	0.809412
GOTERM_BP_DIRECT	GO:0006275~regulation of DNA replication	4	0.319744	0.0759006	ENSG00000177311, ENSG00000132646, ENSG00000171320, ENSG00000136982	1061	16	16792	3.95664	1	0.822451	0.809412
GOTERM_BP_DIRECT	GO:0006978~DNA damage response, signal transduction by p53 class mediator resulting in transcription of p21 class mediator	4	0.319744	0.0759006	ENSG00000139618, ENSG00000111206, ENSG00000012048, ENSG00000073282	1061	16	16792	3.95664	1	0.822451	0.809412
GOTERM_BP_DIRECT	GO:0006906~vesicle fusion	8	0.639488	0.0769578	ENSG00000105971, ENSG00000204176, ENSG00000137501, ENSG00000089169, ENSG00000104915, ENSG00000134215, ENSG00000019505, ENSG00000173227	1061	59	16792	2.14598	1	0.829652	0.816498
GOTERM_BP_DIRECT	GO:0051216~cartilage development	8	0.639488	0.0769578	ENSG00000147408, ENSG00000114251, ENSG00000026508, ENSG00000105855, ENSG00000176890, ENSG00000078401, ENSG00000153162, ENSG00000125398	1061	59	16792	2.14598	1	0.829652	0.816498
GOTERM_BP_DIRECT	GO:0007605~sensory perception of sound	14	1.1191	0.0771595	ENSG00000145390, ENSG00000071127, ENSG00000197971, ENSG00000169031, ENSG00000157388, ENSG00000077782, ENSG00000081923, ENSG00000164199, ENSG00000101849, ENSG00000186297, ENSG00000188910, ENSG00000146038, ENSG00000166866, ENSG00000166833	1061	133	16792	1.66596	1	0.82971	0.816556
GOTERM_BP_DIRECT	GO:0071347~cellular response to interleukin-1	9	0.719424	0.0779631	ENSG00000006606, ENSG00000078401, ENSG00000148346, ENSG00000108691, ENSG00000125398, ENSG00000172216, ENSG00000170961, ENSG00000136997, ENSG00000148677	1061	71	16792	2.00619	1	0.832619	0.819419
GOTERM_BP_DIRECT	GO:0002053~positive regulation of mesenchymal cell proliferation	5	0.39968	0.0780211	ENSG00000114251, ENSG00000077782, ENSG00000125398, ENSG00000136997, ENSG00000073282	1061	26	16792	3.04357	1	0.832619	0.819419
GOTERM_BP_DIRECT	GO:0006259~DNA metabolic process	5	0.39968	0.0780211	ENSG00000163781, ENSG00000148773, ENSG00000171873, ENSG00000141753, ENSG00000105486	1061	26	16792	3.04357	1	0.832619	0.819419
GOTERM_BP_DIRECT	GO:0030308~negative regulation of cell growth	13	1.03917	0.0800227	ENSG00000113916, ENSG00000109846, ENSG00000158825, ENSG00000133639, ENSG00000166949, ENSG00000134533, ENSG00000164823, ENSG00000166923, ENSG00000164736, ENSG00000169418, ENSG00000184347, ENSG00000101076, ENSG00000092969	1061	121	16792	1.70038	1	0.847649	0.834211
GOTERM_BP_DIRECT	GO:0010951~negative regulation of endopeptidase activity	13	1.03917	0.0800227	ENSG00000206072, ENSG00000153113, ENSG00000215018, ENSG00000170099, ENSG00000151655, ENSG00000169031, ENSG00000156535, ENSG00000124107, ENSG00000079257, ENSG00000166396, ENSG00000125730, ENSG00000164611, ENSG00000106366	1061	121	16792	1.70038	1	0.847649	0.834211
GOTERM_BP_DIRECT	GO:0048812~neuron projection morphogenesis	7	0.559552	0.0800313	ENSG00000124507, ENSG00000130675, ENSG00000158747, ENSG00000188064, ENSG00000146648, ENSG00000118515, ENSG00000149571	1061	48	16792	2.30804	1	0.847649	0.834211
GOTERM_BP_DIRECT	GO:0032467~positive regulation of cytokinesis	6	0.479616	0.0811658	ENSG00000137807, ENSG00000118193, ENSG00000101224, ENSG00000114346, ENSG00000178999, ENSG00000094804	1061	37	16792	2.56647	1	0.853251	0.839723
GOTERM_BP_DIRECT	GO:0006296~nucleotide-excision repair, DNA incision, 5'-to lesion	6	0.479616	0.0811658	ENSG00000163918, ENSG00000133119, ENSG00000132646, ENSG00000065057, ENSG00000049541, ENSG00000111445	1061	37	16792	2.56647	1	0.853251	0.839723
GOTERM_BP_DIRECT	GO:0045786~negative regulation of cell cycle	6	0.479616	0.0811658	ENSG00000073756, ENSG00000125845, ENSG00000176046, ENSG00000164120, ENSG00000176485, ENSG00000152894	1061	37	16792	2.56647	1	0.853251	0.839723
GOTERM_BP_DIRECT	GO:0016081~synaptic vesicle docking	3	0.239808	0.0864807	ENSG00000130477, ENSG00000132639, ENSG00000106089	1061	8	16792	5.93497	1	0.887705	0.873631
GOTERM_BP_DIRECT	GO:0000076~DNA replication checkpoint	3	0.239808	0.0864807	ENSG00000093009, ENSG00000167513, ENSG00000094804	1061	8	16792	5.93497	1	0.887705	0.873631
GOTERM_BP_DIRECT	GO:0030042~actin filament depolymerization	3	0.239808	0.0864807	ENSG00000125868, ENSG00000133816, ENSG00000127831	1061	8	16792	5.93497	1	0.887705	0.873631
GOTERM_BP_DIRECT	GO:0043129~surfactant homeostasis	3	0.239808	0.0864807	ENSG00000153395, ENSG00000144452, ENSG00000116016	1061	8	16792	5.93497	1	0.887705	0.873631
GOTERM_BP_DIRECT	GO:0072091~regulation of stem cell proliferation	3	0.239808	0.0864807	ENSG00000185650, ENSG00000164736, ENSG00000164104	1061	8	16792	5.93497	1	0.887705	0.873631
GOTERM_BP_DIRECT	GO:0071356~cellular response to tumor necrosis factor	12	0.959233	0.0869774	ENSG00000137496, ENSG00000152518, ENSG00000006606, ENSG00000078401, ENSG00000185650, ENSG00000148346, ENSG00000108691, ENSG00000137801, ENSG00000109819, ENSG00000170961, ENSG00000012048, ENSG00000148677	1061	110	16792	1.72654	1	0.887705	0.873631
GOTERM_BP_DIRECT	GO:0006979~response to oxidative stress	12	0.959233	0.0869774	ENSG00000116133, ENSG00000176153, ENSG00000121897, ENSG00000073756, ENSG00000146648, ENSG00000113739, ENSG00000100292, ENSG00000133639, ENSG00000001084, ENSG00000107438, ENSG00000157110, ENSG00000135100	1061	110	16792	1.72654	1	0.887705	0.873631
GOTERM_BP_DIRECT	GO:0031069~hair follicle morphogenesis	5	0.39968	0.0872277	ENSG00000115461, ENSG00000164690, ENSG00000164379, ENSG00000073282, ENSG00000092969	1061	27	16792	2.93085	1	0.887705	0.873631
GOTERM_BP_DIRECT	GO:0033077~T cell differentiation in thymus	5	0.39968	0.0872277	ENSG00000152518, ENSG00000164690, ENSG00000127152, ENSG00000185650, ENSG00000163251	1061	27	16792	2.93085	1	0.887705	0.873631
GOTERM_BP_DIRECT	GO:0031297~replication fork processing	5	0.39968	0.0872277	ENSG00000132646, ENSG00000197299, ENSG00000146263, ENSG00000183684, ENSG00000154920	1061	27	16792	2.93085	1	0.887705	0.873631
GOTERM_BP_DIRECT	GO:0014065~phosphatidylinositol 3-kinase signaling	5	0.39968	0.0872277	ENSG00000100219, ENSG00000169047, ENSG00000078401, ENSG00000185650, ENSG00000135914	1061	27	16792	2.93085	1	0.887705	0.873631
GOTERM_BP_DIRECT	GO:0042310~vasoconstriction	4	0.319744	0.0880096	ENSG00000179546, ENSG00000105974, ENSG00000078401, ENSG00000135914	1061	17	16792	3.7239	1	0.887705	0.873631
GOTERM_BP_DIRECT	GO:0035567~non-canonical Wnt signaling pathway	4	0.319744	0.0880096	ENSG00000114251, ENSG00000180340, ENSG00000163251, ENSG00000106483	1061	17	16792	3.7239	1	0.887705	0.873631
GOTERM_BP_DIRECT	GO:0002076~osteoblast development	4	0.319744	0.0880096	ENSG00000164690, ENSG00000166949, ENSG00000074047, ENSG00000087494	1061	17	16792	3.7239	1	0.887705	0.873631
GOTERM_BP_DIRECT	GO:0061178~regulation of insulin secretion involved in cellular response to glucose stimulus	4	0.319744	0.0880096	ENSG00000012504, ENSG00000125798, ENSG00000147642, ENSG00000089685	1061	17	16792	3.7239	1	0.887705	0.873631
GOTERM_BP_DIRECT	GO:0044849~estrous cycle	4	0.319744	0.0880096	ENSG00000132646, ENSG00000196498, ENSG00000137673, ENSG00000170961	1061	17	16792	3.7239	1	0.887705	0.873631
GOTERM_BP_DIRECT	GO:0001523~retinoid metabolic process	8	0.639488	0.0885274	ENSG00000198074, ENSG00000121039, ENSG00000162496, ENSG00000137868, ENSG00000187134, ENSG00000198610, ENSG00000196139, ENSG00000142798	1061	61	16792	2.07562	1	0.887705	0.873631
GOTERM_BP_DIRECT	GO:0001933~negative regulation of protein phosphorylation	8	0.639488	0.0885274	ENSG00000135362, ENSG00000140538, ENSG00000141480, ENSG00000134057, ENSG00000146674, ENSG00000158125, ENSG00000109819, ENSG00000156535	1061	61	16792	2.07562	1	0.887705	0.873631
GOTERM_BP_DIRECT	GO:0038128~ERBB2 signaling pathway	6	0.479616	0.0888545	ENSG00000153233, ENSG00000146648, ENSG00000197122, ENSG00000141738, ENSG00000157168, ENSG00000124882	1061	38	16792	2.49893	1	0.887705	0.873631
GOTERM_BP_DIRECT	GO:0009790~embryo development	6	0.479616	0.0888545	ENSG00000164690, ENSG00000125845, ENSG00000116833, ENSG00000136155, ENSG00000157168, ENSG00000092969	1061	38	16792	2.49893	1	0.887705	0.873631
GOTERM_BP_DIRECT	GO:0007631~feeding behavior	6	0.479616	0.0888545	ENSG00000137868, ENSG00000164129, ENSG00000264717, ENSG00000135324, ENSG00000204174, ENSG00000164128	1061	38	16792	2.49893	1	0.887705	0.873631
GOTERM_BP_DIRECT	GO:0048013~ephrin receptor signaling pathway	10	0.799361	0.0922394	ENSG00000273079, ENSG00000133216, ENSG00000176884, ENSG00000075624, ENSG00000197122, ENSG00000140538, ENSG00000169242, ENSG00000066248, ENSG00000134215, ENSG00000184009	1061	86	16792	1.8403	1	0.917336	0.902792
GOTERM_BP_DIRECT	GO:0010629~negative regulation of gene expression	14	1.1191	0.0922546	ENSG00000136826, ENSG00000183856, ENSG00000109846, ENSG00000113739, ENSG00000115738, ENSG00000105855, ENSG00000047936, ENSG00000134057, ENSG00000243566, ENSG00000158125, ENSG00000164362, ENSG00000100311, ENSG00000184347, ENSG00000092969	1061	137	16792	1.61731	1	0.917336	0.902792
GOTERM_BP_DIRECT	GO:0006469~negative regulation of protein kinase activity	11	0.879297	0.0945638	ENSG00000185924, ENSG00000186907, ENSG00000125848, ENSG00000175793, ENSG00000173334, ENSG00000099860, ENSG00000088992, ENSG00000101255, ENSG00000170677, ENSG00000185070, ENSG00000154127	1061	99	16792	1.75851	1	0.938091	0.923218
GOTERM_BP_DIRECT	GO:0008219~cell death	6	0.479616	0.0969067	ENSG00000075426, ENSG00000100292, ENSG00000147509, ENSG00000109099, ENSG00000134531, ENSG00000092969	1061	39	16792	2.43486	1	0.952645	0.937541
GOTERM_BP_DIRECT	GO:0030890~positive regulation of B cell proliferation	6	0.479616	0.0969067	ENSG00000101096, ENSG00000113916, ENSG00000134215, ENSG00000175505, ENSG00000004468, ENSG00000176208	1061	39	16792	2.43486	1	0.952645	0.937541
GOTERM_BP_DIRECT	GO:0051482~positive regulation of cytosolic calcium ion concentration involved in phospholipase C-activating G-protein coupled signaling pathway	5	0.39968	0.0969326	ENSG00000198959, ENSG00000198121, ENSG00000164251, ENSG00000078401, ENSG00000184845	1061	28	16792	2.82617	1	0.952645	0.937541
GOTERM_BP_DIRECT	GO:0021983~pituitary gland development	5	0.39968	0.0969326	ENSG00000149948, ENSG00000074047, ENSG00000039068, ENSG00000169297, ENSG00000111087	1061	28	16792	2.82617	1	0.952645	0.937541
GOTERM_BP_DIRECT	GO:0010468~regulation of gene expression	11	0.879297	0.0994694	ENSG00000106799, ENSG00000182704, ENSG00000180210, ENSG00000088305, ENSG00000092621, ENSG00000185650, ENSG00000123136, ENSG00000143153, ENSG00000213626, ENSG00000136997, ENSG00000087494	1061	100	16792	1.74092	1	0.975308	0.959845

## Sheet: SAHA+TAZ2 sg down
Category	Term	Count	%	PValue	Genes	List Total	Pop Hits	Pop Total	Fold Enrichment	Bonferroni	Benjamini	FDR
GOTERM_BP_DIRECT	GO:0051301~cell division	129	7.14681	6.91279e-46	ENSG00000175063, ENSG00000104147, ENSG00000072864, ENSG00000072501, ENSG00000108106, ENSG00000197771, ENSG00000113810, ENSG00000173207, ENSG00000076382, ENSG00000100749, ENSG00000013810, ENSG00000142945, ENSG00000164611, ENSG00000094804, ENSG00000099812, ENSG00000136824, ENSG00000154473, ENSG00000075188, ENSG00000237649, ENSG00000132341, ENSG00000117724, ENSG00000143228, ENSG00000186871, ENSG0000…	1539	350	16792	4.02148	3.03264e-42	3.03264e-42	2.9725e-42
GOTERM_BP_DIRECT	GO:0007062~sister chromatid cohesion	63	3.4903	2.94745e-38	ENSG00000072864, ENSG00000072501, ENSG00000197771, ENSG00000040275, ENSG00000151725, ENSG00000154839, ENSG00000142945, ENSG00000108384, ENSG00000013573, ENSG00000152253, ENSG00000125450, ENSG00000156970, ENSG00000154473, ENSG00000075188, ENSG00000117724, ENSG00000175279, ENSG00000082898, ENSG00000111581, ENSG00000169679, ENSG00000118007, ENSG00000143228, ENSG00000186871, ENSG00000030066, ENSG0000…	1539	103	16792	6.67371	1.29305e-34	6.46524e-35	6.33702e-35
GOTERM_BP_DIRECT	GO:0006260~DNA replication	77	4.26593	4.58987e-38	ENSG00000174371, ENSG00000163918, ENSG00000077514, ENSG00000073111, ENSG00000197299, ENSG00000006634, ENSG00000075131, ENSG00000113456, ENSG00000159259, ENSG00000158402, ENSG00000062822, ENSG00000167325, ENSG00000164053, ENSG00000136492, ENSG00000168496, ENSG00000181938, ENSG00000125885, ENSG00000177084, ENSG00000149136, ENSG00000127586, ENSG00000012048, ENSG00000143476, ENSG00000094804, ENSG0000…	1539	155	16792	5.42029	2.01358e-34	6.71193e-35	6.57882e-35
GOTERM_BP_DIRECT	GO:0007067~mitotic nuclear division	97	5.37396	5.63886e-37	ENSG00000104147, ENSG00000197771, ENSG00000019991, ENSG00000100749, ENSG00000166197, ENSG00000142945, ENSG00000164611, ENSG00000094804, ENSG00000099812, ENSG00000163808, ENSG00000075188, ENSG00000132341, ENSG00000117724, ENSG00000143228, ENSG00000186871, ENSG00000166483, ENSG00000138160, ENSG00000108055, ENSG00000145241, ENSG00000160783, ENSG00000090273, ENSG00000080986, ENSG00000110200, ENSG0000…	1539	248	16792	4.2676	2.47377e-33	6.18442e-34	6.06178e-34
GOTERM_BP_DIRECT	GO:0006281~DNA repair	73	4.04432	4.95303e-21	ENSG00000174371, ENSG00000072501, ENSG00000129484, ENSG00000197299, ENSG00000154328, ENSG00000113456, ENSG00000154920, ENSG00000159259, ENSG00000133302, ENSG00000077152, ENSG00000062822, ENSG00000168411, ENSG00000100823, ENSG00000168496, ENSG00000140525, ENSG00000278023, ENSG00000276043, ENSG00000126215, ENSG00000177084, ENSG00000108384, ENSG00000149136, ENSG00000178295, ENSG00000013573, ENSG0000…	1539	235	16792	3.38937	2.1729e-17	4.34579e-18	4.25961e-18
GOTERM_BP_DIRECT	GO:0000086~G2/M transition of mitotic cell cycle	47	2.60388	1.61249e-15	ENSG00000072864, ENSG00000103995, ENSG00000152240, ENSG00000134057, ENSG00000170312, ENSG00000136811, ENSG00000158402, ENSG00000157456, ENSG00000131462, ENSG00000080824, ENSG00000174799, ENSG00000117650, ENSG00000101639, ENSG00000166851, ENSG00000143933, ENSG00000120539, ENSG00000151849, ENSG00000188229, ENSG00000127824, ENSG00000160299, ENSG00000087586, ENSG00000149554, ENSG00000089685, ENSG0000…	1539	137	16792	3.74318	7.30582e-12	1.179e-12	1.15562e-12
GOTERM_BP_DIRECT	GO:0006270~DNA replication initiation	22	1.21884	6.67767e-15	ENSG00000091651, ENSG00000112118, ENSG00000198056, ENSG00000073111, ENSG00000076003, ENSG00000104738, ENSG00000135336, ENSG00000133302, ENSG00000065328, ENSG00000175305, ENSG00000163781, ENSG00000101868, ENSG00000085840, ENSG00000100479, ENSG00000146143, ENSG00000166508, ENSG00000177084, ENSG00000093009, ENSG00000100297, ENSG00000147536, ENSG00000094804, ENSG00000014138	1539	32	16792	7.5013	2.92233e-11	3.66187e-12	3.58925e-12
GOTERM_BP_DIRECT	GO:0000722~telomere maintenance via recombination	22	1.21884	6.67767e-15	ENSG00000163918, ENSG00000133119, ENSG00000132646, ENSG00000198056, ENSG00000077514, ENSG00000139618, ENSG00000049541, ENSG00000132383, ENSG00000117748, ENSG00000106628, ENSG00000111445, ENSG00000138346, ENSG00000062822, ENSG00000101868, ENSG00000100479, ENSG00000168496, ENSG00000146143, ENSG00000126215, ENSG00000177084, ENSG00000108384, ENSG00000014138, ENSG00000105486	1539	32	16792	7.5013	2.92233e-11	3.66187e-12	3.58925e-12
GOTERM_BP_DIRECT	GO:0000082~G1/S transition of mitotic cell cycle	39	2.16066	9.8206e-15	ENSG00000099901, ENSG00000073111, ENSG00000180198, ENSG00000112029, ENSG00000176890, ENSG00000076003, ENSG00000006634, ENSG00000170312, ENSG00000175305, ENSG00000100526, ENSG00000085840, ENSG00000125885, ENSG00000146143, ENSG00000177084, ENSG00000127564, ENSG00000094804, ENSG00000183856, ENSG00000132646, ENSG00000112118, ENSG00000091651, ENSG00000198056, ENSG00000146670, ENSG00000172201, ENSG0000…	1539	102	16792	4.17185	4.28608e-11	4.78699e-12	4.69206e-12
GOTERM_BP_DIRECT	GO:0007059~chromosome segregation	29	1.60665	1.79699e-12	ENSG00000103275, ENSG00000104147, ENSG00000072864, ENSG00000180198, ENSG00000131747, ENSG00000171320, ENSG00000080986, ENSG00000138778, ENSG00000165480, ENSG00000203760, ENSG00000076382, ENSG00000117650, ENSG00000184661, ENSG00000166451, ENSG00000154839, ENSG00000159055, ENSG00000149636, ENSG00000012048, ENSG00000123485, ENSG00000152253, ENSG00000117724, ENSG00000143228, ENSG00000138160, ENSG0000…	1539	68	16792	4.65321	7.88347e-09	7.88339e-10	7.72705e-10
GOTERM_BP_DIRECT	GO:0034080~CENP-A containing nucleosome assembly	23	1.27424	1.99332e-12	ENSG00000102384, ENSG00000100162, ENSG00000104147, ENSG00000153044, ENSG00000175792, ENSG00000181163, ENSG00000175279, ENSG00000203760, ENSG00000137812, ENSG00000169689, ENSG00000115163, ENSG00000120334, ENSG00000188312, ENSG00000151725, ENSG00000123219, ENSG00000159055, ENSG00000031691, ENSG00000166451, ENSG00000145241, ENSG00000138092, ENSG00000142856, ENSG00000123485, ENSG00000129534	1539	43	16792	5.83611	8.74458e-09	7.9497e-10	7.79205e-10
GOTERM_BP_DIRECT	GO:0006271~DNA strand elongation involved in DNA replication	14	0.775623	2.68326e-12	ENSG00000163918, ENSG00000133119, ENSG00000132646, ENSG00000198056, ENSG00000077514, ENSG00000106628, ENSG00000131153, ENSG00000062822, ENSG00000101868, ENSG00000181938, ENSG00000146143, ENSG00000101003, ENSG00000147536, ENSG00000014138	1539	15	16792	10.1836	1.17716e-08	9.80956e-10	9.61502e-10
GOTERM_BP_DIRECT	GO:0007077~mitotic nuclear envelope disassembly	23	1.27424	3.64297e-12	ENSG00000093000, ENSG00000108559, ENSG00000160789, ENSG00000125450, ENSG00000155561, ENSG00000113569, ENSG00000075188, ENSG00000134057, ENSG00000175334, ENSG00000170312, ENSG00000111581, ENSG00000157456, ENSG00000100749, ENSG00000139496, ENSG00000166851, ENSG00000163002, ENSG00000138750, ENSG00000030066, ENSG00000102900, ENSG00000095319, ENSG00000120253, ENSG00000094914, ENSG00000058804	1539	44	16792	5.70347	1.59817e-08	1.22936e-09	1.20498e-09
GOTERM_BP_DIRECT	GO:0000731~DNA synthesis involved in DNA repair	20	1.10803	1.64245e-11	ENSG00000174371, ENSG00000133119, ENSG00000077514, ENSG00000139618, ENSG00000197299, ENSG00000196584, ENSG00000111247, ENSG00000175643, ENSG00000020922, ENSG00000138346, ENSG00000178966, ENSG00000062822, ENSG00000138376, ENSG00000101868, ENSG00000136492, ENSG00000083093, ENSG00000126215, ENSG00000177084, ENSG00000108384, ENSG00000012048	1539	35	16792	6.23485	7.20544e-08	5.14675e-09	5.04468e-09
GOTERM_BP_DIRECT	GO:0006409~tRNA export from nucleus	19	1.05263	2.52604e-11	ENSG00000093000, ENSG00000108559, ENSG00000125450, ENSG00000155561, ENSG00000113569, ENSG00000075188, ENSG00000132341, ENSG00000165271, ENSG00000111581, ENSG00000139496, ENSG00000163002, ENSG00000138750, ENSG00000030066, ENSG00000102900, ENSG00000095319, ENSG00000184575, ENSG00000120253, ENSG00000094914, ENSG00000058804	1539	32	16792	6.4784	1.10818e-07	7.38783e-09	7.24132e-09
GOTERM_BP_DIRECT	GO:0000398~mRNA splicing, via spliceosome	54	2.99169	5.15031e-11	ENSG00000092199, ENSG00000147274, ENSG00000157110, ENSG00000077312, ENSG00000099783, ENSG00000175467, ENSG00000115875, ENSG00000204392, ENSG00000065978, ENSG00000060688, ENSG00000112081, ENSG00000167088, ENSG00000161981, ENSG00000161547, ENSG00000183258, ENSG00000182004, ENSG00000087087, ENSG00000130520, ENSG00000104852, ENSG00000104897, ENSG00000096746, ENSG00000170860, ENSG00000117360, ENSG0000…	1539	222	16792	2.65402	2.25944e-07	1.41215e-08	1.38415e-08
GOTERM_BP_DIRECT	GO:0016925~protein sumoylation	36	1.99446	1.48951e-10	ENSG00000093000, ENSG00000103275, ENSG00000092199, ENSG00000072501, ENSG00000197299, ENSG00000131747, ENSG00000152422, ENSG00000178999, ENSG00000163002, ENSG00000138750, ENSG00000134690, ENSG00000102900, ENSG00000095319, ENSG00000130726, ENSG00000100401, ENSG00000089685, ENSG00000107672, ENSG00000120253, ENSG00000184900, ENSG00000012048, ENSG00000058804, ENSG00000108559, ENSG00000132646, ENSG0000…	1539	117	16792	3.35722	6.53449e-07	3.84382e-08	3.76759e-08
GOTERM_BP_DIRECT	GO:0000070~mitotic sister chromatid segregation	16	0.886427	3.3842e-10	ENSG00000072501, ENSG00000154473, ENSG00000137804, ENSG00000080986, ENSG00000135476, ENSG00000237649, ENSG00000113810, ENSG00000076382, ENSG00000186185, ENSG00000115163, ENSG00000117650, ENSG00000166851, ENSG00000122952, ENSG00000164109, ENSG00000128944, ENSG00000149636	1539	25	16792	6.98303	1.48465e-06	8.24804e-08	8.08447e-08
GOTERM_BP_DIRECT	GO:0007051~spindle organization	13	0.720222	4.29679e-10	ENSG00000099901, ENSG00000112877, ENSG00000066279, ENSG00000175216, ENSG00000112742, ENSG00000170004, ENSG00000076382, ENSG00000178999, ENSG00000138160, ENSG00000148335, ENSG00000087586, ENSG00000128944, ENSG00000127423	1539	16	16792	8.86517	1.885e-06	9.92107e-08	9.72432e-08
GOTERM_BP_DIRECT	GO:0010827~regulation of glucose transport	18	0.99723	5.78922e-10	ENSG00000093000, ENSG00000108559, ENSG00000125450, ENSG00000155561, ENSG00000113569, ENSG00000075188, ENSG00000111581, ENSG00000139496, ENSG00000163002, ENSG00000138750, ENSG00000030066, ENSG00000102900, ENSG00000186188, ENSG00000095319, ENSG00000101255, ENSG00000120253, ENSG00000094914, ENSG00000058804	1539	33	16792	5.95144	2.53973e-06	1.26987e-07	1.24468e-07
GOTERM_BP_DIRECT	GO:0000732~strand displacement	16	0.886427	7.32047e-10	ENSG00000174371, ENSG00000139618, ENSG00000197299, ENSG00000196584, ENSG00000111247, ENSG00000175643, ENSG00000020922, ENSG00000138346, ENSG00000178966, ENSG00000138376, ENSG00000136492, ENSG00000083093, ENSG00000126215, ENSG00000108384, ENSG00000258366, ENSG00000012048	1539	26	16792	6.71445	3.21148e-06	1.52928e-07	1.49895e-07
GOTERM_BP_DIRECT	GO:0006364~rRNA processing	50	2.77008	1.26228e-09	ENSG00000160208, ENSG00000110104, ENSG00000130713, ENSG00000119285, ENSG00000171861, ENSG00000241370, ENSG00000171863, ENSG00000167721, ENSG00000145414, ENSG00000166197, ENSG00000100029, ENSG00000164338, ENSG00000148688, ENSG00000160214, ENSG00000150990, ENSG00000115946, ENSG00000065268, ENSG00000165271, ENSG00000168028, ENSG00000171824, ENSG00000101945, ENSG00000119616, ENSG00000166441, ENSG0000…	1539	214	16792	2.54929	5.5376e-06	2.5171e-07	2.46718e-07
GOTERM_BP_DIRECT	GO:0032508~DNA duplex unwinding	20	1.10803	2.54492e-09	ENSG00000160957, ENSG00000112118, ENSG00000197275, ENSG00000135829, ENSG00000197299, ENSG00000175792, ENSG00000131153, ENSG00000020922, ENSG00000170004, ENSG00000004700, ENSG00000138346, ENSG00000140451, ENSG00000196419, ENSG00000136492, ENSG00000101003, ENSG00000093009, ENSG00000013573, ENSG00000258366, ENSG00000100297, ENSG00000147536	1539	44	16792	4.95954	1.11645e-05	4.85416e-07	4.75789e-07
GOTERM_BP_DIRECT	GO:0006406~mRNA export from nucleus	31	1.71745	2.80369e-09	ENSG00000093000, ENSG00000115875, ENSG00000173744, ENSG00000163002, ENSG00000138750, ENSG00000102900, ENSG00000112081, ENSG00000095319, ENSG00000051596, ENSG00000161547, ENSG00000120253, ENSG00000058804, ENSG00000275895, ENSG00000108559, ENSG00000125450, ENSG00000155561, ENSG00000132507, ENSG00000113569, ENSG00000119392, ENSG00000075188, ENSG00000111581, ENSG00000132661, ENSG00000139496, ENSG0000…	1539	100	16792	3.3824	1.22997e-05	5.12492e-07	5.02328e-07
GOTERM_BP_DIRECT	GO:1901796~regulation of signal transduction by p53 class mediator	35	1.93906	3.41956e-09	ENSG00000174371, ENSG00000163918, ENSG00000197299, ENSG00000049541, ENSG00000175643, ENSG00000020922, ENSG00000113456, ENSG00000172613, ENSG00000178999, ENSG00000163781, ENSG00000138376, ENSG00000164053, ENSG00000136492, ENSG00000087586, ENSG00000149554, ENSG00000149136, ENSG00000100462, ENSG00000012048, ENSG00000183955, ENSG00000133119, ENSG00000132383, ENSG00000117748, ENSG00000171792, ENSG0000…	1539	124	16792	3.07971	1.50015e-05	6.00064e-07	5.88164e-07
GOTERM_BP_DIRECT	GO:0098609~cell-cell adhesion	57	3.15789	4.83339e-09	ENSG00000002834, ENSG00000074800, ENSG00000099901, ENSG00000153113, ENSG00000197694, ENSG00000175220, ENSG00000108829, ENSG00000138594, ENSG00000084733, ENSG00000082153, ENSG00000125966, ENSG00000100664, ENSG00000156261, ENSG00000100266, ENSG00000142864, ENSG00000128641, ENSG00000175793, ENSG00000175792, ENSG00000128283, ENSG00000139734, ENSG00000115306, ENSG00000132341, ENSG00000136068, ENSG0000…	1539	271	16792	2.29493	2.12039e-05	8.15542e-07	7.99369e-07
GOTERM_BP_DIRECT	GO:1900034~regulation of cellular response to heat	26	1.44044	5.29693e-09	ENSG00000093000, ENSG00000004478, ENSG00000080824, ENSG00000163002, ENSG00000138750, ENSG00000102900, ENSG00000095319, ENSG00000120253, ENSG00000058804, ENSG00000167965, ENSG00000108559, ENSG00000125450, ENSG00000110958, ENSG00000105821, ENSG00000155561, ENSG00000113569, ENSG00000132383, ENSG00000117748, ENSG00000075188, ENSG00000111581, ENSG00000096384, ENSG00000139496, ENSG00000110172, ENSG0000…	1539	75	16792	3.78247	2.32373e-05	8.60652e-07	8.43585e-07
GOTERM_BP_DIRECT	GO:0016032~viral process	60	3.3241	1.13906e-08	ENSG00000093000, ENSG00000099901, ENSG00000213585, ENSG00000110104, ENSG00000158402, ENSG00000163002, ENSG00000138750, ENSG00000151725, ENSG00000135480, ENSG00000013573, ENSG00000058804, ENSG00000125450, ENSG00000080839, ENSG00000132744, ENSG00000067167, ENSG00000155561, ENSG00000113569, ENSG00000197442, ENSG00000075188, ENSG00000132341, ENSG00000082898, ENSG00000065427, ENSG00000111581, ENSG0000…	1539	299	16792	2.18949	4.99691e-05	1.75372e-06	1.71894e-06
GOTERM_BP_DIRECT	GO:0006310~DNA recombination	27	1.49584	1.15928e-08	ENSG00000174371, ENSG00000197299, ENSG00000020922, ENSG00000152422, ENSG00000196419, ENSG00000100823, ENSG00000029993, ENSG00000278023, ENSG00000126215, ENSG00000108384, ENSG00000107672, ENSG00000012048, ENSG00000160957, ENSG00000239306, ENSG00000175792, ENSG00000131470, ENSG00000132383, ENSG00000169592, ENSG00000005156, ENSG00000004700, ENSG00000140451, ENSG00000167136, ENSG00000085999, ENSG0000…	1539	83	16792	3.54936	5.08565e-05	1.75372e-06	1.71894e-06
GOTERM_BP_DIRECT	GO:0008283~cell proliferation	68	3.76731	2.72446e-08	ENSG00000074047, ENSG00000120708, ENSG00000174775, ENSG00000109917, ENSG00000173207, ENSG00000158402, ENSG00000170214, ENSG00000013810, ENSG00000186480, ENSG00000100029, ENSG00000276043, ENSG00000142945, ENSG00000100462, ENSG00000183258, ENSG00000087087, ENSG00000165304, ENSG00000163808, ENSG00000198176, ENSG00000156970, ENSG00000197122, ENSG00000129173, ENSG00000181274, ENSG00000117724, ENSG0000…	1539	366	16792	2.02718	0.000119515	3.98407e-06	3.90506e-06
GOTERM_BP_DIRECT	GO:0000724~double-strand break repair via homologous recombination	24	1.32964	9.43621e-08	ENSG00000197275, ENSG00000139618, ENSG00000160949, ENSG00000197299, ENSG00000146263, ENSG00000196584, ENSG00000132383, ENSG00000117748, ENSG00000111247, ENSG00000020922, ENSG00000005156, ENSG00000004700, ENSG00000116560, ENSG00000085999, ENSG00000188486, ENSG00000051341, ENSG00000168496, ENSG00000125885, ENSG00000083093, ENSG00000126215, ENSG00000108384, ENSG00000178295, ENSG00000012048, ENSG0000…	1539	74	16792	3.5387	0.000413881	1.33538e-05	1.30889e-05
GOTERM_BP_DIRECT	GO:0036297~interstrand cross-link repair	19	1.05263	1.35711e-07	ENSG00000181544, ENSG00000221829, ENSG00000131944, ENSG00000162607, ENSG00000132383, ENSG00000117748, ENSG00000111247, ENSG00000175279, ENSG00000154920, ENSG00000077152, ENSG00000152457, ENSG00000169689, ENSG00000118655, ENSG00000187790, ENSG00000187741, ENSG00000164053, ENSG00000140525, ENSG00000126215, ENSG00000144554	1539	49	16792	4.23079	0.000595188	1.86052e-05	1.82362e-05
GOTERM_BP_DIRECT	GO:0051726~regulation of cell cycle	32	1.77285	1.68264e-07	ENSG00000104885, ENSG00000132436, ENSG00000068489, ENSG00000099860, ENSG00000134057, ENSG00000007968, ENSG00000158402, ENSG00000157456, ENSG00000080823, ENSG00000175305, ENSG00000166851, ENSG00000120539, ENSG00000100029, ENSG00000127564, ENSG00000101057, ENSG00000143476, ENSG00000183814, ENSG00000132326, ENSG00000080839, ENSG00000134508, ENSG00000197122, ENSG00000111206, ENSG00000117724, ENSG0000…	1539	124	16792	2.81574	0.000737903	2.2369e-05	2.19254e-05
GOTERM_BP_DIRECT	GO:0075733~intracellular transport of virus	19	1.05263	2.74256e-07	ENSG00000093000, ENSG00000108559, ENSG00000125450, ENSG00000155561, ENSG00000113569, ENSG00000075188, ENSG00000132341, ENSG00000082898, ENSG00000111581, ENSG00000139496, ENSG00000163002, ENSG00000138750, ENSG00000030066, ENSG00000182481, ENSG00000102900, ENSG00000095319, ENSG00000120253, ENSG00000094914, ENSG00000058804	1539	51	16792	4.06488	0.00120244	3.5387e-05	3.46853e-05
GOTERM_BP_DIRECT	GO:0006297~nucleotide-excision repair, DNA gap filling	13	0.720222	3.17468e-07	ENSG00000163918, ENSG00000133119, ENSG00000132646, ENSG00000077514, ENSG00000049541, ENSG00000132383, ENSG00000117748, ENSG00000106628, ENSG00000111445, ENSG00000005156, ENSG00000062822, ENSG00000177084, ENSG00000105486	1539	24	16792	5.91011	0.00139176	3.97923e-05	3.90032e-05
GOTERM_BP_DIRECT	GO:0007049~cell cycle	45	2.49307	3.69338e-07	ENSG00000184916, ENSG00000073111, ENSG00000171320, ENSG00000112245, ENSG00000075131, ENSG00000007968, ENSG00000168393, ENSG00000173207, ENSG00000159259, ENSG00000178999, ENSG00000117399, ENSG00000119986, ENSG00000198917, ENSG00000166197, ENSG00000100526, ENSG00000276043, ENSG00000184640, ENSG00000087586, ENSG00000127586, ENSG00000012048, ENSG00000123485, ENSG00000165689, ENSG00000183814, ENSG0000…	1539	217	16792	2.26265	0.00161898	4.5008e-05	4.41154e-05
GOTERM_BP_DIRECT	GO:0070126~mitochondrial translational termination	25	1.38504	4.7312e-07	ENSG00000172590, ENSG00000111639, ENSG00000163319, ENSG00000148187, ENSG00000149792, ENSG00000137547, ENSG00000114686, ENSG00000136897, ENSG00000143314, ENSG00000116221, ENSG00000143436, ENSG00000167862, ENSG00000154719, ENSG00000061794, ENSG00000125901, ENSG00000125445, ENSG00000062582, ENSG00000214026, ENSG00000116898, ENSG00000112110, ENSG00000174547, ENSG00000136522, ENSG00000204568, ENSG0000…	1539	86	16792	3.1718	0.00207342	5.60967e-05	5.49842e-05
GOTERM_BP_DIRECT	GO:0007052~mitotic spindle organization	14	0.775623	8.19971e-07	ENSG00000075702, ENSG00000152253, ENSG00000072501, ENSG00000180198, ENSG00000080986, ENSG00000134057, ENSG00000132341, ENSG00000112742, ENSG00000138160, ENSG00000121957, ENSG00000108055, ENSG00000160299, ENSG00000087586, ENSG00000123473	1539	30	16792	5.09179	0.00359075	9.46635e-05	9.27862e-05
GOTERM_BP_DIRECT	GO:0071897~DNA biosynthetic process	13	0.720222	9.52596e-07	ENSG00000183814, ENSG00000176890, ENSG00000132382, ENSG00000117724, ENSG00000005156, ENSG00000051341, ENSG00000164362, ENSG00000146143, ENSG00000167900, ENSG00000148229, ENSG00000104472, ENSG00000014138, ENSG00000105486	1539	26	16792	5.45549	0.00417032	0.000107155	0.00010503
GOTERM_BP_DIRECT	GO:0006284~base-excision repair	15	0.831025	1.00773e-06	ENSG00000160957, ENSG00000076248, ENSG00000129484, ENSG00000065057, ENSG00000137309, ENSG00000132383, ENSG00000117748, ENSG00000154328, ENSG00000138346, ENSG00000100823, ENSG00000051341, ENSG00000168496, ENSG00000189403, ENSG00000109674, ENSG00000105486	1539	35	16792	4.67613	0.00441115	0.000108087	0.000105943
GOTERM_BP_DIRECT	GO:0006302~double-strand break repair	21	1.16343	1.01016e-06	ENSG00000160957, ENSG00000111802, ENSG00000095002, ENSG00000139618, ENSG00000146670, ENSG00000042088, ENSG00000171320, ENSG00000020922, ENSG00000005156, ENSG00000154920, ENSG00000152422, ENSG00000087206, ENSG00000188486, ENSG00000051341, ENSG00000136492, ENSG00000168496, ENSG00000071539, ENSG00000183765, ENSG00000012048, ENSG00000121211, ENSG00000105486	1539	66	16792	3.47168	0.00442175	0.000108087	0.000105943
GOTERM_BP_DIRECT	GO:0070125~mitochondrial translational elongation	24	1.32964	1.47541e-06	ENSG00000214026, ENSG00000172590, ENSG00000111639, ENSG00000163319, ENSG00000149792, ENSG00000137547, ENSG00000116898, ENSG00000112110, ENSG00000114686, ENSG00000136897, ENSG00000174547, ENSG00000136522, ENSG00000143314, ENSG00000204568, ENSG00000116221, ENSG00000143436, ENSG00000167862, ENSG00000154719, ENSG00000061794, ENSG00000125901, ENSG00000262814, ENSG00000125445, ENSG00000179271, ENSG0000…	1539	85	16792	3.08075	0.00645173	0.000150594	0.000147607
GOTERM_BP_DIRECT	GO:0042769~DNA damage response, detection of DNA damage	15	0.831025	1.5104e-06	ENSG00000163918, ENSG00000133119, ENSG00000070950, ENSG00000132646, ENSG00000077514, ENSG00000049541, ENSG00000162607, ENSG00000132383, ENSG00000117748, ENSG00000106628, ENSG00000111445, ENSG00000062822, ENSG00000061794, ENSG00000125901, ENSG00000143476	1539	36	16792	4.54624	0.00660422	0.000150594	0.000147607
GOTERM_BP_DIRECT	GO:0000723~telomere maintenance	15	0.831025	1.5104e-06	ENSG00000132646, ENSG00000110958, ENSG00000077514, ENSG00000132383, ENSG00000117748, ENSG00000106628, ENSG00000138346, ENSG00000062822, ENSG00000140451, ENSG00000196419, ENSG00000118655, ENSG00000100823, ENSG00000102977, ENSG00000164362, ENSG00000258366	1539	36	16792	4.54624	0.00660422	0.000150594	0.000147607
GOTERM_BP_DIRECT	GO:0008380~RNA splicing	35	1.93906	6.02384e-06	ENSG00000092199, ENSG00000174231, ENSG00000167281, ENSG00000109917, ENSG00000115875, ENSG00000111196, ENSG00000136875, ENSG00000060688, ENSG00000139343, ENSG00000116560, ENSG00000167088, ENSG00000108561, ENSG00000183431, ENSG00000051596, ENSG00000161981, ENSG00000161547, ENSG00000164610, ENSG00000275895, ENSG00000130520, ENSG00000131876, ENSG00000104852, ENSG00000135316, ENSG00000122085, ENSG0000…	1539	166	16792	2.30051	0.0260805	0.000574699	0.000563302
GOTERM_BP_DIRECT	GO:0000077~DNA damage checkpoint	13	0.720222	6.02602e-06	ENSG00000104885, ENSG00000171792, ENSG00000113456, ENSG00000172613, ENSG00000116663, ENSG00000188486, ENSG00000164053, ENSG00000136492, ENSG00000101412, ENSG00000092853, ENSG00000149554, ENSG00000091436, ENSG00000183765	1539	30	16792	4.72809	0.0260899	0.000574699	0.000563302
GOTERM_BP_DIRECT	GO:0006974~cellular response to DNA damage stimulus	40	2.21607	1.19305e-05	ENSG00000101096, ENSG00000221829, ENSG00000197299, ENSG00000131747, ENSG00000075131, ENSG00000020922, ENSG00000113456, ENSG00000134215, ENSG00000133302, ENSG00000172613, ENSG00000077152, ENSG00000092470, ENSG00000163781, ENSG00000138376, ENSG00000118515, ENSG00000120539, ENSG00000188486, ENSG00000126215, ENSG00000125885, ENSG00000149554, ENSG00000013573, ENSG00000012048, ENSG00000143476, ENSG0000…	1539	208	16792	2.09827	0.0509934	0.00109673	0.00107498
GOTERM_BP_DIRECT	GO:0031297~replication fork processing	12	0.66482	1.19998e-05	ENSG00000169689, ENSG00000132646, ENSG00000187790, ENSG00000160949, ENSG00000197299, ENSG00000146263, ENSG00000164306, ENSG00000183684, ENSG00000175279, ENSG00000013573, ENSG00000258366, ENSG00000154920	1539	27	16792	4.84932	0.0512818	0.00109673	0.00107498
GOTERM_BP_DIRECT	GO:0000083~regulation of transcription involved in G1/S transition of mitotic cell cycle	11	0.609418	1.51309e-05	ENSG00000132646, ENSG00000228716, ENSG00000101868, ENSG00000171848, ENSG00000112029, ENSG00000176890, ENSG00000085840, ENSG00000093009, ENSG00000170312, ENSG00000167513, ENSG00000094804	1539	23	16792	5.2183	0.0642247	0.00135468	0.00132782
GOTERM_BP_DIRECT	GO:0007076~mitotic chromosome condensation	9	0.498615	1.73844e-05	ENSG00000136824, ENSG00000105127, ENSG00000109805, ENSG00000137804, ENSG00000146670, ENSG00000010292, ENSG00000113810, ENSG00000121152, ENSG00000151503	1539	15	16792	6.54659	0.0734304	0.00152531	0.00149506
GOTERM_BP_DIRECT	GO:0006695~cholesterol biosynthetic process	14	0.775623	1.84437e-05	ENSG00000052802, ENSG00000110921, ENSG00000147383, ENSG00000112972, ENSG00000104549, ENSG00000131473, ENSG00000198848, ENSG00000001630, ENSG00000186480, ENSG00000160285, ENSG00000143815, ENSG00000167508, ENSG00000147155, ENSG00000160752	1539	38	16792	4.01984	0.0777263	0.00158652	0.00155506
GOTERM_BP_DIRECT	GO:0007088~regulation of mitotic nuclear division	11	0.609418	2.38129e-05	ENSG00000105971, ENSG00000117650, ENSG00000138182, ENSG00000180198, ENSG00000112029, ENSG00000156509, ENSG00000148773, ENSG00000136122, ENSG00000100462, ENSG00000127564, ENSG00000158402	1539	24	16792	5.00087	0.0991967	0.00200898	0.00196914
GOTERM_BP_DIRECT	GO:0051382~kinetochore assembly	8	0.443213	2.79383e-05	ENSG00000169689, ENSG00000115163, ENSG00000153044, ENSG00000145241, ENSG00000138778, ENSG00000117724, ENSG00000175279, ENSG00000203760	1539	12	16792	7.27399	0.115353	0.00231255	0.00226669
GOTERM_BP_DIRECT	GO:0030855~epithelial cell differentiation	19	1.05263	4.22459e-05	ENSG00000149591, ENSG00000132646, ENSG00000213585, ENSG00000114638, ENSG00000096746, ENSG00000116833, ENSG00000170477, ENSG00000196975, ENSG00000170312, ENSG00000158710, ENSG00000117148, ENSG00000198848, ENSG00000151632, ENSG00000168028, ENSG00000187498, ENSG00000135373, ENSG00000187134, ENSG00000127831, ENSG00000163435	1539	70	16792	2.96155	0.169175	0.00343209	0.00336402
GOTERM_BP_DIRECT	GO:0019985~translesion synthesis	13	0.720222	5.18555e-05	ENSG00000163918, ENSG00000133119, ENSG00000132646, ENSG00000077514, ENSG00000049541, ENSG00000132383, ENSG00000117748, ENSG00000106628, ENSG00000111445, ENSG00000062822, ENSG00000166803, ENSG00000164306, ENSG00000143476	1539	36	16792	3.94008	0.203474	0.00413618	0.00405416
GOTERM_BP_DIRECT	GO:0019083~viral transcription	25	1.38504	6.36196e-05	ENSG00000093000, ENSG00000265681, ENSG00000171863, ENSG00000163002, ENSG00000138750, ENSG00000102900, ENSG00000095319, ENSG00000140988, ENSG00000120253, ENSG00000188846, ENSG00000058804, ENSG00000108559, ENSG00000125450, ENSG00000155561, ENSG00000113569, ENSG00000075188, ENSG00000111581, ENSG00000168028, ENSG00000139496, ENSG00000030066, ENSG00000166441, ENSG00000147403, ENSG00000122026, ENSG0000…	1539	112	16792	2.43549	0.243542	0.00498391	0.00488508
GOTERM_BP_DIRECT	GO:0007080~mitotic metaphase plate congression	13	0.720222	7.03917e-05	ENSG00000040275, ENSG00000118193, ENSG00000146670, ENSG00000237649, ENSG00000138778, ENSG00000134222, ENSG00000134057, ENSG00000121621, ENSG00000134690, ENSG00000179041, ENSG00000142945, ENSG00000138180, ENSG00000079616	1539	37	16792	3.83359	0.265687	0.00541769	0.00531025
GOTERM_BP_DIRECT	GO:0034501~protein localization to kinetochore	7	0.387812	8.87906e-05	ENSG00000156970, ENSG00000040275, ENSG00000112742, ENSG00000137812, ENSG00000172167, ENSG00000170312, ENSG00000178999	1539	10	16792	7.63769	0.322633	0.00671594	0.00658275
GOTERM_BP_DIRECT	GO:0000387~spliceosomal snRNP assembly	11	0.609418	0.000113266	ENSG00000132600, ENSG00000130520, ENSG00000139343, ENSG00000125835, ENSG00000167088, ENSG00000179409, ENSG00000175467, ENSG00000100462, ENSG00000182004, ENSG00000124562, ENSG00000116455	1539	28	16792	4.28646	0.391601	0.0083998	0.00823322
GOTERM_BP_DIRECT	GO:1900264~positive regulation of DNA-directed DNA polymerase activity	6	0.33241	0.000114882	ENSG00000163918, ENSG00000133119, ENSG00000049541, ENSG00000136982, ENSG00000111445, ENSG00000127586	1539	7	16792	9.35227	0.395901	0.0083998	0.00823322
GOTERM_BP_DIRECT	GO:0051298~centrosome duplication	9	0.498615	0.000146111	ENSG00000101639, ENSG00000072864, ENSG00000103995, ENSG00000139618, ENSG00000175216, ENSG00000126216, ENSG00000123374, ENSG00000123473, ENSG00000156876	1539	19	16792	5.16836	0.473253	0.010508	0.0102996
GOTERM_BP_DIRECT	GO:0000281~mitotic cytokinesis	11	0.609418	0.000158772	ENSG00000137807, ENSG00000115163, ENSG00000166851, ENSG00000136108, ENSG00000011426, ENSG00000137804, ENSG00000115306, ENSG00000138180, ENSG00000112984, ENSG00000161800, ENSG00000090889	1539	29	16792	4.13865	0.501717	0.0110561	0.0108368
GOTERM_BP_DIRECT	GO:0043928~exonucleolytic nuclear-transcribed mRNA catabolic process involved in deadenylation-dependent decay	11	0.609418	0.000158772	ENSG00000123737, ENSG00000130520, ENSG00000120699, ENSG00000077348, ENSG00000130713, ENSG00000170860, ENSG00000110063, ENSG00000204392, ENSG00000166889, ENSG00000106355, ENSG00000130332	1539	29	16792	4.13865	0.501717	0.0110561	0.0108368
GOTERM_BP_DIRECT	GO:1904874~positive regulation of telomerase RNA localization to Cajal body	8	0.443213	0.000177251	ENSG00000115484, ENSG00000145414, ENSG00000145912, ENSG00000120438, ENSG00000175792, ENSG00000150753, ENSG00000156261, ENSG00000146731	1539	15	16792	5.81919	0.540524	0.01215	0.011909
GOTERM_BP_DIRECT	GO:0006913~nucleocytoplasmic transport	10	0.554017	0.00023305	ENSG00000143401, ENSG00000139496, ENSG00000155561, ENSG00000132507, ENSG00000113569, ENSG00000181163, ENSG00000132382, ENSG00000132341, ENSG00000094914, ENSG00000119335	1539	25	16792	4.36439	0.640309	0.0157291	0.0154172
GOTERM_BP_DIRECT	GO:0032543~mitochondrial translation	12	0.66482	0.000255256	ENSG00000214026, ENSG00000204568, ENSG00000111639, ENSG00000122085, ENSG00000122140, ENSG00000130348, ENSG00000112855, ENSG00000163319, ENSG00000062582, ENSG00000125445, ENSG00000116898, ENSG00000136522	1539	36	16792	3.63699	0.673705	0.0167136	0.0163821
GOTERM_BP_DIRECT	GO:0090307~mitotic spindle assembly	12	0.66482	0.000255256	ENSG00000204899, ENSG00000023445, ENSG00000196924, ENSG00000117650, ENSG00000138160, ENSG00000088325, ENSG00000237649, ENSG00000126216, ENSG00000089685, ENSG00000183765, ENSG00000101057, ENSG00000101197	1539	36	16792	3.63699	0.673705	0.0167136	0.0163821
GOTERM_BP_DIRECT	GO:0000076~DNA replication checkpoint	6	0.33241	0.000283147	ENSG00000075131, ENSG00000093009, ENSG00000172613, ENSG00000138346, ENSG00000167513, ENSG00000094804	1539	8	16792	8.18324	0.711293	0.0182672	0.0179049
GOTERM_BP_DIRECT	GO:0007099~centriole replication	8	0.443213	0.000290245	ENSG00000075702, ENSG00000103995, ENSG00000112877, ENSG00000151849, ENSG00000123374, ENSG00000142731, ENSG00000156876, ENSG00000174799	1539	16	16792	5.45549	0.720146	0.0184537	0.0180877
GOTERM_BP_DIRECT	GO:0007018~microtubule-based movement	19	1.05263	0.000315124	ENSG00000163808, ENSG00000137807, ENSG00000140859, ENSG00000118193, ENSG00000237649, ENSG00000138778, ENSG00000112984, ENSG00000084731, ENSG00000186185, ENSG00000088727, ENSG00000121621, ENSG00000138182, ENSG00000138160, ENSG00000142945, ENSG00000161800, ENSG00000039139, ENSG00000079616, ENSG00000090889, ENSG00000186638	1539	81	16792	2.55937	0.749091	0.0197493	0.0193576
GOTERM_BP_DIRECT	GO:0006259~DNA metabolic process	10	0.554017	0.000327647	ENSG00000163781, ENSG00000187790, ENSG00000182481, ENSG00000132341, ENSG00000148773, ENSG00000167900, ENSG00000171873, ENSG00000239672, ENSG00000141753, ENSG00000105486	1539	26	16792	4.19653	0.762508	0.0199755	0.0195793
GOTERM_BP_DIRECT	GO:0051310~metaphase plate congression	7	0.387812	0.000332393	ENSG00000101447, ENSG00000031691, ENSG00000080986, ENSG00000138778, ENSG00000142945, ENSG00000117724, ENSG00000079616	1539	12	16792	6.36474	0.767404	0.0199755	0.0195793
GOTERM_BP_DIRECT	GO:0001833~inner cell mass cell proliferation	7	0.387812	0.000332393	ENSG00000139618, ENSG00000083093, ENSG00000146918, ENSG00000109917, ENSG00000149554, ENSG00000101003, ENSG00000147536	1539	12	16792	6.36474	0.767404	0.0199755	0.0195793
GOTERM_BP_DIRECT	GO:0010212~response to ionizing radiation	14	0.775623	0.000344332	ENSG00000196584, ENSG00000152457, ENSG00000167325, ENSG00000163781, ENSG00000087206, ENSG00000168411, ENSG00000085999, ENSG00000100206, ENSG00000088305, ENSG00000188486, ENSG00000126215, ENSG00000140534, ENSG00000108384, ENSG00000012048	1539	49	16792	3.11742	0.779276	0.0204133	0.0200085
GOTERM_BP_DIRECT	GO:0001824~blastocyst development	8	0.443213	0.000454535	ENSG00000106799, ENSG00000117650, ENSG00000165916, ENSG00000135100, ENSG00000132780, ENSG00000162909, ENSG00000105672, ENSG00000163435	1539	17	16792	5.13458	0.863918	0.0265873	0.02606
GOTERM_BP_DIRECT	GO:1904851~positive regulation of establishment of protein localization to telomere	6	0.33241	0.00058894	ENSG00000115484, ENSG00000120438, ENSG00000150753, ENSG00000156261, ENSG00000146731, ENSG00000141499	1539	9	16792	7.27399	0.924562	0.0339958	0.0333216
GOTERM_BP_DIRECT	GO:0031145~anaphase-promoting complex-dependent catabolic process	18	0.99723	0.000678379	ENSG00000175063, ENSG00000108106, ENSG00000165916, ENSG00000156970, ENSG00000154473, ENSG00000142507, ENSG00000205220, ENSG00000110200, ENSG00000134057, ENSG00000153107, ENSG00000170312, ENSG00000178999, ENSG00000117399, ENSG00000100519, ENSG00000166851, ENSG00000087586, ENSG00000164109, ENSG00000164611	1539	79	16792	2.48605	0.949057	0.0382126	0.0374548
GOTERM_BP_DIRECT	GO:0051439~regulation of ubiquitin-protein ligase activity involved in mitotic cell cycle	9	0.498615	0.000679413	ENSG00000117399, ENSG00000175063, ENSG00000166851, ENSG00000112029, ENSG00000110200, ENSG00000134057, ENSG00000153107, ENSG00000170312, ENSG00000123374	1539	23	16792	4.26951	0.949288	0.0382126	0.0374548
GOTERM_BP_DIRECT	GO:0097421~liver regeneration	10	0.554017	0.000816237	ENSG00000132646, ENSG00000146648, ENSG00000100292, ENSG00000176890, ENSG00000010704, ENSG00000087586, ENSG00000100462, ENSG00000172216, ENSG00000111087, ENSG00000100906	1539	29	16792	3.76241	0.972188	0.045327	0.0444281
[truncated: 279 more rows]
