# Supplementary material for: TAZ2 truncation confers overactivation of p300 and cellular vulnerability to HDAC inhibition
Source: Nat Commun. 2023 Sep 2;14:5362. doi: 10.1038/s41467-023-41245-2 (PMC10475075; doi:10.1038/s41467-023-41245-2)
Supplement: Supplementary file 13 — Source Data [file 41467_2023_41245_MOESM13_ESM.xlsx]

## Sheet: Fig1b
Figure 1b
p300				CBP
AA_position	RKO_Z-score	DLD1_Z-score		AA_position	RKO_Z-score	DLD1_Z-score
0	1.18	0.706702		0	0.46	0.188407
0	0.92	0.930083		0	-0.46	0.377837
0	0.58	0.87343		0	-0.61	-0.172325
0	0.34	-0.112925		0	0.32	0.480524
0	0.26	0.487164		0	0.5	0.782827
0	0.45	0.382476		0	0.45	0.500966
0	0.64	0.607082		0	0.85	0.695436
0	0.56	0.725576		0	-0.99	-0.0530006
0	0.78	0.600665		0	-0.33	0.459868
0	0.56	0.43945		0	0.35	0.659541
0	0.84	0.649646		0	-2.1	0.317198
0	0.56	0.253178		0	-1.96	0.299527
0	0.51	0.603676		0	-0.11	0.776563
0	0.42	0.317572		0	0.86	0.678974
0	0.43	-0.235161		0	-2.02	0.317299
0	0.34	0.373795		0	-2.02	-0.118292
0	0.31	0.293444		0	-1.56	0.125038
0	0.65	0.506024		0	-1.86	0.445498
0	0.66	0.216496		0	-0.88	0.417335
0	0.58	0.48037		0	-0.34	0.49374
0	0.48	-0.175034		0	0.05	0.888927
0	0.66	0.515125		0	-0.14	0.328601
0	0.66	0.518742		0	-0.53	0.463729
0	1.06	0.769351		0	-0.36	0.566577
0	0.97	0.847755		0	-0.03	0.0991013
0	0.41	0.174929		0	0.02	-0.326811
0	0.65	0.362441		0	0.15	-0.280414
0	0.53	0.0143258		0	0.58	0.605033
0	0.58	0.26568		0	0.93	0.915981
0	1.06	0.738012		0	0.46	0.641076
0	0.52	0.204584		0	0.5	0.602227
0	0.48	0.409714		0	0.72	0.613666
0	0.49	-0.251156		0	0.52	0.455969
0	0.71	0.735298		0	1.01	0.646327
0	0.89	0.450574		0	0.57	0.740777
0	0.27	-0.0339393		0	-2.16	0.0271878
0	0.16	0.416586		0	0.43	0.554526
0	-0.16	0.141527		0	0.14	0.361614
0	-0.38	0.233777		0	0.24	0.425764
0	0.24	0.0509889		0	0.34	0.461771
0	0.18	-0.49923		0	-1.13	0.252238
4	0.6	0.38692		0	-1.74	0.163918
5	0.58	0.31955		0	-0.71	0.424802
7	0.9	0.264581		0	-0.05	0.962559
7	0.48	0.197153		0	0.58	0.567465
8	0.46	0.295303		0	0.14	0.396847
10	0.42	0.253149		0	0.25	0.273088
12	0.43	-0.101301		0	0.05	0.437744
13	-0.09	0.300349		0	-0.03	0.304442
14	0.74	0.343321		0	0.88	0.907461
15	0.83	-0.0235259		0	-2.76	0.154027
18	-0.58	-0.278801		0	0.7	1.18322
20	0.51	0.525044		0	-1.14	-0.119195
23	0.4	-0.0705861		0	-0.99	-0.0470591
23	0.55	0.0452269		0	-1.17	0.40434
24	0.62	0.158642		0	-0.7	-0.00711587
24	0.71	0.386483		0	-2.05	0.459061
28	0.53	0.00885461		0	-1.63	0.120027
28	0.38	0.0125784		5	-0.87	0.445925
30	0.33	0.0913762		6	-1.04	0.607942
44	0.32	-0.144565		14	-0.82	0.672024
51	0.46	0.219145		17	-1.49	0.352483
51	0.73	0.277317		19	-1.09	0.573096
55	0.62	-0.0963828		22	-0.57	0.499851
56	0.73	0.321617		22	-1.13	0.167237
57	0.47	0.200748		27	-1.51	-0.0138703
66	0.27	0.516537		28	0.23	0.769588
68	0.58	-0.0133479		45	-0.86	0.475505
85	0.19	0.228181		46	-1.34	0.514017
91	0.45	0.138838		47	-0.95	0.355621
91	0.55	0.493748		49	-0.55	0.378487
93	0.62	0.0474391		53	-0.73	0.585922
93	0.7	0.301357		59	-1.28	0.516424
93	0.36	-0.0482749		61	-0.74	0.388424
95	0.4	0.012045		66	0	0.818728
98	0.26	0.202378		69	1.16	0.672037
100	0.51	0.279788		73	-1.6	0.212577
102	0.49	0.198122		74	-1.43	0.210747
106	1.13	0.490558		76	-0.76	0.209587
107	0.75	0.24531		82	-1.19	0.393242
109	0.5	0.0981969		84	-0.15	0.609902
109	0.73	0.428374		84	-0.36	0.490329
111	0.54	0.176082		84	-0.13	0.449817
113	0.1	-0.510707		92	-0.54	0.514176
113	0.42	0.0340855		94	-1.22	0.483717
119	0.44	0.378033		94	-1.32	0.582104
125	0.93	0.490277		95	-0.53	0.259858
125	0.96	0.759819		95	-1.76	0.288069
126	0.3	-0.241684		95	-0.1	0.392605
127	0.7	0.222649		97	-0.03	0.695161
134	0.41	0.0850788		97	0.71	0.88454
134	0.46	0.254343		98	-0.41	0.452087
134	-0.02	-0.428456		99	-0.01	0.62067
135	0.26	0.201786		100	1	1.04466
136	0.47	0.363233		102	-0.94	0.510539
136	0.58	0.439605		102	-0.35	0.77688
143	0.63	0.480753		102	0.89	0.757133
143	0.69	0.153748		107	0.8	0.566426
143	0.24	-0.0697245		110	0	0.256707
147	0.74	0.147464		114	-0.51	0.422824
149	0.49	-0.0106087		115	-0.66	0.449263
157	0.81	0.670834		116	-0.9	0.471098
161	1.08	0.776863		116	-1.01	0.484649
161	0.46	0.432343		118	-0.91	0.4875
161	0.51	0.0107108		122	-0.66	0.483305
163	-0.03	-0.0328288		122	-0.13	0.252873
165	0.32	0.483303		123	-1.08	0.158071
165	-0.01	0.373949		123	1.04	0.848921
169	0.26	0.26213		125	-1.15	-0.11985
169	0.37	0.304266		131	-1.24	0.406687
173	0.42	-0.0637982		131	-0.26	0.750752
176	0.4	0.100649		131	-0.9	0.116115
178	0.49	0.179693		132	0.78	0.358184
182	0.73	0.188872		133	-0.43	0.752595
182	0.79	0.237989		134	-1.07	0.310834
188	0.33	0.00687003		139	-0.98	0.391297
191	0.62	0.0788741		139	-0.99	0.484885
194	0.14	0.148409		143	-0.52	0.451456
196	-0.01	0.0972007		144	-0.25	0.516298
198	0.65	0.403291		145	-0.23	0.655597
198	0.47	0.14444		145	-0.4	0.264591
200	0.73	0.502007		145	-1.94	-0.137732
208	0.61	0.56963		146	-0.78	0.492888
208	0.6	0.161652		148	-0.57	0.650246
210	0.38	0.129215		149	-0.78	0.766663
210	0.46	-0.0334944		149	-0.65	0.67325
210	0.43	0.202899		157	-0.06	0.862042
210	0.64	0.643338		157	-0.64	0.939015
222	0.14	-0.115355		157	-0.89	0.794467
223	0.33	0.124848		159	-0.45	0.728435
223	0.74	0.354639		166	0.13	0.585859
228	0.31	-0.0807269		168	-0.8	0.23234
228	0.11	-0.247224		169	-0.54	0.810955
228	0.52	0.270766		173	-1.58	0.00530945
229	0.41	0.246263		183	-1.38	0.0468155
229	0.65	0.0978347		184	-1.35	0.400409
229	0.63	0.221345		185	-0.91	0.67193
232	0.37	0.377189		185	-0.69	0.21541
235	0.45	0.262223		186	-0.78	0.469683
239	0.47	-0.0625105		188	-0.66	-0.0370915
239	0.38	0.199133		189	-1.18	0.455394
240	0.4	0.127461		195	-1.01	0.616773
240	0.23	-0.164872		198	-0.73	0.464778
241	0.86	0.698205		201	-1.25	0.59461
241	0.64	0.176775		201	-0.47	0.575205
250	0.76	0.288753		203	-0.64	0.440262
251	0.27	0.159524		208	-0.98	0.579851
251	0.33	-0.00442235		211	-0.84	0.357795
251	0.25	0.383723		211	-1.48	0.536081
253	0.84	-0.0381886		212	-0.51	0.0462709
257	0.4	0.27622		214	-0.28	0.50866
259	0.42	0.333562		216	-0.73	0.126974
263	0.86	0.25713		217	-0.78	-0.139445
268	0.31	-0.0912006		218	-1.37	-0.117097
268	1	0.44776		218	-0.67	0.2125
270	0.89	0.0209055		220	-1.87	-1.67181
287	0.33	0.265409		227	-0.53	0.640756
290	0.94	0.361732		227	-0.97	0.769051
293	0.4	0.102555		229	-0.73	0.61412
294	0.64	0.113624		230	-0.79	0.0888513
295	0.42	0.189261		231	-1.39	0.388823
296	0.15	0.260567		235	-0.62	0.580006
300	0.04	0.130221		237	-1.46	0.183425
301	0.35	-0.00677408		243	-0.78	0.567396
301	0.18	0.165938		243	-0.63	0.317579
307	0.83	0.696722		243	-0.69	0.375287
308	0.17	0.206971		248	-0.86	0.927697
309	0.22	0.24354		248	-1.03	0.564936
311	0.22	-0.150286		248	-1.67	0.442987
314	0.44	-0.00240286		249	-1.42	0.400347
315	0.43	0.296421		252	-1.24	0.714122
319	0.3	0.180311		252	-0.63	0.886571
320	0.55	0.0259877		258	-1.35	0.351657
321	-0.13	-0.354356		259	-0.48	0.369745
321	0.41	-0.0129465		259	-0.48	0.613444
321	0.15	-0.334108		260	-1.26	-0.0528537
321	0.17	0.16658		262	-0.51	0.518888
333	0.52	-0.0194518		264	-1.49	-0.498542
339	0.59	0.164693		268	0.75	0.860338
345	0.61	0.0512228		269	-0.32	0.366686
352	0.43	0.225553		274	-0.09	0.95362
352	0.94	0.890837		276	-0.4	0.594783
354	0.12	0.0181426		280	-0.25	0.990862
354	0.48	0.111226		280	-0.6	0.611317
356	0.46	-0.107034		281	0.39	0.632387
357	0.44	-0.0758239		282	-0.47	0.748582
358	0.62	0.345361		283	-1.23	0.646
360	0.47	-0.0957516		286	-0.25	0.564052
366	0.5	0.365046		286	0.33	0.267784
368	0.34	0.224861		288	-0.36	0.781288
368	0.51	0.136612		289	0.38	0.614267
368	0.52	0.555917		291	-0.87	0.0407479
376	1.2	0.477599		295	-0.01	0.526871
378	0.78	0.0445948		296	-0.44	0.59273
382	0.82	0.473315		296	-0.68	0.630776
383	0.67	0.378055		299	0.33	0.729622
387	0.9	0.0525914		309	-0.76	0.628672
400	0.52	0.202308		309	-0.75	0.406473
418	0.52	0.327521		310	-0.5	0.182115
434	0.31	0.19341		311	-0.97	0.404735
435	0.48	-0.0572255		312	-0.11	0.236546
435	0.68	0.390367		321	0.18	0.260714
440	0.22	-0.120492		323	-0.06	0.614241
441	0.48	0.459565		324	0.08	0.665337
441	0.62	0.327116		330	-0.98	0.782551
442	0.13	-0.116311		330	-0.2	0.869211
443	0.48	0.108201		337	-0.35	0.664139
443	0.5	0.184892		337	-0.85	0.430727
451	0.73	0.0938741		340	0.6	0.956783
451	0.56	0.329386		356	-0.33	0.467443
451	0.16	-0.00705352		376	-1	0.461558
452	0.55	0.0830666		376	-1.08	0.356552
453	0.47	0.0586973		380	-1.47	-0.210477
461	0.71	0.122602		397	-1.32	0.206568
462	0.75	-0.131268		398	-0.13	0.870528
464	0.32	0.256446		399	-1.47	-0.0332669
468	0.74	0.480913		403	-1.29	0.4441
469	0.51	0.253747		404	-1.24	-0.317495
474	0.27	0.301019		408	-1.4	0.587582
475	0.57	0.144459		408	-0.89	0.352316
481	0.48	-0.415124		416	0.22	0.905349
483	0.53	0.28194		437	-1.04	0.505409
484	0.37	0.220955		442	-0.49	0.663107
485	0.41	-0.0211956		444	-0.33	0.186175
485	0.42	0.354766		444	0.02	0.435889
491	0.63	0.63801		444	-0.41	0.096804
494	0.69	0.510669		445	-0.37	0.490028
494	0.54	0.39243		446	-0.63	0.258942
496	0.09	0.0724727		449	-0.3	0.294771
499	-0.43	-0.549813		455	0.24	0.684645
500	0.74	0.386812		458	0.03	0.685351
501	0.72	0.651793		460	-0.63	0.257591
501	0.42	0.865633		460	-0.48	0.551019
501	0.68	0.085581		468	-0.35	0.318875
505	0.91	0.413678		473	-0.39	0.717633
506	1	0.655482		473	-0.65	0.426287
512	0.7	0.0924902		475	-0.45	0.245259
512	0.81	0.893076		476	-0.17	0.441873
515	0.66	0.516661		478	-0.58	0.485026
516	0.87	0.595544		478	-0.26	0.39865
525	-0.24	-0.201927		479	-0.05	0.508352
549	-1.17	-0.298892		481	-0.31	0.728969
551	0.68	0.280978		485	-0.57	0.416147
551	0.06	-0.0133625		486	-1.04	0.578251
551	-0.67	-0.183842		491	-0.64	0.190352
552	0.39	0.0742177		491	-0.98	0.301218
553	0.47	0.0400792		492	-0.73	0.510793
553	0.6	0.428651		495	-0.94	0.110889
555	0.53	0.566196		496	-0.19	0.167078
557	0.13	-0.120634		497	-0.06	0.708853
562	0.67	0.239296		497	0.01	0.357797
563	0.33	0.174217		501	0.14	0.560962
565	0.63	0.244692		502	-0.58	-0.21886
575	0.11	-0.100883		503	-0.86	0.171315
587	0.27	0.31137		505	1.02	1.12181
589	0.39	-0.0396345		507	-0.99	0.327524
591	0.62	-0.106327		509	-0.41	0.307545
593	-0.13	0.0117696		512	-0.14	0.490858
593	0.45	0.37636		515	0.08	0.293559
601	0.71	0.524572		515	-0.46	0.304434
603	0.61	-0.182506		516	-0.29	0.774869
608	0.92	0.541616		516	-0.31	0.116307
610	0.74	0.149512		522	-0.37	0.47461
614	0.57	0.753926		522	-0.25	0.441111
614	0.76	0.0118458		523	-0.33	0.325857
615	0.35	0.193316		523	-0.54	0.570142
651	0.59	0.211004		523	-0.62	0.312635
659	0.46	-0.118794		528	0.51	0.832496
660	0.68	0.491732		531	-1.26	-0.0413246
662	0.75	0.00994011		532	-0.57	0.305937
666	0.84	0.403539		532	-0.32	0.5265
669	0.59	0.274484		542	-0.79	0.253127
669	0.23	0.357474		543	-0.84	0.879424
669	0.64	0.187802		543	-1.27	0.746868
671	0.84	0.482044		543	-0.76	0.627409
673	0.64	0.314667		552	-1.25	0.262881
673	0.45	0.00611261		553	-1.61	0.0811212
678	0.46	0.285723		553	-1.34	-0.141676
680	0.46	0.277143		553	-1.59	0.149902
687	0.39	0.178241		554	-0.9	0.369599
687	0.15	0.226983		555	-1.08	0.55389
689	0.42	0.430464		555	-0.64	0.110292
691	1.13	0.569248		558	-1.65	0.171455
693	0.32	0.163018		560	-0.98	0.424665
695	1.17	0.814773		560	-0.83	0.138539
699	0.39	0.154103		562	-0.63	0.078552
701	0.44	0.413912		566	-0.39	0.470502
704	0.48	0.732018		567	-0.62	0.431674
708	0.6	0.435674		569	-0.52	0.372578
708	1.22	0.798555		574	-0.2	0.573646
713	0.38	0.581246		574	-0.19	0.232319
717	0.57	0.385448		578	-0.54	-0.0260759
718	0.77	0.477032		582	-0.32	0.142872
722	0.78	0.626039		584	-0.31	0.350958
722	0.51	0.845609		586	-1.4	0.582339
723	0.17	0.121808		587	-0.69	0.42964
724	0.71	0.251183		589	-0.29	0.295694
724	0.54	0.182889		596	-0.55	0.536943
724	0.53	0.244431		598	-0.88	-0.0662882
725	0.42	-0.0610209		600	-0.56	-0.178248
727	0.52	-0.0317152		603	-0.59	0.321783
728	0.66	0.642736		610	-0.96	0.418993
728	0.68	0.317744		612	-0.85	0.54042
731	0.27	-0.196065		614	-0.61	0.443819
731	0.64	0.055151		614	-1.34	0.020661
731	0.36	0.120043		616	-0.61	0.313948
732	-0.38	-0.00503227		618	-0.67	0.58245
734	0.38	-0.0184625		619	-1.23	0.202076
736	0.61	0.317216		620	-0.73	0.404283
740	0.47	0.15094		624	-0.95	0.373731
742	0.57	0.385244		627	-0.77	0.285645
745	0.29	-0.0674882		632	-1.15	0.29783
748	0.66	0.213514		635	-0.71	0.52863
753	0.98	0.408039		635	-0.71	0.675921
758	0.36	0.00245991		636	-0.43	0.789155
759	0.4	0.268148		644	-1.05	0.176748
759	0.5	0.0368871		645	-0.4	0.613769
760	0.45	0.190099		645	-2.09	0.426432
761	0.62	0.582881		646	-1.98	0.415197
763	0.25	0.340545		674	-0.55	0.270245
765	0.47	0.199533		677	-1.18	0.273363
771	0.42	0.364132		677	-0.53	0.198054
771	0.43	0.582932		677	-0.22	0.689268
771	0.21	0.411018		683	-0.43	0.261342
780	0.31	-0.0912921		685	-1.3	0.450048
781	0.74	0.0984096		686	-0.91	0.332921
781	0.4	0.186648		686	-1.56	0.395269
784	0.19	-0.205801		686	-0.63	0.553872
784	1.04	0.136868		688	0.59	0.998421
786	0.19	0.0290191		688	0.75	0.498032
790	0.17	0.222557		688	0.49	0.44707
800	0.74	0.420583		692	-0.85	0.351498
801	-0.1	0.101832		693	-0.42	0.533642
802	0.22	0.0783224		693	-0.59	-0.228973
802	0.28	-0.3302		693	-0.84	0.450461
808	0.26	0.00787282		695	-0.66	0.324421
808	0.19	0.207722		696	-0.19	0.410651
809	0.62	0.227331		700	-0.02	0.0819091
810	-0.04	0.274187		703	-1.09	0.415243
811	0.61	0.364457		707	-0.09	0.250987
811	0.5	0.0928152		708	0.34	0.646399
816	0.46	0.369083		708	0.27	0.186319
820	-0.12	-0.280594		710	0.21	0.607011
821	0.39	0.082377		710	-0.01	0.3992
821	0.66	0.246551		711	-0.08	-0.0751369
823	0.67	0.0864843		717	0.44	0.606689
825	0.31	0.199124		726	-0.6	0.245273
832	0.08	-0.175694		726	-0.61	0.400076
833	0.21	-0.0634712		727	-0.78	0.419201
834	0.47	0.377239		727	-0.77	0.234846
836	-0.18	0.191542		727	-1.03	0.129024
842	0.52	0.247986		727	-0.49	0.702398
842	0.43	0.460863		729	-1.9	0.0947742
844	0.94	0.626743		733	-0.79	0.420578
846	0.67	0.0136054		735	-0.55	0.63579
847	0.47	0.410544		737	-1.03	0.291363
847	-1.34	-0.741245		737	-1.21	0.614868
847	-0.21	0.238504		738	-0.85	0.121934
847	0.17	-0.187288		739	-1.15	-0.00742725
848	0.63	0.150289		741	-0.89	0.648573
854	0.83	0.58085		745	-1.36	0.176494
855	1.17	0.664401		746	-1.03	0.404965
860	0.4	0.209221		746	-2.1	0.0904922
862	0.15	-0.175663		746	-1.88	0.428371
862	0.48	0.377228		752	-0.59	0.304971
862	0.24	-0.00294048		754	-0.65	0.708213
866	-0.15	-0.294614		758	-1.21	-0.578191
867	0.03	0.261958		758	0.68	0.905122
869	0.44	0.524097		759	-0.92	0.359148
869	0.49	0.223789		764	-0.31	0.401414
870	1.06	0.873359		766	-0.29	0.337332
871	0.47	0.488301		768	-0.72	0.209206
873	0.59	0.592832		768	-1.06	0.486259
874	0.75	0.520136		770	0.6	0.613481
876	0.84	0.722711		772	-0.64	0.251685
880	-0.09	0.188227		773	-0.59	0.518525
881	0.02	0.259167		774	-1.04	0.562796
881	0.88	0.73586		774	0.39	0.671991
881	0.81	-0.0128001		781	0.49	0.414391
882	0.64	0.735107		782	-0.53	0.496294
894	0.32	-0.100291		784	-0.2	0.296814
895	0.47	0.238304		786	0.98	0.706692
895	0.57	0.389222		786	1.03	0.914448
899	-0.01	0.0975479		788	-0.44	0.00906614
902	0.3	0.196789		789	-0.56	0.429768
905	0.77	0.271203		792	0.03	0.55763
909	0.28	0.339927		795	-0.2	0.357058
910	0.61	0.149696		798	0.72	0.978456
911	0.42	0.195071		800	-0.4	0.551338
911	0.72	0.688692		800	-0.84	0.5804
914	0.79	0.289829		801	-0.53	0.535636
925	0.43	0.505479		801	-0.63	0.446462
927	0.46	0.135299		802	-0.91	0.433174
927	0.8	-0.125759		803	-0.58	0.0531527
927	0.59	0.44308		806	-0.81	0.218556
930	-0.18	0.243266		806	-0.47	0.476357
933	0.21	0.185014		808	-0.29	0.127538
934	0.56	0.34512		808	-0.4	0.229776
936	0.11	0.298634		808	-0.05	0.530101
939	0.78	0.428628		813	0.1	0.680986
939	0.55	0.0958105		814	-0.12	0.625621
942	0.78	0.499846		815	-0.56	0.32608
942	0.71	0.480645		816	0.27	0.676529
943	0.55	0.0929218		816	-0.14	0.51751
946	0.75	0.675925		819	-0.41	0.650273
948	0.64	0.0126936		821	0.18	0.861192
954	0.48	0.338847		823	0.51	0.733203
955	0.36	0.156552		825	-0.12	0.477593
963	0.37	0.019905		830	-0.16	0.584076
967	0.51	-0.0311985		832	-0.18	0.378822
972	0.65	-0.0134123		834	-0.29	0.193903
972	0.31	0.402417		834	-1.04	0.666567
974	0.52	0.0620317		834	-0.39	0.337646
974	0.96	0.407319		838	-0.46	0.52377
976	0.65	0.213632		841	-0.55	0.413956
977	-0.11	0.180694		842	-0.74	0.634983
980	0.67	0.25157		844	0.34	0.519826
981	0.76	0.0886798		846	-0.28	0.302142
982	0.65	0.314547		846	-0.53	0.369842
987	0.72	0.629135		847	-0.49	0.294448
989	0.63	0.0669574		852	-0.76	-0.0650229
992	0.03	-0.139954		855	-0.89	0.29133
993	0.39	0.192607		858	-0.92	0.234429
994	0.12	0.528944		859	-0.1	0.233765
997	0.58	0.350316		862	-0.2	0.635981
1011	0.65	0.463283		867	-0.43	-0.00671019
1029	0.3	0.0996547		870	-0.61	0.251491
1030	0.65	0.0480555		873	0.01	0.532276
1036	0.75	0.249609		873	-0.24	0.648958
1036	0.54	0.324748		874	-0.63	0.23519
1037	0.54	0.0990147		875	-1.17	0.161075
1039	0.34	0.19051		880	-2.13	-1.36075
1039	0.66	0.652203		881	-0.45	0.711283
1051	0.07	0.117404		881	-1.13	0.656512
1054	0.04	-0.0451071		882	-0.25	0.377847
1060	0.4	0.679166		885	-0.91	-0.169729
1060	0.59	0.848478		886	-0.03	0.594342
1061	0.61	0.51819		896	-0.09	0.797652
1066	0.18	0.151225		899	-1.63	-0.158652
1067	-0.38	-0.285386		900	0.29	0.635879
1070	0.62	0.015783		901	0.15	0.41751
1073	0.11	0.424924		901	0.8	0.458207
1073	-0.31	-0.022701		901	-0.82	0.476487
1074	0.32	-0.429384		901	0.13	0.550851
1075	0.62	0.391262		903	0.62	0.750274
1077	0.31	0.374121		907	-0.68	0.57735
1078	0.73	0.0564455		908	-0.41	0.644722
1081	0.46	-0.107444		911	-0.31	0.782041
1081	0.58	-0.0116081		911	-0.23	0.641421
1095	0.38	-0.0729649		913	-0.04	0.624843
1096	0.62	-0.273556		913	-0.13	0.525294
1096	0.25	0.0818406		916	-0.11	0.562284
1102	0.32	0.235044		916	-0.43	0.671507
1106	0.41	-0.245309		917	-0.39	0.323697
1110	0.52	0.12671		923	0.85	0.779622
1112	0.29	-0.156793		923	0.62	0.78081
1114	0.74	0.18056		925	0.06	0.285912
1126	0.89	0.115046		925	-0.49	0.511224
1130	0.68	-0.00415702		928	-0.18	0.0593393
1134	0.46	-0.356862		928	0.06	0.310559
1135	0.15	-0.16599		928	0.1	0.483402
1144	0.36	-0.207378		930	0.19	1.02159
1145	0.64	0.400472		933	-0.7	0.646621
1155	0.5	-0.175304		933	-0.36	0.884166
1155	0.35	0.0360718		933	-0.04	0.488288
1158	0.33	0.457372		936	-0.24	0.595172
1162	0.68	0.410965		937	-0.13	0.475787
1172	0.2	0.101074		937	-0.72	0.336456
1176	0.65	0.12996		937	-0.71	0.277811
1186	0.52	0.0788033		937	-0.17	0.852144
1195	0.62	0.146294		942	0.17	0.339042
1207	0.21	0.192714		942	-0.78	0.5963
1207	0.11	0.0610311		942	-0.87	0.294493
1208	0.46	-0.0241671		949	-0.1	0.202242
1213	-0.06	0.786538		951	-0.11	0.0727511
1213	0.27	0.183642		955	0.17	0.691177
1213	0.53	0.242423		955	-0.04	0.598661
1219	0.67	0.565927		955	0.01	0.553248
1219	-0.06	0.0394556		956	0.02	0.757493
1221	0.22	-0.026109		957	0.7	0.49166
1221	0.55	0.584025		958	-0.15	0.397594
1222	0.47	-0.00979566		963	0.01	0.896587
1241	0.45	-0.184678		963	-0.63	0.613937
1243	0.65	0.237011		967	-1.27	0.0584732
1248	0.82	0.65743		973	-0.66	0.555987
1260	0.96	0.257074		973	-1.08	0.516242
1262	0.55	0.140024		975	-0.44	0.653731
1263	0.24	-0.141074		975	-0.55	0.222681
1266	0.72	0.68868		975	-0.48	0.230307
1266	0.79	0.162436		975	-0.64	0.493825
1267	0.12	-0.36279		976	-0.27	0.448016
1271	0.63	0.505169		976	-0.55	0.181556
1280	0.08	0.167087		977	-0.63	0.5259
1291	0.3	-0.0123524		980	-0.64	0.0907631
1294	0.46	0.123127		984	-0.67	0.647872
1296	0.47	-0.13277		986	-0.2	0.392123
1297	0.71	0.290741		986	0.21	0.596368
1301	0.31	0.0670887		986	-0.22	0.412213
1308	0.62	0.0488891		988	-0.17	0.342631
1316	0.46	0.112033		990	0.18	0.969872
1316	0.44	-0.224581		993	-0.51	0.448476
1316	0.4	0.13969		993	-1.3	0.313717
1318	0.58	0.043545		997	-0.31	0.479563
1331	0.75	-0.0104293		1002	-0.66	0.568401
1335	0.55	-0.605882		1002	-0.24	0.401097
1337	0.31	-0.179939		1002	-0.1	-0.322195
1339	0.64	0.238805		1008	-0.25	0.299013
1342	0.98	0.727847		1008	-0.57	0.437399
1344	0.45	-0.511474		1009	-0.2	0.604298
1347	-0.04	0.136396		1010	-0.45	0.414166
1353	0.17	0.0209355		1012	-0.08	0.51928
1354	0.42	-0.240611		1012	-0.01	0.0539661
1356	0.3	0.106042		1013	-0.76	0.672012
1358	0.43	0.336974		1014	-0.77	0.374845
1360	0.51	0.307965		1015	-0.5	0.313138
1360	0.97	0.94944		1017	-1.33	-0.340767
1363	0.46	0.341237		1018	-1.43	0.0568958
1365	0.72	0.803365		1018	-1.24	0.2671
1371	0.58	0.276139		1019	-0.69	0.498405
1372	0.42	0.419168		1019	-1.27	-0.123174
1379	0.83	0.175787		1025	-1.41	0.199569
1386	0.56	-0.050689		1031	0.2	0.66566
1386	0.48	0.438497		1031	0.05	0.751689
1387	0.74	-0.390493		1044	-0.48	0.303542
1388	0.51	0.0725072		1046	-0.22	0.198282
1388	-0.75	-0.246306		1066	-0.8	0.633212
1389	0.81	0.151017		1072	-0.66	0.272586
1398	0.48	-0.0176851		1082	0.86	0.751352
1405	0.63	0.262015		1086	-0.35	0.648684
1406	0.68	0.509674		1087	-0.71	0.40707
1417	0.93	0.454188		1090	-1.05	0.322286
1426	0.62	0.298845		1092	-1	0.390623
1426	0.52	0.195049		1094	-0.46	0.88343
1430	0.46	-0.152543		1094	-0.96	0.377221
1430	0.6	0.116342		1096	-1.7	-0.234275
1433	0.54	0.219494		1098	-1.45	0.449767
1434	0.63	0.306577		1098	-1.6	0.23056
1439	0.4	-0.0539785		1102	-1.59	-0.0115177
1440	0.85	0.224359		1106	-1.69	0.0884422
1440	0.23	0.178859		1106	-1.09	0.434703
1440	0.37	0.0610896		1109	-1.76	0.0260596
1449	0.42	-0.205375		1110	-2.39	-0.105736
1451	0.34	-0.803274		1112	-1.05	0.0962876
1452	0.61	-0.277034		1114	-1.48	0.0981412
1453	0.82	0.124957		1117	-1.6	0.218495
1455	0.12	-0.337859		1118	-0.92	-0.0058922
1458	0.71	0.401424		1118	-2.38	-0.558927
1460	0.5	0.0696142		1118	-1.17	-0.104292
1461	0.66	-0.0955328		1120	-2.07	0.0285854
1462	0.75	-0.195772		1131	-2.27	0.0412128
1471	0.62	0.263438		1132	-1.86	0.525759
1481	0.9	0.778316		1137	-1.05	0.252589
1482	0.79	0.0252932		1142	-1.17	-0.220867
1497	0.21	-0.0561949		1148	-2.39	0.184318
1502	0.5	-0.126195		1148	-1.39	0.678531
1503	0.15	0.346359		1150	-2.51	0.512763
1503	0.36	0.154664		1152	-2.5	0.621492
1506	0.93	0.340327		1162	-0.71	0.861115
1510	0.6	0.194903		1165	-2.21	0.153162
1511	0.6	0.145139		1173	-2.07	0.834637
1511	0.59	-0.185386		1173	-2.13	-0.0828973
1516	0.64	0.228179		1185	-1.35	0.178679
1518	0.19	-0.190348		1191	-2.27	0.334513
1520	0.46	0.229162		1191	-1.51	0.531599
1521	0.85	0.176684		1194	-1.62	0.199935
1540	0.77	-0.204106		1196	-2.18	0.220299
1540	0.58	0.237928		1198	-2.24	0.384629
1562	0.29	0.090398		1208	-1.67	0.540411
1563	0.54	-0.190676		1208	-1.16	0.328817
1563	0.25	0.122896		1212	-0.34	0.758022
1569	0.2	-0.151279		1221	-1.87	0.315532
1571	0.28	-0.172166		1222	-1.49	0.183767
1572	0.58	0.340502		1227	-1.05	0.191835
1574	0.31	-0.194408		1230	-1.95	0.262956
1575	0.12	-0.318107		1243	-0.5	0.124613
1580	0.71	0.189822		1243	0.03	0.302842
1586	0.7	-0.0326617		1245	-0.68	-0.0389081
1587	0.33	-0.0218979		1249	-0.42	-0.0452445
1588	0.55	0.056349		1249	-0.23	0.136277
1591	0.59	-0.0519978		1251	-0.67	0.537612
1599	0.16	0.0781965		1251	-0.34	0.224765
1600	0.31	0.0939394		1255	-0.73	0.308682
1600	0.12	-0.0182748		1255	-1.28	0.531804
1604	-0.4	-0.236447		1258	-0.05	0.354836
1604	-0.4	-0.0836358		1259	0.13	0.195943
1607	-2.23	-2.29566		1262	0.61	0.746643
1609	0.5	0.283897		1275	-1.12	0.23584
1609	0.37	0.233548		1277	-0.46	0.0842108
1610	0.5	0.152912		1277	-0.64	0.714445
1611	0.41	-0.289415		1278	-2.18	0.511903
1612	0.42	0.0270764		1278	-0.42	0.0216768
1615	0.68	0.240087		1282	-1.59	0.657084
1617	0.32	-0.0406024		1284	0.23	0.649225
1620	0.77	0.406474		1285	-1.86	0.201406
1621	0.15	0.150086		1288	-0.97	0.156228
1622	0.41	0.0679719		1299	-0.26	0.791305
1623	0.11	0.00754979		1302	-1.73	0.343683
1624	0.33	-0.0332074		1302	-0.32	0.555512
1631	0.15	-0.0232585		1303	-1.66	0.473531
1632	0.92	0.416205		1313	-0.99	0.687438
1633	0.99	0.561831		1332	-2.05	0.363713
1637	0.75	0.123139		1332	-1.39	0.452143
1639	0.63	0.103668		1336	-2.85	0.327028
1645	0.54	0.115702		1341	0.92	0.749557
1646	0.6	0.158583		1352	-1.12	0.0902578
1648	0.69	0.0282122		1352	-1.31	0.466252
1651	0.87	0.108673		1352	-1.62	0.122589
1652	0.61	0.0872474		1352	-1.32	0.193195
1654	0.43	0.440016		1353	-1.41	0.690985
1661	0.87	0.35152		1355	-1.5	0.305668
1665	0.53	-0.114819		1360	-0.69	0.538028
1670	-0.03	0.187091		1364	-1.14	0.758918
1675	0.64	-0.0251273		1366	-2.88	0.268476
1676	0.75	-0.20229		1367	-2.44	0.0644202
1678	0.4	-0.153481		1368	-2.06	0.478095
1685	0.65	0.00591641		1371	-2.72	-0.155995
1686	0.91	0.633516		1371	-0.34	0.0810137
1687	0.48	-0.366415		1373	-2.41	0.0568617
1706	0.41	-0.913705		1374	-1.46	0.145113
1708	0.34	0.611671		1375	-2.54	0.162564
1710	0.35	-0.579629		1380	-0.65	1.01618
1718	0.62	-0.74148		1380	0.7	0.749887
1719	0.59	-0.371307		1381	-0.82	0.613663
1724	0.69	-0.491542		1390	0.03	0.600827
1725	0.28	-0.0951635		1390	-2.58	0.164482
1725	-0.07	-0.336039		1394	-1.87	0.65513
1725	-0.07	-0.794849		1415	-1.81	0.597754
1727	-0.09	-0.751748		1415	-2.46	0.438855
1727	0.74	0.11319		1422	-0.78	0.363672
1732	0.24	-0.889884		1422	-0.94	0.303974
1733	0.21	-0.842311		1423	-1.1	0.120715
1736	-0.46	-0.764673		1423	-1.86	0.164892
1740	0.56	-0.603336		1423	-1.83	-0.529544
1740	0.68	-0.451069		1424	-2.45	0.282808
1744	0.6	-0.565159		1424	-1.75	0.576757
1746	0.61	-0.379511		1432	-1.73	-0.0571257
1747	0.3	-0.510353		1438	-1.87	0.151026
1752	0.51	-0.472785		1441	-2.49	0.230287
1758	-0.93	-1.33493		1442	-2.17	-0.0182095
1759	0.35	-0.570857		1445	-2.2	0.269685
1767	0.73	-0.514099		1446	-0.99	0.475212
1767	0.34	-0.615224		1449	-1.85	0.180152
1770	0.66	-0.453883		1451	-2.12	-0.052711
1774	0.69	-0.00736881		1453	-1.65	0.45781
1775	0.91	-0.18288		1454	-2.19	0.793871
1775	0.48	-0.589356		1462	-0.89	0.62171
1776	0.43	-0.104294		1462	-1.52	0.425175
1780	0.59	-0.271891		1466	-2.24	0.543683
1780	0.82	-0.460851		1466	-2.17	0.237877
1781	0.48	0.399704		1469	-2.53	0.0736288
1788	-1.04	-1.45179		1470	-2.43	0.264348
1788	-1.05	-1.58845		1474	-1.24	0.658421
1792	0.35	-0.256916		1475	-1.52	-1.32145
1794	0.94	-0.0724461		1476	-1.18	0.427802
1795	0.98	-0.284964		1476	-1.9	-0.0343742
1797	0.65	0.241582		1485	0.69	0.87033
1800	1.07	-0.272772		1496	-1.26	0.621849
1802	0.42	-0.599282		1498	-1.58	0.42317
1802	0.02	-0.856144		1499	-2.13	0.563734
1804	0.92	0.509134		1505	-2.83	0.154971
1807	0.47	-0.463039		1507	-1.58	0.282025
1811	0.54	-0.434589		1511	-1.79	0.29894
1814	1	0.76007		1517	-1.36	0.554939
1821	0.48	-0.0568965		1518	-1.36	0.33757
1822	0.07	-0.223294		1533	-1.34	0.206779
1826	0.75	-0.199847		1533	-1.28	-0.0488894
1826	0.37	0.159752		1535	-1.56	0.140436
1827	0.45	-0.834275		1538	-2.17	0.197914
1828	0.28	-0.766328		1539	-1.72	0.839454
1830	0.43	-0.142012		1546	-2.34	0.210414
1834	0.42	-0.249302		1547	-2.45	0.29646
1834	0.35	-0.15678		1552	-1.33	0.0700149
1836	0.7	-0.0180537		1559	-0.56	0.414678
1838	0.56	0.403969		1572	-0.34	0.553407
1839	1	0.940558		1574	-0.93	0.371318
1839	0.38	0.147378		1575	-2.44	0.0886798
1843	0.43	0.221178		1577	0.01	0.553158
1843	0.38	-0.22665		1577	-0.46	0.30874
1850	-0.6	-0.00744763		1604	-0.3	0.455691
1850	0.6	0.382201		1608	-0.26	0.56775
1850	-0.6	-0.202956		1609	-0.17	0.384465
1851	0.47	0.0222326		1611	-0.33	0.360936
1854	0.33	0.349846		1612	-0.37	0.330369
1855	0.55	0.562759		1615	-0.55	0.459965
1858	0.81	0.151655		1617	0.19	0.385505
1866	0.95	0.345641		1619	-1.98	0.280896
1866	-0.05	-0.208849		1619	-1.5	0.625113
1866	0.89	0.521777		1623	-1.76	0.370014
1869	-0.53	-0.274747		1624	-1.51	0.410719
1870	0.79	0.435369		1625	-1.76	0.435717
1870	-1.1	-0.598212		1627	-1.17	0.375325
1871	-0.96	-0.51698		1628	-1.91	0.353237
1872	-1.78	-1.32		1629	-0.53	0.218859
1875	0.28	0.44399		1636	-1.37	0.344242
1877	0.73	0.700908		1637	-1.81	0.297413
1879	0.67	0.231921		1637	-1.66	0.0583174
1879	0.32	0.309125		1637	-0.78	0.352863
1879	-0.05	0.0808222		1641	-0.29	0.885431
1880	0.77	0.0123507		1646	0.02	0.771605
1881	0.12	0.266079		1646	-0.67	0.771806
1884	0.13	0.276777		1647	-1.37	0.163942
1885	0.62	0.155803		1648	-0.37	0.687607
1886	0.68	0.395748		1648	-1	0.76853
1886	0.65	0.122545		1648	-1.52	0.371509
1888	0.77	0.179236		1649	0.04	0.628716
1889	0.16	0.189308		1652	-1.29	0.633931
1891	0.45	0.481577		1652	-0.17	0.569788
1895	0.64	0.325395		1653	-2.26	0.472171
1896	0.48	0.328781		1654	-2.19	-0.110758
1896	-0.05	-0.176487		1655	-1.15	0.681394
1898	0.5	0.404071		1655	-1.97	0.413401
1898	0.68	0.26086		1660	-1.8	-0.00666106
1898	0.69	0.417446		1660	-1.77	0.466703
1902	0.79	0.656563		1660	-1.48	0.527556
1904	-0.24	0.015815		1667	-1.37	0.200774
1907	-0.29	0.0662481		1668	-0.7	0.402524
1907	0.72	0.46953		1670	-0.67	0.733239
1907	0.4	0.472744		1670	-1.27	0.519124
1908	-0.76	-0.329155		1672	-2.35	0.343752
1910	0.37	-0.00241653		1673	-0.97	0.613985
1910	0.53	0.181156		1674	-1.65	0.267709
1910	0.58	0.186137		1680	-3.11	0.534034
1911	0.08	0.104736		1681	-2.36	-0.00979508
1917	0.18	-0.0558211		1683	-0.15	0.56765
1917	-1.79	-1.8482		1683	-2.13	-0.136482
1917	-0.57	0.0301114		1685	-3.15	0.0732003
1918	-0.97	-0.500408		1688	-0.76	0.817153
1918	-1.03	-0.195835		1690	-1.79	0.475378
1919	0.58	0.0168063		1691	-0.92	0.308648
1921	0.53	0.358751		1696	-1.64	0.127198
1922	0.88	0.63371		1696	-2.08	-0.436645
1922	0.49	0.276922		1698	0.15	0.305645
1922	0.62	0.506516		1698	-0.43	0.767951
1923	0.95	0.543971		1698	-0.22	0.619424
1924	-0.07	0.161232		1702	-0.88	-1.05296
1926	0.55	0.377168		1707	-0.87	-0.637762
1934	0.58	0.18259		1712	-1.26	-0.344107
1940	0.31	0.162136		1713	-0.96	-0.610993
1941	-0.14	-0.283457		1715	-1.07	-0.949009
1944	0.94	0.841614		1722	0.18	0.501149
1944	0.9	1.19387		1723	0.49	0.325368
1951	0.63	-0.0136913		1728	-0.47	-0.373367
1953	0.32	0.166189		1740	-1.22	-0.456259
1957	0.51	0.128051		1742	-0.08	0.197639
1958	0.61	0.559533		1743	-1.51	-0.153133
1961	0.7	0.140852		1743	-1.26	-0.42357
1962	0.44	0.436325		1745	0.43	0.537776
1964	0.4	0.156258		1747	1.14	0.973939
1964	0.75	0.491113		1750	-1.11	-0.486848
1964	0.55	0.0389127		1750	-1.1	0.0902388
1965	0.63	0.375864		1754	-0.93	-0.602765
1969	0.72	0.732542		1756	-0.44	-0.483818
1969	0.58	0.276815		1759	-0.57	-0.0185587
1971	0.42	0.151249		1763	-1.14	-0.877011
1972	0.62	0.571683		1764	-0.6	-0.334244
1972	0.01	-0.00589323		1764	-1.27	-0.817396
1974	0.05	0.251004		1765	-1.2	-0.537385
1975	0.49	-0.420009		1765	-1.28	-0.847053
1976	0.59	0.182738		1766	-1.3	-0.963281
1977	0.65	0.398972		1769	-0.92	-1.3504
1978	0.36	0.240717		1773	-0.96	-1.75122
1980	1.22	0.623473		1777	-0.81	-0.758528
1980	0.24	0.686501		1777	-0.79	-0.306423
1982	-0.23	0.0487376		1784	-1.55	-1.43993
1982	0.63	0.6109		1786	-1.6	-0.741214
1982	-0.29	0.0968058		1789	-1.22	-1.22572
1985	0.66	0.415634		1795	-1.43	-0.580292
1985	0.02	0.153655		1796	-0.92	-0.701326
1986	0.37	0.101289		1799	-1.03	-0.326773
1992	0.58	0.303016		1804	-1.44	-0.882467
1993	-0.02	-0.283719		1804	-2.6	-1.56531
1994	0.51	0.126855		1806	-0.75	-0.800987
1995	0.53	-0.113131		1811	-1.42	-0.596204
1995	0.03	0.309785		1811	-1.13	-0.726622
1996	0.76	0.0260786		1812	-1.36	-0.99012
1997	-0.52	0.255488		1812	-1.56	-0.268323
2003	0.29	-0.00633754		1813	-1.15	-0.0812535
2004	0.38	0.339004		1815	-1.42	-0.219072
2004	0.06	-0.0344006		1817	-1.29	-0.808818
2006	-0.34	0.0163927		1817	-1.03	-0.161936
2009	0.71	0.122281		1825	-1.06	-2.34604
2011	1.1	0.761249		1825	-1.72	-2.34958
2013	0.8	0.380762		1829	-0.62	0.0155345
2015	0.6	0.19238		1839	-1.24	-0.796873
2016	0.88	0.176027		1839	-1.36	-1.03737
2019	0.84	0.418236		1840	-1.23	-1.46032
2020	0.9	0.321106		1841	-0.05	0.150633
2031	0.59	0.706281		1842	-1.36	-0.26286
2031	0.26	0.170775		1844	-0.3	-0.391822
2031	-0.1	-0.0827064		1851	-0.99	-0.673989
2033	0.78	0.293073		1852	-0.88	-0.379777
2035	0.65	-0.0455611		1856	-0.22	0.144097
2040	0.35	0.557153		1858	-1.1	-0.942146
2040	0.72	0.441506		1859	-0.34	-0.845892
2041	0.56	0.33502		1859	-0.46	-0.320659
2043	0.7	0.600811		1863	-0.33	0.32987
2054	0.4	0.209854		1863	-0.59	-0.499689
2061	0.56	0.548453		1864	-1.33	-1.01514
2062	-0.52	0.158887		1865	-0.89	-0.581007
2064	0.2	0.139022		1867	-1.41	-0.605595
2065	1.02	0.480039		1867	0.51	0.528172
2065	0.38	0.162862		1871	-0.29	-0.614865
2067	0.3	0.49078		1872	-0.82	0.116854
2077	0.02	0.190828		1875	-0.59	0.010565
2078	0.22	0.0257097		1875	-1.26	0.221702
2078	0.37	0.138123		1878	-0.51	-0.0911615
2079	0.64	0.346622		1885	-0.8	0.250107
2079	0.36	-0.0131679		1888	-1.26	0.14007
2085	0.46	0.322403		1900	-0.4	0.301067
2086	0.62	0.720862		1901	-0.62	0.222725
2091	0.7	0.181586		1906	0.01	0.186588
2099	0.04	-0.0564008		1906	-1.98	-2.15402
2100	-0.13	0.0728493		1908	0.2	0.58988
2106	0.99	0.794383		1908	-1.79	-0.457603
2107	0.34	0.312168		1909	0.1	0.629931
2108	0.02	0.0880816		1910	-0.37	0.265136
2108	0.9	0.560058		1910	-0.3	0.377209
2109	0.61	0.202101		1911	-0.29	0.424977
2111	0.6	0.514477		1912	-0.31	0.495258
2116	0.38	0.30045		1913	-0.74	0.493723
2117	0.62	0.49713		1914	-0.93	0.262192
2118	0.62	0.610878		1917	-0.77	0.353687
2119	0.23	0.232615		1918	-1.54	0.537259
2120	0.8	0.751345		1922	-0.92	0.338601
2120	0.52	0.434051		1922	-1.11	0.0153163
2121	0.51	0.435942		1922	-0.68	0.975931
2125	0.53	0.00609812		1923	0.94	0.861932
2127	0.36	0.33995		1923	-0.52	0.190682
2128	0.28	0.239766		1926	0.64	0.809579
2130	0.92	0.661222		1926	-2.76	-1.33908
2135	0.46	-0.113446		1929	-0.75	0.448723
2135	0.23	0.30298		1930	-0.58	0.420916
2136	-0.06	0.430373		1930	-0.5	0.241154
2136	0.4	0.412694		1930	-0.48	0.758517
2139	0.67	0.246208		1931	-0.92	0.143327
2140	0.27	0.153797		1932	-0.55	0.645433
2141	0.38	0.210446		1933	-0.61	0.438834
2150	-0.13	0.226247		1933	-0.22	0.771627
2155	0.62	0.969624		1935	-2.11	-0.212315
2156	0.4	0.625019		1938	-0.68	0.258801
2156	0.42	0.571368		1939	0.82	0.768257
2156	0.41	0.0624311		1940	0.98	0.792068
2157	0.54	0.279882		1941	-0.4	0.310987
2157	0.67	0.683464		1948	0.01	0.825308
2157	0.41	0.00285019		1948	0.47	0.752336
2158	-1.13	-0.134699		1950	0.55	0.567822
2162	-1.97	-0.375496		1950	0.37	0.685556
2163	0.47	0.370941		1951	-0.47	0.170973
2163	0.48	0.550261		1952	-0.75	0.233103
2164	0.7	0.831206		1952	-0.8	0.477305
2164	1.23	0.743471		1952	-0.3	0.504612
2172	0.75	0.478374		1953	-0.51	0.17518
2175	0.74	0.544223		1954	-0.74	0.459883
2176	0.85	0.300354		1956	-0.3	0.397368
2180	0.83	0.368038		1957	-1.29	-0.085106
2193	0.08	0.390714		1963	-0.1	0.314453
2193	0.47	0.593066		1972	-0.87	-0.231118
2195	-0.12	0.211102		1974	-0.99	-0.017849
2195	0.54	0.587752		1981	-0.74	0.380353
2197	0.62	0.430859		1982	-0.6	0.397509
2199	-1.66	-0.5777		1983	-0.74	0.557391
2199	0.38	0.820308		1983	-0.4	0.0702266
2201	0.46	0.423855		1983	-0.38	0.839394
2203	0.17	0.579456		1984	-1.04	0.021549
2203	0.9	0.752418		1984	-0.72	0.712322
2203	0.64	0.474857		1986	-0.64	0.704133
2207	0.75	0.485179		1986	0.36	0.272841
2208	0.4	0.573421		1989	-2.56	-0.14996
2210	0.61	0.92291		1989	-0.69	0.282086
2212	0.67	0.751591		1989	-0.54	0.27939
2213	0.65	0.578087		1991	1.13	0.451432
2214	0.65	0.465341		1991	1.14	0.480517
2215	0.17	0.624697		1991	1.01	1.15056
2215	0.61	0.516614		1994	-0.51	0.404351
2215	0.49	0.322828		1997	-0.17	0.419348
2220	0.89	0.845396		1997	-0.17	0.473219
2220	0.29	0.325185		1997	-0.8	0.389453
2221	0.65	0.544144		1998	-0.51	0.0995809
2234	0.96	0.835906		2003	-0.69	0.362642
2237	0.4	0.385819		2004	-0.58	0.508265
2237	0.67	0.417481		2004	-0.5	0.484887
2240	0.69	0.406729		2005	-0.69	-0.0729389
2244	0.37	0.619329		2006	-0.48	0.263942
2245	0.27	0.255766		2007	-0.51	0.555303
2247	0.86	0.656151		2007	-0.66	0.132005
2247	1.13	0.788976		2007	-0.66	0.669657
2247	0.37	0.91987		2014	-0.86	0.528498
2247	0.76	0.847577		2015	-0.63	0.415192
2249	0.29	0.585944		2017	-0.4	0.46929
2250	-0.4	0.31729		2018	-0.36	0.168185
2256	0.39	0.262846		2018	-1.32	-0.152221
2256	0.32	-0.0051632		2019	-0.13	0.724891
2260	0.72	0.0804772		2021	-0.95	0.596714
2265	1.02	0.607837		2025	-0.58	0.231573
2267	0.33	0.556158		2026	-0.7	0.0887017
2267	0.53	0.608754		2026	-0.74	0.18198
2267	0.15	0.455595		2027	-0.62	0.166874
2272	-0.56	0.375944		2028	0	0.503008
2272	0.9	0.816905		2028	-0.28	0.640423
2272	0.48	0.754465		2031	-0.39	-0.280057
2276	0.37	0.75836		2031	-0.65	0.77629
2277	0.5	0.576338		2032	-0.66	0.369162
2277	0.89	0.778574		2033	-0.07	0.871652
2278	0.74	0.865327		2034	-1.05	0.190332
2280	0.93	0.633959		2036	0.31	0.246412
2280	0.58	0.402384		2037	-0.29	0.392165
2281	0.95	0.914234		2038	-1.07	0.0194929
2286	0.73	0.669269		2041	-0.54	0.298102
2286	0.34	0.585948		2042	0.05	0.793871
2290	0.56	0.584793		2043	-1.05	0.141072
2290	0.59	0.707465		2044	-0.55	0.0820347
2292	0.91	0.85593		2046	-0.48	0.478257
2292	0.51	0.406463		2047	-0.32	0.266058
2292	0.47	0.691495		2047	1.03	0.701079
2293	0.92	0.870314		2048	-0.46	0.564728
2294	0.43	0.40941		2051	-0.67	0.238636
2297	0.15	0.0899162		2052	-0.42	0.355932
2300	0.48	0.305085		2052	-0.68	0.343199
2300	0.45	0.657208		2054	-0.26	0.702559
2305	0.49	0.637483		2055	-0.35	0.314872
2310	0.24	0.529853		2057	-0.65	0.0853027
2311	0.21	0.479954		2058	-1.25	0.346532
2311	0.24	0.604427		2059	-1.01	0.469933
2312	0.26	0.209535		2060	-0.41	0.42099
2314	0.78	0.865298		2064	-1	0.499686
2314	0.4	0.466264		2070	-0.82	0.284776
2314	-0.22	0.330847		2074	-0.42	0.161029
2321	0.88	0.714145		2074	-0.14	0.442686
2321	1.15	0.968961		2077	0.08	0.400432
2323	-0.35	-0.0263724		2078	-0.5	0.380166
2323	-0.48	0.55144		2080	0.39	0.567346
2324	0.22	0.847091		2080	0.9	0.851089
2324	-0.53	0.129688		2080	-0.22	0.612837
2326	0.46	0.695603		2083	0.2	0.35838
2327	0.63	0.607329		2094	-0.99	0.351976
2329	-0.54	-0.15086		2094	-0.33	0.439919
2329	0.29	0.144853		2095	-1.22	0.209519
2329	0.51	0.606359		2107	-0.09	-0.155093
2333	-0.74	-0.190458		2107	0.39	0.396501
2335	0.22	0.359517		2111	0.01	0.514318
2337	0.38	0.611142		2111	0.36	0.0341623
2339	0.63	0.8054		2113	0.73	0.76971
2342	0.46	0.38777		2114	-0.91	0.263802
2342	0.61	0.419473		2117	-1.03	-0.219169
2347	0.4	0.519824		2117	0.87	0.766539
2347	-0.06	0.246863		2118	-0.77	-0.0915446
2347	0.33	0.394522		2118	-0.46	0.280822
2349	0.4	0.355246		2119	0.97	0.804742
2349	0.36	0.0768027		2121	0.49	0.376313
2353	0.82	-0.107677		2122	0.36	0.442761
2355	0.81	0.898006		2123	0.5	0.625613
2357	0.42	0.0815324		2124	0.02	0.619486
2357	0.22	-0.0115223		2124	0.45	0.753382
2358	0.59	0.645788		2125	0.2	0.382433
2358	0.41	0.35793		2126	-1.74	-1.06545
2359	0.24	0.594508		2129	-0.12	0.272173
2359	0.34	0.356287		2129	0.59	0.894556
2366	0.7	0.682534		2130	0.42	0.542139
2367	0.47	0.420368		2130	0.15	0.259737
2367	0.27	0.115575		2131	-0.06	0.575933
2369	0.35	0.524876		2135	0.35	0.563695
2378	0.35	0.147943		2137	-0.14	-0.111667
2380	0.33	0.375542		2138	0.47	0.666959
2380	0.9	0.89414		2142	0.38	0.453885
2384	0.32	0.718598		2145	0.9	0.708883
2385	0.22	0.681597		2145	0.34	0.473193
2389	0.68	0.420622		2148	0.11	0.853142
2391	0.33	0.391242		2150	0.55	0.464167
2391	0.47	0.881869		2150	0.61	0.381656
2393	0.37	0.511041		2152	-0.29	0.203947
2398	0.57	0.827509		2153	0.38	0.423439
2406	0.5	0.621897		2156	0.6	0.498488
				2157	0.34	0.306344
				2159	0.2	0.341711
				2159	0.09	0.114094
				2164	0.06	0.437736
				2165	-0.07	0.485203
				2165	-1.02	-0.234333
				2166	0.41	0.462621
				2166	0.11	-0.0807017
				2167	0.84	0.425869
				2167	0.54	0.324936
				2167	0.83	0.512201
				2169	0.56	0.662999
				2171	0.49	0.864161
				2174	0.5	0.490848
				2176	0.45	0.526494
				2176	0.55	0.746162
				2180	0.44	0.397264
				2180	0.01	0.427788
				2181	-0.24	0.0901264
				2187	0.03	0.261912
				2190	-0.06	0.976817
				2191	0.35	0.326522
				2192	0.07	0.265744
				2217	-0.09	0.394514
				2219	0.02	0.394975
				2220	-0.14	-0.156733
				2220	0.68	0.66207
				2221	0.19	0.400372
				2221	-0.45	-0.292269
				2223	1.17	0.684059
				2224	0.45	0.535749
				2224	0.2	0.603523
				2226	-0.76	0.418819
				2230	0.52	0.886196
				2232	0.45	0.802102
				2233	0.24	0.598883
				2234	0.14	0.478436
				2235	0.2	0.352533
				2236	0.48	0.573625
				2237	-0.43	-0.247259
				2238	-0.05	0.236746
				2240	-1.23	-0.171831
				2241	0.54	0.586421
				2241	0.25	0.549938
				2242	0.72	0.779657
				2244	0.5	0.802271
				2255	0.12	0.556574
				2255	0.42	0.487854
				2255	-0.13	-0.0882881
				2255	0.18	0.528646
				2256	-0.11	0.582769
				2256	0.42	0.601008
				2259	0.15	0.313933
				2259	0.64	0.355066
				2261	0.6	0.535845
				2263	0.57	0.748539
				2263	0.03	0.514064
				2266	1.1	0.728655
				2266	0.41	0.519398
				2269	0.61	0.910949
				2272	0.34	0.469053
				2272	0.72	0.454073
				2272	0.59	0.586481
				2275	0.69	0.951891
				2275	0.82	0.922945
				2275	0.17	0.424661
				2277	0.19	0.246985
				2277	-0.44	-0.0513581
				2277	0.41	0.76526
				2277	0.68	0.707646
				2285	0.48	0.361774
				2285	0.47	0.119899
				2285	0.39	0.491878
				2286	0.2	0.33226
				2288	1.11	0.970895
				2291	0.39	0.677499
				2291	0.66	0.636444
				2291	1.16	0.826725
				2303	-0.21	0.365885
				2303	0.57	0.862163
				2306	0.33	0.408207
				2308	1.22	0.911573
				2308	1.31	0.903098
				2308	1.03	0.920535
				2310	0.45	0.485413
				2313	0.45	0.493107
				2313	-0.21	-0.0231128
				2314	0.52	0.649774
				2316	0.58	0.666858
				2316	0.58	0.684522
				2317	1.02	0.595514
				2317	0.89	0.805313
				2320	0.5	0.913522
				2324	0.85	1.05934
				2325	0.32	0.525158
				2328	0.04	0.621151
				2329	0.35	0.432118
				2331	1.01	0.729582
				2331	0.82	0.497302
				2333	-0.21	-0.286992
				2339	0.06	0.680679
				2339	0.15	0.462173
				2340	0.5	0.449752
				2342	0.09	0.301719
				2346	0.1	0.878674
				2348	-0.4	0.212387
				2348	0.45	0.633672
				2348	-0.14	0.387174
				2350	-0.25	0.346355
				2350	0.44	0.68512
				2352	0.79	0.791955
				2354	0.51	0.46941
				2355	1.1	0.413123
				2355	-0.61	-0.155841
				2357	0.41	0.266869
				2357	0.34	0.508191
				2358	0.35	0.758492
				2359	0.62	0.622035
				2362	0.27	0.850497
				2363	0.15	0.527415
				2363	0.66	0.597098
				2363	0.43	0.412627
				2365	0.6	0.669458
				2369	-0.37	-0.081002
				2370	0.46	0.399773
				2370	0.28	0.39589
				2371	0.06	0.17218
				2375	-0.01	0.543459
				2379	0.66	0.755836
				2379	1.16	1.01564
				2383	0.43	0.545377
				2383	0.31	0.608485
				2383	0.61	0.540513
				2384	0.1	0.410231
				2385	0.27	0.00299054
				2385	0.46	0.424199
				2386	0.07	0.0644887
				2391	0.38	0.465573
				2393	0.16	0.322371
				2395	0.49	0.444277
				2395	0.39	0.668993
				2395	0.4	0.439819
				2398	0.3	0.592421
				2398	0.39	0.87352
				2398	0.41	0.886189
				2403	0.14	0.286895
				2403	0.57	0.483245
				2404	0.63	0.546673
				2410	0.25	0.687981
				2410	-0.26	0.102999
				2411	0.39	0.345666
				2411	0.71	0.546368
				2414	0.05	0.591445
				2415	0.45	0.839043
				2415	0.12	0.28801
				2415	0.28	0.526143
				2416	0.41	0.314911
				2422	-0.12	0.488695
				2424	0.09	0.140573
				2425	0.37	0.695651
				2425	0	0.725082
				2426	0.4	0.274795
				2426	0.25	0.31981
				2426	0.15	0.288425
				2429	0.67	0.884519
				2429	0.38	0.270513
				2429	0.28	0.739419
				2430	-0.32	0.626037
				2431	0.5	0.559039
				2437	0.19	0.572296
				2438	0.01	0.337699

## Sheet: Fig1c
Figure 1c
Days	GFP sg			p300-HAT sg			p300-TAZ2 sg1			p300-TAZ2 sg2			p300-ZZ sg			p300-IBiD sg
0	1	1	1	1	1	1	1	1	1	1	1	1	1	1	1	1	1	1
1	1.96	2.16	2.26	2.23	2.18	2.08	1.75	1.87	1.56	1.78	2	2.02	2	2.07	2.15	2.05	2.26	1.95
2	4.43	6.63	6.09	4.4	6.09	5.66	2.77	3.67	3.53	2.77	4.44	4.77	4.84	4.93	5.32	4.75	6.4	6.13
3	8.97	14.56	11.85	9.88	12.36	11.68	5.22	6.36	5.75	6.94	9.44	8.81	10.08	10.73	11.05	10.07	13.86	11
4	20.24	25.15	22.2	15.96	22.76	21.8	7.79	10.88	9.82	12.2	15.02	16.36	18.31	16.9	20.48	19.3	23.76	22.21
5	40.81	40.15	35.86	33.18	39.12	42.11	14.43	23.02	17.49	23.93	27.08	28.39	40.91	29.99	37.9	43.01	43.14	41.41

## Sheet: Fig1d
Figure 1d
Days	GFP sg			CBP-HAT sg			CBP-TAZ2 sg1			CBP-TAZ2 sg2			CBP-ZZ sg			CBP-IBiD sg
0	1	1	1	1	1	1	1	1	1	1	1	1	1	1	1	1	1	1
1	1.8	1.89	1.97	2.17	1.69	1.81	1.84	1.57	1.75	1.51	1.52	1.34	2.32	1.69	1.76	2.84	1.84	2
2	5.08	3.18	5.96	4.61	2.53	5.07	3.99	2.04	4.33	2.16	1.68	2.62	3.66	2.64	4.84	4.46	2.92	6.39
3	10.83	8.43	11.41	11.49	7.65	11.19	7.42	4.18	8.02	4.54	3.21	3.95	9.03	6.13	9.32	11.6	6.99	11.53
4	19.43	21.12	29.72	21.77	18.05	27.23	12.9	9.11	16.9	7.12	7.15	7.1	18.92	15.97	20.61	24.57	17.69	28.7
5	38.21	40.57	38.9	46.73	40.57	35.69	21.25	19.24	21.26	13.68	13.19	11.77	34.69	33.35	27.52	45.29	35.84	35

## Sheet: Fig1e
Figure 1e

## Sheet: Fig1f
Figure 1f

## Sheet: Fig1g
Figure 1g

## Sheet: Fig1h
Figure 1h
H3K18ac1K23ac0			H3K18ac1K23ac1			H3K27ac1K36me0			H3K27ac1K36me1			H3K27ac1K36me2			H3K27ac1K36me3
p300/CBP WT	p300/CBP TAZ2 truncations	p300/CBP other truncations	p300/CBP WT	p300/CBP TAZ2 truncations	p300/CBP other truncations	p300/CBP WT	p300/CBP TAZ2 truncations	p300/CBP other truncations	p300/CBP WT	p300/CBP TAZ2 truncations	p300/CBP other truncations	p300/CBP WT	p300/CBP TAZ2 truncations	p300/CBP other truncations	p300/CBP WT	p300/CBP TAZ2 truncations	p300/CBP other truncations
0.249618	-0.83195	-0.23085	-0.511181	0.450422	-0.10953	0.396178	-0.2961	1.24377	1.26196	-1.58566	0.047771	0.492776	-0.47074	-0.33603	-0.211349	-0.6167	0.160101
-0.0157371	2.16435	-0.03517	-0.260064	1.58546	-0.42837	-1.19871	1.35401	0.292347	-1.395	1.78943	-0.19735	-1.12312	1.86257	-0.96984	-1.50191	1.78854	-0.71171
0.512122	2.21607	-1.19267	0.464106	2.16669	-0.87101	0.0556831	2.85837	-1.01645	-0.659294	3.71158	-1.08379	0.114288	3.33125	-0.21631	-1.28901	3.23229	1.45896
-0.249538	1.1828	0.103113	0.02863	0.793825	-0.13744	1.0983	0.119414	0.360951	0.381884	-0.39755	0.63109	0.258282	-0.33977	0.434886	0.751323	-0.03016	0.061232
-0.331887	2.1686	-1.03772	0.140782	1.58546	-0.5637	-0.185237	0.357012	-0.46009	0.239421	1.28486	-0.48742	0.358072	1.93535	-0.62662	-0.176527	2.10412	-0.51558
-0.617183	2.87247	0.925653	0.0158877	2.86882	1.36014	-0.850831	2.63899	0.979135	-0.791398	3.00182	0	-0.790837	3.10939	0	0.0962982	3.35034	1.48953
-0.596368	0.339927	0.707566	-1.20791	0.22657	0.768228	-1.32424	0.713479	0.414538	-1.76564	1.90772	1.21157	-1.71715	2.5223	1.04177	-1.97466	1.65392	1.65734
0.239401	2.07442	-0.85697	0.745307	1.7541	-0.70858	0.911651	3.10306	-0.51591	0.305552	3.79973	-0.40881	0.191609	3.78113	-0.57959	0.299686	2.81337	-0.25598
-0.352394	2.21024	-0.63815	-0.523776	2.60275	-1.09178	0.783969	2.20901	-1.11551	0.733241	2.59678	-1.28637	0.531269	2.34465	-1.46621	0.441987	2.97117	-1.40072
-0.0665331	1.239	-0.66651	-0.30971	0.588642	-0.86895	0.118951	-0.83424	-1.16422	0.272409	-0.2742	-1.24864	0.0373435	0.798227	-1.77834	-0.168794	1.35567	-1.24418
-0.350308	2.15616	-0.42974	0.0398458	2.51025	-0.92348	0.341511	2.80599	0.091014	0.133472	0	0.00688	-0.618257	3.64699	-0.06268	-1.02783	2.92354	-0.17671
-0.559957	1.68804	-0.57311	-0.659906	1.52945	-0.56867	-0.964736	0.986811	-0.40916	-0.617443	1.30747	0	-1.30338	1.39599	0	-1.6557	1.48586	-0.00986
0.586531	-0.26572	0.103113	1.07507	-0.66546	-0.13744	-0.289603	-1.33583	0.360951	-0.093984	-0.86843	0.63109	0.584511	-0.57226	0.434886	-0.271376	-1.81967	0.061232
0.335113		-1.03452	0.462054		-0.53036	0.0823413		-0.13051	0.879397		0.130338	1.10595		0.286295	1.02162		0.231541
-0.106237		-1.4648	0.0842663		-0.95332	-0.0642352		-1.46621	-0.292513		-1.97018	0.22669		-0.94788	-0.0109803		-1.60882
0.388036		-0.31328	1.05743		0.606215	0.522515		1.05789	1.07747		-0.84202	0.70823		-0.16418	0.868661		0.69725
0.0611764		-1.3809	0.174339		-0.88623	0.529533		-1.36295	0.292049		-1.82	0.670823		-1.4976	-0.131333		-1.41422
-0.400239		-0.63815	-0.482766		-1.09178	0.191419		-1.11551	0.112087		-1.28637	0.0257392		-1.46621	-0.120146		-1.40072
-0.335212		0.093796	-0.983659		-0.16074	-1.86686		-1.25455	-1.82413		-0.37121	-1.56525		0.242402	-0.740639		-0.87779
0.745034		-0.63739	0.400579		-0.39833	1.06314		-1.69703	1.15412		-2.0427	1.00345		-1.44487	-1.20063		-1.18159
-0.774447		-0.49192	-1.10287		-0.60425	-1.77102		0.233619	-1.30454		0.104359	-1.09622		-0.53906	0.0618219		-0.6196
0.360977		-0.66651	0.225677		-0.86895	0.956553		-1.16422	0.97841		-1.24864	1.00224		-1.77834	0.903297		-1.24418
-0.33494		-0.73946	0.365134		-0.43186	1.66739		-0.69643	1.69303		-0.49435	1.68782		-0.51364	1.07295		-0.48677
-0.618778		0.281261	-0.980891		0.28483	-2.28448		1.0829	-1.57446		-0.10836	-0.772864		-0.52149	-0.545275		-0.24003
0.900602		1.1828	1.82386		0.793825	0.93581		0.119414	1.62734		-0.39755	1.60739		-0.33977	1.16352		-0.03016
0.616388		-0.73131	0.84147		-0.26215	1.11905		0.624115	1.47312		-0.15371	1.38829		-1.22687	0.927223		-1.52741
-0.190989		-0.45719	0.221511		-0.07546	0.0310499		-0.51671	0.114207		-1.73997	0.0204107		-0.18189	0.444386		-0.643
0.183062		-0.15349	0.696754		0.269922	0.405199		0.191722	1.25264		-0.35394	0.105123		-0.59517	0.147467		-1.12839
0.0937964		-0.14682	-0.160737		-0.32711	-1.25455		-0.31221	-0.371209		-1.49914	0.242402		-0.71197	-0.877791		-0.80529
-0.398666		0.154081	-0.793485		0.072463	-1.53651		-0.20477	-1.56653		-0.19419	-0.954889		-0.00432	-0.166504		0.182847
-0.606838		-1.03772	-0.691065		-0.5637	-0.451564		-0.46009	-0.864734		-0.48742	-0.903618		-0.62662	-0.263097		-0.51558
0.447381		-0.36002	0.120764		-0.02486	-0.405427		0.279066	0.196619		0.035865	-0.0935231		-0.13203	-0.0164724		-0.3946
-0.70794		-0.64047	-1.03506		0.576176	-0.483914		-0.32656	-0.923991		0.112424	-0.447414		-0.23909	-0.193689		-0.66216
-0.465131		-0.03517	-0.693884		-0.42837	0.437125		0.292347	-0.177617		-0.19735	-1.03055		-0.96984	-0.891254		-0.71171
-0.63565		2.38628	-0.461415		1.85583	0.0848458		1.12804	-0.943801		1.69137	-0.523786		2.18696	-0.5966		1.81559
0.3594		-0.2865	0.649889		-0.12177	0.791365		0.572158	1.76055		0.855698	1.41861		-0.13565	1.40881		0.253404
-0.0999783		-0.88139	0.0266071		-0.77523	0.16201		-0.9259	0.253523		-0.63676	0.358342		-0.86116	0.10794		-0.3193
-0.510721		-0.94503	-0.340543		-0.69237	-0.0226795		0.486182	-0.188716		-0.66522	-0.0394791		-0.89579	-0.270218		-0.37055
-0.927892		-0.63739	-0.806642		-0.39833	-0.881454		-1.69703	-1.6708		-2.0427	-1.37274		-1.44487	-0.811756		-1.18159
-0.901179		-0.00073	-0.793515		-0.06317	-0.437379		0.881152	-0.611386		0.275724	-0.799455		0.647566	-1.69801		0.575995
-0.194786		-0.04291	-0.630527		-0.42295	-2.14973		-0.74582	-1.15016		-0.65054	-0.0940245		-0.49693	-0.505448		-1.91088
0.443364		0.154081	0.530358		0.072463	0.255716		-0.20477	1.0447		-0.19419	0.320924		-0.00432	0.44988		0.182847
-0.482058		-0.78905	-0.571484		-1.2916	-0.372089		-0.30833	0.387267		-1.09258	0.526164		-0.13324	-0.41863		-1.10866
0.306268		-0.04291	0.323812		-0.42295	-0.513973		-0.74582	-0.802083		-0.65054	0.34719		-0.49693	0.300641		-1.91088
-0.0161108		0.352588	0.261335		0.706605	-1.0505		1.05207	-0.471043		1.31564	-0.463657		0.647987	-1.50158		-0.08411
-0.218766		0.281261	-0.525944		0.28483	-1.42372		1.0829	-0.0645844		-0.10836	-1.3379		-0.52149	-0.642379		-0.24003
0.13186		0.042663	-0.258545		-0.31416	1.28762		-1.4677	0		-1.18964	-0.236103		-0.16703	-0.283468		-0.12199
0.304244		-0.4148	0.16868		-0.63388	0.50897		0.062957	-0.331141		0.536539	-0.540871		0.37386	-0.874367		-0.05071
0.923217		-0.26572	0.779977		-0.66546	1.23143		-1.33583	0.975884		-0.86843	0.388407		-0.57226	0.618329		-1.81967
-0.230851		-0.12852	-0.10953		-0.24363	1.24377		0.005083	0.0477707		-1.4833	-0.336027		-1.27322	0.160101		-1.24847
-0.396858		0.281261	-0.0179803		0.28483	-0.507717		1.0829	-0.810681		-0.10836	0.409725		-0.52149	-0.136166		-0.24003
-0.227954		-0.37675	-0.586996		-0.42283	0.521653		-0.16977	-1.2567		-0.70334	-0.999717		-0.43573	-0.118081		0.217113
0.262219		0.142293	1.13923		-0.19213	-0.737932		-0.23791	-0.0490923		0.007326	0.147306		0.059417	-0.388727		-0.67883
0.244518		0.142293	0.416756		-0.19213	0.312176		-0.23791	0.636706		0.007326	0.228429		0.059417	0.034812		-0.67883
0.498402		0.692702	1.05006		1.81795	2.12791		1.53799	1.08392		1.41929	1.03848		0.652676	0.561016		1.12134
-0.0342767		0.569879	-0.363331		0.679899	0.140456		-0.67526	-0.401525		0.235519	0.220818		0.8756	-0.618635		1.2025
-0.215147		-0.06161	-0.0613834		0.436507	0.0476432		0.493908	0.365927		0.351261	0.309338		-0.57412	-0.580945		-2.74389
0.0337462		-0.74288	1.08089		-0.58114	-0.486472		0.286906	0.227976		-0.11744	0.239246		-0.57765	0.0934375		0.111084
0.943766		2.21607	1.48315		2.16669	0.443263		2.85837	0.390659		3.71158	0.164785		3.33125	-0.418423		3.23229
0.0597333		-0.04291	-0.106137		-0.42295	-1.62059		-0.74582	-1.55454		-0.65054	-1.8101		-0.49693	-1.15002		-1.91088
0.412923		-0.60425	0.0534773		-0.71763	0.165366		-2.02919	0.544458		-1.86266	0.85193		-0.56686	0.779973		-1.49083
0.644916		-0.39911	-0.0459969		0.822436	0.264781		0.382358	-1.80713		-0.0426	-0.508644		-0.45544	-2.14691		-0.64421
-0.378201		-0.74122	-0.488317		0.035634	-0.809672		0.015337	-1.24335		0.426485	-1.35502		-0.40071	0.336528		-1.16274
-0.239071		-0.49192	-0.115499		-0.60425	-0.836952		0.233619	-1.49543		0.104359	-1.14194		-0.53906	0.879336		-0.6196
-0.210672		-0.33494	-0.212785		0.365134	-0.787515		1.66739	-0.618018		1.69303	-0.459868		1.68782	0.774719		1.07295
-0.405737		-1.19267	-0.638834		-0.87101	-0.466161		-1.01645	0.597006		-1.08379	0.624716		-0.21631	0.303859		1.45896
-0.225968		-1.19267	-0.579579		-0.87101	0.694251		-1.01645	0.59388		-1.08379	0.0563394		-0.21631	0.749174		1.45896
-0.531349		0.52535	-0.237677		0.491049	0.296763		-0.21586	0.0744276		0.100693	-0.23551		0.199134	-0.512701		0.615104
-0.0257324		0.645351	-0.0871106		-0.015	-0.601913		0.07393	-0.928615		-0.47884	-0.266271		-0.81189	-0.27529		-0.76866
-0.184721		-0.53569	-0.265188		-0.2011	-0.799029		-0.67901	-0.487191		0.011181	-0.497469		-1.01489	-1.07032		0.769771
-0.283154		-0.06194	-0.744271		0.028472	-0.178807		-0.01037	-0.507046		-0.98906	-0.526011		-1.57754	-0.314815		-1.42766
0.278484		0.059733	1.1798		-0.10614	0.460649		-1.62059	0.699703		-1.55454	0.485536		-1.8101	-0.55108		-1.15002
0.333679		-1.7792	0.625747		-0.87937	0.098737		-1.12746	0		-0.60823	0		-0.97117	0.00695227		-1.68343
0.930119		0.103113	0.834899		-0.13744	-0.963591		0.360951	0.185993		0.63109	1.3095		0.434886	1.46718		0.061232
-0.318959		0.187267	0.307775		0.54817	-0.023992		-0.13731	0.435687		-1.15283	0.599221		-0.49467	0.671675		0.696717
0.275413		0.042663	0.438486		-0.31416	1.09937		-1.4677	0.737996		-1.18964	-0.114313		-0.16703	-0.0125648		-0.12199
0.0439122		0.244518	-0.143641		0.416756	-1.85403		0.312176	-1.57517		0.636706	-1.32772		0.228429	-0.958711		0.034812
-0.241785		0.549978	-0.333078		0.547883	-1.46743		1.22602	-0.713307		0.06154	-0.626289		-0.58857	-0.787188		-0.78935
0.586413		-0.02999	1.13663		0.625394	1.35299		0.239734	-0.306702		-0.1211	0.365728		-0.65783	0.547335		0.106794
-0.080622		-0.36002	-0.55052		-0.02486	0.064675		0.279066	0		0.035865	-0.0519973		-0.13203	0.334913		-0.3946
0.490343		-0.1989	-0.135484		0.195354	-0.322471		0.551656	-1.36045		-0.12601	-0.500425		-0.96746	-0.823084		0.857365
0.0722584		-0.02999	-0.173916		0.625394	-1.00018		0.239734	-0.677285		-0.1211	-0.124253		-0.65783	-0.0658394		0.106794
-0.125746		0.465863	0.37145		-0.23413	-0.925995		-0.60476	-2.49002		-0.72296	-1.89881		-0.48551	-1.65871		-0.42715
-0.254787		0.12889	-1.06536		-0.09458	-0.314353		0.020447	-0.377176		0	-0.0757888		0.067296	-1.08577		0.150298
-0.523962		-0.03517	0.0493054		-0.42837	-1.3778		0.292347	-0.224506		-0.19735	0.215139		-0.96984	-0.35595		-0.71171
-0.463177		0.181633	-0.183261		0.598311	-0.13631		-1.40071	0.349337		1.01596	0.0439498		0.276849	0.302533		0.134695
-0.0638612			-0.13429			-0.89765			-0.298719			-0.192932			-0.0277698
-0.252125			-1.08047			-0.460564			-1.19729			-0.871724			-0.958189
-0.650464			0.56683			0.163441			1.49495			0.291133			0.128447
1.00526			1.20438			0.0659229			1.59221			1.97223			1.88219
0.463597			0.32196			-0.368916			0.429161			0.428235			0.703731
0.228298			0.966077			1.35046			1.04246			0.506419			1.83308
0.570872			0.474719			1.49199			2.5276			2.39878			2.31691
-0.0451161			0.141196			-0.0576998			-0.257024			0			0
0.376623			0.378194			1.18928			1.24169			0.912067			0.886805
-0.143143			-0.477793			-0.766751			-0.662702			-0.862347			-1.90911
-0.333989			-0.6834			-1.56701			-1.2317			0.376678			0.973224
0.105345			-0.184656			1.32408			0.255595			0.385795			0.975394
0.801409			0.373168			0.675552			0.147743			0.0756978			0.431134
-0.41986			-0.950933			-1.019			-1.00463			-1.50527			-0.735373
0.0249228			0.281537			0.770268			1.49582			1.26664			0.58142
0.483285			0.69246			0.713452			0.574602			1.16547			1.19074
0.550811			0.465521			0.417504			0.702099			0.107919			0.522098
0.330399			0.725126			1.91582			1.09435			0.104656			2.19072
-0.549704			-1.28878			-0.981356			-0.564326			-1.18887			-0.583766
-0.245106			-0.620659			-0.608683			-1.21507			-0.692335			-0.065272
-0.57311			-0.568667			-0.409164			0			0			-0.0098648
0.310451			0.168281			0.0408696			1.36776			0.437923			1.03076
-0.0257562			-0.371769			-1.07033			-0.647341			-0.416529			-0.339954
1.06601			1.21889			0.656488			1.33554			1.19131			1.09666
0.142293			-0.192129			-0.237914			0.00732638			0.0594171			-0.678831
0.455164			0.145708			0.604186			0.903015			0.228428			-0.715875
-0.718007			0.259056			-0.16536			-1.09921			-1.54736			-2.17582
0.315325			-0.0775802			-0.890822			-0.515787			-0.348071			0.788351
-0.429739			-0.923476			0.0910144			0.00688032			-0.062682			-0.17671
0.186782			0.386348			-0.472259			0.61042			0.296581			0.434214
0.304484			0.270488			-2.50723			-3.83633			-2.00703			-2.1623
0.281261			0.28483			1.0829			-0.108359			-0.521486			-0.240026
0.488806			0.0912142			1.13549			1.02653			1.18529			2.30092
0.0836786			-0.235154			0.31097			-0.955794			-1.00327			-1.46386
0.0297007			-0.0779097			0.713602			0.131342			-0.00346198			-0.231888
0.389687			0.325146			0.142601			0.440869			-0.0663895			-0.197829
-0.227188			-0.399222			-0.199003			-0.536717			-0.18828			-0.720305
0.441654			0.227766			-0.259438			-0.568177			-0.425526			-0.207305
0.0646955			-0.49662			-0.671144			0.493806			-0.371543			0.587048
0.584461			0.0301679			0.190224			1.05479			1.43834			1.62962
0.52535			0.491049			-0.21586			0.100693			0.199134			0.615104
0.626014			0.335749			0.977204			0.797193			0.675195			1.07896
-0.324992			-0.234425			-0.2728			-0.224042			-0.260234			-0.64818
0.292601			-0.280853			-0.235889			0			-0.459749			-0.266936
-0.532007			-0.499528			-1.14942			-0.869033			-0.407865			-0.871895
0.223626			0.230699			-1.02488			-0.448874			-0.902952			-0.722376
-0.523245			-0.555443			0.540872			0.363437			0.306664			0.237284
2.15616			2.51025			2.80598			0			3.64699			2.92354
-0.360372			-0.258097			0.328671			-1.44779			-2.12052			-1.70362
-0.0675117			-0.566638			-0.599385			-0.181761			0.171815			-1.16443
0.288373			0.444051			0.95935			0.563711			0.458245			1.37116
-0.304734			0.357139			0.699856			0.61333			0.901908			0.459112
-0.812371			-1.21952			-1.65485			-0.692468			-0.585634			-0.349015
-0.315907			0.0421253			0.227112			-0.274171			-0.114994			-0.42344
-0.491924			-0.604248			0.233619			0.104359			-0.539058			-0.619602
0.231727			0.418054			-1.4892			-2.59088			-0.854845			0
0.468304			0.82046			2.25925			1.98342			2.10552			0.632055
-0.696017			-1.01284			0			-2.30823			0			-1.80967
0.333878			-0.0104893			0.765678			0.334338			0.0463828			0.395302
0.231961			0.790407			-0.649434			-1.08708			-0.853354			-0.362635
0.652447			1.19258			0.514437			0.673935			0.859432			0.54192
-0.519408			0.294663			-1.02396			0			-2.43876			0
-0.333136			-0.544503			-2.40033			-1.45028			-0.704734			-1.19651
0.731861			0.586846			0.793744			0.387815			0.665117			0.168875
0.621764			1.13806			1.16405			0.705823			0.846097			0.738712
0.127545			-0.129346			-0.0962336			0.626078			0.512963			0.0834215
-0.00401144			-0.192774			0.612655			0.101818			0.845535			0.76957
-0.490597			-0.338316			-0.08468			-0.667293			-0.953503			-1.4419
-0.0849912			-0.0432804			-0.192912			0.303864			0.750379			1.48272
-1.3809			-0.886233			-1.36295			-1.82			-1.4976			-1.41422
0.118381			0.0296738			0.0157491			-0.407309			-0.30407			-0.0420041
0.891874			0.602962			-0.547175			-0.303091			0.167674			0.7932
-0.146474			-0.312767			-0.881484			-0.448532			-0.386102			-0.00425166
-0.121346			-0.0848618			-1.00832			-0.410495			0.112465			0.571514
0.103089			0.327953			0.651969			0.563169			0.596488			0.382659
-0.128519			-0.243628			0.00508318			-1.4833			-1.27322			-1.24847
0.339927			0.22657			0.713479			1.90772			2.5223			1.65392
0.211007			0.572113			0.822492			1.02567			0.951799			0.736133
-0.267637			0.0337364			-0.390495			0.00486669			0.150327			-0.148314
-0.111897			0.335859			0.564727			0.719014			0.788986			0.0130316
-0.298972			-0.530899			0.523969			1.36666			1.39563			0.0395145
0.351839			1.00152			0.572029			1.32386			0.856639			-0.599886
-0.406711			-0.819213			-2.58604			-1.91992			-1.1424			-0.596819
-0.0140896			0.0489356			-0.146659			-0.00486669			-0.599151			0.0358081
0.0422054			0.488281			0.176128			0.732783			0.605576			0.120185
0.00757695			-0.0550776			-0.877547			-0.0541922			-0.0422997			-0.783334
-0.0157504			-0.374323			0.221619			0.454489			0.511767			-0.14742
-0.275105			-0.403814			-0.539811			-0.417512			-0.327242			-0.814327
-0.153492			0.269922			0.191722			-0.353939			-0.595175			-1.12839
0.596102			1.03259			0.81176			1.2922			1.46561			1.21689
0.0611862			0.265176			-0.731738			-0.510166			-0.7016			-0.372722
-0.364303			-0.376788			-0.87956			0.00161987			-0.0789105			0.177293
0.408792			-0.0516271			-1.17501			-0.651093			-0.418535			-0.922103
-0.425728			-0.577385			-1.02807			-0.642109			-0.451975			-0.197744
-0.74598			-1.01149			-2.59627			-2.00899			-1.16427			-1.42832
-0.0429122			-0.422955			-0.745815			-0.650535			-0.496931			-1.91088
-0.267676			-0.58135			1.69557			1.15697			0.869076			0.159362
-0.0612835			0.758526			-0.688046			-1.03169			-0.534477			-0.0871832
-0.37361			0.223089			0.933354			0.528384			0.0926949			-0.297118
1.12282			1.03444			1.60991			1.43721			1.2935			1.71757
-0.127908			-0.0859755			0.964035			0.788774			0.341999			0.202967
0.119308			0.320984			0.881583			0.790108			0.744849			0.515777
0.0139704			0.633585			-1.36249			0.363495			0.54723			0.515226
0.251747			1.07369			2.04275			2.20019			1.76035			0.270109
-1.09611			-1.36813			-0.474336			-0.522513			-0.178062			0.171886
-1.0929			-1.4091			-2.30673			-2.04702			-0.73479			-0.000827485
-0.333441			-0.991152			0.571743			0.155333			-0.388566			-0.490102
-4.33041			-3.79015			-1.68781			-1.36521			-1.05101			-0.81134
0.466578			0.191846			0.85932			0.184827			0.14621			0.268552
0.151288			0.0950946			1.15936			0.917124			0.504646			0.363048
-0.857376			-0.457494			-0.484494			-0.168859			-0.781707			-0.663914
-0.967291			-0.297596			-1.15412			0			-0.141234			-0.0901007
0.107499			0.768874			2.10837			1.63823			1.44354			0.316576
0.134144			-0.0703867			-0.919779			-1.05564			-0.0184897			2.33039
-0.697768			-0.900307			-1.06287			-1.24602			-1.35975			-0.806857
-0.373051			-0.913208			-0.569464			-1.42436			-1.23091			-0.593414
-0.0398688			-0.247985			-0.821447			-1.60218			-1.27322			-0.0931335
-0.698223			-0.637296			-1.02748			-1.57388			-0.983234			0.34881
0.0504343			1.05815			1.11068			2.25207			1.33986			0.0926611
-0.0178302			-0.668798			-0.57555			-0.886996			-0.271173			-0.946169
0.104702			0.226352			1.36357			1.33201			1.40028			0.981819
-0.425324			-0.336235			-0.94312			-0.482005			0.007918			0.00277458
0.0155488			-0.157255			1.06503			1.59577			2.1585			1.43222
-1.03452			-0.530358			-0.130511			0.130338			0.286295			0.231541
0.103246			-0.468344			-1.23992			-0.295615			0.380381			-0.868238
-0.989387			-1.53588			-0.662388			-0.062834			0.00496933			0.17736
-0.495585			-0.373301			-1.5584			-0.838925			-0.281135			0.0792918
0.0215831			-0.143918			-0.32392			-0.365082			0.346477			0.584035
0.0859801			0.73107			0.658032			0.145337			0.110333			0.562586
-0.506873			-0.465747			0.0908373			-0.255304			-1.28226			-0.611025
0.00401144			-0.598562			-1.03142			-0.683722			-0.176212			-0.529237
-0.465913			-0.596204			-1.98451			-1.85144			-0.824945			-1.20709
-0.408358			0.310627			-0.576852			-0.522757			0.00715692			0.296008
0.24926			-0.260675			-0.719209			-1.85472			0.208465			-0.891242
0.271636			0.308463			0.294564			1.04513			0.527053			0.605225
-0.679175			-0.527315			-0.652598			-0.27729			-0.334458			-0.362959
-0.0734294			-0.358967			-0.362656			-0.844872			-0.852792			-1.66875
0.876459			1.04908			1.90472			1.055			1.29203			1.05249
-0.0541681			-0.781036			-0.811678			-0.858268			-0.67929			-0.526675
0.465863			-0.234133			-0.604756			-0.722956			-0.48551			-0.427154
-0.304498			-0.147189			-0.442983			0.148157			0.50958			1.61749
-0.564038			0.039057			-0.00827348			-0.0234713			0.00960371			0.115762
-0.179854			-1.10408			0.470859			0.413311			-0.0747909			-1.27863
-0.282331			-0.777398			-0.12073			0			0			0.181296
-0.169373			0.0320399			-0.357097			-0.272478			0.292685			0.835158
0.213297			-0.0764812			-0.329862			-0.395408			0.0660364			0.101233
-0.0623436			-0.0212604			-0.264207			0.41015			0.348067			0.0251221
1.08603			-0.399016			0.883919			0.719685			0.198719			-0.138258
-0.138154			0.344501			-1.04664			-0.562174			-0.161071			-0.729308
0.103113			-0.137436			0.360951			0.63109			0.434886			0.061232
-0.609646			0.269775			-0.200962			0.318898			-0.131695			-1.02266
0.153048			0.214732			0.847399			0.915188			0.543921			-0.335906
-0.150863			-0.673538			-1.12305			-0.906289			-0.429742			-0.952435
0.600262			0.474244			1.29696			0.89132			0.812055			0.560108
-0.237616			-0.880398			-0.350672			1.06898			0.52378			0.36597
-0.635493			-0.568002			0.0708325			-0.19439			-0.348346			0.287057
-0.0950884			0.0430342			-0.445695			-1.34079			-1.5549			-1.47504
0.0123436			0.344001			0.0704887			-0.629512			0.115868			0.611656
0.472066			-0.0117397			1.10562			-0.0938185			-0.847172			-1.06724
0.610043			1.2386			2.82292			2.12187			1.26029			0.857066
-0.182861			-0.617047			0.317464			0.175819			-0.0210761			-0.186861
-0.302457			-0.0478606			0.826784			-0.490858			-0.708687			-0.991916
0.0273068			-0.060238			-2.44755			0			-1.16083			-0.773781
-0.265367			-0.432855			0.238573			-0.147151			-0.47802			0.371918
-0.991343			-2.13214			0.220748			0.935694			0.282069			0.700149
0.219807			0.845881			1.32779			0.965363			0.484384			0.686586
-0.199686			-0.151208			-0.143165			0.429087			-0.646809			-0.0848449
2.16435			1.58547			1.35401			1.78943			1.86257			1.78854
-0.26414			-0.540326			-1.35162			0			-1.42217			-0.566514
0.0178075			0.171025			0.0732689			0.915832			0.740312			0.353841
-0.130024			0			0.124089			-0.534391			-0.529167			-0.327177
0.0712196			-0.244497			0.820194			0.121003			-0.00960371			-0.0529711
-0.911254			-1.1598			-0.170846			0.55592			0.358331			-0.277033
0.423663			-0.267781			0.361125			0.409141			-0.165546			0.00146151
0.691642			0.745125			0.270148			0.808729			0.873669			-1.54946
-0.0122366			-0.421207			0.293949			0.570701			0.492449			0.767975
0.240102			1.03657			1.41612			0.918072			0.931565			0.484486
-0.531728			-0.0395159			0.0726498			-0.0215657			0.289429			0.623525
0.410004			0.0590962			0.505153			-0.466715			-0.598323			-0.529353
-0.504126			-0.484253			-1.04831			-0.558034			-1.02988			-0.49905
-0.128443			0.131661			-0.622585			-0.302755			-0.298511			0.0190305
-0.100902			-0.434258			0.237436			0.846655			0.549162			0.13979
-0.0636688			-0.164802			-0.605269			0.203918			-0.116153			0.184826
-0.109616			-0.966154			0.0387591			0.509774			0.257251			-0.663318
-0.132777			-0.669133			-0.00508318			-0.00732638			0.00748456			1.73977
-0.58073			-0.571109			-0.699262			-0.958758			-0.720712			-1.7036
-0.705217			-0.723609			1.79421			1.18104			0.571911			1.16349
-0.122352			-0.0991634			2.02246			-0.0674728			-1.06503			-1.12807
0.0575631			0.146739			0.868887			0.803142			1.01965			0.986494
0.63581			-0.343786			-1.32646			-1.06226			-0.464056			-0.425615
-0.176842			0.34692			0.543587			1.00474			0.406802			-0.235024
-0.625358			-0.179119			-1.47192			-0.642171			-1.04406			-0.96304
0.0909831			-0.0753369			0.109376			0.635797			0.150597			-0.0714853
0.978879			1.6314			0.513587			1.16986			1.00788			1.29922
0.426459			0.0973433			0.41953			0.77615			1.14575			0.259961
-1.34847			-1.66169			-1.32255			0			-1.55907			-0.833018
0.427222			0.31707			1.31875			0.491473			1.58476			1.03469
0.978946			0.862786			1.47979			1.42442			1.10763			0.479343
-0.764993			-0.583545			-1.07179			0			0			-0.55476
-0.307157			-0.264696			0.33869			-0.28331			0.144469			0.623904
0.326833			0.0910984			1.85303			1.19503			1.11182			0.708686
-0.363625			-0.684908			0.76401			0.649576			0.348251			0.394712
-0.0906403			0.0459079			1.11314			0.551633			0.976281			0.887629
-0.0925216			-0.222649			0.391015			0.733705			0.371276			0.133284
0.495534			0.534239			0.426125			0.0730505			0.0407688			0.0246637
0.614394			1.38962			1.57136			1.75637			1.40057			0.521596
0.847252			0.696423			0.101694			0.0649616			0.139631			0.366416
0.519663			1.5534			3.59213			3.90939			3.16763			2.11132
0.189467			-0.351864			0.690366			0.642046			1.56394			0.468386
-0.478025			0.779271			1.19872			0.330718			0.449017			-0.586664
0.538652			0.395228			0.316189			0.734277			0.462656			0.333637
-0.256233			0.0354421			-0.36283			-0.190266			0.245586			-0.0466726
0.197973			0.150345			0.687834			0.00714954			0.496036			0.281964
-0.137011			-0.878863			-0.240137			-0.704336			-0.286106			-0.95068
-0.4971			-0.724067			-1.33833			-0.385655			-1.25029			-1.86079
0.123182			0.433266			0.503015			-0.259113			-0.311243			0.419717
-0.203451			-0.00859512			-0.400096			-0.00161987			-0.0924906			-0.675981
0.685139			0.985478			0.0420169			0.733131			0.645811			-0.677203
-0.508931			-0.237065			-1.34011			-2.33631			-1.3635			-2.73164
1.09883			0.114768			1.36328			0.710801			0.377796			0.215415
-0.240173			-0.252586			-0.695012			0			-0.247658			-0.0548079
0.00209094			-0.81869			0.238655			-0.0984233			0.236413			-0.252402
0.637634			0.265771			1.43449			2.0136			1.45003			0.901134
-0.505005			-0.461988			-0.190334			-0.127429			-0.657128			-1.60799
-0.646013			-1.16546			-0.0743359			-0.43733			-0.570603			-0.162315
-0.612659			-1.35784			0.442896			1.291			0.988953			0.334722
0.12889			-0.0945817			0.0204465			0			0.0672959			0.150298
-0.46058			-1.55263			0.479549			1.06519			0.913184			0.0632136
-0.121022			-0.663111			-0.34174			0.372438			0.400329			1.41774
0.644854			1.27619			1.02802			1.26443			1.52148			1.51492
0.815797			0.978664			1.27319			2.07228			2.0458			0.907918
-0.176809			-0.354481			0.734705			-0.0937343			-0.592681			0.609969
0.119166			0.654624			-0.604477			-0.528115			-0.736058			-1.09675
-0.454772			-0.248587			-0.60855			-0.919649			-0.776012			-1.21122
0.628042			0.887446			1.35381			0.76766			0.367977			0.451411
0.0107881			0.0893433			-0.710442			-1.95127			-0.393739			0.572688
0.187684			-0.404041			-0.336015			0.0215657			-0.0976263			0.0451659
0.276199			0.45568			0.493507			0.558231			1.16561			0.844288
-0.563069			-0.16538			-0.114349			-0.293801			-0.00771438			-0.753055
-0.945028			-0.69237			0.486182			-0.665218			-0.89579			-0.370546
-0.224753			-0.351501			0.0775557			0.314008			0.703508			0.457522
-0.279783			0.480928			0.842195			-0.359187			-0.590073			-1.59859
0.593178			1.46325			1.35866			1.06179			0.975708			0.825511
0.273134			0.608711			-0.452478			0.0795592			0.399472			-0.0443896
-0.226609			-0.377217			0.110466			0.138006			0.130957			-0.405672
0.925653			1.36014			0.979135			0			0			1.48953
-0.300383			-0.261275			0.0089782			-0.401727			-0.745957			-0.186372
-0.350698			-0.582493			-0.791052			-0.961632			-0.488883			0.130961
-0.224357			-0.255198			-0.545885			0.379254			0.915883			0.180062
0.118279			-0.769397			-0.337942			0.122474			0.397959			-0.940175
0.192951			-0.234445			0.183767			-0.660626			0.0039252			-0.796637
0.533984			0.626819			-1.88786			0.101521			0.287375			-1.82278
-0.670569			-0.768627			0			0			-0.125132			1.01662
-0.179028			0.0740253			0.150472			-0.668615			-0.614791			-0.209229
-0.553266			-0.371111			-0.51627			-0.24302			0.202637			0.397072
-0.148024			-1.0278			1.08269			1.72913			2.07286			1.34055
0.324747			0.551684			-0.18326			-0.46127			0.27794			0.799082
-0.831951			0.450422			-0.296098			-1.58566			-0.470737			-0.616696
-0.521537			-0.271108			-1.01812			-1.10233			-1.22422			-1.17293
0.0401314			0.0266873			-0.0948904			0.0523526			0.494463			0.608488
-1.1089			-1.13747			-0.395706			-0.471506			-0.504334			-0.31764
0.068316			-0.420764			0.385485			1.08194			0.606496			0.181221
0.0473824			0.317142			-0.130008			-0.319923			-0.40762			-0.983066
-0.641469			-0.43497			0.801985			0.0346043			-0.294631			0.525919
-0.0648937			0.25171			-0.548286			0.615854			0.886329			0.33822
0.525775			-0.0787779			0.858167			0.209859			-0.10555			-0.585669
-0.57391			-0.647733			-1.90733			-1.96101			-0.671351			-0.802607
0.330112			0.40625			0.4738			0.406177			0.401911			-1.2905
0.0143724			-0.352094			0.0960888			0.723341			0.256085			-0.791862
1.02798			1.36788			0.702652			2.02806			1.73221			0.596686
0.365024			0.776066			1.88199			1.48403			1.14877			0.305714
-0.044829			0.72435			0.503478			0.760618			0.377129			-0.709273
0.0349163			-0.146437			0.164254			0.850151			0.361323			1.52978
0.913568			1.65331			0.996379			1.50216			0.794084			0.884487
-0.386739			-0.931854			-0.912678			-0.677254			-1.0835			-0.175448
-0.457188			-0.0754642			-0.516711			-1.73997			-0.181894			-0.643003
-0.277511			-0.918033			0.613884			-0.176574			0.30991			-0.468681
0.774813			0.350672			-0.431159			0.624743			1.009			-1.37245
0.0324712			-0.0751986			0.512783			0.770905			0.374615			-0.642874
-0.0840834			0.345021			-0.299755			0.096643			0.5214			0.749781
-0.141143			0.106726			-0.353333			-1.17628			-0.254044			-1.83377
0.0221531			0.0212604			-1.42784			-1.37891			-0.953043			-0.46239
-0.350783			0.0222383			-1.73777			-1.09575			-0.493806			-1.1783
0.422181			0.788916			0.572069			0.689388			0.806627			-0.657375
-0.137357			-0.643836			-2.599			0			0			-2.25187
-0.586977			-0.808161			-1.17142			-1.30089			-1.40753			-0.847591
0.353015			0.978871			0.805247			1.48817			1.92515			1.9352
-0.0616106			0.436507			0.493908			0.351261			-0.574122			-2.74389
0.681356			1.09252			1.27335			1.04613			0.760841			1.06856
-0.741222			0.0356345			0.0153371			0.426485			-0.400708			-1.16274
0.0524319			0.552233			-1.71225			-1.09778			-1.39235			-2.39475
0.39141			-0.0887338			-0.577947			-1.23664			-0.706859			-1.10536
-0.000732219			-0.0631702			0.881152			0.275724			0.647566			0.575995
0.640407			0.447207			0.516217			0.346581			0.477259			0.627478
0.550378			0.982228			1.05311			1.43425			1.16728			0.954109
0.0884254			0.388757			-0.335406			0.629334			0.203097			0.317733
2.07442			1.7541			3.10306			3.79972			3.78113			2.81336
0.605139			0.280523			0.696784			-0.139972			-0.374934			-1.73806
-0.604253			-0.717629			-2.02919			-1.86266			-0.566865			-1.49083
-0.314952			-0.302021			0.90577			0.436382			0.737056			0.727176
0.0996866			-0.285235			0.614286			0.211648			0.224663			1.16649
0.293688			0.303394			0.0193442			0.315047			0.863763			1.02885
-0.28344			0.0860342			-0.627449			0.297286			-0.0039252			-0.474712
-0.450416			-0.126209			-0.358561			-0.647435			-1.32913			-0.752805
0.331001			-0.0588283			1.25383			1.27193			0.539637			1.35103
-0.831263			-1.54504			-2.20461			-1.58377			-1.68016			-0.937311
-0.449477			-1.01188			-2.36235			0			0			0
-0.247021			-0.132634			-0.716081			-0.811955			-0.19262			-0.680901
2.21607			2.16668			2.85837			3.71158			3.33125			3.23229
-0.0474676			-0.049571			0.335299			-0.050418			0.391839			-0.497227
-0.26572			-0.66546			-1.33583			-0.868425			-0.572263			-1.81967
0.260335			-0.102407			-0.687153			-0.363465			0.221197			0.445302
-0.522452			-0.533177			-1.14994			-0.156453			-0.474588			1.00727
-0.416576			-0.602276			-1.05545			-1.25092			-0.452452			-0.125434
-0.545283			-0.474833			-0.219895			-1.25881			-0.671523			0.425129
-0.938364			-2.00452			-1.76225			-2.5793			-1.34601			-1.35357
0.227423			0.432349			1.0924			1.16889			1.43385			0.794325
0.0144813			-0.570065			-1.01208			0			-0.444043			-0.602022
-0.550348			-1.30548			-0.870162			-1.47086			-1.44855			-1.24105
0.563212			-0.365404			-0.557244			-0.0699623			-0.0172265			0.580842
-1.80067			-1.10096			0			0			0			0
-0.681415			0.273297			-0.821136			-0.0346043			-0.220251			0
0.360299			0.608204			-0.527996			-0.0246915			-0.314192			-1.49873
0.719606			0.935702			0.856402			-2.02614			0.247024			-2.18868
1.08035			0.761534			1.20354			1.15828			1.17033			0.358988
-0.570392			-0.996782			-0.738392			-1.03709			-0.734997			-0.106471
0.365714			0.50471			-1.22672			-1.1787			-0.395437			-2.96873
0.652757			0.912054			2.15544			1.86975			1.19714			1.57417
0.429504			-0.0666451			0.957658			0.563952			0.434591			0.288098
0.297665			1.04993			1.16706			1.28934			0.767552			0.463387
-0.0885427			-0.606644			-0.3739			-0.517733			-0.324609			0.536855
0.834107			0.803532			1.13334			0.431584			-0.208823			-0.17158
0.350007			-0.0744674			0.688151			0.634114			1.07812			1.10089
0.167362			-0.187932			-0.111776			0.0155402			0.369961			-0.337459
0.551833			0.667624			0.95546			1.39841			0.675206			-0.287956
0.812316			0.553298			-0.0868518			0.139205			0.0777584			1.19226
0.740994			0.573676			-0.11598			0.909558			1.11402			0.620587
-0.640466			0.576176			-0.326561			0.112424			-0.23909			-0.662155
-0.410078			-0.541951			-1.4038			-0.519384			-0.0211305			-0.838386
0.052689			-0.155117			-0.129975			-0.777976			0.399389			0.294968
0.572191			0.447591			-0.0569876			-0.576142			-0.0105337			0.534056
0.255213			0.145904			-0.395026			-0.182483			-0.596896			-0.407237
0.261341			0.695159			-0.247824			-0.528868			-0.740215			-0.223785
0.029574			0.234375			-1.25856			-0.614543			0.0556779			0.000436098
-0.666511			-0.868947			-1.16422			-1.24864			-1.77834			-1.24418
0.000580422			0.074542			0.409296			-0.199177			0.303112			0.422642
-0.0351677			-0.428374			0.292347			-0.197353			-0.969841			-0.711712
-0.0323742			-0.246281			-0.180009			-0.119104			0.0184897			-0.565087
0.683711			0.603715			-1.55559			-1.97436			-0.737141			-1.9875
0.33279			0.475524			1.86589			0.226584			-0.750712			0.608022
0.412281			0.8963			0.0621263			0.733584			0.838696			0.875918
-0.000670457			0.242148			-0.730275			-2.28105			-0.919195			0.658597
0.144345			0.0477598			-0.286993			-0.046664			0.124357			0.585794
0.497052			0.795758			0.0116308			-0.26676			-0.305213			-0.192307
-0.0608825			-0.162101			-1.49388			-0.587819			-0.298452			0.487243
-1.37206			-1.07155			0			0			-1.73977			-0.685476
0.344453			0.240896			-0.225345			-0.182888			-0.272939			-0.226212
-0.112135			-0.40026			-1.30846			-0.896373			-0.455258			-0.00414609
0.56053			-0.112404			0.991966			1.29599			1.08668			0.635425
-0.00170448			0.172069			0.634949			0.772423			0.688556			2.1667
-0.857016			-0.943982			-0.975661			-2.41856			-1.28832			-1.54333
-0.527151			-0.512328			-2.36885			0			-1.72265			-1.44916
-0.347246			-0.347829			0.0893538			0.153069			-0.089893			0.383997
0.341729			-0.0458952			0.913261			0.702965			0.445289			0.4082
0.179225			-0.149899			0			-0.925601			-1.04943			-0.671425
0.390208			-0.0905398			0.831764			0.0491275			0.225191			0.306831
-1.1168			-1.34288			-1.46301			-1.17107			-0.791953			-1.57415
0.0223611			0.0111929			0.228085			0			-0.535975			-0.32172
0.669668			0.143247			-0.918869			-1.73723			-1.01238			-2.21451
1.1874			0.971987			1.26558			0.523767			0.583974			1.65059
-0.304178			-0.754286			-0.596449			0.175322			0.283232			0.492227
-0.517724			-0.229359			0.0825481			-0.701283			-0.127564			-0.143164
0.419143			0.413482			0.137631			0			-0.603699			-0.667995
-0.231699			-0.705464			-0.840736			-1.07799			-1.0744			0.798016
-0.333532			-0.457576			0.137542			0			-0.305233			0.2408
-0.645795			-0.467974			-0.762598			-0.476568			-1.00127			-0.86444
0.655281			0.167432			0.813456			0.342837			0.299			0.340452
0.236225			0.120243			-0.11803			-0.709202			0.34403			-0.00277458
-0.100491			0.08929			0.806194			2.42468			2.41983			0.497574
-0.02174			0.32706			1.38466			0.804775			0.253388			1.44265
-1.39563			-1.74551			-1.82534			-1.60153			-1.69624			-0.791973
-0.390909			-0.804378			-0.882039			-0.296661			-0.0233629			0.478231
0.377346			0.510533			0.504127			-0.0496103			-0.739102			-0.453832
0.0393807			0.571176			0.340772			1.99974			1.68093			-0.169131
0.418721			0.396147			-0.614991			0.488817			0.954866			0.311424
0.236698			0.438503			0.859232			1.24467			0.368049			-0.308762
0.84383			0.980015			1.07596			1.77214			0.720967			0.404628
-0.199371			-0.565635			-1.65101			-1.12174			-1.02297			-0.65649
0.549978			0.547883			1.22601			0.0615404			-0.588571			-0.789346
-0.67933			-0.682197			-1.96717			-1.41615			-1.37329			-1.62748
0.360791			-0.612088			-1.18044			-0.471499			0.0508032			-0.977761
-0.034787			0.194364			0.194649			-0.220789			0.0781057			0.647665
0.211892			0.974852			0.496071			1.14957			1.30781			0.690403
0.574126			0.730563			1.41099			0.657528			1.08123			0.779852
0.0442223			-0.56126			-1.37322			0			-0.699652			-0.600459
0.973493			1.28045			0.0392168			0.852762			1.33268			-1.88751
-0.0278895			-0.407984			-0.0999116			0.042435			0.249941			0.441958
0.913591			0.408373			0.910403			0.967403			0.720547			-0.305615
-0.0793496			0.454328			-1.7786			-3.0191			-1.64218			-1.72534
-0.151055			0.268344			-0.554041			0.366288			-0.197654			0.0535593
-0.293317			-0.431492			-0.578895			-0.260498			-0.593218			-1.10281
0.277935			0.238754			1.00833			0.221984			-0.181395			0.246925
1.21301			0.857409			3.00128			4.02177			3.41977			3.07319
0.349559			0.546413			-0.575911			0.11492			-0.224773			0.0131931
-0.094325			-0.227265			-0.659537			-1.62143			-0.963453			-0.531878
0.121271			0.177583			0.0274337			-0.243129			-0.939503			-0.760302
-0.495995			-1.79823			-1.34696			-1.43518			-2.01516			-0.941128
0.328755			0.462123			0.535409			-0.0960774			-0.335154			-0.604159
0.692702			1.81795			1.53799			1.41929			0.652676			1.12134
0.357201			1.03137			0.619788			0.922884			0.676835			1.44566
-0.194629			0.0778097			0.197616			0.3895			0.467478			0.61195
0.825421			1.66149			2.49872			1.93022			1.50198			0.143323
1.01196			0.185299			1.66519			1.56384			1.15198			0.916965
-0.385992			-0.657976			0.360442			-0.52143			-0.0249996			-0.591258
-0.0146562			0.711308			2.1627			1.99043			2.05688			1.42732
-0.441349			0.453236			0.275634			0			-1.01118			-0.188864
-0.790003			-0.77071			-0.321263			-1.44031			-1.19948			-0.876069
0.0111636			0.00859512			-0.83408			-1.87364			-1.13251			-0.557888
-0.0895486			-0.328217			-0.711366			-0.0272205			-0.232134			-0.0754021
-0.406165			-0.863926			0			0			-1.35546			-0.383352
0.644014			0.339099			0.257438			0.547751			0.856144			0.957077
0.236306			-1.32658			-1.72226			-1.61772			-1.25258			-0.34666
-0.00664761			0.167064			0.520751			0.201327			0.376004			-0.124462
0.171568			0.713389			1.23607			0.923112			0.588679			-0.188817
-0.266016			-0.500438			0.00227974			-0.595932			0			0.401655
-0.166063			-0.571426			0.494115			0.769463			0.763826			0.896175
0.159722			-0.0115531			0.289458			0.382697			0.660943			0.502119
0.518753			0.912705			0.635458			1.57629			1.26384			0.0372101
0.301541			-0.254739			-0.131064			-0.0827511			-0.243904			0.0745756
0.544793			0.455005			0.529898			0.272717			0.846877			0.755874
0.0278108			0.430848			0.567668			0.884179			0.711931			2.08219
-0.502848			-0.110223			-0.588604			-1.26633			-0.972634			-0.684341
-0.274683			-0.0801143			-0.531565			-0.431265			-0.255923			-0.642045
0.283609			-0.048221			-2.69069			-1.86397			-1.66937			-0.452094
0.593296			0.296928			1.44007			0.799361			0.558154			0.657785
0.375793			0.202855			1.11734			0.3069			0.337904			0.842713
0			0.360684			0.0662258			-0.0968607			0.831419			1.36729
1.1828			0.793825			0.119414			-0.39755			-0.339767			-0.0301612
-0.00728353			-0.19445			0.216003			-0.397037			-0.365516			-0.439048
0.128346			-0.0319569			0.0922232			0.0371807			0.517263			0.363487
-0.147053			0.577015			0.0250633			-0.407563			-0.00819495			0.0790542
-0.127805			-0.514528			-1.00918			-1.01944			-0.48549			-0.726714
-0.490572			0.00570805			0.586749			-0.0496963			0.20116			-0.335931
0.151063			0.498974			-1.193			-0.0865755			0.0663369			-0.320527
-1.03772			-0.563704			-0.460091			-0.487418			-0.626615			-0.515581
0.657424			0.323069			0.188123			0.0201114			0.0954768			-0.0411065
0.0326029			0.233416			-0.884811			0.417043			-0.0258209			-0.482358
-0.731312			-0.262151			0.624115			-0.153705			-1.22687			-1.52741
-2.11412			-1.47137			-0.440583			-0.236716			-0.361875			-0.433354
-1.11637			-0.51566			-0.154754			-1.12364			-1.6941			-1.0893
-0.150115			0.520064			-0.352715			-0.108094			0.256132			-0.187448
0.327876			0.203992			-0.83128			-0.555215			-0.963344			-0.944449
-0.0308985			-0.153419			0.275918			0.507852			0.314556			0.306344
-0.172627			-0.12307			0.921171			0.307726			-0.842694			0.640401
0.853749			1.72352			1.58891			2.11417			1.86021			1.50057
-0.750719			-0.668554			-0.427172			-0.67138			-0.639898			-0.0391704
0.511314			0.810144			0.378935			0.596003			0.360127			0.847985
0.179086			-0.129376			0.510301			0.54889			-0.0675782			-0.242318
0.0426635			-0.314164			-1.4677			-1.18964			-0.167028			-0.12199
0.183086			0.163595			-0.851948			-0.760596			-0.220162			0.649864
-1.61803			-0.936144			-1.06984			-0.970635			-1.0732			0.264331
-0.945038			-0.72835			-0.389719			-0.709615			-0.79685			-1.03086
0.507352			0.504866			0.776147			1.4961			1.08027			0.921027
0.741886			0.320225			1.24345			1.52436			0.916123			1.02601
-1.08362			-1.08048			-1.68431			-1.42224			-1.28161			-1.74911
-0.304649			0.370751			0.0802329			-0.47606			-0.223484			1.68368
0.334929			0.565001			-0.243334			0.407913			-0.0129801			-0.634194
-0.484502			0.307927			0.604583			0.606615			-0.348143			-1.05168
0.422766			-0.0318936			0.716574			0.887194			1.01754			0.374929
0.284951			-0.0853474			-0.762747			-0.949585			-0.557942			-1.22537
-0.393489			-0.793466			0.0137441			-0.0124187			-0.269348			-0.505278
0.21126			0.127263			-0.530227			-0.868195			-0.480091			0.205789
-0.0111636			0.125877			0.357729			0.450158			0.0922366			0.109423
2.38628			1.85583			1.12804			1.69137			2.18696			1.81559
0.000670457			0.318768			-0.174496			-0.33698			0.45609			-1.26533
-0.57741			-1.17625			0.0603421			0.0373265			-0.168117			0.101938
0.0332623			0.702112			-0.817389			-0.0426847			-0.548797			-1.54158
0.408605			0.704167			-0.0685315			-0.36737			-0.277465			-0.39751
1.239			0.588642			-0.834244			-0.274202			0.798227			1.35568
-0.197762			0.378425			0.0816256			0.0558124			0.444534			-0.00192475
-0.278837			0.0451334			1.26			0.782765			0.920645			0.505769
0.707566			0.768228			0.414538			1.21157			1.04177			1.65734
0.535726			0.657281			0.645961			0.664521			0.200821			0.178426
0.877824			1.23033			1.06455			1.55202			1.2819			0.64272
0.530031			0.0612066			0.725236			0.0104147			-0.183182			0.0964519
0.268825			0.540647			-0.659109			0			0.45597			-0.023271
-0.281844			-0.312841			-0.56674			-0.478295			0.0559708			-0.281565
-0.411392			-0.162175			-0.129604			-0.716063			-0.0226111			0.370047
0.722674			0.921194			0.895429			1.10295			0.847531			-0.137743
-0.881391			-0.775233			-0.925902			-0.636765			-0.861156			-0.319304
0.000732219			-0.133471			-0.895285			-2.05385			-0.708459			-0.883196
-0.85697			-0.708582			-0.515909			-0.408812			-0.579592			-0.255979
0.37625			0.749507			0.123986			1.67945			0.85105			0.315345
0.588204			0.38138			1.78786			1.09744			0.660529			1.17571
-0.486602			-0.683001			-0.127392			-0.217811			-0.854032			-0.451263
0.111206			-0.699353			-1.02441			-0.888653			-0.390371			0.615551
-0.436399			-0.712976			0			0			-0.400504			-0.579375
-0.38367			-0.588722			-0.0193442			-0.406229			-0.751044			-0.732743
0.247196			0.710977			0.721052			1.00529			1.07824			-1.40105
-0.51333			-0.35105			-0.698135			0.203694			0.297099			0.196415
0.384395			0.564674			0			-0.80104			0.909393			0.202832
0.229139			0.418465			-0.352988			-0.675733			-0.680338			-0.243379
0.273621			0.438764			0.574655			0.193059			-0.72069			0.400775
0.270097			0.557043			0.791932			0.84934			0.650815			0.876555
-0.713998			-0.420337			-0.909255			-1.14764			-0.531891			-0.329818
0.44052			0.630595			0.37313			0.487077			0.894756			-0.453767
-0.0962785			-0.111595			-1.06956			-0.0691709			0.869712			0.422749
0.0955272			0.27712			-0.301528			1.50645			0.514686			0.185151
0.270577			0.856924			0.571237			1.35817			0.691228			0.179647
-0.00490655			0.200207			-0.739832			-0.446484			-0.52817			0.154251
0.154081			0.0724632			-0.204769			-0.194188			-0.0043187			0.182847
0.346673			0.142861			-0.10605			0.754699			0.440511			0.0434821
2.21024			2.60275			2.20901			2.59678			2.34465			2.97117
0.602186			-0.202599			0.17564			1.16956			0.819154			-0.021103
0.466826			0.618301			0.837997			1.57152			0.912349			0.903721
0.0970552			0.0909168			-0.706338			-0.921137			-0.236099			-0.375849
-0.0588016			0.162534			-0.918417			-1.47455			-0.969533			-0.844106
-0.28416			-0.356771			-1.97973			-2.16755			-1.37148			-1.16855
0.739944			0.160437			0.86072			0.686158			0.268574			-0.0653132
0.418848			0.152069			-0.207709			0.778762			0.909781			0.228496
0.536352			0.538464			-0.262954			-0.999305			-0.2029			-0.412497
-0.157152			0.011623			-0.34289			-0.971022			-0.607212			-1.41891
1.32085			1.11413			1.96428			1.57661			0.705249			0.70538
0.383021			0.260774			1.07489			0.334699			0.0571405			0.184429
-0.775867			-0.757144			-0.231663			-0.0423138			-0.488432			-0.938922
0.184004			0.462144			0.219696			0.138047			0.457845			2.98141
-0.451523			-0.577627			-1.50472			-1.00905			-2.47247			-2.43065
0.69539			1.23404			0.872705			1.44576			1.40065			0.948181
-0.313279			0.606215			1.05789			-0.842024			-0.164183			0.69725
-0.442753			-0.273769			-1.29246			-0.692765			-0.875988			-0.835222
-0.308801			-0.24898			0.0258255			0.377768			0.41061			0.243809
0.222511			1.16493			0.700488			0.266079			0.271224			0.516273
1.05369			0.432509			0.92998			1.27011			0.851688			1.08111
0.1004			0.182745			-0.0167009			-0.722732			0.0609022			0.959857
0.750711			1.07405			0.599861			-0.444461			1.1598			0.377041
-0.0468959			-0.39988			0.254077			0.268953			0.223021			-1.00052
0.236977			-0.142169			-0.169944			-0.459917			-0.451647			-0.833969
-0.29738			0.437428			-0.000480501			0.464856			0.316951			0.000827485
0.10376			0.26611			0.189912			-0.495878			-0.670101			-1.87621
-0.146817			-0.327106			-0.312214			-1.49914			-0.711966			-0.805287
-0.450052			-0.909722			-0.803147			-1.48681			-1.08414			-0.0672462
-0.459675			-0.384679			-0.698971			-0.255188			-0.519278			-0.707068
0.451207			0.644795			0.00647945			0			0.694953			0.851206
0.392056			0.725744			-0.048265			-0.342817			-0.219297			0.541045
-0.0656513			-0.110691			-0.865423			-1.03218			-0.9715			-0.885789
-0.70381			-0.589241			-0.308625			-1.57195			-0.79923			-0.0548599
-0.172942			-0.281367			0.261084			0			0.0202171			0.474534
0.456917			0.297008			1.42562			1.36393			1.05115			0.396023
-0.0721348			-0.202727			-0.696666			-0.638341			-0.585737			-0.603916
-0.272523			-0.266821			0.173352			0.575872			0.238514			0.00425166
-0.206198			0.144999			1.72417			0.58608			-0.064548			0.489582
0.349551			0.043722			-0.301114			0.00197417			0.776089			0.779555
1.68804			1.52945			0.986811			1.30747			1.39599			1.48586
0.214866			-0.0068619			-0.428534			0.260854			-0.946708			-0.420151
-0.311238			-0.246733			-0.561128			-0.0293261			-0.0434653			-0.351687
0.430074			-0.225577			0			0			-0.423008			0.0403634
0.831018			1.83913			2.77229			2.86317			1.90638			1.39802
0.30424			1.57493			2.72304			1.68601			0.813773			0.203406
0.310138			0.358162			-0.442234			-0.957542			-0.455835			0.356042
0.0663269			0.0341621			-2.64378			0.289859			-0.37673			-0.356461
0.676337			1.0221			1.50905			2.2107			2.51376			2.34993
0.361661			-0.270423			0.246123			0.180481			0.147465			0.7402
-0.638146			-1.09178			-1.11551			-1.28637			-1.46621			-1.40072
-0.309721			0.246121			-0.638568			-0.194022			-0.128719			1.13872
-0.0900736			-0.474451			-0.0501585			0.191133			-0.0122841			0.149352
-0.21389			-0.176212			-0.226116			-0.428301			-1.05791			-0.924995
0.0274146			-0.425723			-0.0786208			0.171401			-0.178692			2.10469
0.187267			0.54817			-0.137311			-1.15283			-0.494672			0.696717
-0.316624			-0.0720288			-0.122972			-0.415186			0.0982935			0.256105
0.17804			-0.896237			-1.02856			-1.1683			-0.517853			0.147341
-0.149324			0.475025			-0.650779			0.00920839			0.578954			1.05695
-0.471612			-1.04895			-1.26761			-0.567172			-0.211014			-0.158408
-0.4148			-0.633875			0.062957			0.536539			0.37386			-0.0507078
-0.926934			-1.20389			-1.83948			-1.96987			-1.50122			-1.52324
-0.229737			-0.307888			-0.781928			-0.909013			-0.268779			-0.0790045
0.541076			0.302489			1.00099			0.581063			0.172849			0.651814
0.593988			0.502413			-0.209683			-0.185156			-0.0922382			-0.259007
0.319853			0.402688			-0.246897			-0.471626			-0.390322			-0.0832606
-0.215317			-0.231038			0.442531			0.423713			0.175772			0.32039
0.180185			0.135728			-0.0900404			-0.0570578			-0.305393			-0.378625
-0.360017			-0.0248641			0.279066			0.035865			-0.132026			-0.3946
-0.225643			-0.328947			-0.999426			-2.10257			-1.1706			-1.38402
0.355741			0.164433			0.21772			-0.287423			-0.664783			-0.638652
-0.204357			-0.464761			-1.37724			-1.33571			-1.2666			-1.34026
-0.511873			-1.1992			-0.360465			-0.737881			-1.06903			-0.696644
-0.0652726			-0.0351136			-0.64366			-0.98749			-0.2845			-0.702413
0.224762			0.904414			1.2279			0.458481			0.011982			-0.506677
0.070011			0.380089			0.630002			0.337483			0.71877			0.711911
-1.01405			-1.32176			-0.00762447			-1.23078			-1.89698			-1.05066
0.0482295			0.486537			0.683496			0.975127			0.352809			0.682658
-0.152628			0.0395159			-0.813301			-1.08716			-0.421098			0.977509
0.37482			-0.625276			1.40432			1.26721			1.14957			0.601137
0.696961			1.01734			0.940352			1.09659			0.3085			0.175439
0.582226			1.25006			0.750387			1.64436			1.6843			2.20239
0.629216			0.723844			1.11715			1.26748			1.2798			0.824902
-0.150669			0.0179803			-0.36338			0			0.0202445			-0.3911
-0.620576			-0.88189			-0.233797			0			-0.408132			-0.339105
-0.854106			-0.174455			-0.180228			-0.682512			-0.253534			0.0287778
0.947249			2.28704			1.52583			1.00683			0.676092			0.289264
-0.234564			-0.381705			-0.0476432			-0.23332			-0.766099			-0.396852
-0.300194			-0.829849			-1.33565			0			-1.64215			-1.05181
0.0610541			0.173056			-0.126729			-0.16456			-0.286783			0.101455
0.356796			0.140644			0.156438			-0.342427			-0.228903			-0.241036
0.252203			0.549201			0.965383			1.1293			0.736905			1.79718
-0.121524			0.28078			-0.109312			-0.112925			0.383775			0.588061
-0.640695			-0.40274			-1.37288			-1.78177			-1.16122			-1.79137
-0.653851			-0.23663			-0.616827			-1.39128			-0.798894			-1.10086
-0.228949			-0.529325			-0.66246			-0.991284			-0.549055			0.057697
-0.223605			-0.120123			-1.50045			-1.14324			-0.442265			0.32968
-0.161744			-0.28375			0.711187			0.54705			0.414423			0.116016
0.479066			0.731622			0.996816			1.11558			0.625066			-0.833814
-0.73946			-0.431861			-0.696427			-0.494352			-0.513644			-0.486768
0.230225			0.479862			-0.197287			-0.512971			0.817011			0.865523
1.04599			0.989543			0.407487			1.36948			1.2375			2.28403
0.935115			1.12251			1.02996			1.2016			0.824575			0.621489
0.914695			1.13443			0.911554			1.21953			0			0.890873
0.655027			0.371129			0.48423			0.742263			0.132526			0.0759536
0.446498			-0.522356			0.529731			0.614211			0.191267			0.389191
0.00775237			-0.208557			-0.514845			0.0134706			0.345506			1.79045
0.253727			0.523934			0.843882			-0.724809			0.00916153			-0.143776
-0.0885642			-0.646102			0.388211			-0.262629			-0.487515			-0.224068
-0.0652113			-1.03721			0.000391941			-0.437112			-0.629716			-1.40256
-0.251679			-0.277818			0.503744			1.20148			0.589198			0.0230052
0.0474047			0.334014			-0.561502			-0.599053			-0.600005			-0.599318
-0.511204			-0.284808			0.0571802			-0.0836478			0.0482813			-0.757983
-0.18983			-0.74232			-0.0185462			-0.0598271			0.368075			-1.75542
-0.548627			-0.453919			0.62546			1.58914			1.8593			1.07005
0.195799			0.0608339			-0.393395			0.14192			0.299201			-0.0136026
0.807498			0.76652			1.10865			0.590751			-0.0869208			0.393783
-2.02298			-3.59627			-0.665232			-0.984949			-0.769285			-0.203729
0.0589686			-0.0436405			0.12678			0.0641031			-0.0792651			-0.505215
0.761262			0.0301436			0.580333			0.102749			0.0467361			0.188675
0.282474			0.223368			1.16189			0.657041			0.672993			0.988265
-0.00757695			0.202472			0.439896			0.25466			0.743882			1.04471
-0.305713			-0.269203			-0.306599			0.408142			0.199251			-0.748668
-0.830897			-0.563172			-0.641923			-1.11323			-1.27129			-1.20719
-0.173103			0.311458			-0.92933			-0.873053			-0.486544			-0.916253
-0.542904			-1.4523			-1.16149			-4.11921			-2.37623			-1.03356
-0.256196			-0.0505606			-0.313296			-1.36641			-1.41065			-1.33226
0.834254			1.48002			0.706443			1.40047			2.099			1.92843
0.787785			0.975786			1.81552			1.74375			1.34461			1.45292
-0.277437			0.445847			-0.535453			-3.09666			-1.90385			-3.58791
-0.609821			-1.79414			-0.0574114			-0.331803			-0.737914			1.08707
-0.751302			-0.525091			-1.88825			-0.989887			-0.493852			-0.193906
0.0948901			0.213969			0.106213			0.00509525			0.823968			-0.441776
0.569879			0.679899			-0.675259			0.235519			0.8756			1.2025
0.2408			0.492011			-0.00912421			0			0.0569702			-0.904174
-0.275406			-0.466884			-0.516292			-0.549636			-0.595458			-0.688936
-0.300095			-0.3341			-0.209211			-0.763462			-0.610096			-0.177038
-0.273398			-0.532413			-1.37188			-1.59241			-0.999509			-1.18995
-0.426969			-1.03686			-1.41272			-1.68627			-0.742412			-0.365458
0.740572			1.5853			0.91431			1.26514			1.73728			1.73323
0.784018			0.911469			-1.84947			0			0.489923			0.218099
-0.368648			-0.211692			-0.159327			-0.347446			-0.355628			-0.18339
0.298707			-0.0674885			-1.56449			-1.11124			0.601294			0.413097
-0.539383			-0.264763			-0.527925			-0.620315			-1.14786			-0.218832
-0.0803361			0.53666			0.411885			0.762543			0.302988			0.37291
-0.329446			-0.103522			0.851897			1.49242			0.922814			1.74038
0.0616623			-0.78727			-0.232914			-0.335377			-0.88922			0.374755
0.0223744			0.941208			0.196052			1.27801			1.03733			0.74314
-0.33727			0.314716			0.807267			0.637309			0.513075			1.03179
-0.376747			-0.422828			-0.16977			-0.703344			-0.435729			0.217113
0.0864308			-0.146488			0.000651702			-0.649414			-0.71426			-0.170017
0.279392			0.748205			-1.10859			-0.789669			-0.365562			-0.0622863
0.309504			0.0828195			-0.179611			-0.613646			-0.281703			-0.111052
0.0245395			-0.835273			-0.345121			-0.234972			-0.312264			-0.927638
-0.244359			-0.351828			-0.123295			-0.038711			-0.422751			1.00682
0.0694231			-0.74392			-0.401825			1.72201			1.97161			0.435453
-0.485842			-0.614823			-0.461491			0.0576512			0.207343			0.904496
0.876498			0.734128			0.0246296			0.206722			0.112126			0.33663
0.0282955			0.298405			-0.844147			-0.151475			0.213728			-0.334321
0.637141			0.390923			-0.291427			-0.560374			-0.446004			-0.982859
-0.245496			0.4866			0.0641316			-0.159787			-0.620759			0.409324
-0.43346			-0.598705			-0.491832			-0.502059			0.263172			0.555467
-0.49356			-0.540535			-0.972701			-1.02649			-1.28086			-1.21368
-0.255078			-0.174916			0.461518			0.343609			0.215821			0.547357
-0.387346			-0.865672			0.844214			-0.177985			-1.1554			-0.623823
0.507432			0.65219			-0.110521			1.31218			1.4162			0.315569
0.100877			0.204837			0.470868			0.243397			-0.285828			0.0404113
0.459634			0.342153			0.719893			0.6112			0.428881			1.14695
-0.575769			-0.759619			-1.59578			0			-1.16823			-1.19548
0.00823755			-0.386775			-0.592853			-0.684405			-0.284612			-0.142077
0.260414			0.511566			-0.391273			0			-0.330609			-0.542391
-0.380472			-0.799296			-0.0185405			-1.19066			-1.51654			-1.52173
0.181633			0.598311			-1.40071			1.01596			0.276849			0.134695
0.436313			0.220123			0.906751			0.113264			0.166991			-0.454908
-0.849362			-1.16779			-2.07642			-2.80358			-2.22674			-3.47662
0.159944			0.787902			0.939028			0.332459			0.368834			0.52466
0.747204			1.0239			-2.49333			0.312078			0.729649			0.775715
-0.245241			0			-0.0196229			-1.93169			-0.845759			0.272415
-0.406046			-0.415756			-2.21054			-1.5639			-1.61814			0.251373
0.211474			0.475485			-0.170443			-0.370365			-0.577069			0.85759
-0.864703			-1.01565			-0.000391941			-0.782294			-1.45311			-0.568106
0.645351			-0.015005			0.07393			-0.478841			-0.811886			-0.768656
-0.286498			-0.121771			0.572158			0.855698			-0.135651			0.253404
0.352588			0.706605			1.05206			1.31564			0.647987			-0.0841101
-0.213196			-0.0874774			-0.436121			-0.628486			0.583334			0.241384
0.287394			0.466188			1.01902			0.536724			-0.0187474			0.202361
-1.13777			-1.65782			0.162868			-0.294778			-0.609833			-0.708283
-0.0592728			-0.360838			0.937168			0.5449			0.811134			0.425819
0.356922			0.648635			1.09415			1.27428			0.698916			0.289253
-0.0668948			-0.369244			-0.377644			-1.09252			-0.911148			-0.468654
-0.331858			-0.11291			-0.474992			-0.565481			-0.387305			-1.76352
-0.952353			-0.932268			-0.921176			-0.902777			-1.29123			-0.425664
0.419208			0.403658			0.0709299			0.208974			0.108385			0.454724
-0.680686			-0.48892			0.798124			0.998251			1.48995			1.91758
-0.102608			0.488944			0.403615			2.14204			1.96221			0.484035
-0.194304			0.261756			0.269676			0.644532			0.591979			0.680229
-0.0619373			0.0284716			-0.0103733			-0.989062			-1.57754			-1.42766
-1.19267			-0.871012			-1.01645			-1.08379			-0.216307			1.45896
-0.136785			-0.142011			-0.0998748			0.17635			-0.0513276			-0.487
0.0786631			-0.127049			-0.0506206			0.166678			-0.225517			-0.756248
-0.0245395			-0.414506			-0.890707			-0.582703			-1.08528			-0.569942
0.239667			0.11319			0.188736			-0.391343			-0.132853			0
-0.293054			-0.109259			-0.112603			-0.127171			-0.490028			1.55149
0.294735			0.0304961			0.945271			0.915043			1.16913			1.56331
0.777974			0.435433			-0.518688			-1.47546			-0.458726			-1.35455
-0.504937			-0.771131			0.563937			-0.54781			-1.06885			-0.393012
0.325517			0.616704			0.273107			1.61621			0.690039			-0.413787
-0.376216			-0.860732			-0.606419			-0.581039			-0.986905			-0.60469
0.00762999			0.0112417			0.323078			0.0378108			0.111546			-0.958041
0.423864			0.594243			0.465362			0.527988			0.134034			-0.906627
-0.120047			-0.273465			-0.39982			-0.683302			-0.639863			-0.0244465
0.318778			-0.00570805			-0.627837			1.44539			1.80751			0.181829
0.80876			0.768389			0.499723			1.07214			0.658899			1.05239
-1.05617			-0.553444			-1.44803			-1.61862			-0.842335			-0.654406
-0.985146			-0.521699			-0.293162			0.436499			0.212864			0.1216
0.250699			-0.214345			0.807953			0.42757			0.00771438			-0.364981
2.52319			1.11298			0.827174			0.511275			-0.0439498			-0.0287778
-0.361481			-0.160676			0.935628			0.164879			-0.257487			-0.499877
0.640183			1.19181			1.08057			0.808201			0.540045			1.00675
0.129227			0.400566			-0.537205			-0.0283078			0.0934975			0.276024
1.28549			1.54181			1.337			1.35161			1.83448			2.00912
-0.116036			-0.509565			0.606131			0.713611			0.693648			0.408519
0.803611			1.63829			0.832389			1.57819			1.78733			2.28802
0.260755			0.550339			0.983533			0.770021			0.893179			0.541181
-0.211186			-0.125289			0.676134			0.430609			0.272383			0.647387
0.0999746			0.404931			-1.61871			-1.90765			-1.08544			-0.969566
-0.167767			-0.171557			-0.276835			-0.276905			-0.098463			0.0224843
-0.546622			0.203285			-1.28699			-0.401423			-1.01443			-0.394605
0.4837			1.66938			1.07622			1.52733			0.82918			0.321081
0.863127			0.727497			1.01058			1.58876			1.72563			1.26658
0.117296			0.0105385			0.26994			1.55634			1.14785			0.685387
-0.399114			0.822436			0.382358			-0.0426042			-0.455437			-0.644215
-0.135216			0.361608			-0.178372			-0.22634			0.303968			0.461579
0.0478978			0.630261			0.458886			-0.0435694			-0.258623			-0.518936
0.103528			0.082087			0.77558			0.946142			0.855311			0.321315
0.815741			1.36889			1.81776			1.31947			1.88007			1.61947
0.526098			1.03828			0.947572			0.317076			0.957451			0.541296
-0.394355			0.0821738			0.613784			0.450731			0.285664			1.56557
0.206054			0.0651279			-0.438629			-0.545622			-0.659959			-0.788342
0.997942			0.704596			0.0691472			0.00362202			-0.041212			-0.298137
-1.20205			-1.66219			-1.56458			-1.53631			-1.58018			-1.27806
-0.0845931			0.422119			0.0119563			0.208664			0.86621			1.05126
2.1686			1.58546			0.357012			1.28486			1.93535			2.10412
-0.0299927			0.625394			0.239734			-0.121096			-0.657826			0.106794
-0.306676			0.511848			0.0824715			-0.415523			-0.577878			-0.0731439
0.433962			0.782893			0.212711			1.01911			1.19473			0.464895
-0.482651			-1.39254			1.93194			1.3006			0.418556			0.324034
0.187844			-0.372778			-0.885278			-1.03094			-0.543888			0.946639
-1.7792			-0.879372			-1.12746			-0.608229			-0.971167			-1.68343
-0.32255			-0.428706			0.000480501			0.988809			0.930548			0.099098
-0.535689			-0.201096			-0.679013			0.0111811			-1.01489			0.769771
0.227088			0.210052			2.06489			1.89104			1.76474			1.16351
-0.841052			-0.644768			-0.340914			-0.571421			-1.40314			0.501956
0.0371013			0.0226072			-1.14942			-1.10632			-1.07169			-0.246152
-0.71125			-1.2912			-1.67587			-3.0219			-2.14985			-1.86193
-0.198899			0.195354			0.551656			-0.126013			-0.967464			0.857365
0.265837			0.429205			0.0162999			0.292869			-0.525159			1.4338
-0.670739			-0.157383			0			0.144673			0.122898			0.00230044
0.446614			0.267311			0.815993			1.09427			0.867295			0.551034
-0.197912			-0.132387			0.294061			1.22684			0.691832			0.370267
0.143828			0.541757			0.412057			0.054479			1.17104			1.39842
-0.225591			0.299727			1.20595			0.343745			0.333045			0.96343
0.224963			0.326597			0.45391			0.012635			-0.156261			0.621842
0.417773			0.37225			-0.0153371			0.157322			0.0043187			0.00760974
0.69808			1.55288			1.24972			2.29256			2.30014			1.60968
0.800624			0.841209			1.21528			0.891218			0.375533			-0.102785
0.458207			0.409971			2.14185			1.49982			1.19572			1.31447
-0.742875			-0.581144			0.286906			-0.117444			-0.577647			0.111084
0.062802			-0.0760439			0.838018			-0.535689			-1.01404			-0.706054
0.016623			0.246374			-0.0311697			-0.644442			-0.627305			-0.492813
0.27567			1.20033			1.67883			0.836397			0.318275			0.251392
-0.282322			-0.119943			-0.68635			-0.425013			-0.293706			-0.31067
-0.555242			-0.541758			-0.370019			-0.333972			-0.757			-0.574214
-1.10901			-1.53149			-0.815934			-2.09489			-1.71232			-1.51993
-0.132259			0.122745			0.701252			1.24925			0.844435			0.546898
-0.637389			-0.398327			-1.69703			-2.0427			-1.44487			-1.18159
0.0798138			0.142037			-0.332012			-0.55691			-0.652932			-0.533557
-0.165253			-0.245524			-0.0768789			0			0.207153			0.345514
-0.063429			-0.20466			-0.123246			-0.06704			-0.455581			-0.0505721
0.300818			0.261848			-0.326603			0.891429			1.30849			-0.164695
-0.506198			0.235686			-0.847263			0.201377			-0.432985			-0.721775
-1.4648			-0.953325			-1.46621			-1.97018			-0.947879			-1.60882
-0.0196666			-0.0680925			-0.834643			-1.0815			-0.467503			-0.795158
-0.616963			-0.439928			-0.514684			-0.78574			-1.243			-0.210034
0.298773			1.24206			0.577974			-0.0355793			-0.0277975			0.036237
-0.600561			-0.719729			-0.631323			-0.742522			-1.14997			-1.99851
0.604084			0.528889			2.02976			1.28051			0.647549			2.08276
-0.0802359			0.676218			0.564366			0.389445			0.336498			0.370137
0.186788			0.494136			-0.75488			-0.507387			0.38931			0.159334
-0.370233			-0.746706			0.038696			-0.507403			-0.883283			-1.19669
0.049109			0.0104893			0.339695			0.188866			-0.0337477			0.0836302
-0.789052			-1.2916			-0.308332			-1.09258			-0.133235			-1.10866
0.42332			-0.0398712			0.682899			-0.204362			0.00346198			-0.0224843
-0.448192			-0.70147			-0.53712			-1.43808			-0.840411			0.423969
-0.745089			-0.200614			-0.575082			-1.32915			-0.866655			-0.838083
2.87247			2.86882			2.63899			3.00182			3.10939			3.35034
0.0289257			-0.0558839			-0.0112937			0			0.39933			0.881146
-0.425051			-0.541447			-0.190676			0.532843			0.503421			-0.210377
0.265186			0.22879			-0.118272			0			0.0477495			0

## Sheet: Fig2a
Figure 2a
Peak number	Promoter	Genebody	Intergenic
GFP_sg_rep1	17190	26815	14616
GFP_sg_rep2	17396	28960	15828
GFP_sg_rep3	16676	28499	15537
p300_TAZ2_sg1_rep1	20009	39029	19264
p300_TAZ2_sg1_rep2	19602	38695	17694
p300_TAZ2_sg1_rep3	19758	39546	18036
p300_TAZ2_sg2_rep1	19586	42128	16622
p300_TAZ2_sg2_rep2	20456	47511	17833
p300_TAZ2_sg2_rep3	18444	39129	14936
p300_HAT_sg_rep1	17170	25124	13317
p300_HAT_sg_rep2	16684	24691	13237
p300_HAT_sg_rep3	17194	26120	14117

## Sheet: Fig2e
Figure 2e
gene	GFP_sg1_rep1	GFP_sg1_rep2	GFP_sg1_rep3	p300_TAZ2_sg2_rep1	p300_TAZ2_sg2_rep2	p300_TAZ2_sg2_rep3	p300_TAZ2_sg4_rep1	p300_TAZ2_sg4_rep2	p300_TAZ2_sg4_rep3	p300_HAT_sg1_rep1	p300_HAT_sg1_rep2	p300_HAT_sg1_rep3
ENSG00000000971	-1.14158	-1.13913	-1.13556	1.08015	1.09328	1.07735	0.807968	0.795874	0.795867	-0.769104	-0.696848	-0.768278
ENSG00000001617	-0.963256	-0.940715	-0.99994	1.19029	1.19614	1.17633	0.682767	0.727959	0.671039	-0.850592	-0.942432	-0.947596
ENSG00000001630	-1.08379	-1.09973	-1.09656	0.930375	0.912654	0.906195	1.00466	0.971558	0.981904	-0.883704	-0.726005	-0.81755
ENSG00000002586	-1.1552	-1.1038	-1.1393	0.932857	0.87904	0.955236	1.04122	0.940954	0.934129	-0.846088	-0.707016	-0.732033
ENSG00000002587	-1.06989	-0.99204	-0.965137	0.908128	0.904481	0.955043	1.02078	0.978202	0.96654	-0.817514	-0.942729	-0.945867
ENSG00000002746	-1.09031	-1.12813	-1.1224	1.03203	1.02587	1.00959	0.857056	0.859402	0.907746	-0.786051	-0.818928	-0.745876
ENSG00000003096	-1.06415	-1.09274	-1.10017	0.605765	0.447891	0.485365	1.35282	1.28649	1.25896	-0.673983	-0.777828	-0.728407
ENSG00000003987	-0.902272	-0.944253	-0.840688	0.492253	0.430783	0.430918	1.37322	1.33953	1.34543	-0.849496	-0.895995	-0.979423
ENSG00000003989	-1.37418	-1.17829	-1.26205	0.720258	0.726562	0.720008	1.11865	1.10047	1.08588	-0.617397	-0.551355	-0.488554
ENSG00000004399	-1.47381	-1.39646	-1.33335	0.728319	0.766791	0.792831	0.983588	0.947804	1.04751	-0.275908	-0.437495	-0.349818
ENSG00000004468	-1.15396	-1.18498	-1.01016	0.861063	0.990713	0.909083	1.03453	0.96269	0.931216	-0.79696	-0.817962	-0.725269
ENSG00000004478	-1.07788	-0.936571	-1.06947	0.761283	0.760149	0.6893	1.1289	1.12383	1.19468	-0.77479	-0.919945	-0.879479
ENSG00000004660	-1.15545	-1.35411	-1.27755	0.618753	0.593162	0.612491	1.23679	1.13885	1.18583	-0.484987	-0.533932	-0.579858
ENSG00000004777	-0.83214	-0.902361	-0.963112	0.349834	0.4148	0.370784	1.37343	1.38404	1.4273	-0.884863	-0.899989	-0.837717
ENSG00000004799	-0.999982	-1.23881	-1.06085	0.528479	0.359413	0.404109	1.40608	1.30743	1.30977	-0.660475	-0.754342	-0.600822
ENSG00000004846	-0.835663	-0.927978	-0.884892	1.42352	1.4917	1.35994	0.332415	0.282573	0.348401	-0.809633	-0.843615	-0.936772
ENSG00000005001	-0.935146	-0.743698	-0.865824	0.595676	0.578154	0.428818	1.29857	1.27941	1.30702	-0.836687	-1.05753	-1.04876
ENSG00000005102	-1.24571	-1.30312	-1.21702	0.575098	0.602204	0.662477	1.22196	1.1433	1.19612	-0.631963	-0.46314	-0.54021
ENSG00000005108	-1.16432	-1.22433	-1.34245	0.912457	0.764537	0.862354	1.08025	0.962611	0.979401	-0.54015	-0.593343	-0.697016
ENSG00000005187	-1.12441	-1.10747	-1.13468	0.823376	0.725681	0.937268	1.03504	1.08177	1.05883	-0.650551	-0.818758	-0.826102
ENSG00000005238	-1.02756	-1.18528	-1.05508	1.29196	1.2061	1.20486	0.642861	0.538632	0.649773	-0.803094	-0.800571	-0.662609
ENSG00000005243	-1.11979	-0.915496	-1.02076	0.649484	0.659466	0.742317	1.24072	1.14778	1.1796	-0.912723	-0.91096	-0.739647
ENSG00000005379	-0.872218	-0.914818	-0.859022	0.27366	0.108594	0.186987	1.53885	1.45483	1.46924	-0.773646	-0.78359	-0.828859
ENSG00000005448	-0.917729	-0.999294	-1.10497	1.00195	1.03328	1.01886	0.858895	0.902017	0.912866	-0.854907	-0.928495	-0.92247
ENSG00000005882	-1.1536	-1.11387	-1.04621	0.475963	0.411431	0.441393	1.29212	1.36335	1.34876	-0.558413	-0.638689	-0.822241
ENSG00000005961	-1.03117	-0.976173	-0.940602	0.0829399	0.15567	0.242022	1.5215	1.49352	1.4546	-0.70377	-0.580257	-0.718283
ENSG00000006016	-1.02998	-1.0203	-1.11183	0.94308	1.00731	0.949736	0.959817	0.854376	1.00559	-0.893269	-0.903794	-0.760729
ENSG00000006025	-0.960613	-0.989373	-0.964049	0.475853	0.447061	0.43703	1.40685	1.38732	1.25211	-0.776089	-0.806902	-0.90919
ENSG00000006042	-1.2847	-1.24765	-1.22469	0.980791	0.901924	0.998649	1.02619	0.852673	0.805481	-0.62341	-0.60588	-0.579385
ENSG00000006047	-1.12845	-1.12814	-1.16576	0.51309	0.502141	0.65087	1.25345	1.24055	1.27014	-0.911642	-0.564399	-0.531848
ENSG00000006062	-1.27578	-1.27469	-1.32639	1.22896	1.25307	1.16399	0.535446	0.549781	0.534737	-0.357631	-0.420709	-0.610785
ENSG00000006118	-1.36387	-1.35694	-1.05814	0.574595	0.690147	0.794515	1.0522	1.14157	1.18595	-0.604991	-0.55796	-0.49708
ENSG00000006282	-0.911528	-0.960743	-0.838919	0.400739	0.310655	0.427553	1.41798	1.39726	1.36274	-0.84318	-0.976317	-0.786245
ENSG00000006283	-1.00281	-0.953338	-1.01721	0.773418	0.814418	0.754795	1.11732	1.15015	1.08429	-0.881348	-0.87659	-0.963092
ENSG00000006327	-1.08345	-1.15216	-1.12567	0.840047	0.850874	0.782071	1.04598	1.0621	1.09009	-0.74071	-0.781335	-0.787831
ENSG00000006459	-0.989983	-0.971469	-0.900225	0.0972777	0.0268331	0.0627734	1.47647	1.55499	1.55687	-0.622287	-0.578924	-0.712337
ENSG00000006468	-1.13192	-1.12573	-1.17035	0.616317	0.604854	0.566429	1.32683	1.13783	1.23278	-0.821952	-0.585726	-0.649368
ENSG00000006534	-1.28849	-1.36144	-1.3421	0.954702	0.902202	1.03682	0.911839	0.776615	0.852753	-0.542617	-0.342504	-0.557784
ENSG00000006611	-1.37894	-1.37209	-1.3766	0.626959	0.399133	0.479047	1.31006	1.12338	1.12457	-0.35304	-0.321414	-0.261066
ENSG00000006652	-1.05931	-0.954663	-0.952346	0.402682	0.440797	0.322236	1.41023	1.33342	1.40561	-0.707525	-0.75171	-0.889423
ENSG00000006744	-0.972675	-1.14402	-1.11877	1.22589	0.998651	1.04834	0.824825	0.754795	0.807437	-0.809369	-0.67911	-0.935999
ENSG00000006747	-1.57465	-1.64029	-1.54862	0.833623	0.805147	0.914312	0.678602	0.566987	0.634964	0.124135	-0.0211859	0.226981
ENSG00000007047	-1.11576	-1.23808	-1.28028	0.916373	0.976366	0.843176	0.951032	0.999238	0.926825	-0.570673	-0.705492	-0.702736
ENSG00000007255	-1.29564	-1.43762	-1.49947	1.28785	1.22859	1.27867	0.304519	0.221715	0.179628	-0.0337046	-0.130869	-0.10365
ENSG00000007314	-0.99265	-1.27301	-1.0199	0.799448	0.68593	0.691406	1.15734	1.10943	1.17487	-0.809707	-0.765165	-0.757994
ENSG00000007384	-1.43038	-1.41559	-1.45472	0.563304	0.66045	0.595068	1.11504	1.11403	1.02187	-0.24806	-0.246261	-0.274746
ENSG00000007392	-1.03819	-1.05325	-1.135	0.533572	0.50154	0.432206	1.34274	1.32612	1.28034	-0.751116	-0.694543	-0.744421
ENSG00000007402	-1.09958	-1.10349	-1.06927	0.863815	0.784623	0.815328	1.06082	1.08438	1.07548	-0.858715	-0.804568	-0.748812
ENSG00000007516	-0.746637	-0.941869	-0.944231	1.34201	1.46045	1.47726	0.360667	0.363661	0.214829	-0.884612	-0.783555	-0.917972
ENSG00000007520	-1.15639	-1.20816	-1.15911	0.753732	0.70944	0.590905	1.18346	1.21209	1.09394	-0.636914	-0.764119	-0.618871
ENSG00000007541	-1.16861	-1.34523	-1.28513	1.29672	1.33147	1.36125	0.387939	0.350893	0.297504	-0.395324	-0.385923	-0.44556
ENSG00000007968	-1.42515	-1.22658	-1.08575	0.873527	1.02495	1.19637	0.715202	0.879077	0.828458	-0.595749	-0.675312	-0.509035
ENSG00000008056	-0.968832	-0.923434	-0.927011	1.39615	1.43503	1.42564	0.337064	0.309904	0.347938	-0.776763	-0.785515	-0.870167
ENSG00000008256	-0.947416	-1.11036	-0.913803	1.21814	1.18798	1.1009	0.635269	0.726803	0.777254	-0.957787	-0.861601	-0.855384
ENSG00000008277	-1.06289	-0.98277	-0.792111	0.407507	0.325751	0.392371	1.32976	1.44683	1.39016	-0.802002	-0.981227	-0.671366
ENSG00000008283	-1.13857	-1.2651	-0.997559	0.488958	0.589076	0.546311	1.18139	1.29055	1.33535	-0.663779	-0.634671	-0.731954
ENSG00000008300	-1.71867	-1.60913	-1.48295	0.911721	0.792493	0.775711	0.63861	0.593735	0.585052	0.146456	0.235	0.131974
ENSG00000008311	-1.31883	-1.36686	-1.24467	1.12731	1.05622	1.04314	0.701798	0.680738	0.815247	-0.536815	-0.449275	-0.507995
ENSG00000008323	-1.15615	-1.23663	-1.13323	0.714104	0.456465	0.462344	1.23978	1.25136	1.26918	-0.472774	-0.761463	-0.63299
ENSG00000008394	-0.752005	-0.693883	-0.709709	1.53151	1.54258	1.54042	0.050039	0.0135948	0.0917428	-0.736978	-0.806512	-1.07081
ENSG00000008405	-1.25082	-1.25687	-1.56844	0.813026	0.895117	0.732427	1.04069	0.935182	0.936428	-0.53798	-0.380058	-0.358704
ENSG00000008517	-1.21881	-1.08316	-0.998415	1.43124	1.44314	1.50589	0.235233	0.218444	0.0469054	-0.459101	-0.581452	-0.539917
ENSG00000008735	-1.12072	-0.947827	-0.752309	0.204329	0.124489	0.165581	1.45287	1.50718	1.50753	-0.633035	-0.722148	-0.785934
ENSG00000008853	-0.993188	-0.979068	-0.977214	1.54864	1.58869	1.48829	0.0290031	-0.0195047	-0.0251054	-0.418167	-0.536468	-0.705909
ENSG00000009413	-1.25999	-1.06056	-1.01303	0.439699	0.29574	0.347691	1.48305	1.30085	1.33795	-0.660164	-0.54001	-0.67123
ENSG00000009950	-0.824913	-1.0511	-1.03084	0.272938	0.313093	0.310659	1.4309	1.37891	1.4815	-0.704173	-0.792261	-0.784711
ENSG00000010030	-1.66445	-1.46065	-1.1943	0.908559	0.950566	0.878679	0.836754	0.74585	0.823012	-0.252129	-0.223733	-0.34816
ENSG00000010165	-1.1515	-1.12408	-1.02336	0.52426	0.767363	0.956752	1.20315	1.14975	0.998225	-0.855478	-0.867852	-0.577235
ENSG00000010278	-1.59128	-1.33497	-1.44567	1.0751	1.0152	0.93929	0.695907	0.596163	0.717008	-0.235762	-0.32674	-0.104243
ENSG00000010310	-1.23582	-1.28189	-1.19228	0.455752	0.231271	0.212625	1.30831	1.41037	1.35841	-0.49757	-0.306927	-0.462258
ENSG00000010319	-0.934288	-1.15683	-1.12244	0.602209	0.583324	0.691502	1.1964	1.26696	1.20707	-0.917097	-0.777533	-0.639268
ENSG00000010322	-0.995868	-1.10399	-1.00606	0.666265	0.726964	0.640655	1.15135	1.22155	1.21256	-0.823508	-0.857191	-0.832723
ENSG00000010404	-1.4456	-1.44706	-1.33722	0.931191	0.86302	0.918891	0.888852	0.868161	0.811039	-0.350996	-0.319419	-0.380863
ENSG00000010626	-1.49952	-0.941324	-1.50641	0.885643	0.961319	0.917877	0.816315	0.874461	0.920707	-0.273869	-0.467862	-0.687338
ENSG00000010704	-1.11962	-0.970888	-0.923807	0.512598	0.505858	0.413701	1.37565	1.30926	1.30873	-0.761119	-0.817118	-0.833244
ENSG00000010810	-1.05763	-0.99756	-0.870712	1.44173	1.44646	1.4814	0.293212	0.187672	0.246848	-0.648051	-0.747792	-0.775572
ENSG00000011028	-0.956045	-1.01562	-0.897551	0.260322	0.336639	0.189523	1.4735	1.44212	1.43489	-0.765176	-0.689541	-0.813074
ENSG00000011105	-1.21758	-1.27587	-1.21685	1.1226	1.29388	1.13221	0.555747	0.717893	0.598331	-0.468744	-0.520993	-0.720619
ENSG00000011201	-1.47175	-1.43699	-1.55678	0.841349	0.889638	0.91619	0.835706	0.801551	0.741216	-0.264553	-0.110738	-0.184835
ENSG00000011260	-0.960025	-0.950777	-1.07474	0.521718	0.498127	0.565226	1.30175	1.24236	1.35768	-0.924865	-0.778524	-0.797942
ENSG00000011332	-1.02684	-0.89905	-0.994853	0.720078	0.656927	0.84004	1.23024	1.05172	1.16425	-0.873711	-0.994338	-0.87446
ENSG00000011347	-1.17189	-1.27233	-1.36001	1.22833	1.24119	1.22891	0.447211	0.544649	0.596188	-0.563127	-0.518959	-0.400168
ENSG00000011422	-0.900342	-1.05441	-0.942838	0.982519	1.05662	1.12146	0.90232	0.796944	0.860216	-0.907542	-0.994724	-0.92023
ENSG00000012061	-1.32383	-1.25032	-1.29167	0.604152	0.926983	0.704912	1.09436	1.10254	1.00325	-0.63319	-0.600372	-0.336806
ENSG00000012171	-1.14049	-1.40982	-1.12501	0.954063	0.97553	0.876699	0.955511	0.920779	0.908817	-0.639584	-0.588375	-0.688119
ENSG00000012223	-1.44898	-1.19476	-1.05427	0.305081	0.11917	0.167652	1.48631	1.35038	1.34231	-0.357986	-0.42064	-0.294267
ENSG00000012232	-1.13791	-1.0724	-0.971521	0.866416	0.955784	1.04208	1.02136	0.943771	0.886734	-0.847134	-0.840317	-0.846862
ENSG00000012822	-1.44175	-1.16822	-1.30814	1.16356	1.15814	1.21143	0.471568	0.638368	0.625287	-0.413202	-0.629855	-0.307192
ENSG00000013297	-0.972358	-0.90924	-0.824151	1.57275	1.59327	1.57912	-0.040268	-0.213219	-0.0752074	-0.605505	-0.472635	-0.63256
ENSG00000013364	-1.22436	-1.05093	-0.943596	0.282074	0.259618	0.386076	1.36181	1.43922	1.42508	-0.588435	-0.688376	-0.658185
ENSG00000013588	-1.33817	-1.34318	-1.12425	1.05727	0.980212	0.989666	0.842814	0.87214	0.787247	-0.560013	-0.610846	-0.552897
ENSG00000013619	-1.09138	-0.83188	-0.844383	0.487981	0.527699	0.149229	1.35967	1.38808	1.39287	-0.878207	-0.851176	-0.808515
ENSG00000013725	-1.01242	-1.13134	-1.09298	0.451681	0.360602	0.290401	1.37292	1.47283	1.26507	-0.532701	-0.497178	-0.946892
ENSG00000014216	-0.906533	-0.941792	-1.02286	1.47045	1.4485	1.51772	0.352326	0.16546	0.0288381	-0.690708	-0.566562	-0.854835
ENSG00000014257	-1.37112	-1.20577	-1.22518	1.31955	1.36397	1.1787	0.61685	0.324201	0.308733	-0.373866	-0.380544	-0.555511
ENSG00000014914	-1.4872	-1.4417	-1.2892	0.688092	0.565876	0.616679	1.04787	1.07466	1.15151	-0.262335	-0.280127	-0.384128
ENSG00000015133	-1.18648	-1.07015	-1.10725	1.26781	1.3969	1.46144	0.317666	0.49734	0.234034	-0.46344	-0.687813	-0.660048
ENSG00000015532	-1.43937	-1.33856	-1.45173	0.628675	0.516946	0.637728	1.25088	0.98643	1.07901	-0.330547	-0.308597	-0.230856
ENSG00000015568	-1.11618	-1.22371	-1.47436	0.661888	0.420937	0.634925	1.20283	1.19378	1.18782	-0.637758	-0.342752	-0.507421
ENSG00000016391	-1.43534	-1.1867	-1.27138	1.22716	1.2947	1.08783	0.430087	0.683768	0.468611	-0.190119	-0.670089	-0.438534
ENSG00000016402	-1.07461	-1.34098	-0.947001	0.684167	0.749355	0.833204	1.03431	1.10235	1.15557	-1.09411	-0.524418	-0.577835
ENSG00000018236	-1.21741	-1.16739	-1.17119	0.883845	0.929153	0.857313	0.985297	1.01644	0.972229	-0.671825	-0.697916	-0.718545
ENSG00000018699	-1.2816	-1.28253	-1.32157	1.38431	1.39086	1.42114	-0.139677	-0.18734	-0.169851	0.0726891	0.0711391	0.0424224
ENSG00000019102	-1.34888	-1.22401	-1.03354	0.554187	0.615205	0.907218	1.1079	1.20256	1.1084	-0.556313	-0.612654	-0.720067
ENSG00000019186	-0.910772	-0.899202	-0.940014	0.408266	0.1254	0.384602	1.40403	1.52226	1.3577	-0.826816	-0.737407	-0.888056
ENSG00000019505	-0.8259	-0.930996	-0.843198	0.0544619	-0.00845918	0.0489134	1.51075	1.60628	1.51585	-0.597746	-0.612092	-0.917861
ENSG00000019582	-0.869797	-0.825007	-0.83064	1.42289	1.49879	1.57789	0.168501	0.177683	0.145313	-0.827361	-0.866949	-0.771312
ENSG00000019995	-1.08863	-1.11674	-1.03686	0.483312	0.358895	0.612394	1.4034	1.20017	1.30774	-1.00426	-0.555045	-0.564379
ENSG00000020577	-0.925466	-0.899849	-0.939043	1.00273	0.979633	0.941368	0.87988	0.901135	1.03148	-1.0119	-0.926118	-1.03385
ENSG00000021300	-1.34114	-1.14369	-1.21306	0.714242	0.850988	0.818563	1.16877	0.961718	1.03626	-0.589618	-0.692392	-0.57065
ENSG00000021355	-1.20446	-1.27488	-1.18514	0.6341	0.687019	0.651436	1.10036	1.25169	1.15103	-0.645541	-0.688938	-0.476682
ENSG00000021762	-1.2664	-1.52671	-1.61158	0.690595	0.638777	0.582173	0.985307	0.935788	1.13566	-0.156421	-0.185033	-0.222156
ENSG00000021826	-1.46228	-1.15791	-1.26439	1.11637	1.12176	1.07876	0.736201	0.625855	0.730674	-0.50879	-0.433509	-0.582747
ENSG00000022267	-1.0909	-1.12286	-1.20016	0.648903	0.776164	0.686583	1.03573	1.19525	1.23941	-0.800847	-0.69492	-0.672355
ENSG00000023445	-1.22954	-1.38822	-1.18143	0.949125	0.982646	0.808112	0.975816	0.928983	0.901567	-0.591841	-0.588713	-0.566509
ENSG00000023892	-0.89975	-0.856317	-0.936959	0.944785	0.907451	0.932399	1.02808	0.957395	0.964554	-1.02495	-0.95415	-1.06254
ENSG00000023909	-1.13342	-1.18137	-1.19151	0.866879	0.916451	0.868054	0.981863	0.998277	1.02267	-0.763303	-0.631078	-0.75352
ENSG00000024422	-0.957432	-0.992371	-0.989236	0.174479	0.10261	0.261657	1.41256	1.59874	1.4272	-0.663108	-0.551274	-0.823824
ENSG00000025039	-1.0955	-1.01018	-0.946455	0.373366	0.387378	0.392107	1.30615	1.42577	1.40807	-0.573998	-0.848895	-0.817813
ENSG00000025423	-1.15805	-1.18627	-0.902367	0.804059	0.704191	0.67849	0.996635	1.29227	1.1363	-0.834118	-0.843977	-0.687158
ENSG00000026025	-0.959059	-1.06447	-1.06634	0.412998	0.305698	0.132446	1.41608	1.35306	1.50386	-0.500132	-0.72301	-0.81113
ENSG00000026103	-1.26038	-1.20618	-1.18234	0.0325343	-0.184524	-0.0900125	1.61866	1.46558	1.27465	-0.0439842	-0.0876854	-0.336313
ENSG00000026508	-1.13778	-1.18388	-1.14841	0.324897	0.389127	0.121352	1.39973	1.30988	1.48819	-0.449063	-0.530991	-0.58307
ENSG00000026559	-1.13824	-1.30887	-1.17375	1.15835	1.35207	1.26307	0.463639	0.478013	0.631796	-0.504791	-0.661522	-0.559769
ENSG00000026652	-1.04212	-1.08601	-1.0207	1.19888	1.12548	1.0223	0.835227	0.669535	0.815837	-0.749446	-0.938427	-0.830557
ENSG00000026950	-0.94484	-0.866499	-0.785076	0.734065	0.684382	0.556354	1.24269	1.1082	1.27633	-1.03179	-1.05542	-0.918393
ENSG00000027001	-0.782963	-0.607611	-0.766579	0.532645	0.463169	0.480706	1.38186	1.29352	1.25729	-1.15363	-1.09806	-1.00034
ENSG00000027075	-1.1038	-1.16609	-0.981804	0.446975	0.256093	0.0302594	1.50206	1.35544	1.43107	-0.651713	-0.563309	-0.555169
ENSG00000027869	-1.19329	-1.0488	-1.11989	0.650197	0.661901	0.62473	1.24194	1.15467	1.20664	-0.844592	-0.802156	-0.531349
ENSG00000028137	-0.988631	-0.919532	-1.07581	0.33738	0.482352	0.456075	1.39495	1.38485	1.29772	-0.734541	-0.673271	-0.961551
ENSG00000029153	-0.892588	-0.822628	-0.788208	1.39362	1.55242	1.36893	0.456445	0.123339	0.268743	-0.961889	-0.759101	-0.939088
ENSG00000029639	-1.37055	-1.081	-0.989532	0.533192	0.575562	0.515807	1.18097	1.32878	1.26556	-0.533905	-0.589916	-0.834974
ENSG00000030419	-1.16942	-1.12535	-1.03867	0.974605	1.03993	0.917385	0.878406	0.93018	0.95352	-0.722552	-0.867151	-0.770882
ENSG00000031081	-1.06553	-1.04113	-1.14291	0.836098	0.874228	0.74899	1.03074	0.853252	1.31144	-0.841066	-0.849797	-0.71431
ENSG00000033100	-1.10463	-1.01437	-0.990501	1.0223	0.997402	1.02717	0.885725	0.857412	0.924562	-0.916847	-0.97571	-0.712514
ENSG00000033327	-0.853793	-0.750291	-0.589176	1.6121	1.58594	1.71732	-0.283553	-0.40398	-0.392769	-0.519175	-0.552251	-0.57037
ENSG00000035664	-1.14479	-1.05259	-0.879493	0.672453	0.656894	0.466343	1.12233	1.31732	1.29325	-0.791326	-0.698423	-0.961964
ENSG00000035681	-0.688628	-0.818475	-0.860587	0.812099	0.752297	0.833482	1.10846	1.11354	1.04651	-1.11864	-1.04768	-1.13238
ENSG00000035862	-1.2499	-1.58226	-1.2837	0.620546	0.529199	0.423787	1.24302	1.20666	1.05815	-0.251558	-0.393231	-0.320718
ENSG00000036530	-1.04696	-0.924095	-1.05067	1.13651	1.13875	1.02052	0.892041	0.576005	0.913079	-0.866669	-0.847355	-0.941165
ENSG00000036672	-0.928872	-0.928872	-0.928872	0.498486	0.622884	0.425729	1.14986	1.29056	1.48331	-0.913295	-0.928872	-0.842043
ENSG00000037042	-0.991241	-1.06399	-1.11552	0.952348	0.926996	0.945307	0.889781	1.02896	0.974627	-0.756926	-0.945695	-0.844646
ENSG00000037280	-0.877649	-0.750823	-0.68774	0.626894	0.693269	0.773175	1.11939	1.20992	1.17843	-0.981893	-1.15454	-1.14843
ENSG00000037474	-1.14918	-1.35122	-1.20741	0.778698	0.811096	0.765433	0.990386	1.07433	1.12543	-0.631914	-0.508375	-0.697276
ENSG00000037897	-0.877617	-0.923418	-1.13639	1.07726	1.12957	1.10308	0.805719	0.671369	0.895675	-0.984998	-0.953885	-0.806367
ENSG00000037965	-0.872973	-1.19359	-1.14018	0.820341	1.03263	0.962433	0.971092	0.91014	0.998667	-0.802092	-0.925541	-0.760935
ENSG00000038295	-1.38336	-1.41029	-1.53631	0.346233	0.231474	0.473468	1.20617	1.2024	1.17558	-0.168875	-0.165918	0.0294241
ENSG00000038382	-0.99566	-1.287	-1.09356	0.274942	0.237601	0.228189	1.49355	1.3253	1.44821	-0.527621	-0.559601	-0.544356
ENSG00000038427	-0.992809	-1.10384	-0.847794	0.16773	0.0223977	0.181229	1.51965	1.42112	1.56134	-0.567692	-0.675849	-0.685478
ENSG00000039139	-1.09114	-1.12103	-1.08433	0.930063	0.804384	1.04216	1.09669	0.725659	1.05586	-0.678364	-0.662039	-1.01791
ENSG00000039523	-0.582028	-0.62967	-0.56653	1.55579	1.70453	1.70375	-0.437202	-0.486943	-0.501028	-0.56288	-0.569774	-0.628007
ENSG00000039560	-1.59188	-1.50145	-1.40872	0.374751	0.136006	0.237314	1.12231	1.15303	1.17663	0.0772079	0.171847	0.052961
ENSG00000039600	-1.29736	-1.31286	-1.36175	0.847515	0.749705	0.686816	1.02685	1.10017	0.997117	-0.427522	-0.369629	-0.639046
ENSG00000040199	-1.06795	-1.09332	-0.920015	0.789129	0.828395	1.00329	1.01625	1.03674	1.03796	-0.960307	-0.823193	-0.84697
ENSG00000040608	-1.25194	-1.07112	-1.19414	0.521526	0.516922	0.763199	1.14626	1.38404	1.09191	-0.82991	-0.692519	-0.384234
ENSG00000040731	-1.07899	-0.938107	-1.03153	0.466646	0.434124	0.332282	1.56977	1.26451	1.252	-0.800379	-0.628217	-0.842107
ENSG00000040933	-1.62436	-1.27158	-1.15813	0.686809	1.07375	0.912286	1.07837	0.875501	0.692465	-0.47135	-0.38567	-0.408096
ENSG00000041515	-1.03994	-1.0536	-1.05494	1.26562	1.37181	1.33135	0.44217	0.536697	0.476564	-0.733272	-0.79805	-0.744406
ENSG00000041880	-0.888473	-1.21649	-0.977203	0.664711	0.638589	0.598358	1.3514	1.2094	1.07817	-0.696604	-0.681576	-1.08027
ENSG00000041982	-1.31682	-1.00402	-1.17303	1.26332	1.30059	1.08905	0.509391	0.660491	0.638537	-0.57087	-0.655151	-0.741478
ENSG00000042286	-0.892585	-1.19033	-0.846656	0.960303	1.11148	1.01651	0.906376	0.791247	0.918639	-0.92445	-1.02623	-0.824315
ENSG00000042317	-1.06191	-1.24602	-0.955642	0.969269	0.967096	0.840646	0.898704	1.03758	0.970461	-0.870801	-0.63248	-0.916911
ENSG00000044090	-0.853078	-0.860476	-0.779759	1.51938	1.56373	1.48495	0.137889	0.0536634	0.130749	-0.850748	-0.831013	-0.715286
ENSG00000046647	-0.955938	-1.41505	-1.53568	1.05656	0.972096	1.09716	0.662411	0.789719	0.791198	-0.574508	-0.289574	-0.598402
ENSG00000046653	-1.23543	-1.03955	-1.15557	1.1769	1.27239	1.09324	0.617778	0.658345	0.733785	-0.745656	-0.656786	-0.719436
ENSG00000046889	-1.09974	-1.01407	-0.899626	1.50402	1.59239	1.62741	-0.285334	-0.255937	-0.183314	-0.319002	-0.365606	-0.301196
ENSG00000047365	-0.771009	-0.875061	-0.875061	1.59879	1.56893	1.47831	0.169196	-0.103923	0.0203021	-0.697043	-0.750207	-0.763221
ENSG00000047457	-1.3183	-1.34369	-1.30006	0.768725	0.777719	0.57546	1.09519	1.09132	1.08143	-0.474072	-0.482008	-0.471711
ENSG00000047597	-1.18947	-1.31066	-1.23769	0.370387	0.384849	0.530091	1.40973	1.21925	1.25349	-0.350963	-0.442769	-0.636239
ENSG00000047617	-1.13023	-1.06384	-1.04378	0.445834	0.398723	0.224914	1.51502	1.21686	1.41726	-0.642582	-0.675201	-0.662978
ENSG00000048052	-1.02831	-1.2089	-1.29318	0.777661	1.04023	0.790402	1.01228	0.980034	1.0221	-0.762006	-0.695594	-0.634712
ENSG00000048162	-0.900857	-0.886813	-0.891976	0.302815	0.549259	0.250594	1.45512	1.27185	1.46041	-0.863338	-0.799431	-0.947633
ENSG00000048540	-0.77059	-0.652406	-0.768663	0.532566	0.480961	0.426639	1.34238	1.2583	1.36239	-1.13053	-1.10331	-0.977738
ENSG00000049089	-1.26884	-1.32025	-1.22223	0.933742	1.07629	1.05983	0.859431	0.796979	0.79866	-0.598122	-0.494188	-0.621284
ENSG00000049239	-1.23794	-1.07811	-0.9041	1.03962	1.0201	0.940258	0.875343	0.946845	0.875985	-0.775574	-0.879193	-0.823227
ENSG00000049246	-0.890756	-1.02037	-0.899831	0.311947	0.206603	0.431395	1.5273	1.25192	1.48449	-0.822699	-0.76868	-0.811326
ENSG00000049249	-1.1342	-1.11128	-1.16335	1.42909	1.48537	1.43441	0.203585	0.160343	0.168559	-0.513145	-0.480733	-0.478658
ENSG00000049283	-1.45579	-1.46847	-1.47462	0.948966	0.804433	1.02564	0.793576	0.841439	0.670603	-0.284511	-0.225438	-0.17582
ENSG00000049323	-0.996525	-1.083	-1.01631	1.05616	1.07912	1.00465	0.85103	0.863811	0.863792	-0.854943	-0.853222	-0.914554
ENSG00000049769	-0.942927	-0.901211	-1.03653	0.730418	0.949956	0.82802	1.04327	1.08914	1.07149	-0.968173	-0.875089	-0.988372
ENSG00000049860	-1.19111	-1.16005	-1.01353	1.56128	1.46687	1.34266	0.223971	0.152491	0.0996154	-0.514067	-0.48225	-0.485883
ENSG00000050165	-1.25277	-1.11865	-1.10283	-0.0436174	0.211104	0.121699	1.26087	1.57224	1.5378	-0.34797	-0.457895	-0.379982
ENSG00000050405	-1.34088	-1.44197	-1.63653	1.03353	1.07357	0.761527	0.651722	0.826938	0.633764	-0.0650408	-0.193066	-0.303554
ENSG00000050438	-1.17967	-1.38704	-1.03374	0.803217	0.901818	0.713276	0.993142	0.961741	1.1807	-0.758504	-0.433014	-0.761914
ENSG00000050555	-0.848723	-0.826411	-0.90329	-0.069167	-0.113044	-0.31613	1.65037	1.56109	1.57738	-0.702801	-0.429791	-0.579478
ENSG00000050767	-0.809267	-0.907933	-0.813706	0.672913	0.531893	0.715982	1.31385	1.23809	1.09936	-1.1647	-1.05108	-0.825401
ENSG00000050820	-0.990613	-0.954627	-1.0784	0.507092	0.662886	0.401116	1.25809	1.24455	1.39222	-0.676826	-0.89744	-0.868043
ENSG00000052344	-1.27106	-1.23137	-1.30681	0.319361	0.319011	0.177105	1.32774	1.34952	1.39229	-0.419188	-0.252847	-0.403756
ENSG00000052749	-1.22093	-1.00364	-1.34156	0.517497	0.700052	0.485764	1.03757	1.32968	1.30345	-0.416082	-0.803454	-0.588356
ENSG00000052850	-1.14651	-1.73141	-1.5889	0.908179	0.643537	0.628906	0.946314	0.704696	1.00931	-0.297676	-0.153046	0.0765884
ENSG00000053372	-0.992127	-0.810828	-1.08588	0.743019	0.730328	0.824586	1.26229	1.25179	0.800977	-1.16726	-0.915079	-0.64182
ENSG00000053524	-1.28909	-1.59226	-1.31617	0.887888	0.931944	1.09302	1.02666	0.621053	0.649752	-0.290466	-0.438496	-0.283845
ENSG00000054179	-0.807792	-1.06024	-0.790027	0.791003	0.577786	0.841719	1.22266	1.17318	1.03315	-0.886127	-0.969643	-1.12567
ENSG00000054219	-1.35785	-1.42171	-1.26729	0.339809	0.542671	0.523125	1.41165	1.22363	1.0095	-0.342032	-0.315396	-0.346109
ENSG00000054598	-1.30511	-1.38709	-1.38809	0.399402	0.40312	0.382605	1.42553	1.07733	1.21378	-0.439573	-0.341396	-0.040498
ENSG00000054967	-1.59908	-1.29722	-1.54753	0.810165	0.751796	0.77835	1.1253	0.776419	0.732582	-0.139475	-0.0613054	-0.329993
ENSG00000054983	-0.999072	-1.22937	-1.14893	1.08364	1.08952	1.02112	0.858356	0.857893	0.7031	-0.449622	-0.869566	-0.917064
ENSG00000055044	-0.336977	-0.347314	-0.30324	1.4731	1.43622	1.41696	0.0596986	0.15164	0.0710339	-1.18587	-1.3406	-1.09464
ENSG00000055118	-1.26992	-1.43836	-1.26156	0.621833	0.669515	0.662141	1.00541	1.27095	1.09998	-0.441092	-0.477513	-0.44138
ENSG00000055163	-1.22512	-1.15473	-1.07427	1.55016	1.48516	1.38298	0.126579	0.0426067	0.0403989	-0.450717	-0.305492	-0.417551
ENSG00000055609	-1.02634	-1.04601	-1.12471	0.685223	0.608404	0.614797	1.18029	1.23676	1.24445	-0.91117	-0.726402	-0.735298
ENSG00000056291	-1.33585	-1.0803	-1.30477	0.644912	0.664204	0.599465	1.03687	1.11216	1.35254	-0.640808	-0.64253	-0.405899
ENSG00000056558	-1.22988	-1.25194	-1.10634	0.549541	0.681587	0.465341	1.17795	1.34219	1.1851	-0.724778	-0.571241	-0.517541
ENSG00000056972	-1.11294	-1.06053	-1.1973	0.313972	-0.199774	-0.314386	1.42378	1.34237	1.69272	-0.3709	-0.249502	-0.267506
ENSG00000056998	-1.14446	-1.18783	-1.06251	0.67459	0.627475	0.59161	1.21065	1.24892	1.16584	-0.91053	-0.631579	-0.582187
ENSG00000057704	-0.846692	-1.02063	-0.840857	0.280569	0.308832	0.264164	1.43665	1.44778	1.44241	-0.785401	-0.771326	-0.915502
ENSG00000058063	-1.22997	-1.49115	-1.41399	0.672115	0.616423	0.681794	1.1277	1.06575	1.07017	-0.380484	-0.281316	-0.437041
ENSG00000058091	-1.28719	-1.32058	-1.18183	0.649348	0.776861	0.655398	1.16843	1.10966	1.10274	-0.517944	-0.580185	-0.574696
ENSG00000058404	-0.952886	-0.928687	-0.909998	0.190113	0.151518	0.0103069	1.63971	1.48952	1.39976	-0.801255	-0.688623	-0.599482
ENSG00000058453	-0.752296	-1.06547	-1.10469	0.209199	0.19664	0.0922701	1.5118	1.46714	1.4679	-0.818377	-0.608031	-0.596086
ENSG00000058668	-1.42711	-1.44214	-1.48344	0.75037	0.90347	0.805231	0.931139	0.890337	0.87994	-0.245634	-0.319142	-0.243009
ENSG00000058804	-1.25045	-1.26818	-1.20648	0.545889	0.569372	0.868253	1.15297	0.990914	1.2914	-0.528275	-0.754937	-0.410474
ENSG00000059377	-1.10491	-0.990814	-1.20515	1.04721	1.06528	1.03511	0.857677	0.743041	0.917464	-0.7339	-0.963822	-0.667186
ENSG00000059378	-0.865152	-1.07906	-1.08604	0.358553	0.397895	0.342182	1.3241	1.5408	1.28742	-0.871333	-0.517691	-0.831678
ENSG00000059728	-1.2355	-1.04429	-1.17895	0.198018	0.360851	0.213795	1.1845	1.5514	1.4785	-0.462538	-0.522866	-0.542924
ENSG00000059915	-0.857816	-1.64269	-1.49794	0.73123	0.728765	0.659938	1.05686	1.0107	1.06795	-0.390458	-0.515868	-0.350672
ENSG00000060140	-1.23823	-1.1951	-1.12753	0.934517	0.650693	0.779555	1.19716	0.919307	1.08512	-0.877133	-0.541668	-0.586695
ENSG00000060656	-0.837764	-0.871675	-0.868594	0.950457	1.12379	1.20291	0.78888	0.774796	0.827314	-0.849785	-0.993939	-1.24639
ENSG00000060762	-1.42612	-1.19589	-1.2874	1.05342	0.838349	0.87866	0.841425	0.932615	0.923259	-0.357645	-0.687455	-0.513217
ENSG00000061273	-1.36455	-1.47871	-1.38796	0.781697	0.734888	0.731555	0.998045	0.870421	1.01953	0.00441708	-0.197708	-0.711619
ENSG00000061455	-0.769999	-0.717691	-0.626482	1.50106	1.48496	1.42344	0.234734	0.194784	0.192349	-1.0513	-0.793164	-1.07269
ENSG00000061656	-1.15615	-1.21769	-1.04948	0.565922	0.586127	0.383995	1.30518	1.23337	1.3202	-0.61715	-0.710949	-0.643378
ENSG00000061918	-1.14258	-1.00921	-1.33469	1.31338	1.39237	1.24092	0.440235	0.362717	0.490368	-0.777848	-0.339185	-0.636491
ENSG00000061938	-1.13722	-0.878907	-1.06024	0.485129	0.272701	0.588532	1.31567	1.3522	1.34522	-0.880342	-0.587011	-0.815723
ENSG00000062282	-1.39009	-1.77329	-1.67729	0.771232	0.917172	0.851028	0.436995	0.265319	0.227713	0.399094	0.53378	0.438335
ENSG00000062582	-1.41664	-1.36163	-1.25464	0.953103	0.794193	0.9712	0.9593	0.886329	0.840849	-0.517496	-0.291651	-0.562919
ENSG00000063127	-1.00336	-1.12327	-1.02613	1.15288	1.04123	0.916149	0.865993	0.8947	0.822922	-0.678603	-0.972399	-0.890112
ENSG00000063180	-1.01483	-1.08732	-1.00436	0.746804	0.51441	0.717218	1.20993	0.989322	1.39386	-0.88153	-0.905772	-0.67773
ENSG00000063241	-1.02473	-0.66554	-0.667045	0.00148421	0.203707	0.268725	1.46593	1.53598	1.46321	-0.739127	-0.755056	-1.08754
ENSG00000063438	-0.895612	-0.696119	-1.04775	0.0136339	-0.0258368	-0.122347	1.61253	1.53959	1.54587	-0.590232	-0.695036	-0.638694
ENSG00000063660	-0.761085	-0.890422	-0.809496	0.0625907	-0.289221	-0.0334087	1.55966	1.61346	1.57254	-0.698009	-0.726824	-0.599792
ENSG00000064199	-1.23918	-0.921687	-1.2682	1.14493	1.10481	0.846334	0.816317	0.804146	0.905351	-0.628686	-0.843995	-0.720129
ENSG00000064218	-1.44154	-1.7297	-1.4876	0.845968	0.919798	0.951821	0.553108	0.715313	0.563414	-0.113137	-0.0848109	0.307363
ENSG00000064270	-1.40842	-1.38552	-1.12833	1.21843	1.16367	1.3689	0.444789	0.360948	0.527896	-0.573851	-0.265042	-0.323461
ENSG00000064300	-0.987457	-1.05552	-0.979422	1.41363	1.64803	1.22119	-0.0303064	0.405868	0.410004	-0.582311	-0.701583	-0.762123
ENSG00000064309	-1.04957	-1.14189	-1.09674	0.761842	0.766794	0.648163	0.952337	1.09905	1.3752	-0.692167	-0.833365	-0.789645
ENSG00000064393	-1.37001	-1.44654	-1.41311	0.771557	0.535972	0.656795	1.09415	1.06722	1.02314	-0.22008	-0.201147	-0.49795
ENSG00000064655	-1.24284	-1.14437	-1.25511	1.1563	0.935851	0.716697	0.796403	0.967694	1.00769	-0.595957	-0.642023	-0.700338
ENSG00000064687	-1.13638	-1.04761	-1.07364	1.21373	1.17163	1.21223	0.631962	0.622867	0.732242	-0.869831	-0.753734	-0.703454
ENSG00000064763	-1.01666	-0.969462	-0.889834	0.153336	0.28199	0.446565	1.48785	1.44882	1.3561	-0.860386	-0.665042	-0.773277
ENSG00000064989	-0.859354	-1.03741	-0.941527	0.403526	0.171552	0.264112	1.33556	1.61815	1.35897	-0.73409	-0.817906	-0.761581
ENSG00000065054	-1.31094	-1.177	-1.09249	0.957262	0.845544	0.942967	0.789524	1.03846	1.03685	-0.738141	-0.759519	-0.53251
ENSG00000065057	-0.858026	-0.787334	-0.889085	0.0540144	-0.0668314	0.00364595	1.65773	1.44165	1.57898	-0.732674	-0.75899	-0.643079
ENSG00000065183	-0.925782	-0.76228	-0.837182	0.265154	0.220876	0.1494	1.52211	1.47707	1.43221	-0.794572	-0.95227	-0.794741
ENSG00000065357	-0.940384	-0.804606	-0.788967	1.50287	1.5475	1.64453	-0.653927	-0.788534	-0.65413	-0.0792879	-0.0388501	0.0537915
ENSG00000065361	-1.36345	-1.36786	-1.32183	1.13262	1.12153	1.06396	0.678849	0.683214	0.628175	-0.395691	-0.399051	-0.460467
ENSG00000065534	-0.944398	-0.886	-0.973628	0.828409	0.830331	0.789958	1.03971	0.891754	1.30955	-0.893692	-1.02369	-0.968311
ENSG00000065559	-1.17233	-1.03979	-1.31972	0.564301	0.541149	0.537041	1.22521	1.37623	1.14023	-0.431275	-0.632614	-0.788446
ENSG00000065609	-1.25114	-1.28287	-1.19589	0.787165	0.734381	0.570579	1.17327	1.11445	1.10396	-0.648078	-0.605476	-0.500346
ENSG00000065618	-0.779375	-0.655903	-0.720491	-0.0753122	-0.15225	-0.00352555	1.66167	1.57967	1.51043	-0.802621	-0.703981	-0.858311
ENSG00000065621	-0.695191	-1.03235	-0.848354	-0.0665781	-0.07311	0.0302148	1.66994	1.58134	1.44326	-0.70828	-0.636185	-0.664712
ENSG00000065665	-1.19768	-1.03726	-1.02667	1.04213	0.973214	1.13182	0.850379	0.852711	0.839627	-0.826115	-0.789214	-0.812935
ENSG00000065675	-1.32778	-1.14633	-1.2556	0.693412	0.936506	0.757414	1.03005	0.990173	1.12234	-0.463698	-0.721389	-0.615105
ENSG00000065717	-1.15237	-0.818785	-0.880593	1.24376	1.27079	1.27411	0.67611	0.587859	0.47171	-1.02174	-0.893122	-0.757724
ENSG00000065911	-0.994467	-1.03693	-1.05081	0.455691	0.187354	0.330112	1.4742	1.26767	1.47671	-0.584048	-0.678206	-0.847281
ENSG00000065923	-1.08969	-0.870848	-0.979009	0.0718786	0.453997	0.331884	1.57224	1.36476	1.31562	-0.465001	-0.990428	-0.715403
ENSG00000065989	-1.56731	-1.32383	-1.49222	0.854998	0.989074	0.607553	0.856919	0.92247	0.816825	-0.107169	-0.0960974	-0.461221
ENSG00000066027	-1.45636	-1.35488	-1.19806	0.43476	0.671936	0.233593	1.1986	1.19263	1.30406	-0.303894	-0.356142	-0.366231
ENSG00000066032	-1.42147	-1.48696	-1.36545	0.696077	0.626185	0.7391	1.19427	0.897805	0.995383	-0.253788	-0.293814	-0.327339
ENSG00000066230	-1.0717	-0.709144	-0.891963	0.0369833	-0.0400072	-0.0154274	1.65273	1.53011	1.46795	-0.731083	-0.74289	-0.485559
ENSG00000066248	-1.38977	-1.20812	-1.18336	0.368147	0.429929	0.524366	1.3776	1.31346	1.14067	-0.575074	-0.257065	-0.540772
ENSG00000066382	-1.46462	-1.58522	-1.57977	0.45561	0.411836	0.291781	0.9779	1.12249	1.06129	0.130228	0.154354	0.024126
ENSG00000066468	-0.930176	-1.16028	-0.812047	0.416379	0.380037	0.741565	1.50425	1.21151	1.1803	-0.83678	-0.820585	-0.874172
ENSG00000066629	-1.09464	-1.18254	-0.99862	0.981451	0.814352	0.642795	1.02248	1.05826	1.13354	-0.685084	-0.933937	-0.75806
ENSG00000066697	-1.16849	-1.31683	-1.1142	1.00888	0.865473	0.954158	0.927933	0.937414	0.926255	-0.683061	-0.561492	-0.776042
ENSG00000066735	-1.10207	-1.08299	-1.2686	0.378659	0.255818	0.384106	1.38824	1.44818	1.28224	-0.543078	-0.441756	-0.698745
ENSG00000066777	-1.5066	-1.33688	-1.25195	1.02865	1.09072	1.16897	0.626945	0.71234	0.623926	-0.27712	-0.504203	-0.374801
ENSG00000066923	-1.15223	-1.17347	-1.17226	0.756644	0.817055	0.631927	1.20623	0.945854	1.21271	-0.68677	-0.571012	-0.81468
ENSG00000067057	-1.254	-1.43422	-1.0882	0.392483	0.471822	0.385236	1.29318	1.37433	1.21542	-0.436067	-0.529069	-0.390915
ENSG00000067082	-0.970473	-1.51618	-1.57787	1.0329	0.495091	0.517075	1.08695	0.923708	1.11016	-0.342342	-0.474195	-0.284823
ENSG00000067191	-0.640295	-0.59907	-0.657825	0.50072	0.587919	0.607824	1.21923	1.27408	1.23414	-1.07057	-1.36447	-1.09168
ENSG00000067208	-1.12582	-1.38327	-1.23269	1.12858	1.16169	1.09133	0.59064	0.745417	0.754567	-0.484526	-0.606277	-0.639647
ENSG00000067221	-1.00505	-0.851571	-0.775905	-0.0450138	0.135364	0.145671	1.47222	1.5759	1.53732	-0.674673	-0.807796	-0.706473
ENSG00000067225	-0.574504	-0.584428	-0.544106	1.43689	1.47275	1.49362	0.174753	0.151934	0.201006	-1.09681	-1.06894	-1.06215
ENSG00000067715	-0.910801	-0.883481	-0.899071	0.251966	0.0567618	-0.00408052	1.57063	1.52331	1.46086	-0.774307	-0.583434	-0.808353
ENSG00000067836	-0.904661	-0.847759	-0.881694	1.56722	1.61767	1.603	-0.121969	-0.149493	-0.190503	-0.519131	-0.66464	-0.508041
ENSG00000067840	-1.42678	-1.40154	-1.37262	0.58467	0.44349	0.307569	1.28345	1.1155	1.18092	-0.107304	-0.285293	-0.32205
ENSG00000067992	-0.910718	-0.862872	-0.851574	0.297037	0.0323758	0.185453	1.46218	1.48626	1.53386	-0.774133	-0.827974	-0.769887
ENSG00000068078	-0.81753	-0.992959	-0.654699	0.24777	0.221486	0.250457	1.50034	1.51965	1.36199	-0.795661	-0.943371	-0.897476
ENSG00000068079	-1.4934	-1.4342	-1.38582	0.955889	0.934873	0.864692	0.795611	0.823196	0.826733	-0.304425	-0.298099	-0.28505
ENSG00000068137	-1.3685	-1.24564	-1.47646	0.578019	0.537115	0.75646	1.11043	1.17898	1.06645	-0.312746	-0.372944	-0.451169
ENSG00000068323	-0.740237	-1.15508	-1.35957	0.605569	0.735374	0.810399	1.14143	1.22817	0.983334	-0.544152	-0.555167	-1.15007
ENSG00000068366	-1.35026	-1.4913	-1.47842	0.654706	0.649304	0.549224	0.976358	1.03415	1.1869	-0.303825	-0.199718	-0.227121
ENSG00000068383	-1.03501	-1.02008	-0.916402	1.2006	1.36478	1.31474	0.635028	0.389341	0.583358	-0.798483	-0.920299	-0.797569
ENSG00000068745	-1.27942	-0.918746	-1.52127	0.328453	0.228132	0.186051	1.33869	1.51086	1.2258	-0.498722	-0.25419	-0.345637
ENSG00000068831	-1.19952	-1.10772	-1.05837	1.39144	1.36587	1.05337	0.354098	0.742824	0.465422	-0.616533	-0.520087	-0.870798
ENSG00000068903	-0.821787	-0.778142	-0.854102	-0.0824261	0.107497	-0.0382108	1.62641	1.58778	1.46902	-0.663829	-0.786064	-0.766154
ENSG00000068971	-0.933269	-0.949714	-0.952034	1.31031	1.7141	1.46009	0.367915	0.0934613	-0.0835507	-0.742773	-0.696815	-0.587722
ENSG00000069011	-1.10355	-1.05962	-1.18586	0.191411	0.157828	0.212194	1.52044	1.29136	1.51453	-0.519582	-0.304462	-0.714683
ENSG00000069020	-1.06215	-1.41633	-1.53759	0.923546	1.19224	1.29628	0.73763	0.653571	0.351005	-0.268843	-0.400636	-0.468726
ENSG00000069399	-0.713831	-0.977205	-0.918798	0.485695	0.56452	0.351146	1.19909	1.46321	1.32436	-0.849098	-0.742024	-1.18707
ENSG00000069424	-0.837246	-0.766383	-0.86422	1.43781	1.67331	1.51928	-0.0170615	-0.143055	0.208399	-0.717022	-0.965161	-0.528652
ENSG00000069482	-1.05977	-1.29177	-1.02238	0.359601	0.40343	0.349388	1.31472	1.40057	1.38542	-0.543066	-0.601123	-0.695018
ENSG00000069493	-0.752249	-0.684189	-0.796026	1.50821	1.5602	1.58964	0.0726357	-0.0196377	0.0242199	-0.804834	-0.870199	-0.827773
ENSG00000069535	-0.980646	-1.0895	-1.15394	0.935832	1.0352	1.03423	0.952632	0.912074	0.837979	-0.81011	-0.882067	-0.791679
ENSG00000069702	-0.875735	-0.842162	-0.74203	-0.0702808	-0.1994	-0.221224	1.62319	1.59404	1.59445	-0.642779	-0.551608	-0.666465
ENSG00000069812	-1.24736	-1.12473	-1.1525	1.13776	1.44613	1.18411	0.683855	0.596087	0.310472	-0.53922	-0.561334	-0.733273
ENSG00000069869	-0.977699	-1.1504	-0.981715	0.464706	0.361929	0.422022	1.45144	1.42222	1.19348	-0.820844	-0.842577	-0.54256
ENSG00000069966	-1.55524	-1.38695	-1.36532	0.905511	0.927426	0.718392	0.92404	0.827286	0.889426	-0.309328	-0.229017	-0.346222
ENSG00000070081	-1.23114	-1.18235	-0.873667	0.479505	0.523084	0.405069	1.38024	1.42651	1.11871	-0.479177	-0.724688	-0.8421
ENSG00000070182	-0.815125	-1.17264	-1.05187	0.984991	1.02688	0.94376	0.904002	0.800349	1.04558	-0.953325	-0.934831	-0.777773
ENSG00000070190	-0.740222	-0.874232	-0.847386	0.0520266	0.184485	-0.111786	1.40437	1.67339	1.54902	-0.784554	-0.765382	-0.739731
ENSG00000070404	-0.947066	-0.901233	-0.958877	0.283436	0.382859	0.256647	1.30169	1.66586	1.30057	-0.877829	-0.672534	-0.833523
ENSG00000070413	-1.14791	-1.20373	-0.970056	0.622583	1.04319	0.996649	1.02854	0.981366	0.961049	-0.516578	-0.881295	-0.913812
ENSG00000070526	-1.42728	-1.61582	-1.11889	1.01511	0.633199	0.918794	1.04588	0.852571	0.769005	-0.223538	-0.456053	-0.392969
ENSG00000070601	-1.42832	-1.406	-1.15679	1.05195	1.10676	0.894514	0.648902	0.794949	0.891489	-0.542682	-0.480388	-0.374373
ENSG00000070614	-0.846555	-0.756856	-0.719992	1.57121	1.65489	1.63326	-0.328795	-0.231954	-0.195612	-0.486337	-0.497878	-0.795385
ENSG00000070669	-1.23266	-1.28854	-1.09297	0.984933	1.01182	0.939448	0.8457	0.905263	0.920207	-0.725294	-0.771578	-0.496332
ENSG00000070729	-1.20754	-1.27029	-1.13837	0.662782	0.592812	0.564748	1.15972	1.2141	1.25325	-0.638125	-0.51255	-0.68054
ENSG00000070731	-1.31417	-1.10422	-1.00294	0.740542	0.74138	0.628859	1.16733	0.874991	1.36388	-0.732179	-0.905579	-0.457903
ENSG00000070759	-1.30911	-1.69001	-1.33331	0.210325	0.595966	0.246667	0.89493	1.2868	1.30427	0.0262312	-0.0594303	-0.173332
ENSG00000070778	-1.46397	-1.53307	-1.44097	0.625589	0.778085	0.844058	0.828721	0.974155	0.96551	-0.0426351	-0.205546	-0.329925
ENSG00000070814	-0.914339	-0.839825	-0.802326	-0.084915	0.00123438	-0.0530629	1.49935	1.5019	1.68474	-0.388624	-0.914275	-0.689855
ENSG00000071246	-1.0275	-0.959665	-0.620156	0.863384	0.510511	0.740118	1.21491	1.17715	1.10037	-1.07318	-0.908299	-1.01765
ENSG00000071282	-1.19103	-1.49409	-1.41961	0.176988	0.224115	0.25247	1.38026	1.29537	1.23854	-0.153176	-0.156146	-0.153679
ENSG00000071539	-0.683696	-0.702588	-0.863671	0.64626	0.763193	0.758423	1.2159	1.08776	1.06772	-0.648569	-1.38615	-1.25458
ENSG00000071575	-0.852652	-0.898126	-0.706344	-0.1396	-0.334288	-0.154135	1.49672	1.73409	1.58802	-0.551662	-0.448712	-0.733305
ENSG00000071909	-0.918863	-1.16617	-1.1385	0.829843	0.796329	0.778773	0.832865	1.37613	1.00035	-0.790717	-0.996117	-0.603916
ENSG00000072071	-1.2445	-1.2942	-1.30358	0.781556	0.803949	0.763784	1.14947	1.03367	0.965454	-0.555468	-0.571211	-0.528922
ENSG00000072134	-1.50614	-1.15149	-0.919954	1.2711	1.56244	1.42032	0.162634	0.0925212	0.0304067	-0.0965153	-0.613536	-0.251788
ENSG00000072135	-1.2397	-1.15247	-1.09038	1.26229	1.4235	1.0458	0.567711	0.289687	0.772639	-0.77041	-0.657531	-0.451132
ENSG00000072163	-1.26949	-1.3114	-1.08225	1.32636	1.00141	1.09581	0.911812	0.6305	0.467095	-0.560662	-0.459692	-0.749495
ENSG00000072210	-0.366188	-0.314314	-0.36614	1.46131	1.51882	1.45893	0.0339162	0.0199764	0.0423838	-1.15528	-1.19752	-1.1359
ENSG00000072274	-1.25086	-1.2966	-1.29395	0.352357	0.608708	0.569318	1.25645	1.30429	1.14837	-0.38068	-0.512352	-0.505055
ENSG00000072310	-0.769706	-1.1237	-1.01462	0.919629	1.17023	1.31015	0.645793	0.602437	0.972748	-0.852982	-0.920416	-0.939567
ENSG00000072422	-1.09779	-1.32515	-1.22173	0.994768	1.16373	0.765217	0.814484	0.929856	0.897993	-0.535072	-0.560539	-0.825771
ENSG00000072657	-1.01752	-1.0172	-1.16508	0.818511	0.837044	0.883137	1.05632	1.01344	1.07676	-0.628032	-0.941749	-0.915634
ENSG00000072682	-1.00594	-1.01612	-0.961875	1.40084	1.37449	1.3665	0.422288	0.496061	0.250895	-0.875473	-0.680947	-0.77072
ENSG00000072778	-0.807145	-0.763348	-1.03075	0.528568	0.7708	0.77978	1.14536	1.16466	1.22769	-1.0872	-1.01365	-0.914764
ENSG00000072786	-1.01509	-1.01507	-1.03451	0.831873	0.391684	0.428433	1.35892	1.19968	1.25813	-0.632565	-0.853822	-0.917657
ENSG00000072818	-0.816385	-0.789603	-0.886549	1.49378	1.39586	1.50029	0.014351	0.431839	0.246553	-0.812138	-0.942531	-0.835464
ENSG00000072858	-0.525135	-0.447468	-0.602817	1.35537	1.38064	1.50659	0.187949	0.318488	0.248961	-1.08517	-1.30923	-1.02818
ENSG00000072952	-0.80965	-0.929921	-0.821927	0.530852	0.610886	0.51966	1.24671	1.35294	1.25084	-1.11843	-0.895577	-0.936384
ENSG00000073060	-0.777914	-0.862016	-1.09274	0.00681457	0.531607	0.4437	1.47218	1.45007	1.26738	-0.688261	-1.09393	-0.656898
ENSG00000073150	-1.03795	-0.83236	-0.87147	-0.00190131	0.234609	0.095853	1.38519	1.42808	1.70819	-0.546958	-0.858517	-0.70276
ENSG00000073464	-1.5603	-1.19911	-1.37969	1.13729	1.19618	1.3292	0.637906	0.169948	0.143891	-0.382687	-0.29704	0.204411
ENSG00000073605	-1.34751	-1.27446	-1.45268	0.494835	0.522943	0.374195	1.26217	1.17896	1.20302	-0.267997	-0.190531	-0.502932
ENSG00000073670	-1.41883	-1.01761	-1.26959	0.91549	0.493631	0.849292	0.676322	1.23457	1.174	-0.717262	-0.805617	-0.114394
ENSG00000073712	-1.08636	-1.43782	-1.14463	1.16916	1.19997	0.857601	0.560369	0.835452	0.868809	-0.704051	-0.481969	-0.636528
ENSG00000073756	-1.10172	-0.856435	-1.12735	1.34214	1.50379	1.41086	0.417462	0.232655	0.23497	-0.62948	-0.837244	-0.589658
ENSG00000073849	-0.946739	-1.03396	-1.13487	0.500119	0.502475	0.242011	1.21604	1.46137	1.37598	-0.586252	-0.624525	-0.971646
ENSG00000073910	-0.827092	-0.793636	-0.714246	1.03117	0.963994	1.23874	0.678014	0.851751	0.883236	-1.18282	-1.15928	-0.969823
ENSG00000074276	-1.16029	-1.14328	-0.914829	0.749868	0.663218	0.740631	0.866124	1.26281	1.30711	-0.737856	-0.700476	-0.933025
ENSG00000074317	-1.48706	-1.1173	-1.29198	0.613793	0.664259	0.700811	1.30995	1.00798	1.05019	-0.43257	-0.404764	-0.613313
ENSG00000074370	-1.06929	-1.13926	-1.0359	0.881544	0.910266	1.13022	0.984563	0.881517	0.913845	-0.766057	-0.888269	-0.803171
ENSG00000074410	-0.859803	-0.781852	-0.749463	1.08508	1.09386	1.20061	0.693839	0.812787	0.758148	-1.08426	-1.20226	-0.966686
ENSG00000074416	-0.585287	-0.526875	-0.555835	1.58365	1.65921	1.63485	-0.270587	-0.281311	-0.260936	-0.795137	-0.83064	-0.771099
ENSG00000074527	-1.48688	-1.27878	-1.24775	0.851674	0.768905	0.774301	1.01502	0.954141	1.04099	-0.378023	-0.506779	-0.506823
ENSG00000074590	-1.52654	-1.51062	-1.40642	0.82491	0.853808	0.936651	0.794541	0.801007	0.840263	-0.313669	-0.112545	-0.181385
ENSG00000074657	-0.988117	-1.1562	-0.844823	0.767675	0.81261	0.894592	1.07731	1.0281	1.11756	-0.936753	-0.818068	-0.953883
ENSG00000074855	-0.973918	-1.17287	-0.816766	0.599209	0.56705	0.492564	0.970426	1.43614	1.40012	-0.891133	-0.926784	-0.684041
ENSG00000074964	-0.808743	-0.857104	-0.67907	1.49716	1.57208	1.54354	-0.138952	0.15817	0.153746	-0.804926	-0.798821	-0.837089
ENSG00000075035	-1.09138	-1.06484	-1.30034	0.469812	0.542268	0.614814	1.302	1.31779	1.16632	-0.638757	-0.766281	-0.551412
ENSG00000075142	-1.04774	-1.15038	-1.22187	0.541287	0.695884	0.58833	1.307	1.24411	1.1222	-0.744121	-0.630452	-0.704247
ENSG00000075213	-1.39184	-1.19903	-0.944049	0.455523	0.44968	0.453106	1.23023	1.50203	1.15482	-0.410987	-0.61463	-0.684859
ENSG00000075240	-0.852078	-1.2155	-0.959929	0.452325	0.279822	0.641107	1.33161	1.32558	1.31993	-0.520604	-0.983238	-0.819021
ENSG00000075275	-1.11028	-1.40734	-1.21468	1.34636	1.28414	1.4705	0.414873	-0.121361	0.29737	-0.344845	-0.535413	-0.079323
ENSG00000075336	-1.33161	-1.46569	-1.13776	0.93895	0.712868	0.46168	1.05987	1.07088	1.06528	-0.698426	-0.165081	-0.510959
ENSG00000075340	-1.2665	-1.07396	-0.947954	1.41375	1.43927	1.47474	0.304486	0.150675	0.189008	-0.542915	-0.534772	-0.605838
ENSG00000075461	-1.38137	-1.18022	-1.10361	0.525324	0.19588	0.572081	1.15614	1.45999	1.22238	-0.671401	-0.163117	-0.63208
ENSG00000075539	-0.714419	-1.09025	-0.862899	0.0362434	0.0206906	0.196253	1.42581	1.63267	1.50406	-0.642357	-0.685587	-0.820204
ENSG00000075618	-1.41878	-1.08892	-1.56144	1.39691	1.08006	0.945492	0.517609	0.710239	0.428893	-0.467724	-0.150254	-0.392086
ENSG00000075624	-0.774144	-0.906781	-0.743262	0.417205	0.154916	0.261103	1.45639	1.41272	1.44596	-1.1059	-0.908729	-0.709467
ENSG00000075643	-1.06456	-1.14217	-0.975173	0.704878	0.77359	0.489473	1.32459	1.2509	0.920609	-1.25865	-0.483947	-0.539539
ENSG00000075673	-1.02149	-1.209	-0.907005	0.340024	0.273089	0.550014	1.42451	1.32815	1.36131	-0.669497	-0.688669	-0.781445
ENSG00000075826	-1.10519	-1.23893	-1.02006	1.19761	1.05251	0.764843	0.665618	1.00318	0.913182	-0.972885	-0.792047	-0.467823
ENSG00000076067	-1.0968	-1.22901	-1.23835	0.240426	0.298542	0.194982	1.4113	1.46767	1.33091	-0.561404	-0.386691	-0.43158
ENSG00000076258	-1.32699	-1.36743	-1.40611	0.429605	0.331909	0.0123225	1.30739	1.35204	1.19437	-0.0177905	-0.295712	-0.213611
ENSG00000076351	-0.554346	-0.548461	-0.566453	1.62447	1.68972	1.63774	-0.572071	-0.386874	-0.37633	-0.592158	-0.617616	-0.737627
ENSG00000076641	-1.37319	-1.15104	-1.28889	0.991249	1.0045	0.985395	0.984283	0.76982	0.78506	-0.598884	-0.467449	-0.640865
ENSG00000076706	-0.916351	-1.1188	-1.0108	0.740432	0.81696	0.518316	1.32225	1.08811	1.12419	-0.928088	-0.874872	-0.761351
ENSG00000076716	-1.68834	-1.33654	-1.29742	0.415623	0.61498	0.2936	1.15976	1.12113	1.16742	-0.127583	-0.0922429	-0.230384
ENSG00000076770	-1.10478	-1.07658	-0.756156	0.328245	0.356083	0.151059	1.496	1.43877	1.33253	-0.431902	-0.963938	-0.769323
ENSG00000076826	-0.956809	-0.858123	-1.17367	1.05045	0.988727	0.779644	1.06413	0.802296	1.00149	-1.1048	-0.876712	-0.716625
ENSG00000076864	-0.89307	-0.831435	-0.557398	1.58713	1.58144	1.71607	-0.243123	-0.501956	-0.354112	-0.556561	-0.616695	-0.330289
ENSG00000077044	-1.05124	-1.2493	-1.32407	0.379137	0.286928	0.506613	1.50577	1.22069	1.23004	-0.475679	-0.324375	-0.704517
ENSG00000077063	-1.03476	-1.07448	-0.982471	1.4816	1.35284	1.2329	0.373873	0.563776	0.332322	-0.787193	-0.64871	-0.809699
ENSG00000077092	-1.18192	-1.23174	-1.07693	0.944081	0.76832	0.89582	1.05831	1.03076	0.941415	-0.565365	-0.768245	-0.814508
ENSG00000077150	-1.34582	-1.37636	-1.12694	1.22942	1.45326	1.39057	0.183146	0.291272	0.236898	-0.30062	-0.338825	-0.296008
ENSG00000077238	-1.03757	-1.09253	-1.26739	1.53428	1.43415	1.38046	0.305886	-0.0159899	0.175778	-0.554307	-0.46933	-0.393445
ENSG00000077264	-1.28302	-1.35278	-1.12928	0.405642	0.695784	0.372351	1.08218	1.04062	1.55432	-0.774706	-0.25823	-0.352881
ENSG00000077274	-0.734091	-0.715627	-0.856181	3.55125e-05	0.0832554	-0.191779	1.58678	1.47135	1.64767	-0.682685	-0.718921	-0.889809
ENSG00000077454	-1.10447	-1.2549	-1.07258	0.934546	0.866845	0.661669	0.913867	1.09788	1.14624	-0.881457	-0.708867	-0.598772
ENSG00000077585	-1.56555	-1.17427	-1.10821	0.874487	0.885754	0.834616	0.979629	0.951461	0.921918	-0.823758	-0.415772	-0.36031
ENSG00000077616	-1.66805	-1.07169	-0.891491	0.461737	0.734387	0.751602	1.12456	1.34336	0.922998	-0.622698	-0.71507	-0.369648
ENSG00000077782	-1.74764	-1.65535	-1.22157	0.77037	0.870618	0.880493	0.933477	0.530256	0.553451	0.0760538	0.25183	-0.24199
ENSG00000077942	-1.29233	-1.76397	-1.2998	0.952862	1.05078	0.617151	0.805713	0.76298	0.858837	-0.300123	-0.197109	-0.194998
ENSG00000078018	-0.934321	-0.69366	-0.739891	0.961185	0.937767	0.926392	1.17227	0.966686	0.701013	-1.12851	-1.00979	-1.15914
ENSG00000078081	-1.26294	-0.814107	-1.14008	0.448498	0.26306	1.00995	1.38266	1.36622	0.894042	-0.873215	-0.624155	-0.64993
ENSG00000078124	-0.964134	-0.874761	-0.909235	1.26652	1.32951	1.44341	0.4746	0.469592	0.439119	-0.897622	-0.899562	-0.877439
ENSG00000078401	-1.02524	-0.914435	-0.954047	0.312786	0.312134	0.24451	1.40245	1.46106	1.44283	-0.886797	-0.7441	-0.651161
ENSG00000078687	-0.707669	-0.747678	-0.514248	1.49585	1.76873	1.39543	-0.360099	0.206604	0.0234775	-0.877443	-0.799385	-0.883571
ENSG00000078804	-1.45176	-1.50389	-1.6888	0.846526	0.684638	0.768623	0.832089	0.868807	0.731978	-0.0596026	-0.102609	0.0740004
ENSG00000078900	-1.48982	-1.48412	-1.49317	1.10382	1.18719	1.15717	0.342155	0.295966	0.402135	-0.0451714	-0.0676813	0.0915262
ENSG00000079150	-1.15685	-1.11132	-0.702795	0.757408	0.56443	0.533243	1.17625	1.26434	1.237	-0.867254	-1.01478	-0.679672
ENSG00000079156	-0.77868	-0.793078	-0.735633	1.61021	1.31686	1.52031	-0.0969095	0.267165	0.352619	-0.972466	-0.791548	-0.898853
ENSG00000079215	-1.01978	-0.931102	-1.17227	0.0632337	-0.0262938	0.146475	1.44142	1.56589	1.51522	-0.45389	-0.455183	-0.673728
ENSG00000079308	-1.24536	-1.1327	-1.51015	0.839691	0.522781	0.625635	1.24089	1.16706	0.93208	-0.336408	-0.444402	-0.659119
ENSG00000079337	-1.2107	-0.566422	-1.37179	0.504622	0.226611	0.541529	1.34385	1.34506	1.26045	-0.737206	-0.883087	-0.452913
ENSG00000079385	-1.13353	-1.37782	-1.34856	0.433934	0.381356	0.326237	1.25543	1.20365	1.42525	-0.424452	-0.217999	-0.523496
ENSG00000079393	-1.05244	-0.81397	-1.03246	0.658034	0.784794	0.703707	1.0492	1.2588	1.16614	-1.12816	-0.923063	-0.670566
ENSG00000079435	-1.39432	-1.04541	-1.44939	0.788018	0.950138	0.541599	0.708501	1.02939	1.30743	-0.238283	-0.589071	-0.608597
ENSG00000079459	-0.723954	-0.477497	-0.974546	0.968909	0.945086	0.782532	0.745891	1.04058	1.10094	-0.940662	-1.42602	-1.04126
ENSG00000079482	-0.983191	-1.1526	-1.02347	0.729491	0.689255	0.690091	1.2301	0.907519	1.34951	-0.876787	-0.90361	-0.656299
ENSG00000079691	-0.619545	-0.565685	-0.63223	1.61112	1.66112	1.65542	-0.424868	-0.332978	-0.300526	-0.598774	-0.776907	-0.67615
ENSG00000079819	-0.777472	-0.77743	-0.650682	-0.173302	-0.193641	-0.216741	1.80702	1.53256	1.49448	-0.646402	-0.628078	-0.770316
ENSG00000079841	-1.09279	-1.01508	-0.700734	1.00946	0.799894	1.01164	0.949574	1.07789	0.852411	-1.00164	-1.04886	-0.84178
ENSG00000079931	-1.35426	-1.49649	-1.4878	1.02094	0.995617	0.922111	0.648517	0.863624	0.666369	-0.223695	-0.362925	-0.192003
ENSG00000079974	-1.33605	-1.28528	-1.4255	1.29677	1.24548	1.33952	0.417001	0.280989	0.217192	-0.353995	-0.196596	-0.199535
ENSG00000080224	-1.36601	-1.24287	-1.0911	0.827284	0.861838	0.826983	1.12745	0.965819	0.941149	-0.80806	-0.550147	-0.492344
ENSG00000080493	-1.24861	-1.17518	-1.23678	0.475391	0.530784	0.640735	1.21464	1.12247	1.37351	-0.632369	-0.423475	-0.641117
ENSG00000080546	-1.81871	-1.2105	-1.30847	0.905927	0.871831	0.923459	0.819709	0.817696	0.740438	-0.218786	-0.197665	-0.324927
ENSG00000080561	-0.831561	-0.893526	-1.18356	0.364657	0.199894	0.453477	1.41627	1.3542	1.43697	-0.672795	-0.927132	-0.71689
ENSG00000080824	-0.978723	-1.09556	-0.887345	0.268392	0.324242	0.318007	1.46377	1.36417	1.45026	-0.740442	-0.654343	-0.832425
ENSG00000080845	-0.868477	-1.13415	-0.984493	0.875732	0.839466	0.81147	1.02612	1.11386	1.04451	-0.908206	-0.875545	-0.940282
ENSG00000080947	-1.16171	-1.43252	-1.34089	0.327685	0.0385707	0.161203	1.35475	1.38498	1.32895	-0.216069	-0.231485	-0.213484
ENSG00000081041	-0.844881	-0.830975	-0.978049	1.33796	1.44877	1.25178	0.470289	0.448913	0.455736	-0.868771	-0.873289	-1.01748
ENSG00000081051	-1.24274	-0.829499	-0.922587	0.119318	0.226915	-0.0572666	1.64765	1.40933	1.4363	-0.496115	-0.60328	-0.688026
ENSG00000081052	-1.15494	-1.17626	-1.20654	0.574729	0.644449	0.749623	1.24311	1.21413	1.08802	-0.717247	-0.562662	-0.696408
ENSG00000081059	-1.75361	-1.23068	-1.53783	0.7479	0.849461	0.858359	0.818743	0.711238	0.862051	-0.325325	0.0348923	-0.0351924
ENSG00000081087	-0.797574	-0.702568	-0.804168	0.130095	-0.0660448	0.243343	1.57362	1.55794	1.43017	-0.874825	-0.866189	-0.823798
ENSG00000081320	-0.846027	-0.866921	-1.12555	0.486822	0.321269	0.308399	1.43998	1.2542	1.47326	-0.930742	-0.754753	-0.759938
ENSG00000081377	-1.10185	-0.942427	-0.883358	0.330865	0.306977	0.222256	1.54768	1.36919	1.38545	-0.787122	-0.662763	-0.784896
ENSG00000081479	-1.39942	-1.42087	-1.34986	1.12795	1.28876	1.32273	0.424014	0.359651	0.26078	-0.280969	-0.222866	-0.109886
ENSG00000081803	-0.844406	-0.898607	-0.866415	-0.011375	0.274299	0.188937	1.3287	1.71733	1.4448	-0.797788	-0.779927	-0.755554
ENSG00000081923	-1.07358	-1.23071	-1.12063	-0.555896	-0.347813	-0.170765	1.4353	1.57933	1.43082	0.107098	-0.0672706	0.0141135
ENSG00000081985	-1.61868	-1.48838	-1.32209	0.51573	0.68353	0.914602	-0.316981	-0.150321	-0.0544098	0.996509	0.789468	1.05103
ENSG00000082014	-1.55919	-1.49039	-1.34862	0.419965	0.133655	0.308459	1.19081	0.947894	1.36197	0.205965	-0.159712	-0.0108008
ENSG00000082153	-1.03653	-1.14789	-0.994384	0.805972	0.67034	0.458369	1.05767	1.31329	1.25124	-0.792306	-0.703301	-0.882461
ENSG00000082458	-1.16106	-1.03211	-1.09918	0.430817	0.195696	0.293895	1.47262	1.41145	1.32756	-0.564607	-0.55591	-0.719167
ENSG00000082482	-1.13552	-1.00042	-1.2449	1.30703	1.63893	1.57986	-0.326072	-0.25255	-0.176531	-0.14777	-0.0283607	-0.213694
ENSG00000082516	-1.07188	-1.11326	-0.993114	0.205181	0.305712	0.450874	1.51169	1.40003	1.2987	-0.650852	-0.550794	-0.79228
ENSG00000082684	-1.13178	-0.639018	-0.790413	-0.184386	-0.311542	-0.349898	1.5778	1.63933	1.59778	-0.545748	-0.302123	-0.560003
ENSG00000083307	-1.20672	-1.40781	-1.37342	1.28734	1.25621	1.27169	0.609449	0.163408	0.318668	-0.231657	-0.473267	-0.213896
ENSG00000083444	-1.1683	-0.842985	-1.40811	0.874412	1.21158	1.12005	0.660276	0.849222	0.837138	-0.862141	-0.786379	-0.484762
ENSG00000083720	-0.811843	-1.1015	-1.20585	0.438199	0.143028	0.331691	1.31235	1.65217	1.2248	-0.510291	-0.57199	-0.900766
ENSG00000083799	-1.25014	-1.20195	-1.07983	1.42292	1.48658	1.45612	0.0657608	-0.00511552	0.216022	-0.356957	-0.308754	-0.444665
ENSG00000083807	-0.853946	-1.0578	-0.953543	0.522101	0.328113	-0.0105954	1.39544	1.42982	1.4588	-0.812501	-0.859071	-0.586818
ENSG00000084112	-1.19116	-1.50508	-1.54019	0.939606	0.914465	1.0255	0.850004	0.509456	0.774126	0.142276	-0.186465	-0.732537
ENSG00000084444	-1.44064	-1.54767	-1.13538	0.280529	0.54934	0.867582	1.24085	1.04117	1.07322	-0.431518	-0.352476	-0.145009
ENSG00000084636	-0.947713	-1.17202	-1.23217	0.442607	0.663184	0.80896	1.27007	1.15313	1.18157	-0.646464	-0.70573	-0.815433
ENSG00000084676	-1.31365	-1.34788	-1.15208	0.526056	0.809435	0.66699	1.27522	0.974879	1.08696	-0.138423	-0.611074	-0.776431
ENSG00000084710	-0.762758	-1.07013	-1.04259	-0.183829	-0.257969	-0.0600041	1.43723	1.71646	1.56906	-0.434241	-0.40812	-0.503115
ENSG00000084731	-0.342133	-0.454567	-0.354871	-0.243834	-0.267805	-0.255069	1.5308	1.63018	1.61677	-0.888634	-0.923967	-1.04688
ENSG00000084764	-1.51791	-1.3746	-1.53423	0.171849	0.0699691	0.00293509	1.2113	1.2506	1.11419	0.149121	0.325539	0.131241
ENSG00000085117	-1.35226	-1.4732	-1.39359	0.590103	0.368925	0.518197	1.12585	1.20356	1.15812	-0.416809	-0.0619721	-0.266919
ENSG00000085185	-0.993399	-1.02698	-0.936055	1.31117	1.39112	1.20565	0.507038	0.549054	0.518207	-0.901764	-0.724574	-0.89947
ENSG00000085231	-0.981374	-1.04531	-0.926469	1.0485	0.901402	0.767801	1.1608	1.10242	0.710249	-0.995723	-0.934446	-0.807845
ENSG00000085276	-1.17707	-1.07526	-1.01744	0.795778	0.899058	0.869455	1.02885	1.07296	1.02172	-0.926573	-0.722239	-0.769242
ENSG00000085552	-0.887355	-0.886621	-1.01652	1.5497	1.48937	1.39087	0.283186	0.0925498	0.159478	-0.720257	-0.999488	-0.454907
ENSG00000085563	-1.47105	-1.23848	-1.6053	1.25589	1.33005	1.06883	0.219844	0.346231	0.222083	-0.0191913	0.025184	-0.134081
ENSG00000085662	-0.910302	-0.778653	-0.97001	0.359858	0.368765	0.214008	1.41058	1.3748	1.49519	-0.822333	-0.825696	-0.916207
ENSG00000085831	-0.663615	-0.706044	-0.710322	1.58594	1.70031	1.64874	-0.483728	-0.590166	-0.551604	-0.299409	-0.57277	-0.357333
ENSG00000085840	-1.0626	-1.00833	-1.19249	1.18487	1.31739	1.02751	0.492251	0.686556	0.825042	-0.473915	-0.850064	-0.946223
ENSG00000086289	-1.40469	-1.21222	-1.08896	0.453804	-0.0445613	0.233459	1.22721	1.47641	1.42485	-0.263372	-0.368232	-0.433695
ENSG00000086300	-1.28211	-1.72865	-1.46739	0.809674	0.674941	0.999937	0.916992	0.584654	0.924694	-0.0957455	-0.173118	-0.163882
ENSG00000086570	-1.13712	-1.42177	-1.33658	0.922407	0.914369	0.423821	1.07037	0.976001	1.03506	-0.380586	-0.259177	-0.806791
ENSG00000086619	-0.976721	-1.18837	-0.771167	0.603907	0.213231	0.185115	1.38168	1.53355	1.27138	-0.801086	-0.831124	-0.6204
ENSG00000086730	-1.17621	-1.07953	-1.16342	0.516197	0.441187	0.493925	1.32046	1.36042	1.23443	-0.596626	-0.620448	-0.730383
ENSG00000087074	-0.962121	-1.27577	-1.07328	0.25356	0.411161	0.354993	1.38317	1.41779	1.35401	-0.704561	-0.652947	-0.506001
ENSG00000087077	-0.641092	-0.646297	-0.965784	0.484138	0.507764	0.553107	1.35384	1.38199	1.15145	-1.05116	-1.10131	-1.02664
ENSG00000087086	-1.14563	-1.08941	-1.0728	0.787533	0.741703	0.638022	1.12542	1.14377	1.18678	-0.779198	-0.800448	-0.735734
ENSG00000087128	-1.26701	-0.668574	-0.957328	0.412224	0.773472	0.252126	1.22543	1.29567	1.39058	-0.658431	-0.766611	-1.03155
ENSG00000087258	-1.30019	-1.15256	-1.21619	0.37039	0.560736	0.316817	1.16481	1.30949	1.44315	-0.326111	-0.633008	-0.537337
ENSG00000087263	-0.983315	-0.789615	-0.855768	0.550781	0.580881	0.410078	1.08843	1.38343	1.42974	-0.738276	-1.14977	-0.926591
ENSG00000087303	-1.04381	-1.19507	-1.09874	0.427638	0.4263	0.317978	1.34736	1.33437	1.40652	-0.659603	-0.595847	-0.667095
ENSG00000087494	-0.999683	-0.967748	-1.15952	0.208034	0.403482	0.258661	1.42328	1.48041	1.3383	-0.650621	-0.916641	-0.417962
ENSG00000088002	-1.38618	-1.39907	-1.46317	0.506731	0.415877	0.585973	1.14958	1.18072	1.07772	-0.569094	-0.0244972	-0.0745999
ENSG00000088179	-1.39074	-1.63752	-1.26729	0.338124	0.458269	0.634915	1.10928	1.25754	1.06251	-0.209374	-0.139552	-0.21617
ENSG00000088280	-1.52906	-1.70189	-1.55547	0.896419	1.04478	0.88639	0.262474	0.282111	0.244132	0.393501	0.407381	0.369235
ENSG00000088340	-0.832297	-0.855435	-0.804767	1.37192	1.60716	1.63669	0.0435669	0.196054	-0.116337	-0.577015	-0.876559	-0.792979
ENSG00000088367	-1.20105	-1.17266	-1.20877	1.47091	1.38726	1.37807	0.171558	0.291621	0.193822	-0.432686	-0.507304	-0.370771
ENSG00000088386	-1.1009	-1.27725	-1.42741	0.68794	0.398423	0.536409	1.156	1.40646	1.07547	-0.497239	-0.584518	-0.373376
ENSG00000088543	-1.27162	-0.963421	-1.24626	0.980473	1.08916	0.814387	0.785191	0.880129	1.0443	-0.639105	-0.496334	-0.976896
ENSG00000088726	-1.43676	-1.64042	-1.4245	0.720426	0.401401	0.745033	0.964403	0.965976	1.01647	-0.20142	0.0811207	-0.191728
ENSG00000088727	-1.11937	-0.840273	-1.06911	1.53147	1.43387	1.3502	0.146251	0.323489	0.310817	-0.780861	-0.72585	-0.560636
ENSG00000088756	-1.20275	-1.13638	-1.12572	1.05059	1.11868	1.18018	0.749312	0.795114	0.713121	-0.752049	-0.615064	-0.775033
ENSG00000088808	-0.927018	-0.897771	-1.29083	1.0068	0.807246	0.964548	0.793591	0.942453	1.08363	-0.652197	-1.2893	-0.541149
ENSG00000088836	-0.817049	-0.898514	-0.855207	0.0903903	-0.0264513	-0.048583	1.63998	1.49787	1.53122	-0.610035	-0.719195	-0.784428
ENSG00000088881	-1.05568	-0.864904	-1.03211	1.35666	1.36516	1.26076	0.489879	0.403538	0.561091	-0.863268	-0.781827	-0.839287
ENSG00000088970	-1.02217	-0.83154	-1.20687	0.185572	0.149416	0.46676	1.38419	1.50567	1.39422	-0.524405	-0.703363	-0.797481
ENSG00000089041	-0.999377	-0.867912	-1.35574	1.32113	1.66773	1.44885	-0.0290792	0.215563	-0.146294	-0.594445	-0.0619576	-0.598462
ENSG00000089163	-1.03675	-1.11178	-0.963636	0.0663913	0.140931	0.0557713	1.6037	1.40993	1.47316	-0.645581	-0.279029	-0.713117
ENSG00000089177	-1.07523	-1.25545	-0.938224	0.1965	0.248731	0.503281	1.44371	1.47635	1.25893	-0.693069	-0.470283	-0.695249
ENSG00000089250	-1.1629	-1.16108	-0.981525	1.35639	1.61841	1.55247	-0.191839	-0.00612266	-0.0196201	-0.215654	-0.584487	-0.204046
ENSG00000089327	-0.961587	-0.669302	-0.817659	0.293983	-0.00615298	0.174748	1.53703	1.44548	1.49216	-0.575467	-0.988341	-0.924892
ENSG00000089472	-1.32022	-1.21852	-1.09073	0.55869	0.362261	0.529291	1.19436	1.21994	1.35832	-0.335062	-0.316669	-0.941651
ENSG00000089723	-0.825625	-0.962344	-0.910855	1.26505	1.33016	1.32779	0.292454	0.442868	0.784169	-0.888747	-0.820049	-1.03487
ENSG00000089820	-1.15671	-1.02283	-1.08332	0.362437	0.342873	0.298755	1.37665	1.41876	1.39206	-0.636649	-0.741421	-0.550613
ENSG00000089847	-1.16882	-1.25033	-1.15401	0.84878	0.896438	1.03872	0.873869	0.996579	0.972001	-0.727379	-0.548448	-0.777392
ENSG00000090006	-1.32672	-1.03184	-1.20769	1.17063	1.39059	1.27234	0.498301	0.262871	0.689039	-0.663293	-0.581018	-0.473204
ENSG00000090020	-0.724607	-1.00221	-1.09638	0.919344	0.830056	0.744693	1.00208	1.09723	1.09545	-0.969833	-0.817594	-1.07822
ENSG00000090097	-0.849808	-1.05035	-0.886002	0.326405	0.323471	0.156016	1.41713	1.42882	1.49439	-0.881098	-0.716465	-0.762517
ENSG00000090238	-0.893098	-0.955252	-0.840592	1.43255	1.22773	0.932008	0.642155	0.717899	0.641127	-0.996051	-0.993305	-0.915175
ENSG00000090339	-1.11407	-1.1377	-1.09379	0.269381	1.13543	1.17688	0.816055	1.29498	0.788153	-0.867876	-0.614345	-0.653103
ENSG00000090376	-1.07136	-1.12181	-0.982831	0.667962	0.709488	0.934234	1.13693	1.09088	1.12306	-0.820451	-0.817457	-0.848637
ENSG00000090447	-0.685281	-0.744174	-0.419072	-0.0970632	-0.161451	-0.149694	1.78632	1.49386	1.48601	-0.922401	-0.761053	-0.826
ENSG00000090530	-0.875328	-1.05064	-1.00498	0.461698	0.416923	0.328217	1.4629	1.34926	1.31034	-0.873795	-0.86715	-0.65745
ENSG00000090539	-0.691799	-0.643618	-1.00661	0.359384	0.182497	0.324443	1.28015	1.51964	1.49106	-0.916443	-1.0281	-0.870611
ENSG00000090661	-0.916291	-0.85644	-0.882636	0.571421	0.66415	0.0921913	1.44383	1.30194	1.27905	-0.974204	-0.755055	-0.96795
ENSG00000090686	-1.47976	-1.4644	-1.59126	1.12856	1.05944	1.09306	0.391904	0.39038	0.412374	0.179728	0.0569145	-0.176947
ENSG00000090924	-1.19815	-1.36491	-1.45814	0.297379	0.401237	0.487552	1.14408	1.39174	1.24151	-0.352673	-0.331722	-0.257898
ENSG00000090932	-1.04851	-1.07118	-1.11848	1.3103	1.2193	1.24205	0.277455	0.735297	0.600891	-0.853022	-0.321312	-0.972788
ENSG00000091127	-1.0866	-1.09931	-0.896687	0.372396	0.636409	0.0415344	1.29777	1.46949	1.37402	-0.596986	-0.632918	-0.879107
ENSG00000091129	-1.19845	-1.09497	-1.13469	0.845096	0.805578	0.591891	1.15615	1.21858	0.967549	-0.545363	-0.877559	-0.733808
ENSG00000091262	-0.845396	-1.22309	-1.19125	1.23207	1.06924	1.04429	0.536157	0.819159	0.883864	-0.836626	-0.555645	-0.932778
ENSG00000091428	-1.50661	-1.59732	-0.987875	0.601197	0.641898	0.846837	0.970296	0.88403	1.17976	-0.157414	-0.745566	-0.129232
ENSG00000091436	-1.26552	-1.18326	-0.916664	0.786054	0.795268	0.834553	1.03494	1.03872	1.15309	-0.80388	-0.742411	-0.730892
ENSG00000091490	-0.824262	-1.05588	-1.24931	0.412904	-0.200483	-0.257135	1.47473	1.76713	1.1898	-0.621913	-0.499678	-0.135897
ENSG00000091536	-0.938945	-0.977019	-1.19075	1.37888	1.70768	1.57632	-0.206783	-0.190079	-0.377322	-0.265344	-0.16209	-0.354551
ENSG00000091592	-0.835856	-0.820345	-0.783183	0.987764	1.09635	1.00654	0.829735	0.889143	0.891458	-1.07984	-1.04417	-1.13759
ENSG00000091622	-1.06081	-1.09018	-0.667899	1.12344	0.685549	0.656225	0.703925	1.156	1.27368	-0.859449	-0.818017	-1.10247
ENSG00000091972	-0.379922	-0.744068	-0.976542	0.99656	1.08385	1.06389	0.872242	0.801448	0.755414	-1.24984	-0.966861	-1.25617
ENSG00000092068	-1.48323	-1.39087	-1.24691	0.639271	0.776182	0.477331	1.33315	0.913298	1.03026	-0.481996	-0.338623	-0.227862
ENSG00000092096	-1.16093	-1.10933	-1.05338	1.18999	1.08953	0.910251	0.592989	0.932801	0.921992	-0.700871	-0.896827	-0.716219
ENSG00000092148	-1.54634	-1.35765	-1.33115	1.00121	1.00368	1.0216	0.740846	0.794036	0.656166	-0.378606	-0.350192	-0.253601
ENSG00000092295	-1.15663	-1.236	-1.50719	1.16397	0.969037	1.23242	0.824081	0.493798	0.543632	-0.231945	-0.249096	-0.846076
ENSG00000092445	-1.56149	-1.4622	-1.38851	0.597228	0.754808	0.659236	1.05185	1.02846	0.911044	-0.094063	-0.313755	-0.182609
ENSG00000092820	-0.72056	-0.647626	-0.710135	0.271367	0.228873	0.119609	1.44132	1.54331	1.4262	-0.904765	-0.958395	-1.0892
ENSG00000092841	-1.51772	-1.41373	-1.70229	0.373431	0.182603	0.535437	1.12416	0.997884	1.01015	0.187522	0.0913699	0.131183
ENSG00000092929	-0.978235	-1.14202	-1.12911	1.17803	1.27828	0.942603	0.664928	0.686902	0.844009	-0.554889	-0.804259	-0.986236
ENSG00000092969	-1.21266	-1.25332	-0.733037	0.187073	0.18233	0.394863	1.43214	1.29154	1.53457	-0.578676	-0.704568	-0.540253
ENSG00000093144	-0.745951	-0.901749	-1.04625	-0.0882354	-0.054827	0.346413	1.5656	1.52857	1.46947	-0.816347	-0.659573	-0.59712
ENSG00000094631	-0.750695	-0.953267	-1.03955	0.50351	0.442156	0.388378	1.35195	1.48775	1.19664	-0.778224	-0.751537	-1.09711
ENSG00000094755	-0.944271	-0.887595	-0.895397	1.33822	1.63802	1.67933	0.0704462	-0.0761535	-0.0837597	-0.392986	-0.662859	-0.782999
ENSG00000094804	-0.878563	-1.57676	-1.21216	0.53465	0.507666	0.65204	1.22471	1.12781	1.24052	-0.264938	-0.627548	-0.727414
ENSG00000095303	-1.02484	-1.47322	-1.29538	1.20344	0.79179	1.17462	0.803659	0.751242	0.617739	-0.917778	-0.235053	-0.396206
ENSG00000095321	-1.29123	-1.23042	-1.26785	0.835524	0.974064	0.697185	1.04898	0.927039	1.04517	-0.594033	-0.668507	-0.475922
ENSG00000095370	-1.34404	-1.10822	-1.02033	1.17341	1.31992	1.20674	0.665218	0.582148	0.506915	-0.663062	-0.686987	-0.631711
ENSG00000095383	-1.00643	-1.13662	-1.10259	0.591867	0.254026	0.709699	1.26018	1.16287	1.43027	-0.642767	-0.706203	-0.81431
ENSG00000095539	-1.34562	-1.15023	-0.844265	1.2292	1.4259	1.69343	0.135199	0.149873	0.0982116	-0.604179	-0.483679	-0.303838
ENSG00000095585	-0.668081	-0.598066	-0.574118	0.353901	0.383765	0.361143	1.38004	1.47232	1.26156	-1.17609	-1.14528	-1.0511
ENSG00000095587	-1.15476	-1.19467	-1.13912	0.655698	0.549812	0.203616	1.23963	1.2952	1.35356	-0.503901	-0.742395	-0.562662
ENSG00000095637	-1.43142	-1.3673	-1.22472	0.423925	0.36853	0.12507	1.18876	1.3165	1.37378	-0.172181	-0.357942	-0.242987
ENSG00000095739	-1.19591	-1.20531	-0.795063	0.888376	0.94671	1.1974	0.913377	0.830053	0.876062	-1.01486	-0.7795	-0.661349
ENSG00000095752	-1.21601	-0.701495	-1.05045	0.378697	0.39408	0.391963	1.32188	1.39913	1.37264	-0.470413	-0.851603	-0.968421
ENSG00000095906	-1.3326	-1.25945	-1.15914	0.726937	0.586222	1.20044	0.94914	0.970977	1.04274	-0.495809	-0.458812	-0.77065
ENSG00000096060	-0.880197	-0.843031	-0.735547	0.220032	0.330352	0.417709	1.29435	1.61502	1.3384	-0.862434	-1.06547	-0.829182
ENSG00000096070	-0.749627	-0.622912	-0.678401	1.68091	1.65583	1.56543	-0.59587	-0.727116	-0.641617	-0.393898	-0.248615	-0.244118
ENSG00000096088	-1.26357	-1.24304	-1.08853	0.661634	0.681168	0.808377	1.23185	1.053	1.10705	-0.667451	-0.6183	-0.662184
ENSG00000096384	-1.17774	-1.56151	-1.22356	0.550827	0.368377	0.661887	1.59756	1.05918	0.835019	-0.454548	-0.266354	-0.389142
ENSG00000096968	-1.88134	-1.72505	-1.21014	0.551625	0.396317	0.793385	0.901988	0.604958	0.555707	0.430695	0.08317	0.498694
ENSG00000099139	-0.964619	-0.986088	-0.634174	0.0871539	0.109471	-0.00282187	1.60543	1.38893	1.59438	-0.626882	-0.778198	-0.792591
ENSG00000099194	-1.22894	-1.03187	-0.98173	0.175971	-0.15989	-0.0363007	1.49361	1.41626	1.61397	-0.398596	-0.306836	-0.555637
ENSG00000099204	-1.08842	-1.14475	-1.42303	0.59431	0.529959	0.446867	0.998492	1.58468	1.03048	-0.114181	-0.530123	-0.884297
ENSG00000099250	-1.31768	-1.61778	-1.40456	1.3245	1.28048	1.06372	-0.0205017	0.0329229	0.243284	0.0304738	0.27151	0.113646
ENSG00000099256	-1.13842	-0.724598	-0.974372	0.984656	0.901395	0.591875	0.954722	1.21103	0.937411	-0.60404	-0.764534	-1.37512
ENSG00000099260	-1.10478	-1.34391	-1.34514	0.19559	0.205909	0.275261	1.34968	1.39367	1.3768	-0.400367	-0.246098	-0.356603
ENSG00000099308	-1.03905	-0.835593	-1.04548	1.44984	1.54898	1.7321	-0.525732	-0.266204	-0.145903	-0.340189	-0.240232	-0.292545
ENSG00000099330	-1.08764	-0.981758	-0.956694	1.44788	1.3187	1.34738	0.466561	0.36065	0.392783	-0.793219	-0.823866	-0.690786
ENSG00000099337	-0.900542	-0.917659	-0.889947	0.979266	0.694162	0.352488	1.36845	1.34789	0.767877	-0.695666	-0.987759	-1.11855
ENSG00000099338	-0.712218	-0.566512	-0.703942	1.46717	1.62989	1.79072	-0.34783	-0.251864	-0.281559	-0.818899	-0.613388	-0.591563
ENSG00000099365	-0.796296	-0.796296	-0.796296	-0.115796	-0.110671	-0.260235	1.67679	1.61041	1.53001	-0.678371	-0.643669	-0.619582
ENSG00000099377	-1.1379	-0.989821	-0.827918	0.370121	0.733687	0.623732	1.15418	1.43266	1.18802	-0.783483	-0.956521	-0.806752
ENSG00000099624	-0.803504	-0.767937	-0.882395	0.000930722	0.0220594	-0.0173107	1.36128	1.59846	1.71149	-0.730157	-0.759513	-0.733407
ENSG00000099625	-0.906861	-1.32536	-1.46511	0.205553	0.631624	0.292582	1.29004	1.42383	1.19736	-0.562363	-0.367845	-0.41345
ENSG00000099715	-1.00143	-0.985485	-0.97533	1.43754	1.59754	1.66886	-0.0476953	-0.140553	-0.215446	-0.388301	-0.494562	-0.455126
ENSG00000099725	-1.32573	-1.38841	-1.21799	0.594999	0.803493	0.93398	1.10424	0.971381	0.861804	-0.461168	0.0396089	-0.916198
ENSG00000099785	-0.936457	-0.640005	-1.1477	0.907736	0.493262	0.656277	1.05399	1.51582	0.915001	-0.995225	-0.891013	-0.931678
ENSG00000099812	-1.39957	-1.46269	-1.57201	1.11521	1.11564	1.14595	0.345383	0.489071	0.47972	-0.189008	-0.0681132	0.000415367
ENSG00000099860	-1.3743	-1.18097	-1.19221	-0.136017	-0.101405	-0.159812	1.37889	1.44822	1.49103	-0.0528102	-0.127504	0.0068913
ENSG00000099864	-1.40283	-1.33796	-1.27388	0.712086	0.688279	0.296728	1.08011	1.01699	1.34452	-0.334089	-0.637922	-0.15203
ENSG00000099889	-1.32043	-1.48214	-1.51538	0.741828	0.88932	1.10611	0.806802	0.72361	0.879446	-0.170619	-0.378002	-0.280545
ENSG00000099904	-1.31436	-1.08856	-1.02752	1.11759	1.27151	0.773641	0.718543	0.770813	0.929816	-0.898558	-0.618524	-0.634392
ENSG00000099953	-1.59553	-1.55978	-1.3964	0.663854	0.684214	0.126943	1.15392	0.748473	1.0935	0.219869	-0.0476933	-0.0913692
ENSG00000099974	-1.40817	-1.00157	-1.68401	1.08607	1.02244	0.527187	1.12625	0.726631	0.666734	-0.414522	-0.160709	-0.486334
ENSG00000099984	-1.22436	-1.32519	-1.07629	0.804398	0.62236	0.547553	1.29947	1.0607	1.13982	-0.630424	-0.603711	-0.614323
ENSG00000099994	-0.854989	-1.20219	-1.16986	0.960711	0.770521	0.883736	0.936234	1.01791	1.10599	-0.697017	-0.912136	-0.838908
ENSG00000100003	-0.947984	-1.01433	-0.931144	0.357681	0.246867	0.157484	1.7572	1.238	1.32391	-0.611309	-0.75298	-0.823384
ENSG00000100027	-0.848062	-0.847862	-0.704586	0.0264175	-0.257527	-0.01978	1.72436	1.56077	1.45145	-0.598593	-0.839785	-0.646812
ENSG00000100031	-1.17744	-1.33273	-0.978833	0.225373	0.108839	0.0600323	1.48453	1.2695	1.56053	-0.203408	-0.555819	-0.460569
ENSG00000100065	-0.613033	-0.652751	-0.527312	0.758496	0.740518	0.600125	1.11567	1.10533	1.17734	-1.20182	-1.18869	-1.31387
ENSG00000100068	-1.09135	-1.40546	-1.467	0.522851	0.569803	0.655964	1.16097	1.21525	1.11713	-0.455887	-0.279539	-0.542742
ENSG00000100092	-0.963434	-0.849556	-0.796383	0.0159802	-0.23383	0.0332423	1.40144	1.61688	1.68889	-0.560874	-0.670223	-0.682137
ENSG00000100097	-1.15465	-1.28835	-1.15208	0.327946	0.188782	0.370857	1.36027	1.33911	1.41855	-0.328096	-0.698844	-0.383501
ENSG00000100100	-1.11568	-1.26016	-0.930478	0.962604	0.896353	0.815117	0.891793	1.07913	1.03205	-0.734173	-0.774128	-0.86242
ENSG00000100106	-1.33825	-1.25413	-1.24937	1.02238	1.01772	1.21725	0.632095	0.662081	0.786833	-0.224442	-0.323044	-0.949138
ENSG00000100154	-0.967124	-0.945795	-0.763537	1.30379	0.929261	0.929414	0.570881	1.10528	0.811758	-0.950284	-0.974131	-1.04951
ENSG00000100167	-0.672027	-0.862137	-0.761729	-0.340141	-0.578269	-0.538216	1.57411	1.65074	1.67398	-0.355414	-0.252195	-0.538703
ENSG00000100170	-1.3161	-0.87912	-0.0730469	0.686314	0.939168	1.7003	0.365773	0.859684	0.654923	-1.05229	-1.11425	-0.77135
ENSG00000100196	-1.11182	-1.04106	-1.17956	0.912651	1.05299	0.868484	1.18507	0.912158	0.734132	-0.821298	-0.763519	-0.748225
ENSG00000100219	-1.08423	-1.09553	-1.28903	1.35196	1.10014	1.5959	0.194425	0.400066	0.495404	-0.617704	-0.518037	-0.533365
ENSG00000100225	-0.966255	-1.19035	-1.14948	0.632229	0.526232	0.454133	1.20073	1.25618	1.37255	-0.596591	-0.749237	-0.790151
ENSG00000100239	-1.64166	-1.19497	-1.04776	0.319096	0.208906	0.286529	1.65162	1.21587	1.02585	-0.328109	-0.0706169	-0.424755
ENSG00000100271	-1.08021	-1.2538	-1.0905	0.153524	0.167094	0.3572	1.45953	1.44502	1.36583	-0.361806	-0.54127	-0.620616
ENSG00000100290	-0.771485	-0.684543	-0.715112	1.59799	1.69141	1.64827	-0.463961	-0.577931	-0.450092	-0.438802	-0.419294	-0.416442
ENSG00000100299	-1.30747	-0.761601	-1.02279	0.657011	0.799557	0.469838	1.05739	1.28555	1.26364	-0.758806	-0.925792	-0.756525
ENSG00000100302	-0.645767	-0.968446	-1.12728	0.217915	0.239835	0.107139	1.57738	1.25262	1.58774	-0.689627	-0.792295	-0.759216
ENSG00000100307	-0.675695	-0.726197	-0.589474	0.139378	0.0194336	0.197533	1.58208	1.47082	1.46747	-1.0599	-0.928176	-0.897278
ENSG00000100311	-1.05642	-1.15604	-1.13225	1.37886	1.32589	1.16053	0.506389	0.7789	0.16316	-0.563101	-0.882328	-0.523603
ENSG00000100321	-0.895322	-0.917738	-0.94042	1.32143	1.49589	1.3341	0.621503	0.345134	0.17961	-0.79717	-0.80659	-0.94042
ENSG00000100342	-1.19757	-1.26318	-1.31927	-0.0756483	0.186862	-0.29275	1.24652	1.6874	1.28993	-0.0627208	-0.184956	-0.0146138
ENSG00000100344	-1.5763	-1.3253	-1.59565	1.05512	1.07123	1.28779	0.207668	0.327015	0.35666	0.0326609	0.0440185	0.1151
ENSG00000100346	-1.24125	-1.21644	-1.01434	0.345995	0.219753	0.28124	1.29043	1.41609	1.47343	-0.702351	-0.374751	-0.477811
ENSG00000100379	-1.16336	-1.25586	-0.859374	0.23271	0.566411	-0.273856	1.13787	1.39466	1.66945	-0.290088	-0.357062	-0.801498
ENSG00000100410	-1.18837	-1.01021	-1.00424	1.52403	1.54969	1.56836	-0.249303	-0.215358	-0.304249	-0.317679	-0.249032	-0.10364
ENSG00000100412	-1.37517	-1.35669	-1.33518	1.03642	1.15556	0.980292	0.894824	0.582361	0.669095	-0.446837	-0.448016	-0.356652
ENSG00000100439	-0.699875	-0.791624	-0.695834	0.538271	0.68921	0.753624	1.11793	1.18549	1.27181	-1.15595	-1.0396	-1.17345
ENSG00000100473	-1.59394	-1.41029	-1.22913	1.09363	1.26824	1.24366	0.484641	-0.154812	0.304826	-0.409815	0.139797	0.263193
ENSG00000100490	-0.939823	-1.05751	-1.04451	1.56306	1.44845	1.53512	-0.245116	0.16013	0.181655	-0.412888	-0.678211	-0.510368
ENSG00000100503	-0.611636	-0.641282	-0.98106	0.807176	0.690125	0.909154	1.10054	1.06362	1.04506	-1.27072	-1.15642	-0.95455
ENSG00000100504	-0.977607	-1.53663	-1.32973	0.558863	0.446993	0.475947	1.21764	1.24901	1.20104	-0.151573	-0.61045	-0.543507
ENSG00000100523	-1.47947	-1.53021	-1.43988	0.873944	0.9979	1.01049	0.781125	0.668297	0.665837	-0.270201	-0.183576	-0.0942648
ENSG00000100558	-0.9026	-0.747676	-0.970588	0.162577	0.340231	0.0904455	1.6096	1.40943	1.4199	-0.842716	-0.787379	-0.781227
ENSG00000100591	-0.92952	-0.929176	-1.02775	0.488064	0.246824	0.239554	1.40811	1.41875	1.42593	-0.835083	-0.753628	-0.752074
ENSG00000100592	-0.645981	-0.753313	-0.72072	-0.0906889	-0.18226	0.0160813	1.59684	1.56701	1.58574	-0.902053	-0.595655	-0.874993
ENSG00000100593	-1.48514	-1.39773	-1.54309	0.950087	0.913058	0.760038	0.744016	0.896031	0.784988	-0.269144	-0.314645	-0.0384599
ENSG00000100599	-1.12853	-0.966073	-0.797323	1.56802	1.51397	1.64679	-0.52386	-0.30608	-0.0803979	-0.447435	-0.290335	-0.188744
ENSG00000100600	-0.833804	-0.812566	-0.833804	0.0748343	0.114158	0.258514	1.49258	1.35865	1.65724	-0.833804	-0.808197	-0.833804
ENSG00000100604	-1.00174	-1.10739	-1.09809	0.715072	0.745427	0.510027	1.20097	1.14677	1.2639	-0.770079	-0.773988	-0.830878
ENSG00000100605	-1.35884	-1.26906	-1.23722	1.17475	1.17668	1.33867	0.451675	0.4367	0.645111	-0.451487	-0.575307	-0.331663
ENSG00000100626	-0.875683	-1.07544	-0.83656	-0.00981753	-0.0383768	-0.0603214	1.51298	1.56808	1.59084	-0.586515	-0.45011	-0.739073
ENSG00000100628	-1.34103	-1.19286	-1.57719	0.811555	0.515166	0.630179	0.597621	1.44647	1.03487	0.00673391	-0.376998	-0.554526
ENSG00000100731	-0.937947	-0.687291	-0.798407	1.74295	1.71331	1.37055	-0.321289	-0.369818	-0.38388	-0.205558	-0.338884	-0.783741
ENSG00000100767	-1.03468	-1.29864	-0.828823	0.324711	0.238299	0.168638	1.35512	1.54771	1.39276	-0.542544	-0.549616	-0.772934
ENSG00000100867	-1.393	-1.21391	-0.782856	0.858341	-0.000567363	0.7049	1.11363	1.40724	1.13754	-0.52393	-0.872601	-0.434802
ENSG00000100906	-0.473967	-0.646432	-0.718379	-0.00497339	-0.353819	-0.213083	1.62993	1.59604	1.59048	-0.860348	-0.809903	-0.735543
ENSG00000100918	-1.09498	-0.873866	-0.710466	0.510726	0.656203	0.854982	1.37255	1.00052	1.18436	-0.966387	-0.869078	-1.06457
ENSG00000100926	-0.694679	-0.974781	-1.09731	0.174754	0.310495	0.052436	1.42458	1.47027	1.54601	-0.848365	-0.642993	-0.720419
ENSG00000100949	-0.663984	-0.910172	-0.842368	0.437629	0.624007	0.446637	1.31479	1.40224	1.21578	-0.933521	-0.974892	-1.11615
ENSG00000100968	-1.48979	-0.802307	-1.00293	1.12974	1.31218	1.40876	0.424946	0.615018	0.403863	-0.903599	-0.616296	-0.479584
ENSG00000100979	-1.38056	-1.29965	-1.3686	0.962867	0.645514	0.862177	0.697579	1.07682	1.07346	-0.227713	-0.36021	-0.681686
ENSG00000100997	-1.07128	-0.890935	-0.714127	0.317328	0.00616325	0.192529	1.22682	1.49804	1.68289	-1.05681	-0.639344	-0.551267
ENSG00000101000	-1.32182	-1.20047	-1.08415	0.166284	0.635803	0.113046	1.36878	1.32633	1.38159	-0.467663	-0.387044	-0.530694
ENSG00000101017	-0.545681	-1.078	-1.06403	0.278001	0.255717	-0.156866	1.34015	1.56294	1.53002	-0.382401	-0.845685	-0.894165
ENSG00000101096	-1.33145	-1.58897	-1.25934	0.878019	0.496695	0.992353	1.06842	0.938958	0.797663	-0.271276	-0.606579	-0.114481
ENSG00000101098	-1.08726	-1.13432	-1.12166	0.0839981	0.0582496	-0.140433	1.5928	1.58088	1.31161	-0.387762	-0.536418	-0.219684
ENSG00000101104	-1.454	-1.05049	-1.35699	0.800617	0.562042	0.0349563	1.20704	1.36891	1.02921	-0.0730287	-0.625627	-0.442633
ENSG00000101115	-0.930254	-0.885941	-1.09151	1.51201	1.72605	0.894967	0.194137	0.282751	0.538479	-0.666232	-0.764517	-0.809938
ENSG00000101134	-1.56752	-1.48028	-1.71136	0.741419	0.601649	0.571644	0.740579	1.0013	0.758054	0.205902	0.0112842	0.127331
ENSG00000101144	-1.14907	-0.947471	-1.15813	1.41946	1.62441	1.48066	-0.47141	-0.267918	-0.387804	0.261783	-0.203493	-0.201025
ENSG00000101160	-1.10442	-1.20179	-1.01865	1.4622	1.44092	1.44647	0.23986	0.106032	0.229136	-0.452512	-0.51185	-0.635394
ENSG00000101210	-1.4311	-1.42776	-1.82479	0.86402	0.910326	0.943337	0.536409	0.550535	0.519631	-0.170012	0.0542083	0.475194
ENSG00000101213	-0.772048	-0.954019	-1.22244	0.614588	0.464745	0.298399	1.40997	1.22389	1.35842	-0.94768	-0.711646	-0.762174
ENSG00000101224	-1.48922	-1.65487	-1.39523	0.755164	0.564571	0.867245	0.826158	0.889996	0.971295	-0.102061	-0.105807	-0.127246
ENSG00000101230	-0.869362	-0.722685	-0.701631	0.0125853	0.462217	0.0305513	1.52112	1.4168	1.46604	-0.911784	-1.21362	-0.490223
ENSG00000101255	-1.21802	-1.15523	-1.07858	-0.183228	-0.189647	0.281115	1.20361	1.51445	1.6946	-0.284534	-0.338387	-0.246138
ENSG00000101265	-1.48255	-1.37805	-1.32428	1.1928	1.0098	1.10294	0.712127	0.588996	0.541857	-0.458819	-0.301145	-0.203672
ENSG00000101276	-1.06695	-0.754915	-1.03661	0.212171	-0.488256	-0.0864543	1.45004	1.5652	1.62461	-0.561433	-0.589415	-0.268
ENSG00000101294	-1.58354	-1.40432	-1.41439	0.736266	0.745884	0.929486	1.00806	0.802336	0.84551	-0.317952	-0.0707551	-0.276582
ENSG00000101298	-0.959715	-1.069	-0.861685	1.45844	1.67086	1.54757	-0.441065	-0.00418004	-0.0058702	-0.208085	-0.505927	-0.621341
ENSG00000101331	-1.47346	-1.53616	-1.45505	0.388186	0.511515	0.419775	1.1087	1.05349	1.15161	0.186928	-0.176555	-0.178977
ENSG00000101333	-0.93488	-0.970075	-0.86586	-0.162423	-0.389087	0.0859369	1.47896	1.44348	1.7497	-0.868545	-0.318469	-0.248742
ENSG00000101335	-0.989345	-0.838248	-1.34781	0.756627	0.453259	0.411208	1.16037	1.25455	1.37597	-0.616596	-0.966374	-0.653616
ENSG00000101347	-1.51418	-1.31079	-1.32898	0.744299	0.710144	0.440237	1.07185	1.09004	1.12769	-0.311576	-0.30155	-0.417188
ENSG00000101361	-1.2258	-1.13268	-0.909407	1.46015	1.4494	1.25343	0.0676896	0.0202323	0.663062	-0.785716	-0.705318	-0.155047
ENSG00000101384	-1.22157	-0.968594	-1.00155	0.616416	0.664167	0.445706	1.14538	1.19317	1.42844	-0.776035	-0.713235	-0.812292
ENSG00000101417	-1.01924	-0.987922	-1.20169	0.982232	0.976237	0.840085	1.07494	0.830218	0.996821	-0.821016	-0.766338	-0.90432
ENSG00000101443	-0.914015	-1.09262	-0.649912	0.0208764	-0.106893	0.00865803	1.44276	1.58465	1.63748	-0.638914	-0.744707	-0.547361
ENSG00000101445	-1.06007	-1.48958	-1.0028	0.634792	0.640111	0.852816	1.18273	1.14726	1.0383	-0.537205	-0.84668	-0.559682
ENSG00000101460	-0.999588	-1.28272	-1.09512	1.23944	1.35503	0.894998	0.626915	0.74841	0.676832	-0.642006	-0.740356	-0.781843
ENSG00000101489	-0.917238	-0.939948	-1.1091	0.829262	0.442564	0.272669	1.15049	1.41604	1.31605	-0.778801	-0.78949	-0.892498
ENSG00000101665	-1.1327	-1.46369	-1.11192	-0.273648	-0.190011	-0.573808	1.2378	1.59311	1.30419	0.221483	0.227604	0.161592
ENSG00000101670	-1.19647	-0.902472	-1.21539	0.610594	0.486885	0.178289	1.37265	1.25284	1.37273	-0.58399	-0.6183	-0.757373
ENSG00000101695	-1.03546	-1.1441	-0.771247	0.859456	0.88138	0.907802	0.690756	1.05841	1.2496	-0.799588	-1.15693	-0.74008
ENSG00000101745	-0.951123	-1.408	-1.23206	0.963767	0.791111	0.804531	0.920066	1.08553	1.01409	-0.730806	-0.716357	-0.540746
ENSG00000101746	-1.24349	-1.20416	-1.11096	0.506755	0.775146	0.499913	1.25581	1.16582	1.23031	-0.778911	-0.595646	-0.500583
ENSG00000101751	-1.41078	-1.46061	-1.52233	0.55483	0.551403	0.324471	1.2121	1.27651	0.7194	0.232199	-0.0687399	-0.408455
ENSG00000101825	-1.23209	-1.17053	-1.38834	0.560381	0.572312	0.568203	1.05908	1.18795	1.36942	-0.356243	-0.594623	-0.575517
ENSG00000101844	-0.464345	-0.496073	-0.537705	1.14758	1.27072	1.05265	0.525621	0.625637	0.725832	-1.06552	-1.35235	-1.43204
ENSG00000101850	-1.06898	-1.35662	-1.36605	0.519268	0.599953	0.496909	1.3886	1.23718	1.03699	-0.452744	-0.522134	-0.51237
ENSG00000101871	-1.00782	-0.910129	-1.03499	0.403272	0.853317	0.700619	1.36684	0.965684	1.27176	-0.975268	-0.819056	-0.814233
ENSG00000101938	-0.923476	-0.999075	-1.02478	0.878605	1.07866	0.697265	1.11557	0.957739	0.98062	-0.83627	-0.993787	-0.931071
ENSG00000101951	-1.41817	-1.38399	-1.35785	1.02927	1.04149	1.18956	0.737435	0.626893	0.592467	-0.427931	-0.342626	-0.286554
ENSG00000101955	-0.96938	-1.15483	-1.41026	0.582911	0.871691	0.672413	1.08082	0.985716	1.28087	-0.331689	-0.7697	-0.838564
ENSG00000101986	-1.04397	-1.26785	-0.964244	0.343721	0.28935	0.270422	1.34229	1.44468	1.43619	-0.565085	-0.621931	-0.663572
ENSG00000102032	-0.984937	-0.88929	-1.12937	0.234719	0.629477	0.734817	1.4195	1.2821	1.11849	-1.07807	-0.6144	-0.723039
ENSG00000102034	-0.970222	-1.22599	-1.54019	0.845961	0.958774	0.229188	1.40478	0.875891	0.929556	-0.395457	-0.314969	-0.797324
ENSG00000102048	-1.07006	-0.985891	-0.828198	-0.0859191	-0.290495	-0.389147	1.4704	1.62741	1.65101	-0.280989	-0.453138	-0.364982
ENSG00000102053	-0.67794	-1.29818	-1.08263	0.868891	0.96683	0.548851	1.22379	0.789411	1.19484	-0.818004	-0.823422	-0.892434
ENSG00000102057	-0.703494	-0.869436	-0.868263	-0.295342	-0.365682	-0.302245	1.63662	1.62512	1.61303	-0.577629	-0.324862	-0.567814
ENSG00000102096	-0.661361	-1.18853	-1.0677	0.0855165	0.0317068	0.0590087	1.63765	1.37305	1.52887	-0.502058	-0.67582	-0.620328
ENSG00000102109	-0.784112	-0.72722	-1.32116	0.283586	0.136644	-0.409607	1.40694	1.63685	1.4837	-0.627258	-0.472257	-0.606109
ENSG00000102181	-1.71858	-1.38451	-1.22583	0.764373	0.467972	0.0807401	1.09759	1.11783	1.11405	-0.267001	0.133937	-0.180569
ENSG00000102230	-1.34116	-1.31495	-1.41877	0.776713	0.71767	0.492846	1.12219	1.08822	1.05438	-0.160846	-0.491843	-0.524434
ENSG00000102243	-0.955326	-1.01792	-1.00609	1.57348	1.58401	1.37144	0.245525	-0.0279895	0.0250087	-0.439892	-0.719256	-0.632982
ENSG00000102265	-0.923878	-1.15449	-0.96718	0.108403	0.0965763	0.180943	1.43652	1.59111	1.45404	-0.570433	-0.570105	-0.681518
ENSG00000102290	-1.08346	-1.20046	-1.56539	0.79672	1.27711	0.927564	0.809506	0.763199	0.837494	-0.381162	-0.475568	-0.705551
ENSG00000102316	-1.47533	-1.35715	-1.26616	0.080139	0.257582	0.385219	1.34962	1.19059	1.34212	-0.215303	-0.027035	-0.264294
ENSG00000102359	-1.36448	-1.51872	-1.31264	0.950499	0.677194	1.16914	0.783943	1.0285	0.601122	-0.377281	-0.33586	-0.301412
ENSG00000102362	-1.62987	-0.978646	-1.64426	0.55428	0.265641	0.234041	1.11636	1.11433	1.21038	-0.498459	0.215657	0.040549
ENSG00000102393	-1.04574	-1.06893	-1.24982	0.0737228	0.799694	0.769983	1.39803	0.936995	1.33269	-0.593561	-0.885966	-0.467103
ENSG00000102445	-1.21609	-1.16684	-1.42922	1.13984	1.22376	1.24606	0.473812	0.519531	0.68168	-0.266052	-0.533426	-0.673058
ENSG00000102531	-0.888176	-0.949058	-1.08079	1.15576	1.21654	1.14929	0.699728	0.671192	0.749331	-0.779065	-0.917014	-1.02773
ENSG00000102678	-0.813096	-0.93977	-0.91258	0.221506	0.315897	0.258549	1.39113	1.52918	1.43781	-0.863637	-0.805558	-0.819432
ENSG00000102760	-1.04512	-1.27575	-1.14287	-0.185822	-0.0319901	-0.0470692	1.53245	1.41287	1.53186	-0.0656105	-0.279995	-0.402947
ENSG00000102781	-1.15883	-1.28798	-1.52397	1.33426	0.872715	1.04401	0.622943	0.5651	0.830954	-0.446244	-0.630324	-0.222621
ENSG00000102796	-0.852714	-0.770235	-0.698835	-0.0713353	0.311389	-0.0975846	1.45327	1.73001	1.41982	-0.828528	-0.798336	-0.796915
ENSG00000102804	-0.559629	-0.683954	-0.619214	-0.42473	-0.236329	-0.478115	1.68201	1.62412	1.62827	-0.705325	-0.580292	-0.646809
ENSG00000102854	-1.00175	-0.778092	-0.938908	0.523844	0.25304	0.155219	1.439	1.61932	1.18765	-0.94639	-0.798122	-0.7148
ENSG00000102878	-1.15544	-0.822718	-1.11615	0.0551589	-0.65291	0.283646	1.74916	1.26654	1.47215	-0.26684	-0.41684	-0.395756
ENSG00000102879	-1.54273	-1.70998	-1.65743	0.68426	0.886134	0.73792	0.441785	0.368586	0.462519	0.338029	0.475872	0.515028
ENSG00000102882	-0.918813	-1.2022	-1.08785	1.11633	1.24058	1.35115	0.794021	0.470316	0.540918	-0.745829	-0.756391	-0.802233
ENSG00000102886	-0.871092	-0.801763	-0.725036	0.0356567	-0.050824	-0.336855	1.16532	1.87549	1.65166	-0.514623	-0.530065	-0.897864
ENSG00000102893	-1.36978	-1.15305	-1.80649	1.15634	1.34314	1.08293	0.213716	-0.040524	0.0820931	0.183165	0.35638	-0.0479215
ENSG00000102901	-1.42327	-1.50104	-1.46177	1.32466	1.27642	1.01854	0.194125	0.219323	0.243965	0.0936004	-0.0586193	0.0740701
ENSG00000102904	-1.32475	-1.0143	-1.26877	0.111501	0.250007	0.152583	1.34346	1.42943	1.35486	0.204836	-0.532572	-0.706276
ENSG00000102931	-0.965748	-1.14258	-0.645542	0.64884	0.524028	0.361569	1.37844	1.20045	1.32063	-0.9917	-0.732986	-0.955407
ENSG00000102934	-1.25904	-1.1754	-1.2499	-0.053183	-0.278268	-0.331178	1.51906	1.2642	1.53849	0.0101395	0.0712686	-0.0561843
ENSG00000102996	-1.04802	-1.14977	-1.06044	-0.0121091	-0.0808236	-0.214893	1.55544	1.50887	1.53271	-0.367174	-0.301242	-0.362558
ENSG00000103034	-0.87571	-0.952933	-1.1046	0.125806	0.0744029	-0.0153091	1.58497	1.4884	1.49773	-0.647149	-0.550234	-0.625375
ENSG00000103044	-1.26265	-1.06063	-1.09407	0.4196	0.325003	0.255383	1.53117	1.32361	1.27348	-0.404869	-0.684162	-0.621873
ENSG00000103064	-1.44472	-0.90073	-1.33298	0.770832	0.541653	0.762122	1.0825	1.02739	1.2325	-0.540914	-0.822512	-0.375143
ENSG00000103089	-1.01215	-1.39811	-1.06185	1.19435	1.04297	1.17571	0.76725	0.778299	0.594432	-0.640653	-0.693445	-0.7468
ENSG00000103145	-1.65102	-1.14254	-1.04889	0.576998	0.444119	0.811103	1.15044	0.941731	1.33804	-0.48999	-0.525199	-0.4048
ENSG00000103152	-1.46294	-1.20331	-1.57069	1.23403	0.886071	1.35264	0.470628	0.371552	0.512139	-0.0630883	-0.409271	-0.117761
ENSG00000103187	-0.630663	-1.17077	-0.839669	0.192447	0.339609	0.0524523	1.59672	1.421	1.39353	-0.700975	-0.858897	-0.79478
ENSG00000103227	-0.959021	-1.05564	-1.11949	-0.182054	-0.0680112	-0.148917	1.50612	1.75412	1.36415	-0.202212	-0.372544	-0.516503
ENSG00000103253	-0.98948	-0.981022	-0.967525	0.346593	0.208332	0.0223067	1.54107	1.40519	1.45604	-0.471584	-0.65427	-0.915652
ENSG00000103254	-1.3123	-1.45983	-1.17422	0.611831	-0.259688	0.470616	1.45754	0.872013	1.43594	-0.114171	-0.317101	-0.210624
ENSG00000103260	-1.47294	-1.33618	-1.44668	1.28604	1.31821	1.1016	0.138075	0.090922	-0.340046	0.159884	0.413375	0.0877404
ENSG00000103269	-1.45175	-1.44832	-1.53665	1.01081	1.20821	1.03027	-0.17177	0.0270706	-0.165049	0.265554	0.660961	0.570668
ENSG00000103319	-0.660058	-0.711031	-1.19763	0.447638	0.41237	0.49946	1.2781	1.2414	1.47747	-0.746733	-1.07794	-0.963045
ENSG00000103335	-1.65259	-1.83808	-1.33652	0.510259	0.590434	0.522647	0.698455	0.910985	0.817924	0.376107	0.117469	0.2829
ENSG00000103351	-0.815508	-0.858633	-0.728911	-0.162722	0.0133306	0.00294147	1.46137	1.67862	1.51208	-0.239885	-0.993138	-0.869543
ENSG00000103404	-1.04984	-0.897126	-1.20077	0.517044	0.726596	0.508588	1.27547	1.26044	1.14744	-0.314089	-1.08312	-0.890638
ENSG00000103460	-1.23641	-1.58732	-1.70147	0.85735	0.938067	1.0591	0.792009	0.517343	0.582204	0.0885746	-0.277978	-0.0314673
ENSG00000103534	-1.17657	-1.33241	-1.12775	1.27588	1.35746	1.47947	0.339407	0.16756	0.378546	-0.416414	-0.508034	-0.437144
ENSG00000103710	-1.0462	-1.47714	-1.09408	0.30258	0.120876	0.00600045	1.20831	1.51481	1.51383	-0.391092	-0.281037	-0.376864
ENSG00000103723	-1.80471	-1.32891	-1.4415	0.654778	0.599575	1.00603	0.585377	0.979755	0.684486	-0.329538	-0.0683913	0.463045
ENSG00000103740	-0.496884	-1.39272	-0.998539	0.289455	0.297064	0.320689	1.52439	1.23407	1.39341	-0.484306	-1.06272	-0.623915
ENSG00000103742	-1.26914	-1.47848	-1.61099	1.12503	1.04908	1.01062	0.545519	0.642465	0.603462	-0.0992944	-0.228954	-0.289308
ENSG00000103811	-1.13489	-1.10687	-1.13616	0.690077	0.557215	0.802106	1.30763	1.1961	0.988537	-0.63043	-0.572774	-0.960536
ENSG00000103888	-1.35231	-1.37987	-1.27574	0.125576	0.0651765	0.222966	1.38332	1.27357	1.38011	-0.0249782	-0.0643001	-0.353509
ENSG00000104055	-0.841598	-1.15859	-0.942396	0.869944	0.535438	0.760666	1.02922	0.845464	1.53205	-0.956523	-0.802699	-0.870985
ENSG00000104067	-0.824423	-0.938692	-1.05918	0.553432	0.332001	0.558389	1.25231	1.24804	1.4742	-0.987901	-0.702085	-0.906093
ENSG00000104081	-1.20176	-1.15795	-1.3693	0.553386	0.653886	1.03585	0.853721	1.264	1.02934	-0.262915	-0.923142	-0.475129
ENSG00000104093	-1.22911	-1.11057	-1.28351	0.415984	0.288299	0.324971	1.35681	1.40492	1.30065	-0.425599	-0.433587	-0.609262
ENSG00000104112	-0.891348	-0.891133	-0.919806	0.233924	0.0555344	0.0147821	1.6331	1.43018	1.49304	-0.628222	-0.780541	-0.749519
ENSG00000104140	-1.21481	-1.27832	-1.05777	1.09803	1.11045	1.09563	0.684467	0.836666	0.753919	-0.795026	-0.580089	-0.653157
ENSG00000104154	-1.06942	-1.14261	-1.18473	0.87486	0.537843	0.363051	1.21047	1.07946	1.33182	-0.309212	-0.968715	-0.722828
ENSG00000104205	-1.27016	-0.849686	-1.33348	0.875963	0.566354	0.359434	1.36099	1.14742	1.08983	-0.700388	-0.47219	-0.774083
ENSG00000104237	-1.2714	-0.980422	-1.29536	1.09907	1.25065	1.28612	0.421813	0.341429	0.89281	-0.743339	-0.794475	-0.206901
ENSG00000104267	-0.718994	-0.933208	-0.676493	-0.0417708	0.190037	-0.117309	1.43621	1.4395	1.76514	-0.679614	-0.89029	-0.773206
ENSG00000104290	-1.57496	-1.5629	-1.40019	0.716339	0.459016	0.764591	1.1126	0.840158	0.854175	-0.347426	0.115205	0.0233993
ENSG00000104324	-1.10248	-1.46385	-1.30121	1.19176	1.26581	1.17005	0.450562	0.635525	0.490227	-0.662797	-0.484409	-0.189189
ENSG00000104332	-1.11739	-1.34131	-1.68943	0.840803	1.25637	1.03432	0.20084	0.8745	0.80047	-0.434495	-0.117145	-0.307529
ENSG00000104341	-1.10818	-1.09232	-1.02007	0.708414	0.737991	0.461486	1.25281	1.19964	1.19674	-0.877649	-0.771564	-0.687288
ENSG00000104361	-0.468194	-0.693526	-0.766012	0.197124	-0.103405	-0.0656025	1.54852	1.60223	1.47893	-0.79707	-0.925608	-1.00739
ENSG00000104368	-0.505492	-0.25316	-0.465244	1.59239	1.65531	1.66074	-0.632371	-0.713179	-0.901034	-0.363851	-0.553051	-0.521056
ENSG00000104413	-1.25357	-0.866267	-0.803829	0.815642	0.295981	0.575811	1.04142	1.30397	1.41376	-0.85852	-0.976789	-0.687607
ENSG00000104419	-0.86635	-0.583676	-0.709222	0.478595	0.396743	0.0725976	1.6249	1.24995	1.33267	-0.883956	-1.1637	-0.948555
ENSG00000104450	-1.2043	-0.951242	-1.20031	1.2278	1.28076	1.3887	0.410329	0.580167	0.463156	-0.492812	-0.615089	-0.887156
ENSG00000104490	-0.939031	-0.831444	-1.04801	0.682153	0.788587	0.821061	1.05399	1.16741	1.16042	-1.01985	-0.811078	-1.0242
ENSG00000104497	-0.864879	-0.775065	-0.944385	0.225867	0.345342	-0.0341893	1.63293	1.32959	1.48109	-0.641822	-0.810055	-0.944422
ENSG00000104518	-1.13174	-1.14317	-1.19842	0.985872	1.089	1.04288	0.801283	0.889056	0.839955	-0.624259	-0.797514	-0.752943
ENSG00000104549	-1.41636	-1.31649	-1.47657	1.07152	1.02916	0.82748	0.761452	0.726467	0.840476	-0.285418	-0.419227	-0.342495
ENSG00000104763	-1.62965	-1.37439	-1.3769	0.546202	0.337905	-0.215967	0.99701	1.2202	1.16574	0.16576	-0.247705	0.411798
ENSG00000104774	-1.66568	-1.67548	-1.51709	0.841753	0.552371	0.772442	0.731316	0.68922	0.540762	0.114532	0.33413	0.281722
ENSG00000104808	-0.961837	-1.39347	-1.00272	0.663832	0.695465	0.911326	1.24156	0.997123	1.06293	-0.949227	-0.687922	-0.577062
ENSG00000104814	-1.35588	-1.04645	-1.14113	0.401084	0.489403	0.046817	1.71941	1.14344	1.16878	-0.589433	-0.285748	-0.550289
ENSG00000104833	-0.826013	-0.988689	-1.11031	0.303862	-0.0389556	-0.522474	1.49645	1.48498	1.6115	-0.350243	-0.615348	-0.444761
ENSG00000104856	-1.05502	-1.27424	-1.05191	1.06757	0.606359	1.33475	0.744166	0.65218	1.14171	-0.83569	-0.62953	-0.700332
ENSG00000104870	-0.640877	-1.10944	-1.24214	1.47448	1.30056	1.20547	0.661513	0.208413	0.384839	-0.640307	-1.09592	-0.506596
ENSG00000104888	-1.15311	-1.11761	-0.946348	0.230569	0.17243	0.221182	1.06772	1.52662	1.71081	-0.48643	-0.547773	-0.678059
ENSG00000104892	-1.23657	-1.5163	-1.38815	0.533668	0.443279	0.527705	1.05613	1.3385	1.13712	-0.307841	-0.387582	-0.19996
ENSG00000104894	-0.82457	-1.2032	-0.642301	0.0315924	0.330461	0.00923261	1.51531	1.41709	1.55993	-0.658587	-0.773916	-0.761038
ENSG00000104936	-0.842931	-0.902581	-0.883741	0.348474	-0.112558	0.477523	1.61256	1.47682	1.24175	-1.00248	-0.65448	-0.758358
ENSG00000104967	-0.829914	-0.760485	-1.27826	0.78962	0.596122	0.61201	1.36893	1.02588	1.15453	-0.925257	-1.0926	-0.66057
ENSG00000104998	-0.987892	-1.07012	-1.50258	0.61969	0.774617	0.609324	1.45853	0.830809	1.03325	-0.544016	-0.199378	-1.02224
ENSG00000105048	-1.3557	-1.07621	-0.999666	0.731848	0.592002	0.627942	1.12885	1.42726	0.986536	-0.570516	-0.730943	-0.761403
ENSG00000105088	-1.56663	-1.4801	-1.6341	0.913074	0.62775	0.821751	0.820197	0.699322	0.765372	-0.134168	0.0518734	0.115661
ENSG00000105135	-1.19227	-1.2277	-0.835129	0.313298	0.234903	0.298574	1.5053	1.29376	1.43213	-0.725143	-0.627162	-0.470562
ENSG00000105185	-0.82052	-1.12511	-1.00834	0.265118	0.130208	0.496116	1.54975	1.227	1.48043	-0.766952	-0.666709	-0.760996
ENSG00000105202	-1.11841	-1.68199	-1.49619	1.00873	1.13564	0.597811	0.513861	0.993441	0.756128	-0.10462	-0.319559	-0.284836
ENSG00000105219	-0.648245	-0.853215	-0.746779	-0.0130474	-0.185039	-0.126808	1.70103	1.61858	1.45204	-0.652196	-0.750617	-0.7957
ENSG00000105223	-1.72504	-1.66702	-1.32661	1.03093	0.989147	0.869611	0.319848	0.408653	0.475651	0.123748	0.411067	0.090006
ENSG00000105245	-1.22255	-1.39867	-1.29978	0.130441	0.45633	1.07603	1.31441	1.35985	0.635448	-0.44151	-0.544749	-0.0652504
ENSG00000105246	-1.15252	-1.31996	-1.17663	0.26533	0.250756	0.774905	1.04067	1.634	1.15208	-0.448838	-0.44093	-0.578858
ENSG00000105255	-1.60861	-1.5142	-1.57783	-0.0774628	0.0884233	0.0861675	0.96422	0.79869	0.633131	0.71735	0.657079	0.833042
ENSG00000105270	-0.997828	-1.38244	-1.10106	0.472532	0.372356	-0.309946	1.1496	1.40807	1.5338	-0.339479	0.00113043	-0.806744
ENSG00000105281	-1.19253	-1.19139	-1.07422	0.211096	0.150038	0.486343	1.16144	1.48686	1.50853	-0.698736	-0.328121	-0.519308
ENSG00000105289	-0.929211	-1.04225	-0.873436	0.269302	-0.512066	-0.105186	1.44216	1.92784	1.21389	-0.362659	-0.438692	-0.589683
ENSG00000105290	-0.847127	-1.22331	-1.06356	-0.128601	-0.0401932	0.277984	1.40032	1.38929	1.64888	-0.871867	-0.125014	-0.416785
ENSG00000105327	-0.652886	-0.817897	-0.565598	1.45456	1.63991	1.70289	-0.153791	-0.328541	-0.0267408	-0.568109	-0.781189	-0.902605
ENSG00000105329	-0.846582	-0.592499	-0.600849	-0.206256	-0.0684791	-0.367654	1.59167	1.63641	1.61546	-0.700813	-0.658372	-0.802037
ENSG00000105339	-0.822036	-0.865961	-0.891017	0.914768	0.8472	1.01601	1.04422	0.921196	0.955936	-0.873606	-0.959373	-1.28734
ENSG00000105357	-0.981939	-0.967008	-0.990186	1.45087	1.48069	1.52597	0.209973	0.198183	0.119897	-0.672262	-0.699479	-0.674707
ENSG00000105376	-0.458506	-0.677792	-0.38813	2.8433	0.672317	0.542675	-0.33941	-0.205921	-0.142586	-0.637542	-0.473181	-0.735226
ENSG00000105383	-0.688577	-0.555951	-0.764451	0.0207826	0.146421	0.137163	1.65386	1.57019	1.3059	-1.06584	-0.850467	-0.909015
ENSG00000105404	-1.22059	-1.28652	-1.35304	0.812832	0.688918	0.59201	0.88566	1.48215	0.890054	-0.621046	-0.417124	-0.453313
ENSG00000105419	-1.14174	-0.942197	-1.0223	1.47021	1.60725	1.56853	-0.174882	-0.0829137	-0.0379907	-0.44488	-0.364471	-0.434612
ENSG00000105426	-0.835513	-0.289569	-0.866026	1.59205	1.71797	1.51732	-0.32569	-0.364523	-0.0891899	-0.608407	-0.807098	-0.641324
ENSG00000105429	-0.718089	-0.64803	-0.717595	0.967334	1.0903	0.934051	0.888806	0.8454	0.913253	-1.19327	-1.17764	-1.18452
ENSG00000105464	-1.16428	-1.01149	-0.969238	1.44604	1.35362	1.16602	0.346747	0.448454	0.605801	-0.69167	-0.589246	-0.940758
ENSG00000105499	-1.29555	-1.07853	-1.4214	1.02853	0.917603	0.856849	0.890331	0.832685	0.988587	-0.663577	-0.674619	-0.380909
ENSG00000105514	-0.674536	-0.917458	-1.12919	0.150382	0.231279	-0.177199	1.35328	1.56256	1.63291	-0.714863	-0.620829	-0.696333
ENSG00000105516	-0.808019	-0.726997	-0.859823	-0.368301	-0.36156	-0.464774	1.60738	1.78768	1.49857	-0.434728	-0.483709	-0.385714
ENSG00000105518	-1.57259	-1.85978	-1.11819	0.548227	0.982086	1.05926	-0.186053	0.407183	0.670097	0.855426	0.222452	-0.00812056
ENSG00000105519	-1.10316	-1.32003	-1.12809	0.0416362	-0.0375088	0.598972	1.40871	1.27054	1.4775	-0.534635	-0.100985	-0.572948
ENSG00000105520	-1.39349	-1.09859	-0.932684	1.48219	1.52879	1.45478	-0.11366	-0.109241	-0.371891	-0.127233	0.0649194	-0.383888
ENSG00000105523	-1.21756	-1.33153	-1.22307	1.09358	1.13544	1.04764	0.73798	0.904357	0.465719	-0.516031	-0.217214	-0.879292
ENSG00000105538	-1.42	-0.990893	-1.30391	0.453636	0.495058	0.53997	1.16311	1.16213	1.38143	-0.793485	-0.141375	-0.545685
ENSG00000105559	-1.63403	-1.27826	-0.999961	-0.347271	0.396641	0.457065	1.32726	1.36389	1.17966	-0.441706	0.00292395	-0.0262131
ENSG00000105605	-1.39065	-1.43061	-1.14677	0.92879	1.13088	0.871449	0.742051	0.953215	0.75723	-0.323047	-0.359759	-0.732773
ENSG00000105639	-1.28407	-0.953115	-0.968505	1.13303	1.39052	1.27072	0.715481	0.394327	0.542811	-0.890083	-0.622374	-0.728741
ENSG00000105641	-1.32191	-1.32856	-1.4864	1.00733	1.15967	1.11116	0.726244	0.686646	0.529357	-0.271844	-0.378958	-0.432718
ENSG00000105642	-1.24311	-1.46238	-1.20729	0.68077	0.591016	0.807026	1.25587	0.768465	1.20796	-0.425528	-0.724481	-0.248316
ENSG00000105643	-1.12429	-0.946489	-1.08773	0.88368	0.445268	0.794635	0.714303	1.28613	1.38941	-1.01876	-0.770573	-0.565591
ENSG00000105649	-1.21487	-1.39641	-1.35516	0.496404	0.573369	0.778076	1.17797	1.30205	0.946677	-0.469852	-0.365133	-0.473124
ENSG00000105655	-1.05789	-0.804086	-1.00229	-0.211426	-0.294088	-0.28326	1.42692	1.54682	1.78092	-0.459411	-0.303719	-0.338481
ENSG00000105662	-1.04663	-1.00898	-1.06179	0.656429	0.71934	0.777805	1.05185	1.28089	1.1505	-0.737306	-0.849062	-0.933041
ENSG00000105668	-1.1951	-1.02379	-1.11492	1.06357	1.19271	0.813272	1.00379	1.01895	0.511055	-0.860546	-0.816748	-0.592239
ENSG00000105672	-1.36044	-1.74378	-1.19091	1.24107	0.55009	1.20243	1.03618	0.26446	0.0658459	-0.382328	-0.0101216	0.327508
ENSG00000105696	-1.22425	-1.14038	-1.10667	0.874915	1.26726	0.867496	0.979873	0.612938	0.954246	-0.406241	-0.715618	-0.963563
ENSG00000105707	-1.19048	-0.913299	-0.863908	0.853691	0.222889	0.747604	1.16915	1.09894	1.38431	-0.959359	-0.611847	-0.937701
ENSG00000105711	-1.63765	-1.56059	-1.13296	0.763635	0.852933	1.07056	0.839675	0.700554	0.834815	-0.461915	-0.136014	-0.133038
ENSG00000105767	-1.06196	-1.24246	-1.29779	1.42659	0.98246	1.60425	0.187467	0.360173	0.437516	-0.66297	-0.313834	-0.419453
ENSG00000105808	-0.957925	-1.01119	-0.995607	1.38986	1.4688	1.40026	0.339254	0.264455	0.361169	-0.721392	-0.750199	-0.78749
ENSG00000105810	-1.71641	-1.74345	-1.38769	0.682088	0.793814	0.736977	0.392473	0.351368	0.0704416	0.769465	0.63359	0.417328
ENSG00000105821	-1.02858	-1.0801	-0.991361	0.376346	0.549943	0.245258	1.27707	1.32612	1.50763	-0.847018	-0.57559	-0.759727
ENSG00000105825	-0.727598	-1.3892	-1.35181	0.825681	1.14229	0.86603	1.01774	0.817004	0.879686	-0.679024	-0.869872	-0.530924
ENSG00000105877	-1.28836	-1.06316	-1.41427	0.931264	0.787523	1.08303	0.749748	1.03041	0.940383	-0.496165	-0.647385	-0.613011
ENSG00000105880	-1.3502	-1.29778	-0.816969	0.0854751	0.802467	1.00019	1.28844	1.1233	1.01595	-0.505673	-0.500598	-0.844591
ENSG00000105929	-1.32787	-1.26263	-1.69258	0.692648	0.963359	0.772858	0.740599	1.01165	0.910549	0.0413525	-0.359273	-0.490659
ENSG00000105974	-0.984967	-1.05335	-0.753331	-0.356072	-0.151077	-0.155267	1.72872	1.47758	1.55818	-0.495387	-0.376812	-0.438216
ENSG00000105976	-1.38897	-1.04392	-0.771326	0.484375	0.42679	0.0961899	1.30856	1.36558	1.44542	-0.486476	-0.604892	-0.831323
ENSG00000105988	-1.20897	-1.16027	-1.18506	1.45385	1.46087	1.41236	-0.30162	-0.353745	-0.49501	-0.000623057	0.268357	0.109863
ENSG00000105991	-1.80404	-1.61153	-1.17951	1.04056	0.799533	1.08014	0.323238	0.619454	0.556101	0.22498	-0.122322	0.073396
ENSG00000106003	-1.29181	-1.21715	-1.23149	1.34729	1.34016	1.30217	0.333452	0.496033	0.250388	-0.335319	-0.507703	-0.486017
ENSG00000106004	-0.981359	-0.898002	-1.00133	0.253469	0.28401	0.240854	1.46207	1.44438	1.44972	-0.724103	-0.815104	-0.714607
ENSG00000106013	-1.06892	-1.0109	-1.6098	0.18446	0.156877	0.504503	1.47319	1.28984	1.19084	-0.51861	-0.638451	0.0469772
ENSG00000106025	-0.580954	-0.76817	-0.602327	-0.210763	0.181147	-0.00916611	1.52932	1.74875	1.34825	-0.671561	-1.11803	-0.846497
ENSG00000106049	-1.23357	-1.06269	-0.87792	0.593656	0.801163	0.92353	1.16499	1.039	1.11677	-0.941999	-0.769518	-0.753413
ENSG00000106077	-0.805616	-0.782367	-0.784518	0.296629	0.287345	-0.314555	1.50858	1.61177	1.41626	-0.803752	-0.800764	-0.829013
ENSG00000106080	-1.04755	-1.31647	-1.23431	1.37782	1.54129	1.17116	0.44861	-0.106722	0.457565	-0.529314	-0.443702	-0.318379
ENSG00000106123	-0.883336	-1.37229	-1.19641	1.06762	1.25771	0.683609	0.641546	1.13454	0.707415	-0.940007	-0.432039	-0.668358
ENSG00000106278	-0.747905	-0.889998	-0.841812	1.42307	1.42975	1.56008	0.312032	0.165453	0.189058	-0.741819	-0.934529	-0.923376
ENSG00000106305	-1.46415	-1.2505	-1.15007	0.790078	0.619719	0.591236	1.21767	0.851505	1.22452	-0.845737	-0.195092	-0.389177
ENSG00000106327	-1.96178	-1.38622	-0.952136	0.65575	0.666537	0.729493	1.33023	0.756062	0.654996	-0.0617883	-0.0576077	-0.373532
ENSG00000106330	-1.5243	-1.32113	-1.18586	0.565989	0.332532	0.2086	1.15203	1.12275	1.47242	-0.442283	-0.305642	-0.0751059
ENSG00000106333	-1.40557	-1.40354	-1.29598	0.186302	0.440148	0.375362	1.20123	1.20862	1.37157	-0.296301	-0.017815	-0.364042
ENSG00000106366	-1.28685	-1.0951	-1.28408	1.27803	1.03286	1.29034	0.63009	0.556127	0.585871	-0.73143	-0.675125	-0.300739
ENSG00000106415	-1.25139	-1.35226	-0.90242	0.204208	0.141489	0.0862763	1.31	1.52083	1.47406	-0.361578	-0.510385	-0.358823
ENSG00000106479	-0.892789	-1.09035	-0.9681	1.02784	1.09151	1.06329	0.788585	0.792442	0.950372	-0.945841	-0.915346	-0.90161
ENSG00000106541	-1.38467	-1.27534	-1.77923	1.22662	1.18061	1.0285	0.334138	0.183083	0.419333	0.0539489	0.0782608	-0.0652542
ENSG00000106560	-1.34613	-0.994041	-1.42571	0.563275	0.870943	0.489491	1.12012	1.14799	1.14188	-0.22372	-0.567317	-0.776784
ENSG00000106624	-1.3574	-1.39792	-1.42974	1.09883	1.14914	1.37172	0.461049	0.343545	0.487099	-0.264611	-0.180238	-0.281463
ENSG00000106633	-1.37667	-1.06338	-1.11084	1.53084	1.31798	0.651558	0.620321	0.518245	0.675329	-0.584232	-0.800498	-0.378649
ENSG00000106665	-1.46915	-1.25649	-0.89623	0.827712	0.895639	0.490474	0.862981	1.12168	1.23071	-0.735922	-0.313594	-0.757807
ENSG00000106686	-1.03431	-1.34738	-1.18654	0.364951	0.207118	0.664844	1.29427	1.39897	1.25245	-0.617946	-0.567592	-0.428834
ENSG00000106688	-0.708813	-1.1444	-1.24035	0.957005	1.00193	0.665753	1.02746	0.734696	1.22524	-0.975461	-0.926111	-0.616953
ENSG00000106689	-0.849226	-1.02025	-0.953767	0.557592	0.560142	0.736142	1.16159	1.31375	1.24708	-0.957348	-0.863124	-0.932586
ENSG00000106772	-0.754486	-0.959851	-0.869485	1.61593	1.59455	1.52809	-0.194952	-0.0684484	-0.00796472	-0.541875	-0.789782	-0.551727
ENSG00000106785	-0.585062	-0.887599	-0.820795	0.742841	0.645606	0.840288	1.1094	1.05931	1.20457	-1.23419	-1.18353	-0.890838
ENSG00000106804	-1.06199	-1.26289	-1.13625	0.377626	0.267924	0.2512	1.27815	1.52191	1.37284	-0.564886	-0.594204	-0.44944
ENSG00000106829	-0.72706	-1.105	-1.02783	-0.19267	-0.0721994	0.318594	1.34182	1.35694	1.82486	-0.741201	-0.649895	-0.326356
ENSG00000106852	-1.04788	-1.00058	-1.31215	0.642805	0.042666	0.358398	0.889916	1.4123	1.67232	-0.587145	-0.275966	-0.794681
ENSG00000106853	-0.755369	-0.732929	-0.993337	0.119138	0.837093	0.495772	1.41282	1.47892	1.00682	-0.966557	-0.99652	-0.905852
ENSG00000106948	-0.974053	-1.14101	-1.00556	1.3756	0.996034	0.950926	0.831085	0.764087	0.715434	-0.992134	-0.867519	-0.652884
ENSG00000106976	-0.855316	-0.973659	-0.86268	0.687987	0.904302	0.738177	0.545755	1.09136	1.57327	-0.733934	-1.04568	-1.06959
ENSG00000106991	-1.2335	-0.852285	-0.142262	1.4141	1.36145	1.79528	0.0685665	-0.0988389	-0.194781	-0.97157	-0.607938	-0.538218
ENSG00000106992	-1.37797	-1.29156	-1.09613	0.884876	1.05769	1.21199	0.658755	0.761598	0.89534	-0.357229	-0.602872	-0.744486
ENSG00000107020	-1.27006	-1.21519	-1.28631	0.867804	0.550435	0.292808	0.988784	1.19182	1.37026	-0.299374	-0.455327	-0.735642
ENSG00000107036	-1.14478	-1.10497	-1.14	1.47774	1.53159	1.47314	-0.386085	-0.358597	-0.360028	-0.112045	0.206544	-0.0825054
ENSG00000107099	-1.37957	-1.68151	-1.53818	-0.0214437	-0.127756	0.0785338	0.979708	1.02281	0.767238	0.407084	0.79824	0.694851
ENSG00000107130	-1.32402	-1.24314	-0.940531	1.66666	1.54877	1.04246	0.167489	-0.0729712	-0.505455	-0.4914	-0.00107192	0.153214
ENSG00000107201	-1.06345	-1.2869	-1.05058	0.714874	0.710401	0.650772	1.134	1.22156	1.1426	-0.683364	-0.81359	-0.676312
ENSG00000107249	-1.51741	-1.17956	-1.15842	1.20728	0.794392	0.522084	0.624562	1.04806	1.10615	-0.750735	-0.55417	-0.142225
ENSG00000107262	-0.816716	-1.05582	-1.02194	0.245308	0.42189	0.449326	1.11359	1.56545	1.45359	-0.575835	-0.79878	-0.980065
ENSG00000107281	-0.749996	-1.37274	-1.07574	0.889868	0.510656	0.674204	0.917214	1.08896	1.39698	-0.463476	-0.755626	-1.0603
ENSG00000107282	-1.32872	-1.18333	-1.6136	0.633913	0.586908	0.0813078	1.35022	0.533078	1.49717	-0.30833	-0.0867202	-0.161899
ENSG00000107331	-1.10967	-1.05103	-1.39836	0.508778	0.522242	0.53767	1.57274	1.07243	1.10706	-0.638164	-0.566548	-0.55715
ENSG00000107372	-1.01909	-1.04061	-1.09748	0.416888	0.44779	0.707503	0.899986	1.72507	1.17207	-0.706676	-0.812282	-0.693163
ENSG00000107438	-0.975434	-0.811863	-1.0614	0.650332	0.129341	0.0575646	1.44708	1.40303	1.4026	-0.47471	-0.929869	-0.836675
ENSG00000107518	-0.687949	-0.620381	-0.80092	0.105741	0.176994	-0.132519	1.53071	1.51575	1.5309	-0.565542	-1.14746	-0.905319
ENSG00000107551	-1.24338	-1.30224	-1.02589	0.0138892	0.234237	0.0907542	1.31407	1.5845	1.39873	-0.547257	-0.171498	-0.345907
ENSG00000107560	-1.44419	-1.14037	-1.19734	1.6997	1.35033	1.10736	-0.30013	0.0736878	0.011146	0.00459932	-0.339692	0.174892
ENSG00000107719	-1.25993	-1.23584	-0.914248	1.34016	1.3909	1.50871	0.103863	0.184074	0.324626	-0.124135	-0.723643	-0.594539
ENSG00000107731	-1.11254	-0.98083	-1.11155	0.489271	0.640959	0.550793	1.36128	1.22196	1.17564	-0.372356	-0.862904	-0.99973
ENSG00000107736	-0.890921	-1.02535	-0.880331	0.0312909	0.0759136	0.230276	1.51691	1.59871	1.41908	-0.753763	-0.723128	-0.598688
ENSG00000107738	-0.764255	-0.636772	-0.856511	1.56002	1.64477	1.63492	-0.236125	-0.184762	-0.152927	-0.738067	-0.627813	-0.642474
ENSG00000107742	-0.781437	-1.15755	-0.915942	0.103635	0.483991	0.222612	1.62648	1.35797	1.30771	-0.880288	-0.741983	-0.625193
ENSG00000107779	-0.914433	-1.28254	-1.0822	0.823864	0.884307	1.07798	1.24582	0.843929	0.769548	-0.756511	-0.789304	-0.820461
ENSG00000107807	-0.564572	-0.854948	-0.693259	0.143559	-0.0456565	-0.0231909	1.45868	1.6326	1.54091	-1.01893	-0.780166	-0.795029
ENSG00000107819	-0.718474	-0.854507	-0.84141	-0.245394	-0.70195	0.0691218	1.71028	1.46788	1.60201	-0.292353	-0.452691	-0.742519
ENSG00000107863	-1.2992	-0.946142	-0.679922	0.512121	0.742233	0.437876	1.49197	1.12045	1.12082	-0.85786	-1.07364	-0.568709
ENSG00000107882	-1.14954	-0.928381	-1.32153	0.921778	0.976948	0.783974	0.988222	0.945218	0.961628	-0.297973	-0.932418	-0.947921
ENSG00000107954	-1.12066	-1.06684	-0.96953	0.626998	0.854777	0.901098	1.07136	1.07721	1.14357	-0.815158	-0.849304	-0.853512
ENSG00000108001	-1.20171	-1.10707	-1.18537	0.380737	0.353568	0.264008	1.31943	1.19926	1.57962	-0.508417	-0.382427	-0.711644
ENSG00000108018	-1.33943	-1.20906	-0.892229	0.695501	0.858893	0.662746	1.13294	0.907061	1.29753	-0.748283	-0.732983	-0.632689
ENSG00000108175	-1.33782	-1.48069	-1.25448	1.34784	1.38566	1.19159	0.209992	0.347253	-0.0267584	-0.28803	0.0842512	-0.178808
ENSG00000108244	-1.26368	-1.14224	-0.757147	0.147128	-0.116748	-0.109842	1.68082	1.57306	1.2424	-0.495091	-0.153875	-0.604791
ENSG00000108309	-1.27766	-1.00686	-1.28897	0.165379	0.41487	-0.0986048	1.58266	1.42339	1.22291	-0.47849	-0.255258	-0.403358
ENSG00000108352	-1.23413	-0.825155	-1.28637	1.14332	1.45149	1.66365	-0.69606	-0.306766	-0.421875	0.0630823	0.00275782	0.44606
ENSG00000108370	-0.858543	-0.8086	-0.83462	0.36499	0.280218	-0.282888	1.48849	1.60948	1.39761	-0.700119	-0.828297	-0.827721
ENSG00000108379	-1.07269	-1.33854	-1.22044	1.39073	1.19454	1.66771	-0.141916	0.00114384	0.31461	-0.03602	-0.286398	-0.472726
ENSG00000108387	-2.00868	-1.30892	-1.4396	1.0237	0.561995	0.582143	0.0512596	0.390048	0.818556	0.634434	0.410537	0.284525
ENSG00000108465	-0.718633	-1.14374	-0.928142	0.0739807	0.100723	-0.372262	1.65676	1.59429	1.33979	-0.314726	-0.917472	-0.370566
ENSG00000108509	-0.31201	-0.402777	-0.305173	0.131796	-0.113767	-0.27312	1.62125	1.32886	1.59938	-1.00739	-1.18584	-1.08121
ENSG00000108515	-0.528806	-0.514303	-0.0577777	0.29394	0.545385	0.738096	1.00624	1.17809	1.32753	-1.52292	-1.26883	-1.19663
ENSG00000108785	-1.34769	-1.33847	-1.16554	1.06329	1.10759	0.934995	0.77523	1.00519	0.528436	-0.362172	-0.772679	-0.428177
ENSG00000108797	-0.916087	-0.902896	-0.86298	-0.196932	-0.260154	-0.163175	1.60512	1.61727	1.57744	-0.476556	-0.370706	-0.650338
ENSG00000108813	-1.31248	-1.74539	-1.55615	0.655711	0.414531	0.685942	0.807048	0.87893	1.13422	0.0923476	0.0642694	-0.118982
ENSG00000108821	-0.817379	-1.07208	-0.685341	-0.33836	-0.599941	-0.0227452	1.51727	1.73099	1.5357	-0.271762	-0.611924	-0.364431
ENSG00000108829	-1.60596	-1.18251	-0.966944	0.0939921	0.479686	0.96659	1.36444	1.14969	1.05675	-0.432543	-0.440481	-0.482716
ENSG00000108830	-1.13627	-0.625249	-0.785526	1.03373	0.541744	0.668866	1.23694	1.31464	0.767476	-1.08915	-0.943365	-0.983836
ENSG00000108840	-0.982174	-1.10402	-1.13503	0.604145	0.711108	0.605978	1.28394	1.11557	1.24501	-0.705243	-0.763698	-0.875586
ENSG00000108846	-0.84698	-0.922393	-0.724788	-0.0814709	0.0339713	0.23625	1.67941	1.6152	1.2545	-0.490563	-0.699908	-1.05323
ENSG00000108852	-0.874622	-0.895016	-0.518905	-0.060234	-0.0348951	0.107085	1.30628	1.9502	1.30113	-1.05744	-0.810628	-0.412953
ENSG00000108854	-1.0762	-0.948824	-1.01317	0.391413	-0.157419	0.140419	1.22772	1.62011	1.57728	-0.385909	-0.651356	-0.724064
ENSG00000108861	-1.3005	-1.1079	-1.21734	0.136038	-0.407109	-0.565994	1.4397	1.55496	1.19525	0.212885	0.283373	-0.223369
ENSG00000108924	-0.996408	-1.55844	-0.767619	0.906866	0.650944	1.00604	0.947606	0.754634	1.25106	-0.978821	-0.584057	-0.631798
ENSG00000108932	-1.07842	-1.40749	-0.989752	0.781526	0.727374	0.962718	0.84134	1.12124	1.14838	-0.681844	-0.863439	-0.561634
ENSG00000108947	-1.12136	-1.00883	-1.19415	1.26997	1.51656	1.37341	0.199971	0.438088	0.366985	-0.577737	-0.662569	-0.600338
ENSG00000108960	-1.24688	-1.0867	-1.20838	1.51327	1.47217	1.41314	-0.219018	0.0546795	0.162151	-0.218423	-0.211328	-0.42468
ENSG00000108984	-0.885876	-0.902943	-0.869991	0.4755	0.472936	0.0952413	1.36628	1.35216	1.49543	-0.878387	-0.887059	-0.833294
ENSG00000109079	-1.03356	-0.792182	-0.733536	0.420769	0.234234	0.422053	1.03146	1.46446	1.60584	-0.509885	-0.850477	-1.25917
ENSG00000109084	-0.794415	-0.912524	-0.878069	0.0267336	0.0667037	-0.190208	1.57078	1.5813	1.54356	-0.641254	-0.585864	-0.786746
ENSG00000109089	-1.56647	-1.45182	-1.46201	1.28879	0.964553	1.11067	0.238262	0.423729	0.410388	0.0105189	-0.171165	0.20456
ENSG00000109099	-0.843224	-0.907677	-1.50878	0.469745	0.742122	0.281938	1.06411	1.55125	1.15539	-0.523062	-0.956161	-0.525654
ENSG00000109103	-1.01048	-0.955621	-1.10318	1.50546	1.62977	1.46883	-0.052795	-0.122591	0.119651	-0.54734	-0.504263	-0.427432
ENSG00000109107	-1.1423	-1.26141	-1.10238	1.07563	0.423085	0.931337	0.861307	0.972851	1.24791	-0.755311	-0.834128	-0.416598
ENSG00000109113	-1.17867	-1.25634	-1.26787	0.651923	0.674146	0.550329	1.1839	1.21846	1.15799	-0.490709	-0.651503	-0.591658
ENSG00000109193	-1.25663	-1.08206	-1.3405	0.420291	0.662651	0.232901	1.57947	1.01083	1.15702	-0.671303	-0.0221924	-0.690481
ENSG00000109255	-1.03718	-0.886227	-1.15171	1.19838	1.04838	1.22146	1.11794	0.497628	0.473968	-0.897082	-0.81943	-0.766135
ENSG00000109321	-0.810264	-1.45065	-0.977036	1.36976	1.30881	1.37873	0.215226	0.46155	0.356696	-1.01758	-0.525996	-0.309248
ENSG00000109339	-1.41682	-1.49784	-1.57301	0.45791	0.459994	0.460433	-0.206059	0.0325955	0.019809	1.23415	0.924105	1.10473
ENSG00000109452	-1.46545	-1.26756	-1.6331	1.29943	1.14554	0.724268	0.682744	0.593183	0.332921	0.0633837	-0.299108	-0.176255
ENSG00000109458	-1.1785	-1.34329	-1.22188	1.11909	1.3803	1.13547	0.420468	0.538951	0.7215	-0.683331	-0.536808	-0.351974
ENSG00000109472	-1.14547	-1.08846	-0.945233	0.569095	0.42218	0.649701	1.39115	1.07097	1.34368	-0.64082	-0.992034	-0.634761
ENSG00000109501	-0.894286	-0.686958	-0.915734	0.459249	0.113734	-0.344042	1.54844	1.52697	1.35422	-0.419092	-1.25243	-0.490056
ENSG00000109534	-1.03737	-1.3301	-1.45617	-0.116473	-0.0430954	0.331314	1.25783	1.52183	1.38178	-0.205453	-0.233278	-0.0708135
ENSG00000109654	-0.721133	-0.861918	-0.802056	-0.308426	-0.497996	-0.477674	1.6178	1.65718	1.61252	-0.548103	-0.205273	-0.464927
ENSG00000109667	-1.22058	-1.17549	-1.34998	0.625201	0.144748	0.487215	1.43273	1.45612	0.916499	-0.559662	-0.22972	-0.527085
ENSG00000109689	-1.17279	-1.09981	-0.927694	1.55592	1.54364	1.39277	0.0752524	-0.0922676	0.176636	-0.405236	-0.68718	-0.359247
ENSG00000109738	-1.38231	-1.37901	-1.44105	0.516529	0.978408	0.276725	0.882075	1.05836	1.2346	-0.598316	0.0250047	-0.171018
ENSG00000109743	-1.12553	-1.42608	-0.957264	-0.209562	0.0187509	-0.0274646	1.57507	1.49778	1.35899	-0.203833	-0.244242	-0.25662
ENSG00000109794	-0.455357	-0.730236	-0.713914	1.48758	1.73786	1.08804	0.26189	-0.179918	0.390097	-1.37362	-0.912994	-0.599438
ENSG00000109814	-0.612421	-0.785993	-0.668089	-0.120357	-0.220249	0.0744459	1.78001	1.35594	1.59999	-0.807277	-0.80056	-0.795436
ENSG00000109819	-0.97799	-1.14597	-0.724257	0.688546	-0.29805	-0.601119	1.53248	1.39597	1.51704	-0.468727	-0.603561	-0.314364
ENSG00000109846	-1.24179	-1.46747	-1.27887	1.26936	1.24414	1.22873	0.54422	0.501248	0.217284	-0.539193	-0.221347	-0.256321
ENSG00000110002	-1.15237	-1.12316	-1.16157	0.00218052	0.389773	0.313647	1.11712	1.65145	1.39429	-0.697999	-0.627078	-0.106298
ENSG00000110011	-0.879738	-1.12661	-0.803109	0.096527	0.133578	-0.0616478	1.56648	1.47125	1.52782	-0.625677	-0.433566	-0.865305
ENSG00000110013	-0.869337	-0.646033	-0.999389	0.909615	1.07708	0.64741	0.901394	0.984313	1.12212	-0.763327	-1.13509	-1.22876
ENSG00000110031	-1.48117	-1.60666	-1.1516	0.546372	0.0578168	0.274675	1.27878	1.26731	1.09252	0.0670884	-0.0670693	-0.278066
ENSG00000110042	-0.914445	-1.02218	-0.762286	1.1885	1.10531	0.836942	1.07036	0.743927	0.654621	-0.796013	-0.715542	-1.3892
ENSG00000110057	-0.850735	-0.924961	-0.837345	0.0507585	0.387649	-0.12994	1.54472	1.64847	1.32897	-0.581442	-0.776126	-0.860012
ENSG00000110076	-1.51801	-1.32662	-1.58826	0.880438	0.850223	1.10873	0.891503	0.767465	0.439881	-0.0478565	-0.257109	-0.200381
ENSG00000110080	-1.29526	-1.18775	-1.00574	1.03384	0.868065	0.880558	1.13811	0.920484	0.791838	-0.727381	-0.708131	-0.708636
ENSG00000110090	-0.72113	-1.03806	-0.975974	0.00228343	0.056311	-0.045312	1.50379	1.54018	1.5926	-0.700843	-0.760023	-0.453812
ENSG00000110092	-0.961099	-1.22974	-1.0444	-0.0429627	0.0858989	0.0823282	1.38991	1.45932	1.64374	-0.60334	-0.275906	-0.503751
ENSG00000110104	-0.404019	-0.56391	-0.179634	-0.173074	0.1608	0.00968036	1.60939	1.32744	1.52395	-0.90192	-1.34851	-1.06019
ENSG00000110172	-1.0577	-1.56922	-0.985264	0.157965	0.360692	0.315907	1.0616	1.64423	1.33243	-0.324586	-0.616158	-0.319897
ENSG00000110195	-0.813798	-0.879662	-1.14321	0.299535	0.548589	0.686084	1.21542	1.34944	1.34487	-0.940762	-0.920016	-0.746486
ENSG00000110318	-1.24607	-1.16637	-1.50094	1.67819	0.946345	0.942412	0.636666	-0.0563634	0.660012	-0.582652	-0.187239	-0.123992
ENSG00000110324	-0.939247	-0.920906	-1.06349	-0.044669	-0.57843	-0.319651	1.57088	1.48697	1.65427	-0.16604	-0.225681	-0.454014
ENSG00000110328	-0.9896	-0.988858	-0.464932	0.829795	0.644245	0.293985	0.909465	1.40168	1.33126	-0.695831	-1.0679	-1.20332
ENSG00000110395	-0.772014	-0.793997	-0.635196	-0.0214241	-0.149725	-0.151986	1.58306	1.4745	1.70963	-0.576567	-0.82027	-0.846019
ENSG00000110427	-0.973717	-1.28956	-0.776822	0.362153	0.423198	0.800926	1.25439	1.10284	1.44907	-0.86154	-0.958145	-0.532795
ENSG00000110455	-1.00826	-0.635845	-1.06705	0.108196	-0.377642	-0.266175	1.55581	1.232	1.85409	-0.167458	-0.783736	-0.443924
ENSG00000110628	-1.28662	-1.12112	-1.69442	0.102879	0.433519	-0.127989	1.19472	1.5566	1.05269	-0.0970405	0.123236	-0.136455
ENSG00000110675	-1.65625	-1.46042	-1.65093	0.645415	0.339363	-0.13724	0.305093	0.795831	0.525093	1.0116	0.645271	0.637179
ENSG00000110693	-0.934587	-1.16849	-1.14951	1.22392	1.06115	0.826739	0.682583	1.18447	0.622051	-0.723506	-0.684012	-0.940813
ENSG00000110719	-1.3159	-1.23316	-1.58545	1.23481	1.14497	1.19111	0.636952	0.445955	0.327112	-0.343969	-0.359581	-0.142849
ENSG00000110799	-0.638158	-0.447572	-0.453368	0.769823	0.794582	0.644372	1.02915	1.07086	1.12744	-1.30564	-1.23236	-1.35914
ENSG00000110811	-1.13804	-1.03317	-1.0223	0.716785	0.649364	0.515139	1.05586	1.30862	1.24464	-1.17855	-0.540191	-0.578168
ENSG00000110844	-0.793707	-0.71428	-1.27255	0.0711599	0.0230472	0.0727838	1.65131	1.18965	1.58631	-0.0573659	-0.765368	-0.990975
ENSG00000110880	-1.1123	-0.977305	-0.794891	0.232433	0.344009	0.183532	1.33751	1.30996	1.68258	-0.683906	-0.82542	-0.696207
ENSG00000110881	-1.33031	-1.11752	-1.13447	0.44829	0.750418	0.938115	1.27477	1.16097	0.91818	-0.550942	-0.61038	-0.747125
ENSG00000110900	-0.881302	-0.987906	-0.994127	0.742943	0.605768	0.5673	1.08728	1.24075	1.30472	-1.14953	-0.551762	-0.984138
ENSG00000110911	-1.11205	-1.16142	-1.16726	1.31119	1.22401	1.58276	0.418226	0.304713	0.298295	-0.650464	-0.538326	-0.509669
ENSG00000110925	-1.42687	-1.46086	-1.22052	1.01958	0.982466	1.07228	0.874628	0.638007	0.71854	-0.386863	-0.306949	-0.503441
ENSG00000110958	-0.822796	-0.868207	-0.927822	0.93203	1.12508	1.21629	0.888779	0.481946	0.954179	-0.915442	-0.720806	-1.34323
ENSG00000110987	-1.02567	-0.918364	-0.901939	1.09569	0.917825	0.641368	0.621961	1.18457	1.12645	-1.01346	-0.505732	-1.2227
ENSG00000111012	-1.2677	-1.35284	-1.21587	0.590224	0.647882	0.471653	1.15339	1.15181	1.30244	-0.530971	-0.414447	-0.535582
ENSG00000111057	-0.915947	-0.96349	-0.725281	1.5398	1.56525	1.3775	0.140379	0.224616	0.129134	-0.681415	-0.78177	-0.908775
ENSG00000111058	-1.16553	-1.15157	-1.4079	0.479616	0.632741	0.102454	1.38231	1.44683	1.0239	-0.581699	-0.303517	-0.457634
ENSG00000111077	-1.02675	-0.550849	-0.736134	1.53583	1.54453	1.71948	-0.113763	-0.0995399	-0.361664	-0.499683	-0.700322	-0.71114
ENSG00000111087	-0.755566	-0.814974	-0.63869	1.37981	1.58755	1.39806	0.114555	0.246159	0.349256	-0.79546	-1.08955	-0.981156
ENSG00000111145	-0.675422	-0.70104	-0.741388	1.59756	1.7166	1.63183	-0.398841	-0.500266	-0.477111	-0.486916	-0.457675	-0.50733
ENSG00000111181	-1.2752	-1.06128	-1.09732	1.10615	1.39466	1.61686	0.305316	0.350651	0.325606	-0.534626	-0.484283	-0.646531
ENSG00000111199	-0.819195	-0.898266	-0.991202	0.440621	-0.0675326	0.593982	1.00148	1.44625	1.64293	-0.583177	-0.498941	-1.26695
ENSG00000111252	-1.31301	-1.53842	-1.27613	0.948736	1.33391	1.4111	-0.492416	0.291058	0.162402	-0.171963	0.420281	0.224449
ENSG00000111254	-0.934648	-1.20623	-0.972493	0.399715	0.686742	0.484867	1.28334	1.25567	1.34321	-0.83914	-0.732766	-0.768263
ENSG00000111266	-1.12437	-0.887852	-0.762842	0.528133	0.5373	0.58598	1.33166	1.08491	1.41245	-0.892191	-1.0929	-0.720277
ENSG00000111275	-1.03219	-1.30113	-1.13739	0.458784	0.665815	0.335392	1.22697	1.42959	1.20056	-0.42565	-0.691589	-0.729176
ENSG00000111319	-1.04038	-1.08556	-1.58928	0.771539	0.612319	0.237202	1.03582	1.3623	1.20184	-0.586745	-0.306108	-0.612951
ENSG00000111328	-1.22117	-1.25733	-1.54159	1.45336	0.832642	1.2766	0.744461	0.343268	0.1996	-0.33688	-0.537397	0.0444314
ENSG00000111331	-1.22938	-0.739436	-1.05383	1.60975	1.50267	1.16657	0.26242	0.228227	0.232102	-0.722912	-0.887591	-0.368592
ENSG00000111348	-1.56184	-1.32626	-0.869848	1.40796	0.818266	0.578428	1.199	0.517726	0.677845	-0.846206	-0.28442	-0.310652
ENSG00000111358	-1.26901	-1.50978	-1.44796	0.691735	0.628494	0.852557	1.15339	0.977746	0.889459	-0.286874	-0.233893	-0.445853
ENSG00000111371	-1.62163	-1.25685	-1.83189	0.882814	1.05442	0.877106	0.478677	0.507556	0.445552	0.0547038	0.238219	0.171326
ENSG00000111450	-0.988358	-0.822236	-0.508492	-0.00302893	-0.267077	0.0197968	1.52803	1.69357	1.496	-0.760693	-0.825005	-0.562509
ENSG00000111641	-1.49294	-1.21962	-0.919036	0.269873	0.36868	0.616199	1.35572	1.38203	1.14757	-0.583717	-0.369236	-0.555524
ENSG00000111644	-0.953605	-1.37668	-0.719509	-0.0201	-0.481931	0.154393	1.22931	1.76898	1.51117	-0.296379	-0.603525	-0.212127
ENSG00000111664	-1.34714	-1.29667	-1.05923	0.879368	1.05371	1.15935	0.698953	0.818736	0.898815	-0.859918	-0.489942	-0.456038
ENSG00000111666	-1.48987	-1.22772	-0.847187	0.854715	1.20095	0.809435	0.721262	1.10397	0.807935	-0.820595	-0.409972	-0.70292
ENSG00000111674	-1.21015	-0.879588	-1.28306	1.06794	1.28689	1.41726	0.723697	0.524871	0.37292	-0.758765	-0.626841	-0.635185
ENSG00000111716	-1.02841	-1.17201	-1.27647	1.28691	0.892606	0.676061	0.459984	0.879913	1.23456	-1.04486	-0.541447	-0.366842
ENSG00000111728	-0.729489	-1.02538	-1.26564	0.973439	0.885761	1.3262	0.495336	0.423271	1.35645	-0.683348	-1.03543	-0.721171
ENSG00000111752	-1.04688	-1.19282	-1.21565	1.23437	1.38057	1.13712	0.335644	0.572741	0.717242	-0.403796	-0.828379	-0.690159
ENSG00000111801	-1.27698	-1.15672	-0.993425	0.487607	0.472431	0.519033	1.16382	1.49285	1.21752	-0.56247	-0.71702	-0.646652
ENSG00000111817	-0.974233	-1.09687	-1.27107	0.921589	0.825093	0.950969	1.16243	0.888086	0.912126	-0.876703	-0.625059	-0.816355
ENSG00000111845	-0.962604	-1.27439	-1.28962	0.498914	0.257393	0.130586	1.12834	1.28275	1.5885	-0.636567	-0.777136	0.0538438
ENSG00000111846	-1.04777	-0.999033	-0.787831	1.14224	1.28262	1.25752	0.447853	0.643695	0.791729	-0.793018	-0.926166	-1.01184
ENSG00000111850	-0.995181	-1.24725	-1.56734	0.982628	0.988399	1.42408	0.393158	0.45041	0.91254	-0.240851	-0.844485	-0.256117
ENSG00000111859	-1.7013	-1.3351	-1.14857	0.792508	0.622168	0.352211	0.980402	1.03901	1.18613	0.0610212	-0.260979	-0.587504
ENSG00000111860	-1.47588	-1.59237	-1.29224	1.32753	1.19359	1.07816	0.404783	0.0982398	0.261791	-0.119647	0.0146824	0.101361
ENSG00000111879	-1.1537	-0.982192	-1.25189	0.358157	0.30541	-0.0749794	1.23758	1.60332	1.41134	-0.298651	-0.403637	-0.750751
ENSG00000111885	-0.711284	-0.789146	-1.02677	-0.0357505	-0.410935	0.0573357	1.56637	1.4788	1.67842	-0.857356	-0.46628	-0.483414
ENSG00000111911	-0.567486	-0.482793	-0.589955	1.66833	1.71842	1.58322	-0.499496	-0.544635	-0.535572	-0.57582	-0.582545	-0.591666
ENSG00000111961	-0.436335	-0.630222	-0.486092	0.2309	0.373436	0.429155	1.45136	1.43955	1.1848	-1.1856	-1.17219	-1.19877
ENSG00000111962	-1.48462	-1.68261	-1.20459	1.17773	1.08137	0.41146	0.901408	0.285872	0.729122	-0.244003	0.403103	-0.374235
ENSG00000111981	-1.24115	-1.23795	-1.69903	0.55214	0.86324	0.570278	1.48144	0.645316	0.88572	-0.115627	-0.415539	-0.288843
ENSG00000112096	-0.300563	-0.257961	-0.259303	0.0132918	0.0475352	-0.0358731	1.42398	1.48445	1.48237	-1.30974	-1.07309	-1.2151
ENSG00000112139	-1.66072	-1.36353	-1.70022	0.90088	0.723988	0.678545	0.969542	0.410151	0.674243	0.342176	-0.0759084	0.100862
ENSG00000112149	-1.56206	-1.34369	-1.31911	1.21145	1.15574	1.23605	-0.00788965	-0.0511462	-0.399791	0.18892	0.236439	0.655091
ENSG00000112167	-1.27033	-1.18207	-0.774361	-0.0854112	0.0809982	0.327076	1.45102	1.51857	1.42147	-0.251975	-0.545733	-0.689258
ENSG00000112182	-1.48059	-1.57509	-1.56884	0.994654	0.977891	1.01691	0.76874	0.129381	0.499524	0.0298357	0.160032	0.0475503
ENSG00000112186	-1.17258	-0.81404	-1.13634	0.669901	0.399207	0.365886	1.41866	1.37975	1.11897	-0.602309	-0.620948	-1.00617
ENSG00000112208	-1.21683	-1.40512	-1.36142	0.984964	0.929986	0.8679	0.685971	0.992941	0.963438	-0.595245	-0.369151	-0.477441
ENSG00000112218	-1.01482	-0.79456	-0.85881	1.81814	1.519	1.31707	-0.0717259	-0.202231	0.0819856	-0.342026	-0.604213	-0.847807
ENSG00000112232	-0.911149	-1.40594	-1.48856	0.228309	0.411934	0.3772	1.29566	1.14409	1.46455	-0.580811	-0.272488	-0.262806
ENSG00000112238	-1.17441	-1.03026	-1.17896	1.48879	1.38387	1.43563	-0.581145	-0.496087	-0.494337	0.154752	0.204316	0.28784
ENSG00000112246	-0.723047	-0.712989	-0.886946	1.43807	1.73774	1.66947	-0.263166	-0.112126	-0.305776	-0.587547	-0.647343	-0.606343
ENSG00000112293	-1.4074	-1.20268	-1.18938	1.19375	1.10628	1.3277	0.597241	0.496991	0.581156	-0.686318	-0.410348	-0.406987
ENSG00000112294	-1.02128	-1.11754	-1.09758	0.554698	0.601889	0.539552	1.31123	1.27559	1.21217	-0.66643	-0.710459	-0.881838
ENSG00000112320	-1.48354	-1.07755	-0.762067	1.38169	1.29851	0.689699	0.847638	0.681209	0.521574	-0.678908	-0.889591	-0.528661
ENSG00000112333	-1.02405	-1.46848	-0.999867	0.501944	0.205481	0.640918	1.03274	1.42633	1.35961	-0.477384	-0.911735	-0.285517
ENSG00000112367	-1.16333	-1.07659	-1.09803	1.54711	1.47757	1.55954	-0.178395	-0.220056	-0.133619	-0.283728	-0.244901	-0.185568
ENSG00000112379	-1.34374	-1.36578	-1.57949	1.0746	0.630522	0.996819	0.645805	0.743671	0.934037	-0.659113	0.0258153	-0.10315
ENSG00000112394	-0.751252	-0.990102	-0.732166	-0.251768	0.0202406	-0.255852	1.58086	1.28299	1.85188	-0.745507	-0.230617	-0.778708
ENSG00000112511	-0.490466	-0.62317	-0.600682	0.0256368	-0.120352	-0.191421	1.53964	1.61098	1.58183	-0.870579	-0.920267	-0.941151
ENSG00000112559	-0.666528	-0.925459	-0.828334	-0.0906614	-0.507904	-0.30121	1.35775	1.73101	1.74458	-0.515885	-0.566767	-0.430593
ENSG00000112561	-1.95673	-1.0124	-1.40464	0.273889	0.544494	0.737685	0.70299	1.17415	1.14672	-0.201598	-0.122906	0.118351
ENSG00000112576	-1.24923	-0.699824	-1.40597	0.844895	1.79249	1.42205	0.00743256	-0.0149685	0.611384	-0.264971	-0.388784	-0.654497
ENSG00000112578	-0.858388	-1.22199	-0.931151	1.21364	0.762332	0.950832	0.725115	1.01407	0.965127	-0.872746	-1.16643	-0.580407
ENSG00000112655	-0.934609	-1.36137	-1.28623	0.928106	1.14358	0.886208	0.725498	0.822068	1.02785	-0.386795	-0.654629	-0.909676
ENSG00000112667	-1.43519	-1.44682	-1.50416	0.784472	0.960503	1.07509	0.658464	0.759828	0.770414	-0.510997	0.0413442	-0.152954
ENSG00000112699	-1.07802	-1.01656	-1.00614	1.52431	1.59838	1.52774	-0.449449	-0.412367	-0.422767	-0.0520753	-0.149299	-0.0637455
ENSG00000112769	-1.0256	-1.59421	-1.24662	1.42063	0.854737	0.525356	0.77523	0.66003	0.997391	-0.159477	-0.748611	-0.458858
ENSG00000112773	-1.19702	-0.982847	-1.02765	1.28391	1.32991	1.55216	0.458484	0.285169	0.299406	-0.680082	-0.692568	-0.62887
ENSG00000112782	-0.925146	-1.0213	-0.708696	-0.131331	-0.188216	-0.123783	1.8222	1.39372	1.51179	-0.325423	-0.536635	-0.767176
ENSG00000112796	-0.707928	-1.03493	-0.829397	0.0765662	0.278616	0.259122	1.55113	1.40758	1.46112	-0.697994	-0.771784	-0.992089
ENSG00000112851	-1.38824	-1.32443	-1.6089	0.780125	1.16747	0.890093	0.715372	0.587428	0.953279	-0.223383	-0.264665	-0.284141
ENSG00000112902	-0.918586	-1.14363	-0.788132	0.251039	0.128127	0.0431486	1.43394	1.49015	1.54813	-0.911654	-0.566171	-0.566362
ENSG00000112964	-1.23067	-1.85215	-1.14087	-0.0243942	-0.0200867	0.344794	1.1983	1.11026	1.39214	-0.00875892	0.11566	0.115774
ENSG00000112972	-0.882946	-1.22338	-1.28887	0.591273	-0.00823921	0.574226	1.35917	1.435	1.1982	-0.673669	-0.501381	-0.579386
ENSG00000113013	-1.26494	-0.931308	-0.759927	1.13187	1.16584	0.656343	0.790168	1.21499	0.63784	-0.90187	-1.02944	-0.709559
ENSG00000113070	-1.0792	-0.913657	-0.914397	0.346049	0.437149	0.483184	1.40133	1.32285	1.36767	-0.964296	-0.721264	-0.765419
ENSG00000113083	-1.00804	-1.22724	-1.05342	-0.000564632	0.132669	0.322289	1.5789	1.48664	1.29352	-0.545149	-0.273782	-0.705823
ENSG00000113108	-0.804192	-1.4529	-1.22225	0.37883	0.944605	0.898018	0.989423	0.891626	1.27596	-0.224785	-0.675982	-0.998355
ENSG00000113119	-1.54171	-1.0922	-1.08656	0.738521	0.932199	0.671139	0.716839	1.20081	1.17646	-0.453999	-0.483974	-0.777531
ENSG00000113161	-1.09452	-1.08687	-0.777222	0.375764	0.382995	0.106884	1.45487	1.35685	1.45076	-0.498327	-0.764063	-0.907111
ENSG00000113163	-0.76829	-1.0491	-0.853236	-0.0845302	-0.0459829	-0.357054	1.59232	1.51733	1.56332	-0.593108	-0.0214707	-0.900202
ENSG00000113231	-1.18272	-1.3091	-0.876957	0.0181771	0.737205	0.171162	1.17877	1.21712	1.67032	-0.481812	-0.570541	-0.571619
ENSG00000113269	-0.424727	-0.479331	-0.479213	1.54905	1.76154	1.60722	-0.506214	-0.424623	-0.389495	-0.921849	-0.671858	-0.620497
ENSG00000113296	-0.821461	-0.558829	-0.951606	0.0802782	0.226816	0.121101	1.55237	1.55538	1.38124	-0.819983	-0.69914	-1.06617
ENSG00000113327	-1.08157	-1.16889	-1.36761	0.468295	0.163787	0.175126	1.50506	1.0872	1.51319	-0.462826	-0.515118	-0.316651
ENSG00000113361	-1.27176	-1.01221	-1.30723	0.488013	0.398558	0.0663256	1.26848	1.35513	1.44807	-0.522043	-0.549794	-0.361538
ENSG00000113368	-1.02091	-1.13447	-1.00809	1.41401	1.38955	1.39507	0.388831	0.191319	0.414958	-0.841617	-0.634461	-0.554191
ENSG00000113389	-1.36084	-1.52263	-1.39086	0.52201	0.600168	0.30322	1.1853	1.02616	1.20693	0.114306	-0.409431	-0.274335
ENSG00000113396	-0.544128	-1.09477	-0.782291	-0.274577	-0.155769	0.107344	1.64252	1.50144	1.56909	-0.834819	-0.685432	-0.448609
ENSG00000113448	-0.932769	-0.971438	-0.605047	0.441047	0.17035	-0.0505903	1.46852	1.44335	1.49042	-0.883201	-0.540973	-1.02967
ENSG00000113494	-0.828309	-0.713055	-0.637411	-0.444944	-0.29568	-0.772789	1.72316	1.55442	1.58377	-0.232561	-0.213298	-0.723299
ENSG00000113504	-1.07571	-0.81665	-1.10981	0.921332	1.34737	0.997184	1.05688	0.610847	0.693283	-0.885432	-0.773965	-0.965316
ENSG00000113532	-0.904013	-1.05757	-0.944807	0.271592	0.286606	0.130072	1.52409	1.41666	1.41925	-0.433432	-0.792839	-0.915608
ENSG00000113555	-1.41667	-1.08454	-1.27536	0.734755	0.184737	0.376781	1.44017	1.05127	1.27551	-0.292852	-0.707321	-0.286497
ENSG00000113657	-1.11541	-0.674197	-1.05513	0.735304	0.424953	0.487206	1.20998	1.18381	1.36689	-0.545972	-1.29373	-0.723697
ENSG00000113716	-1.3111	-1.26456	-1.4082	0.371174	0.274177	0.259181	1.48656	1.26853	1.16448	-0.3102	-0.205694	-0.324345
ENSG00000113721	-0.612814	-0.573101	-0.655688	1.6393	1.68799	1.6346	-0.435837	-0.603374	-0.583489	-0.597792	-0.428681	-0.471116
ENSG00000113739	-1.15833	-1.05288	-1.37648	1.45199	1.36268	1.14294	0.490271	0.291183	0.439154	-0.556248	-0.4141	-0.620192
ENSG00000113742	-1.05198	-1.25023	-0.994598	0.342237	0.227083	0.311757	1.50469	1.4712	1.23529	-0.673915	-0.697932	-0.423601
ENSG00000113758	-1.36241	-1.2427	-1.21216	1.11221	1.03161	1.30992	0.572538	0.642592	0.731255	-0.551658	-0.544124	-0.487067
ENSG00000113916	-1.20049	-1.26203	-1.09299	1.22819	1.19009	0.787845	0.678383	0.718103	0.955248	-0.693868	-0.646225	-0.662269
ENSG00000113924	-1.05094	-1.59542	-1.1019	-0.0571459	1.03216	0.4985	1.11382	1.04197	1.39143	-0.319697	-0.490618	-0.462147
ENSG00000113946	-1.25453	-0.747632	-1.41949	0.840786	0.800291	0.467673	1.03488	1.12327	1.17861	-0.652908	-1.00033	-0.370607
ENSG00000114115	-1.29277	-1.65742	-1.5978	0.968171	0.605733	0.961501	0.944279	0.100152	0.633143	0.664745	-0.140543	-0.189192
ENSG00000114127	-1.0915	-1.21219	-1.12102	1.27798	1.05001	1.15548	0.779589	0.644948	0.637025	-0.672549	-0.521695	-0.926077
ENSG00000114200	-0.794202	-0.715437	-0.481537	1.59538	1.61458	1.71765	-0.259924	-0.634039	-0.524589	-0.515048	-0.430004	-0.572834
ENSG00000114251	-1.14713	-1.04446	-1.54348	1.4677	1.306	1.12758	0.513384	0.218234	0.315607	-0.506724	-0.638277	-0.0684245
ENSG00000114268	-1.05845	-1.44	-1.10352	1.01422	1.0927	0.730806	0.841026	0.984319	0.877636	-0.594279	-0.419049	-0.925406
ENSG00000114270	-0.791817	-1.07669	-0.994349	0.330975	0.213092	-0.284302	1.31726	1.79943	1.35426	-0.509805	-0.674435	-0.683627
ENSG00000114279	-1.57833	-1.37726	-1.17234	0.424964	0.522363	1.03982	0.812472	1.04339	1.24182	-0.504002	-0.0599161	-0.392984
ENSG00000114353	-1.419	-1.31475	-1.25439	0.909936	1.01218	1.1039	0.655374	0.735499	0.962173	-0.457416	-0.656582	-0.276924
ENSG00000114378	-0.700927	-0.954308	-1.13268	0.729315	0.565417	0.41891	1.20523	1.4452	1.11844	-0.722679	-0.86475	-1.10716
ENSG00000114405	-1.75094	-1.29547	-1.23355	1.01087	0.628104	1.1247	0.581291	0.306298	1.17808	-0.436049	-0.192377	0.0790507
ENSG00000114423	-1.18291	-1.15559	-1.45815	1.37019	1.09928	1.46272	0.40349	0.355319	0.222159	-0.177271	-0.242868	-0.696367
ENSG00000114446	-1.08743	-0.741357	-1.27382	0.542924	0.605172	0.189611	0.990177	1.49241	1.42076	-0.369176	-0.986099	-0.783171
ENSG00000114450	-1.11031	-1.20404	-1.18499	0.427879	0.385493	0.501341	1.34024	1.44013	1.18045	-0.571291	-0.517827	-0.687084
ENSG00000114480	-0.960707	-0.657026	-0.807567	-0.0547115	-0.108496	0.197737	1.47365	1.58124	1.54302	-0.393592	-0.698193	-1.11536
ENSG00000114541	-1.47473	-1.45352	-1.49352	0.563543	0.562817	0.759324	1.09895	1.03158	0.943377	-0.160345	-0.110667	-0.266804
ENSG00000114547	-0.993434	-1.1219	-0.969561	0.698852	0.58995	0.838772	1.19301	1.14951	1.16038	-0.940182	-0.875798	-0.729602
ENSG00000114554	-1.02695	-1.43454	-1.82953	1.19568	0.991558	1.15245	0.74992	0.371173	0.0504052	-0.0279971	0.100633	-0.292805
ENSG00000114626	-1.15478	-1.093	-1.39025	-0.380698	-0.464213	-0.295102	1.4278	1.51414	1.27841	0.0645039	0.236887	0.256308
ENSG00000114631	-0.597889	-0.700076	-0.675294	0.327856	-0.00355509	0.281832	1.43596	1.45095	1.48926	-1.08752	-0.742237	-1.17929
ENSG00000114638	-0.953413	-1.06107	-0.929097	1.18733	1.53409	1.43234	0.483955	0.16816	0.37006	-0.35564	-0.927841	-0.948868
ENSG00000114646	-1.37602	-0.971332	-1.14768	0.529112	1.01769	1.06883	1.22781	0.248316	1.24781	-0.362714	-0.867823	-0.61399
ENSG00000114654	-0.753656	-0.843387	-1.12377	-0.320707	-0.448286	-0.496779	1.82029	1.53185	1.39688	-0.119077	-0.128248	-0.515105
ENSG00000114656	-0.442926	-0.458438	-0.502113	-0.618504	-0.361749	-0.25734	1.54985	1.70058	1.62133	-1.07466	-0.488483	-0.667553
ENSG00000114670	-1.4611	-1.58083	-1.1597	0.468107	0.438337	0.795544	1.16441	1.05367	1.12788	-0.29146	-0.275646	-0.279213
ENSG00000114686	-1.68612	-1.67324	-1.50387	0.614387	0.571333	0.631129	0.783768	0.89847	0.451274	0.0805533	0.328381	0.503926
ENSG00000114698	-1.18859	-0.941946	-1.17846	0.969652	0.814068	0.295912	1.14216	1.08606	1.20856	-0.699533	-0.911847	-0.596027
ENSG00000114779	-0.560921	-1.15688	-0.775244	0.738945	0.228162	-0.171534	1.15217	1.24001	1.7876	-0.780175	-0.86784	-0.834294
ENSG00000114796	-1.53395	-1.32044	-1.31811	0.166585	-0.150522	0.407073	1.02994	1.23865	1.47686	-0.079532	0.32803	-0.24458
ENSG00000114805	-1.32715	-1.62864	-1.16457	0.424076	-0.0273644	0.288173	1.42645	0.975081	1.29913	0.274174	-0.0793799	-0.459983
ENSG00000114812	-1.72444	-1.56652	-1.57645	0.629154	0.475355	0.381373	0.84944	0.627426	0.86243	0.159189	0.592631	0.290411
ENSG00000114841	-0.861778	-1.43105	-0.986485	0.879634	0.0948183	0.688634	1.27413	0.990364	1.366	-0.695507	-0.380268	-0.9385
ENSG00000114854	-1.33989	-1.02476	-1.2988	0.373885	0.740503	0.762468	1.40151	1.09615	0.992813	-0.469711	-0.437483	-0.79668
ENSG00000114861	-1.10011	-1.43736	-1.15676	0.931796	1.59452	1.16842	0.241893	0.467588	0.753746	-0.448406	-0.662467	-0.352863
ENSG00000114923	-0.976064	-1.25932	-0.94069	-0.0270987	0.661875	0.460048	1.06872	1.17033	1.74593	-0.934252	-0.377067	-0.592405
ENSG00000114948	-1.10231	-1.12221	-1.23667	1.26216	1.36369	1.39746	0.427294	0.450224	0.350593	-0.544573	-0.552001	-0.693664
ENSG00000115009	-1.46798	-1.00144	-1.05651	0.765693	0.84205	0.952873	0.998048	1.16893	0.789314	-0.284585	-0.864528	-0.841859
ENSG00000115041	-1.35573	-1.35903	-0.971972	0.295159	0.524774	0.375454	1.20664	1.30751	1.35985	-0.446943	-0.140352	-0.795365
ENSG00000115042	-1.0795	-0.942636	-1.55755	0.272722	0.370479	0.1807	1.0834	1.45967	1.47993	-0.767924	-0.432609	-0.0666814
ENSG00000115053	-0.681679	-0.737597	-0.634006	-0.543237	-0.206607	-0.0289277	1.72448	1.33236	1.77536	-0.684778	-0.746496	-0.568864
ENSG00000115084	-1.1941	-1.38087	-1.46045	0.525569	0.486465	0.714911	0.890671	1.16131	1.36098	-0.135967	-0.604141	-0.364374
ENSG00000115091	-0.865568	-0.95696	-0.959841	0.600851	0.208799	0.295228	1.67614	1.45604	0.991962	-0.853541	-0.870561	-0.722544
ENSG00000115107	-0.85679	-0.829568	-0.885388	-0.0427406	-0.0360518	-0.304773	1.43438	1.78041	1.5295	-0.390286	-0.717063	-0.681631
ENSG00000115109	-0.775886	-0.962393	-1.07453	-0.416464	0.0972619	-0.482984	1.85852	1.29519	1.49922	-0.568227	-0.0244834	-0.445234
ENSG00000115112	-1.45884	-1.46985	-1.2892	0.773351	1.1093	1.00566	0.372964	1.06921	0.709411	-0.630613	-0.157965	-0.0334315
ENSG00000115159	-1.19529	-1.16502	-1.15886	0.435076	0.316145	-0.257746	1.48362	1.84142	0.724608	-0.236004	-0.52099	-0.266956
ENSG00000115183	-0.814287	-1.49108	-0.872968	0.683842	1.08536	1.50128	0.905419	0.438562	0.767379	-0.844678	-0.352015	-1.00681
ENSG00000115194	-1.3861	-1.56114	-1.31258	1.07402	0.845344	0.680714	0.423483	0.947138	1.05675	-0.0823107	-0.066549	-0.618761
ENSG00000115221	-1.099	-0.896144	-1.45226	1.44852	1.40105	1.54777	0.114387	-0.0976824	0.072633	-0.494553	-0.307492	-0.237242
ENSG00000115226	-1.25787	-1.33003	-1.48072	1.18599	1.13736	1.04832	0.666268	0.606895	0.608019	-0.325886	-0.447181	-0.411158
ENSG00000115232	-1.29054	-1.28946	-1.38486	0.577344	0.301317	0.335818	0.942888	1.25932	1.41167	-0.658857	0.281277	-0.485916
ENSG00000115255	-1.16419	-1.03599	-1.0621	0.0162188	0.338652	0.342702	1.14038	1.34737	1.72205	-0.73692	-0.158993	-0.749184
ENSG00000115267	-1.01158	-1.08002	-0.952377	0.2975	-0.0918853	-0.555591	1.55665	1.49972	1.51796	-0.561719	-0.225018	-0.39363
ENSG00000115282	-0.995485	-0.974734	-1.2826	0.972267	0.589868	1.08821	1.19511	0.769404	1.00096	-0.941271	-0.617107	-0.804614
ENSG00000115295	-1.06397	-1.00735	-1.29507	1.15171	0.232325	0.434992	1.23932	1.27955	1.01683	-0.748745	-0.807356	-0.432233
ENSG00000115318	-0.669679	-1.50452	-0.913434	-0.246624	-0.0622704	-0.132066	1.31057	1.61735	1.63554	-0.398474	-0.288504	-0.347887
ENSG00000115325	-1.8662	-1.73304	-1.1562	0.941557	0.462178	0.510408	0.712097	0.658924	0.837407	0.172239	0.092246	0.368391
ENSG00000115353	-1.07771	-0.935217	-1.16077	0.618781	0.373606	0.414415	1.28624	1.40749	1.25617	-0.80745	-0.452338	-0.923217
ENSG00000115355	-1.31482	-1.04271	-1.27771	1.07341	1.02361	1.45467	0.756132	0.581061	0.521069	-0.593826	-0.638629	-0.542254
ENSG00000115361	-1.46275	-1.28512	-1.09238	0.655547	0.720236	1.40229	0.135571	0.590894	1.4746	-0.262097	-0.66818	-0.208609
ENSG00000115363	-1.20031	-0.948077	-1.07432	0.489928	0.24502	0.405375	1.1885	1.43169	1.39894	-1.12573	-0.290606	-0.520408
ENSG00000115380	-1.08536	-0.910782	-1.09209	0.114443	-0.0976531	-0.204157	1.62104	1.19394	1.74939	-0.513257	-0.557614	-0.217906
ENSG00000115423	-0.836486	-0.730121	-0.786523	-0.151639	0.0668917	-0.0831491	1.88642	1.46888	1.34172	-0.834323	-0.641416	-0.700243
ENSG00000115457	-0.941555	-1.04763	-1.18596	0.400429	0.641525	0.422767	1.28423	1.38668	1.26414	-0.720118	-0.613852	-0.89066
ENSG00000115461	-0.889822	-1.13795	-1.22993	1.64457	1.1716	1.53266	-0.0739096	0.204032	0.294965	-0.361005	-0.723497	-0.43172
ENSG00000115468	-1.04369	-1.78373	-1.54918	0.528302	0.37434	0.151269	1.29349	0.923436	1.15258	-0.157943	0.0278082	0.083314
ENSG00000115507	-1.68076	-1.51327	-1.36001	0.929118	0.947436	0.974707	0.568255	0.589011	0.733361	-0.302025	-0.0406658	0.154834
ENSG00000115520	-1.01812	-1.157	-0.765874	0.0351598	0.564711	0.403008	1.43006	1.05412	1.63012	-1.0017	-0.743792	-0.430693
ENSG00000115525	-1.42597	-1.03743	-1.82229	0.631151	0.55766	0.46288	1.34272	0.960718	0.756938	-0.109252	0.218906	-0.536029
ENSG00000115541	-1.16159	-1.09951	-0.870717	0.553908	0.402209	0.255561	1.18914	1.30595	1.57625	-0.757751	-0.679631	-0.713819
ENSG00000115590	-1.04899	-0.391953	-1.53314	-0.0320608	-0.159761	-0.0918137	1.57435	1.53466	1.35497	-0.0365374	-0.53335	-0.636377
ENSG00000115594	-1.1938	-1.36222	-1.09213	0.460083	0.129849	0.116685	1.40631	1.14108	1.53998	-0.415808	-0.053848	-0.676169
ENSG00000115648	-1.01775	-0.740482	-1.18551	-0.14568	0.015795	-0.450438	1.38423	1.74325	1.49603	-0.103267	-0.290564	-0.705596
ENSG00000115756	-1.59621	-1.41057	-1.47347	1.06224	1.04373	1.16131	0.462423	0.415378	0.520319	-0.248714	-0.0125863	0.0761526
ENSG00000115844	-0.523658	-0.703612	-0.941996	-0.203069	-0.236084	-0.221771	1.72216	1.6096	1.5047	-0.654216	-0.544878	-0.807177
ENSG00000115884	-0.611426	-1.30092	-1.11296	0.00897724	0.895584	0.297106	1.40396	0.831151	1.52405	-0.261773	-0.418078	-1.25567
ENSG00000115902	-0.760141	-0.783001	-0.478329	0.0420588	-0.0921438	-0.088381	1.5116	1.47695	1.71319	-0.917026	-0.81457	-0.810207
ENSG00000115935	-0.964831	-0.971585	-0.981633	0.930966	0.983545	1.09419	0.914588	0.945018	0.865377	-1.01455	-0.884197	-0.916894
ENSG00000115946	-1.6893	-1.73242	-1.51247	0.637521	0.522346	0.645303	0.674685	0.709463	0.374032	0.475233	0.582678	0.312929
ENSG00000115963	-1.30074	-1.52218	-1.29753	0.651549	0.75207	0.856052	0.929711	1.07272	0.992756	-0.266592	-0.172929	-0.694874
ENSG00000116016	-0.947524	-1.43212	-0.925046	0.304763	0.440329	0.450948	1.18668	1.50486	1.33352	-0.778007	-0.546294	-0.592109
ENSG00000116017	-0.861304	-0.673317	-0.842595	1.5355	1.57342	1.5629	0.0657612	-0.106024	0.0587567	-0.825778	-0.820482	-0.666833
ENSG00000116032	-0.820272	-0.848642	-0.895442	0.800475	0.776072	0.709574	1.08228	1.22797	1.07144	-1.1256	-0.92394	-1.05392
ENSG00000116106	-1.73946	-1.33387	-1.34004	0.91554	0.984148	0.978835	0.645837	1.0257	0.155127	-0.306135	-0.146843	0.16116
ENSG00000116117	-1.56029	-1.11921	-1.62964	1.15181	0.701334	0.99301	0.737802	0.446007	0.911437	-0.521296	-0.0731574	-0.037808
ENSG00000116133	-1.0823	-1.07096	-0.912426	0.173592	0.219696	0.500973	1.4241	1.40541	1.43211	-0.751762	-0.717796	-0.620655
ENSG00000116141	-0.922874	-1.12677	-0.844976	0.270349	0.121034	0.0204155	1.34297	1.59292	1.5157	-0.838806	-0.784336	-0.345621
ENSG00000116151	-1.22001	-1.18557	-0.920547	1.22354	1.4412	1.47053	0.311427	0.3345	0.401848	-0.637457	-0.57998	-0.639482
ENSG00000116194	-1.24987	-1.61153	-1.02223	1.06089	0.405801	1.29215	0.881733	1.15398	0.389014	-0.401993	-0.375394	-0.52255
ENSG00000116260	-0.993784	-1.05986	-1.08856	1.59184	1.55127	1.5285	-0.108996	-0.257547	-0.232434	-0.276327	-0.376567	-0.277537
ENSG00000116285	-0.820819	-0.63558	-0.841269	-0.368792	-0.163442	-0.638769	1.50098	1.56139	1.8102	-0.364745	-0.559151	-0.480008
ENSG00000116299	-1.3763	-1.51309	-1.33314	0.999179	1.1542	0.891665	0.645722	0.430795	0.997928	-0.322319	-0.439096	-0.135541
ENSG00000116455	-0.42929	-1.1174	-0.878105	1.29709	1.05631	0.855157	0.683897	1.04383	0.633084	-1.13872	-1.00696	-0.998898
ENSG00000116514	-0.620194	-0.409005	-0.230134	2.97097	0.689912	-0.341884	-0.590903	-0.493434	-0.129861	-0.44491	0.00941479	-0.409968
ENSG00000116544	-0.642378	-1.25505	-1.10768	0.431705	0.829332	0.830497	1.4245	0.833044	1.15993	-0.670711	-0.810301	-1.02289
ENSG00000116574	-1.93043	-1.45244	-1.46759	0.588455	0.104027	0.498934	0.815326	0.703819	0.618837	0.662739	0.592414	0.265919
ENSG00000116584	-1.16832	-0.957186	-0.919298	0.134124	0.359287	0.190971	0.741737	1.23203	2.1422	-0.542217	-0.645407	-0.567919
ENSG00000116604	-0.814685	-0.918601	-0.317151	0.123625	-0.12571	-0.0704626	1.59413	1.76144	1.24575	-1.07183	-0.598285	-0.808229
ENSG00000116649	-0.619086	-0.833037	-1.00621	1.19155	1.37009	1.55592	0.379478	0.14082	0.560421	-0.625682	-1.26695	-0.847312
ENSG00000116661	-0.928598	-0.78174	-1.60201	0.399556	0.436793	0.51091	1.36501	1.47495	0.994636	-0.861089	-0.316144	-0.692275
ENSG00000116663	-1.50505	-1.48605	-1.58865	1.08512	1.15921	1.08612	0.288686	0.163851	0.140939	0.085092	0.256925	0.313798
ENSG00000116667	-1.53064	-1.59328	-1.66843	0.591641	0.36613	0.470423	0.804282	0.852553	1.05143	0.283971	0.201948	0.169972
ENSG00000116678	-1.17455	-0.741516	-1.11818	0.593211	0.641811	0.615344	1.27841	1.28758	1.09953	-0.584817	-1.08198	-0.814845
ENSG00000116679	-1.34629	-1.30682	-0.696129	0.950517	1.11836	1.52199	0.648518	0.537915	0.603878	-0.84728	-0.715385	-0.469269
ENSG00000116701	-0.875869	-1.2269	-1.0166	0.476166	0.0765538	0.377848	1.42697	1.43933	1.34804	-0.56596	-0.66627	-0.793314
ENSG00000116711	-0.351896	-0.543895	-0.822604	-0.313074	-0.229808	0.010143	1.69264	1.48357	1.59079	-0.789675	-1.00917	-0.717023
ENSG00000116717	-1.22439	-0.835799	-0.657336	-0.0715454	-0.318826	0.181713	1.38107	1.60297	1.64536	-0.339952	-0.709443	-0.65382
ENSG00000116741	-0.662691	-0.813248	-0.729175	1.70047	1.72824	1.44389	-0.498172	-0.280334	-0.109235	-0.565112	-0.673654	-0.540986
ENSG00000116750	-0.652705	-0.870273	-0.793815	0.182128	0.391278	0.359439	1.3887	1.41907	1.43862	-0.815914	-1.24602	-0.800514
ENSG00000116761	-1.10987	-1.13384	-1.21519	-0.0840413	-0.178126	-0.657335	1.73363	1.30199	1.35005	-0.0724713	-0.0141014	0.0793016
ENSG00000116774	-0.891442	-0.898736	-0.971733	0.792343	0.749983	0.988175	1.02169	1.13471	1.01138	-1.07433	-1.08015	-0.781889
ENSG00000116852	-0.801027	-1.03184	-0.93821	0.244693	0.20897	0.383843	1.39747	1.56747	1.35813	-0.85323	-0.772373	-0.763906
ENSG00000116871	-0.479213	-0.413607	-0.256946	0.0593204	-0.0866675	-0.231614	1.51745	1.60887	1.47269	-1.16649	-1.00421	-1.01958
ENSG00000116883	-0.568538	-0.771407	-0.607822	0.156027	-0.504417	-0.56804	1.60046	1.78529	1.43093	-0.617441	-0.522444	-0.812597
ENSG00000116962	-0.839583	-0.673159	-0.293247	0.0148572	-0.0387281	-0.0355898	1.55367	1.53509	1.54483	-0.875977	-1.08509	-0.807067
ENSG00000116977	-1.03355	-0.876699	-1.65407	0.520774	0.254065	0.360637	1.01757	1.00766	1.74391	-0.0267789	-0.711606	-0.601906
ENSG00000116981	-0.823356	-1.1042	-1.01723	0.640523	1.04651	0.917532	1.1641	0.68509	1.17524	-0.854764	-1.15034	-0.679102
ENSG00000116983	-0.534001	-0.747398	-0.820342	1.24272	1.99422	1.52186	-0.253825	0.0508616	-0.589492	-0.45633	-0.5785	-0.829775
ENSG00000116985	-0.764255	-0.76418	-0.741056	0.178092	-0.1215	-0.328957	1.71323	1.54302	1.48252	-0.789143	-0.688851	-0.718929
ENSG00000116990	-0.177183	-0.136398	-0.242137	1.53754	1.53639	1.36603	-0.126953	-0.190989	-0.00374147	-1.18216	-1.28388	-1.09652
ENSG00000116991	-1.83498	-1.32119	-1.35613	0.304649	0.605375	0.897903	0.856123	0.875188	1.04065	0.340385	-0.17414	-0.233832
ENSG00000117013	-0.719178	-0.668911	-0.526934	0.373209	0.470587	0.602521	1.27644	1.27118	1.34893	-1.31518	-0.994286	-1.11839
ENSG00000117016	-0.955646	-1.31074	-1.44267	0.309911	-0.602444	0.318221	1.34814	1.42559	1.32707	0.00907512	-0.100946	-0.325561
ENSG00000117020	-1.76655	-1.63358	-1.41171	0.140578	0.114893	0.422575	0.510325	0.491524	0.730737	0.684833	0.977042	0.739341
ENSG00000117069	-1.2603	-1.18106	-1.39455	0.548111	-0.573816	-0.113551	1.00088	0.931763	1.83144	0.424003	-0.143987	-0.0689317
ENSG00000117114	-0.799302	-0.968122	-0.95788	-0.42516	-0.337506	-0.578517	1.64127	1.5134	1.61217	-0.445981	0.0495946	-0.303961
ENSG00000117115	-0.802656	-0.928423	-0.968314	1.58062	1.59182	1.50334	0.0836199	-0.0921794	-0.0783013	-0.531131	-0.542204	-0.816188
ENSG00000117122	-0.873242	-0.612273	-0.995933	0.141688	-0.108392	0.82289	0.930682	1.73362	1.47382	-0.931077	-0.795169	-0.786613
ENSG00000117139	-0.193556	-0.195028	-0.206362	1.5652	1.63038	1.64749	-0.574023	-0.618956	-0.734131	-0.728575	-0.864874	-0.727557
ENSG00000117143	-1.36657	-1.06983	-1.58072	0.689299	0.67266	0.265743	1.14782	1.01192	1.15082	-0.0395295	0.0255579	-0.907168
ENSG00000117151	-0.80893	-0.655792	-0.737257	-0.263043	-0.209127	-0.0746705	1.4755	1.62989	1.72327	-0.64021	-0.674709	-0.764923
ENSG00000117174	-1.01884	-1.19919	-1.24321	1.03894	1.2117	0.892402	0.824756	0.797217	0.856132	-0.813569	-0.579923	-0.766413
ENSG00000117226	-1.26497	-0.840506	-1.5962	1.49867	1.32002	1.30541	-0.317452	-0.178403	-0.27966	0.483156	-0.0541827	-0.0758817
ENSG00000117245	-0.316138	-0.304608	-0.25177	1.53368	1.62408	1.63869	-0.9401	-0.978846	-0.904216	-0.41548	-0.372687	-0.312603
ENSG00000117308	-1.49749	-0.75836	-1.39321	1.42063	1.14584	1.16883	0.397671	0.28804	0.727691	-0.384982	-0.601876	-0.512782
ENSG00000117318	-1.331	-1.09935	-1.98407	0.682588	0.986647	1.42441	0.0757564	0.335492	0.148816	0.352898	-0.161374	0.569182
ENSG00000117322	-1.31769	-1.17144	-0.903169	0.490771	0.142916	-0.112114	1.37235	1.70255	1.16994	-0.36765	-0.434552	-0.571911
ENSG00000117394	-0.79235	-0.777507	-0.705947	1.58431	1.64521	1.62673	-0.279724	-0.266524	-0.139154	-0.795931	-0.557358	-0.541757
ENSG00000117448	-1.02215	-1.40201	-1.12554	0.273511	0.0256002	0.0233115	1.13707	1.63431	1.3432	-0.33457	0.277688	-0.83042
ENSG00000117472	-1.65337	-1.01763	-0.749975	1.30329	1.01757	1.75316	-0.0318016	-0.0590879	0.493925	-0.0681493	-0.738532	-0.249394
ENSG00000117477	-1.54104	-1.56023	-1.47948	0.343289	0.236514	0.128374	1.223	1.12182	0.967458	0.201931	0.270295	0.0880619
ENSG00000117480	-0.997335	-0.967528	-1.01734	1.0231	1.13479	1.0361	0.928842	0.742604	0.849473	-0.924158	-0.882408	-0.926132
ENSG00000117525	-1.31954	-1.13828	-1.47692	0.0138634	0.0797357	0.507196	1.54224	1.31395	1.07629	-0.245722	-0.433385	0.0805739
ENSG00000117592	-1.64992	-1.61549	-1.53068	0.800085	0.7813	0.716327	0.749082	0.736721	0.624067	0.112703	0.230694	0.045106
ENSG00000117600	-1.19855	-1.09388	-1.08828	0.401255	0.571204	0.713232	1.1282	1.26593	1.2607	-0.139178	-0.760182	-1.06045
ENSG00000117616	-0.970115	-1.09948	-1.20616	0.61514	0.995084	-0.433067	0.589504	1.60459	1.45358	-0.521721	-0.468929	-0.558421
ENSG00000117758	-1.0031	-1.00902	-1.31611	-0.102924	0.0386624	-0.254257	1.46691	1.69229	1.35818	-0.102415	-0.405571	-0.362653
ENSG00000118007	-0.354959	-1.38603	-0.906716	0.93208	0.802979	0.885397	0.678297	0.840394	1.32035	-0.550978	-1.3099	-0.950904
ENSG00000118058	-0.54685	-0.883488	-0.917151	0.39576	0.258004	0.78951	1.47139	1.36601	1.07889	-1.00581	-1.08543	-0.920827
ENSG00000118160	-0.703229	-1.63374	-1.15395	0.792782	0.893278	0.488598	1.18955	1.0234	1.04569	-0.561626	-0.603601	-0.777155
ENSG00000118162	-0.634811	-1.13207	-0.817701	0.851051	0.707613	0.396023	1.35138	0.376756	1.6368	-0.75765	-1.19919	-0.778201
ENSG00000118194	-1.21486	-0.753345	-1.52155	0.860491	0.419167	1.27708	0.822149	0.86014	1.09427	-0.49068	-0.273125	-1.07974
ENSG00000118200	-1.63796	-1.46489	-1.42593	0.646837	0.152209	-0.128231	0.9963	1.12	1.11146	0.393371	0.20428	0.0325491
ENSG00000118242	-1.37288	-0.827214	-1.55427	0.0153543	-0.166549	0.155259	1.14336	1.47577	1.54159	0.00864255	-0.127323	-0.291736
ENSG00000118257	-0.748746	-1.29131	-0.86405	1.27017	1.13727	1.11135	0.408211	0.233733	1.24597	-0.713339	-0.905763	-0.883491
ENSG00000118276	-1.17269	-0.961585	-1.43252	0.516713	0.417118	0.163056	1.71791	1.09054	1.07242	-0.629075	-0.697917	-0.0839605
ENSG00000118307	-0.892599	-0.892379	-0.775338	0.0731066	-0.500835	-0.44315	1.78076	1.66286	1.34006	-0.529518	-0.444673	-0.378297
ENSG00000118402	-1.63377	-1.38252	-0.655869	1.02381	1.02831	1.7339	0.0678415	0.452073	0.28831	0.0459769	-0.723294	-0.244769
ENSG00000118418	-1.16198	-1.16376	-1.14661	1.01591	1.10257	1.23989	0.830155	0.718672	0.686493	-0.815713	-0.675969	-0.629651
ENSG00000118432	-0.743595	-0.889787	-0.541267	-0.27446	-0.407824	-0.405307	1.63348	1.57345	1.6776	-0.767343	-0.279415	-0.575527
ENSG00000118473	-1.12308	-1.64521	-1.4744	0.842824	1.29617	0.577518	0.00602953	0.933238	0.928555	0.286503	-0.560706	-0.0674423
ENSG00000118495	-1.00535	-1.0798	-1.1235	1.29341	1.6236	1.54494	0.225762	0.016165	0.0535262	-0.430378	-0.575263	-0.54311
ENSG00000118503	-1.24248	-0.824035	-1.03226	1.28188	1.04678	0.656699	0.632054	0.72894	1.15234	-1.06782	-1.02329	-0.308808
ENSG00000118507	-0.672627	-0.805005	-0.754978	0.0241276	-0.423707	0.000338027	1.6488	1.21913	1.86048	-0.688199	-0.60958	-0.798775
ENSG00000118508	-0.912126	-0.846726	-0.618463	-0.17755	-0.695418	-0.166969	1.68068	1.47453	1.67532	-0.303747	-0.632799	-0.476728
ENSG00000118513	-1.61001	-0.990293	-1.3357	0.813143	0.997804	0.785133	1.07993	0.874436	0.787884	-0.173636	-0.743184	-0.485505
ENSG00000118515	-1.30725	-1.03301	-1.13943	0.0941292	0.224495	0.019229	1.37548	1.55775	1.40819	-0.562651	-0.468656	-0.168276
ENSG00000118523	-0.503967	-0.9289	-1.2102	1.31809	1.50158	0.889603	0.348988	0.790709	0.562371	-1.00819	-0.823471	-0.93661
ENSG00000118707	-0.719952	-0.805907	-0.252756	0.529758	-0.0138839	0.753509	1.05018	1.47078	1.35425	-0.964182	-1.14772	-1.25407
ENSG00000118777	-1.0271	-1.62235	-1.43484	0.525174	0.794758	0.615754	0.977997	0.793487	1.38748	-0.457241	-0.0592377	-0.49388
ENSG00000118849	-0.714875	-0.971089	-0.986212	1.28546	1.32276	1.16021	0.686262	0.538366	0.543261	-1.09445	-0.936971	-0.832736
ENSG00000118894	-1.05721	-1.08049	-0.979646	0.594268	0.779208	0.777189	1.27347	1.14815	1.04525	-0.641265	-0.831386	-1.02755
ENSG00000118898	-1.52273	-0.828496	-1.23186	0.703353	0.941059	0.255358	1.03228	1.53268	0.793853	-0.715458	-0.39549	-0.564535
ENSG00000118946	-1.16582	-1.24963	-1.26282	0.805711	1.10898	1.0975	0.997661	0.801343	0.748236	-0.560031	-0.75379	-0.56734
ENSG00000118960	-1.92149	-1.14173	-1.64646	0.837111	0.572886	0.417028	0.901326	0.756474	0.767172	-0.0167232	0.285412	0.188992
ENSG00000118985	-0.886044	-0.83614	-1.16222	1.15089	1.13568	0.960377	0.750268	0.898144	0.790188	-1.04343	-0.857386	-0.900324
ENSG00000118997	-0.850276	-1.02682	-1.28918	0.336925	-0.136836	0.0987354	1.6372	1.32282	1.46439	-0.364518	-0.587725	-0.604717
ENSG00000119042	-0.647054	-0.749663	-1.31404	0.21473	-0.34119	-0.305489	1.15507	1.5269	1.89662	-0.430775	-0.706619	-0.298489
ENSG00000119121	-1.41609	-0.917913	-1.25502	0.441878	0.46298	0.582026	0.987946	1.46243	1.26081	-0.130792	-0.824502	-0.653752
ENSG00000119125	-1.04417	-1.12552	-1.67216	1.49166	1.25083	1.18402	0.329187	0.125966	0.254049	-0.64614	0.0640989	-0.211831
ENSG00000119227	-0.727244	-1.07533	-1.21819	0.388007	0.536517	0.19566	1.36404	1.43064	1.32685	-0.775906	-0.864208	-0.58084
ENSG00000119242	-0.862885	-1.00483	-0.984046	0.679479	0.753108	0.38681	1.2637	1.23041	1.24276	-0.957766	-0.85392	-0.892815
ENSG00000119283	-0.881938	-1.0287	-1.02349	1.39876	1.29353	1.31243	0.50938	0.457014	0.445052	-0.867983	-0.951656	-0.662401
ENSG00000119285	-0.366677	-0.342796	-0.206499	1.17211	1.24021	1.22603	0.500038	0.373706	0.502373	-1.40871	-1.497	-1.19279
ENSG00000119326	-0.845512	-1.07993	-0.888159	0.272387	0.878267	0.0376851	1.30458	0.957076	1.70787	-0.992299	-0.833746	-0.51822
ENSG00000119335	-1.17983	-1.05828	-0.846406	1.44653	1.10615	0.845831	0.587881	0.825588	0.773352	-0.69207	-0.895718	-0.913035
ENSG00000119408	-1.14141	-1.43315	-1.21036	0.406571	0.669878	0.309105	1.09739	1.22229	1.44053	-0.291905	-0.673744	-0.395192
ENSG00000119508	-1.52516	-1.60368	-1.46107	1.15321	0.888675	0.990738	0.667269	0.481232	0.347219	-0.174836	0.0464019	0.189998
ENSG00000119514	-0.979258	-0.974288	-1.14842	0.829104	0.691914	0.737747	1.16233	1.14727	1.09643	-0.860376	-0.808368	-0.894095
ENSG00000119616	-0.582195	-1.04046	-1.09641	0.367415	0.448291	0.807328	1.46245	1.11527	1.21768	-0.962766	-0.657984	-1.07863
ENSG00000119630	-0.819135	-0.857232	-1.1086	1.54831	1.61923	1.49207	0.0176131	-0.132805	0.0438049	-0.570087	-0.701842	-0.531316
ENSG00000119632	-1.14693	-1.02435	-0.981709	1.32302	1.55654	1.72066	-0.0365718	-0.0512096	-0.116282	-0.430494	-0.454238	-0.358447
ENSG00000119669	-1.37201	-1.47069	-1.04909	0.919395	0.956387	1.02672	0.927711	0.733227	0.879915	-0.322263	-0.551498	-0.677801
ENSG00000119681	-0.902732	-0.707837	-0.764248	-0.029952	0.33262	0.863794	1.11386	1.52352	1.39077	-0.689256	-1.03709	-1.09345
ENSG00000119686	-1.06248	-1.33122	-1.18553	0.300128	0.309129	0.239058	1.42402	1.43216	1.29478	-0.406988	-0.41555	-0.597514
ENSG00000119698	-0.900309	-1.1712	-0.824629	0.902547	0.781937	0.954839	0.960786	1.05215	1.05643	-1.02039	-0.838184	-0.953978
ENSG00000119705	-1.5302	-0.906331	-0.70075	1.08869	1.07679	1.00983	0.771547	0.785521	0.846742	-0.691123	-0.730274	-1.02043
ENSG00000119711	-1.34599	-0.588173	-1.03058	0.487603	0.71917	0.978448	1.0067	1.03683	1.32168	-0.826405	-0.846617	-0.912659
ENSG00000119715	-1.67563	-1.48395	-1.40619	0.636997	0.625032	0.545455	0.401349	1.28406	0.869611	0.442712	0.133314	-0.372764
ENSG00000119737	-0.81036	-0.81036	-0.81036	0.307009	0.134445	-0.167782	1.33842	1.66316	1.55384	-0.777302	-0.81036	-0.81036
ENSG00000119782	-0.888614	-1.00447	-0.900637	-0.289484	-0.939345	-0.381764	1.46081	1.78341	1.35759	0.115111	0.0149459	-0.327558
ENSG00000119900	-1.6823	-0.641665	-1.43167	1.29574	0.801994	0.956689	0.662856	0.818209	0.3778	0.181808	-1.05008	-0.289378
ENSG00000119915	-1.09766	-1.23258	-1.28145	0.692443	0.812853	1.03321	1.08392	1.01881	0.95075	-0.688277	-0.624934	-0.66709
ENSG00000119938	-1.33639	-0.917882	-0.941676	0.26489	0.453149	0.541809	1.62445	1.05019	1.28498	-0.349972	-0.835722	-0.837816
ENSG00000119943	-1.40367	-1.03311	-0.904078	-0.0495332	-0.643363	-0.158554	1.36238	1.69075	1.30731	-0.0542731	0.310704	-0.424575
ENSG00000119950	-1.13809	-0.977568	-0.851098	0.0128582	-0.00941875	0.537546	1.846	1.37424	1.09494	-0.561286	-0.516771	-0.811349
ENSG00000120129	-1.0598	-1.12752	-1.17331	1.25785	1.41259	1.56897	0.268826	0.302041	0.221902	-0.639273	-0.383177	-0.649103
ENSG00000120137	-1.05575	-0.579912	-0.91999	-0.384266	-0.194359	-0.0323587	1.52809	1.75865	1.47352	-0.50929	-0.728993	-0.355332
ENSG00000120215	-0.957351	-0.905087	-0.896701	0.294196	0.287931	0.0448567	1.27455	1.77563	1.25799	-1.19795	-0.400989	-0.577066
ENSG00000120217	-1.14848	-0.682873	-0.814514	0.768869	0.561571	0.496527	1.19514	1.16798	1.34735	-0.972914	-0.998719	-0.919934
ENSG00000120254	-1.09078	-0.967576	-1.00765	-0.304642	-0.664697	-0.615299	1.53051	1.56801	1.45945	-0.0326432	0.114649	0.0106772
ENSG00000120278	-1.09783	-1.11434	-1.23449	1.26312	1.15501	1.30694	0.696754	0.527015	0.504016	-0.751361	-0.733076	-0.521763
ENSG00000120318	-0.460378	-0.65566	-0.621148	0.72086	1.51819	1.50552	0.543445	0.280203	0.564083	-0.653169	-1.4123	-1.32965
ENSG00000120327	-0.887708	-1.10771	-0.858286	1.35481	1.53396	1.48763	0.251634	0.0486551	0.376319	-0.629374	-0.858984	-0.710943
ENSG00000120437	-1.17505	-1.40809	-0.862079	0.684332	0.477331	0.335393	1.22358	1.26709	1.32743	-0.773384	-0.446617	-0.649934
ENSG00000120438	-1.37374	-1.38109	-1.22215	0.644699	0.765012	1.07822	1.01354	1.0642	0.813628	-0.680521	-0.322528	-0.399289
ENSG00000120457	-0.52745	-0.803913	-0.784023	-0.410391	-0.282748	-0.224518	1.57775	1.39243	1.88953	-0.485933	-0.550703	-0.790033
ENSG00000120549	-1.01328	-1.06781	-0.434	0.277485	0.396607	0.119827	1.00372	1.52776	1.69616	-0.664367	-0.780402	-1.06169
ENSG00000120594	-1.60136	-1.31168	-1.10011	-0.173555	-0.214606	-0.131777	1.36995	1.35747	1.25676	0.0936518	0.227633	0.227629
ENSG00000120645	-0.120106	-0.20356	-0.196992	-0.402264	-0.534603	-0.604438	1.63527	1.5665	1.57563	-0.828728	-0.85639	-1.03032
ENSG00000120658	-0.981071	-0.854368	-1.01359	-0.614635	0.105651	0.508571	1.95046	1.55477	0.802269	-0.563016	-0.605391	-0.289645
ENSG00000120675	-1.08176	-1.37904	-1.1244	1.10285	1.30386	1.16269	0.512565	0.747301	0.620104	-0.480685	-0.661608	-0.721882
ENSG00000120693	-0.69154	-1.0696	-0.749353	1.47998	1.41414	1.01722	0.706115	0.536516	0.225015	-0.953171	-0.882006	-1.03332
ENSG00000120694	-0.632023	-0.881518	-1.14926	-0.0931817	-0.205541	-0.0533071	1.51036	1.5019	1.69737	-0.344753	-0.655535	-0.69452
ENSG00000120696	-1.38857	-1.06988	-0.875869	1.65318	0.776305	0.866857	0.61166	0.74035	0.750785	-1.01474	-0.470057	-0.580022
ENSG00000120697	-1.53088	-1.05337	-0.960248	0.0929418	-0.0659117	0.0729233	1.41206	1.5955	1.33606	-0.325496	-0.211318	-0.362266
ENSG00000120699	-0.734798	-0.56646	-0.499993	0.689788	0.854572	1.06179	0.93094	0.95455	1.04012	-1.20804	-1.09502	-1.42745
ENSG00000120738	-0.967259	-1.51282	-1.22205	0.171018	0.372729	0.165602	1.59032	1.39194	1.1022	-0.366929	-0.425802	-0.298951
ENSG00000120784	-0.691451	-1.11419	-1.18282	-0.166961	-0.36865	-0.150051	1.21076	1.84344	1.58314	-0.391828	-0.223188	-0.348207
ENSG00000120800	-0.356077	-0.633514	-0.173544	2.95756	0.574261	0.279349	-0.305004	-0.425226	-0.550796	-0.654437	-0.23928	-0.473293
ENSG00000120802	-1.18001	-1.40151	-1.15057	1.16478	1.04316	1.51069	0.422343	0.478917	0.589243	-0.739689	-0.272355	-0.464982
ENSG00000120820	-1.91651	-0.910963	-1.1341	-0.22208	0.724399	0.547989	0.643537	1.29934	1.39243	-0.232634	0.23808	-0.429485
ENSG00000120833	-1.62491	-1.50082	-1.48093	0.580884	0.869192	0.354881	1.25619	0.627355	0.687088	-0.303832	0.177536	0.357358
ENSG00000120875	-1.40423	-0.596495	-1.11898	0.252355	0.393383	1.04088	1.19206	1.06292	1.34899	-0.836221	-0.948261	-0.3864
ENSG00000120885	-1.17032	-1.24118	-1.0803	0.640648	0.649123	0.626032	1.0289	1.24271	1.31839	-0.620559	-0.664814	-0.728626
ENSG00000120889	-0.887795	-0.748636	-1.54344	0.168622	0.327971	0.75835	1.86216	1.24804	0.62714	-0.443628	-0.629879	-0.738894
ENSG00000120896	-1.113	-1.59381	-1.23009	0.992139	1.04504	0.959418	1.05931	0.609976	0.655017	-0.605667	-0.14631	-0.63202
ENSG00000120915	-0.995256	-0.870181	-0.717211	-4.42217e-05	-0.325437	0.100646	1.606	1.54349	1.52638	-0.414069	-0.501937	-0.952374
ENSG00000121064	-0.738596	-1.23534	-0.862819	1.11449	1.32092	1.23856	0.686109	0.533343	0.632103	-0.934523	-0.657809	-1.09644
ENSG00000121068	-1.50977	-1.23261	-1.35704	1.56882	1.12466	1.2271	-0.0403619	0.0670379	-0.157078	0.196849	-0.105154	0.217545
ENSG00000121210	-1.68566	-0.320514	-1.2954	0.912055	0.212964	0.0729251	1.31197	1.45527	0.898598	-0.42288	-0.467544	-0.671772
ENSG00000121281	-0.928452	-1.0413	-1.11778	1.30047	1.38213	1.14382	0.592527	0.407863	0.659437	-0.728467	-0.744113	-0.926133
ENSG00000121316	-0.539042	-0.637969	-0.708742	-0.590297	-0.361306	-0.558381	1.74602	1.55961	1.61861	-0.268552	-0.484087	-0.775872
ENSG00000121454	-1.34843	-1.29936	-1.38902	0.77113	0.631555	0.736854	1.18918	1.08164	0.918152	-0.565901	-0.271256	-0.454548
ENSG00000121690	-1.22621	-1.36051	-1.43395	0.270224	0.386385	0.767603	1.42896	1.19067	0.93893	-0.0414844	-0.386263	-0.534366
ENSG00000121742	-1.05045	-1.01838	-1.05337	1.61526	1.36375	1.51253	0.234195	0.0271212	0.0211854	-0.680619	-0.451578	-0.519637
ENSG00000121743	-1.38933	-1.47525	-1.69766	1.06774	0.571987	0.565397	1.13319	0.198097	0.922357	0.168427	-0.132107	0.0671568
ENSG00000121753	-1.63982	-0.93144	-1.45426	0.524479	0.280094	0.852213	1.17242	1.14786	0.961369	-0.103722	-0.788146	-0.0210553
ENSG00000121769	-0.339563	-0.413555	-0.555534	1.59752	1.56621	1.56226	-0.474952	-0.147931	0.0560191	-0.963709	-0.940081	-0.946687
ENSG00000121851	-1.36223	-1.3403	-1.36648	0.740735	0.648673	0.680072	1.09831	1.08754	1.06412	-0.444177	-0.453096	-0.353171
ENSG00000121858	-1.18438	-0.885113	-1.16104	0.507771	0.547369	0.560342	1.61839	0.835174	1.28352	-0.929608	-0.430129	-0.762292
ENSG00000121871	-0.715035	-0.990363	-0.718315	0.30529	0.865981	-0.141969	1.57028	1.15314	1.3619	-0.69081	-0.978631	-1.02148
ENSG00000121966	-0.526186	-0.944659	-0.627137	0.0940303	-0.115985	-0.494221	1.54011	1.689	1.54021	-0.595254	-0.741215	-0.818694
ENSG00000122012	-0.935007	-0.737269	-0.899534	0.122192	-0.0046744	-0.0693054	1.43616	1.60368	1.57562	-0.471966	-0.584604	-1.0353
ENSG00000122025	-1.35934	-1.04474	-1.32052	1.42256	1.57904	1.28219	-0.282017	-0.0176255	-0.209546	-0.0102818	0.105108	-0.144824
ENSG00000122035	-1.30631	-1.20586	-1.27744	0.97121	0.54818	0.621678	1.2445	0.936621	0.934318	-0.80501	0.122544	-0.784422
ENSG00000122042	-1.01318	-1.34614	-1.07706	0.892267	1.0727	0.985757	0.87425	0.93122	0.892539	-0.7025	-0.651624	-0.85822
ENSG00000122367	-1.10594	-1.21117	-1.18961	1.51594	1.52454	1.33285	-0.0795958	0.101616	0.228526	-0.447529	-0.37092	-0.298715
ENSG00000122507	-0.828982	-1.03128	-1.22369	0.587483	0.305822	0.149998	1.32626	1.36254	1.44197	-0.405903	-0.92232	-0.761903
ENSG00000122512	-0.805487	-0.70496	-0.763008	-0.0379396	0.0170425	0.069178	1.40267	1.63921	1.61704	-0.698854	-0.905545	-0.829344
ENSG00000122547	-0.729656	-0.728021	-0.970161	-0.380384	-0.266749	-0.584791	1.76842	1.41818	1.6558	-0.146559	-0.511212	-0.524873
ENSG00000122591	-0.967221	-1.00369	-1.05442	1.04403	1.08917	1.37306	0.759992	0.711045	0.656443	-0.903065	-0.849751	-0.855583
ENSG00000122707	-0.770088	-1.08729	-0.767444	0.331148	0.104389	-0.320699	1.52291	1.13473	1.85617	-0.787763	-0.598202	-0.617863
ENSG00000122735	-1.20423	-1.2582	-1.53151	0.79391	0.969133	0.887428	0.993287	0.843918	0.927148	-0.337415	-0.591699	-0.491779
ENSG00000122756	-0.650694	-1.10033	-1.08526	0.321828	0.271922	0.416096	1.23672	1.56775	1.39909	-0.866515	-0.734482	-0.776126
ENSG00000122786	-1.57009	-1.93443	-1.13914	0.206028	0.441268	0.435649	0.894254	1.1982	0.807922	0.118654	0.36913	0.172547
ENSG00000122861	-1.13265	-0.776897	-0.664555	0.21748	0.0359168	0.341073	1.51377	1.38962	1.49873	-0.885222	-0.959716	-0.57755
ENSG00000122863	-0.874144	-1.26996	-0.596456	0.0333695	0.202523	0.725412	1.52277	1.23224	1.36888	-0.583964	-0.660249	-1.10042
ENSG00000122884	-1.15987	-1.09706	-0.976577	0.904053	0.872569	1.07413	1.08538	0.939064	0.823435	-0.84306	-0.791005	-0.83106
ENSG00000122971	-0.672248	-0.911454	-0.802972	-0.347797	-0.41933	-0.582728	1.6834	1.56182	1.6445	-0.333334	-0.333998	-0.485851
ENSG00000123064	-1.04687	-1.25017	-1.22587	1.57305	1.57068	1.2292	0.0177141	0.0801476	0.0806937	-0.455832	-0.30701	-0.265729
ENSG00000123080	-0.771414	-0.893147	-0.695961	0.117588	0.204478	0.0979324	1.23811	1.75469	1.50419	-0.885835	-0.873931	-0.796699
ENSG00000123094	-0.73662	-0.899692	-0.926728	1.61544	1.73923	1.27012	-0.063222	-0.677983	-0.120534	-0.319822	-0.975582	0.0953904
ENSG00000123095	-0.753612	-0.975472	-0.810874	0.888672	0.713767	1.1649	0.829511	1.13767	0.937675	-0.915751	-1.03678	-1.1797
ENSG00000123096	-0.986363	-1.04039	-0.913682	1.35422	1.58197	1.59427	-0.817937	0.244364	-0.591312	-0.369604	-0.114668	0.0591416
ENSG00000123104	-0.198559	-0.557989	-0.508589	0.073428	-0.27998	-0.520778	1.58232	1.60926	1.54589	-0.768626	-0.922785	-1.05359
ENSG00000123119	-1.08839	-1.07026	-1.04845	-0.388546	-0.25849	0.00437856	1.5625	1.5713	1.4951	-0.313228	-0.249606	-0.216304
ENSG00000123130	-0.912583	-0.937737	-1.0528	0.400033	0.352978	0.13688	1.30838	1.43911	1.53882	-0.752163	-0.798367	-0.722555
ENSG00000123136	-1.45858	-1.52245	-1.20738	0.556087	0.720814	1.21223	0.937812	0.925889	0.709234	-0.494773	0.158606	-0.537493
ENSG00000123146	-1.23014	-1.28289	-1.63923	0.819747	1.09057	0.494797	0.702763	0.919239	1.14587	-0.518878	-0.269315	-0.232529
ENSG00000123191	-0.462284	-0.47709	-0.576368	0.290275	0.486293	-0.0998669	1.46443	1.26758	1.49836	-1.05062	-1.00286	-1.33784
ENSG00000123213	-0.803366	-0.74258	-0.774249	-0.031229	-0.0811322	0.0155475	1.28018	1.6598	1.75251	-0.705566	-0.766553	-0.803366
ENSG00000123240	-0.816738	-0.977312	-1.06036	-0.136365	-0.120491	-0.171816	1.43664	1.53507	1.52857	0.3832	-0.74355	-0.856851
ENSG00000123329	-1.31883	-1.0175	-1.54802	0.499776	0.313165	0.337888	1.28373	1.25848	1.12404	0.268229	-0.402146	-0.798819
ENSG00000123358	-1.43494	-1.74824	-1.38084	0.993158	1.05535	1.08957	0.495617	0.437006	0.499123	0.0295821	0.023318	-0.0586937
ENSG00000123364	-0.979506	-0.792034	-0.850216	1.4284	1.51127	1.55452	0.138206	0.262747	0.0832325	-0.749251	-0.777789	-0.829576
ENSG00000123384	-1.37836	-1.45624	-1.38112	0.558312	0.626535	0.0806268	1.25907	1.19948	1.055	-0.178241	-0.435724	0.0506597
ENSG00000123405	-1.61972	-1.13706	-0.680037	0.950918	0.503073	0.817999	1.41447	0.639154	1.05101	-0.549553	-0.616292	-0.773964
ENSG00000123416	-1.3971	-1.33444	-1.02156	1.29314	1.4507	1.25333	0.245323	0.260475	0.432744	-0.344065	-0.632531	-0.206011
ENSG00000123453	-1.2905	-1.03316	-1.17432	1.28308	1.49795	1.57481	0.149858	0.10624	0.0561006	-0.267617	-0.484661	-0.417788
ENSG00000123454	-1.02418	-1.15797	-1.14075	0.380119	0.272004	-0.171087	1.40281	1.36603	1.57353	-0.51781	-0.480825	-0.501875
ENSG00000123505	-0.733524	-0.917256	-1.37702	1.59774	1.27861	1.00239	0.297411	0.704387	0.389721	-0.46781	-0.856005	-0.918651
ENSG00000123545	-0.575015	-1.01653	-0.986341	0.277622	0.952023	0.565304	1.3053	1.21589	1.15565	-1.08057	-0.782642	-1.03067
ENSG00000123570	-0.572203	-0.481413	-0.543903	1.5846	1.66141	1.60218	-0.306153	-0.23873	-0.184696	-0.874406	-0.850781	-0.795918
ENSG00000123572	-1.36364	-0.815709	-1.0319	0.0192377	0.0644038	0.52743	1.07824	1.61553	1.32404	0.0164582	-1.25247	-0.181629
ENSG00000123612	-1.36105	-1.5088	-1.5459	0.655558	0.918924	1.08549	0.959937	0.635754	0.411683	0.0668727	-0.648344	0.329876
ENSG00000123643	-1.35719	-1.1744	-1.22515	0.321816	-0.207579	-0.577178	1.42721	1.27869	1.39225	0.0652048	0.329692	-0.27337
ENSG00000123684	-0.417977	-0.817984	0.0831499	-0.0956745	-0.0870284	0.0047563	1.55063	1.57738	1.35692	-1.28557	-0.924463	-0.944141
ENSG00000123685	-0.365187	-0.25855	-0.277306	-0.168972	-0.338639	0.120886	1.4918	1.5034	1.56722	-0.991673	-1.01161	-1.27138
ENSG00000123700	-1.69811	-1.67094	-0.150644	0.267599	1.00661	1.20463	1.05483	0.591334	0.738106	-0.286264	-0.771281	-0.285874
ENSG00000123933	-0.614347	-0.595821	-0.688933	1.52548	1.44045	1.72263	0.1229	-0.238022	-0.0820951	-0.779614	-0.689032	-1.12359
ENSG00000124067	-1.39252	-1.56441	-1.3562	0.406934	0.827267	0.429607	0.974641	1.06507	1.20795	-0.425775	-0.0930045	-0.0795534
ENSG00000124102	-0.580242	-0.623327	-0.256039	-0.18084	-0.257514	0.320848	1.71727	1.33425	1.5147	-0.946234	-1.05023	-0.992645
ENSG00000124104	-1.28752	-1.58747	-1.0695	0.85578	1.0175	1.37474	0.447321	0.516217	0.936539	-0.14544	-0.748313	-0.309861
ENSG00000124107	-1.22221	-1.4715	-1.06055	1.07147	1.27914	1.48683	0.146622	0.448892	0.502711	0.0369965	-0.639524	-0.578885
ENSG00000124126	-1.21238	-1.46955	-1.7505	1.20056	0.925405	1.08605	0.505272	0.58983	0.390629	-0.23046	-0.116429	0.0815581
ENSG00000124140	-0.548733	-0.375762	-0.196644	0.540822	0.765415	0.037571	1.16409	1.0892	1.41814	-1.28852	-1.42898	-1.17661
ENSG00000124143	-1.48642	-1.14339	-1.50199	1.32899	1.22158	1.2327	0.244565	0.423265	0.197618	-0.22352	0.0510081	-0.344416
ENSG00000124145	-1.14248	-1.22175	-1.29639	0.132278	0.612306	0.544919	1.41225	1.2861	1.17849	-0.543721	-0.346148	-0.615852
ENSG00000124191	-1.14554	-0.809694	-1.45326	0.0657025	-0.521722	-0.418579	1.54017	1.48918	1.35576	0.070568	-0.188061	0.015485
ENSG00000124212	-1.26529	-1.74039	-0.861741	0.0486844	0.235958	0.198752	1.2169	1.29717	1.45669	-0.474481	0.0247535	-0.137006
ENSG00000124216	-0.84063	-0.431679	-1.36116	1.20793	1.07497	1.00623	0.739921	0.70699	0.661355	-0.30228	-1.33372	-1.12793
ENSG00000124243	-0.537785	-0.886357	-1.33642	0.644204	0.7549	0.298185	1.17006	1.12286	1.38628	-0.673859	-0.676234	-1.26584
ENSG00000124249	-1.64642	-1.09859	-0.779284	0.715852	-0.183085	0.0593527	0.846834	1.46642	1.62928	-0.133688	-0.411548	-0.465125
ENSG00000124253	-1.36094	-1.37103	-1.34662	0.899191	0.891367	1.09121	0.988349	0.665208	0.78112	-0.658616	-0.167352	-0.411886
ENSG00000124256	-1.00143	-1.19321	-1.16385	0.623373	0.964491	0.557521	1.23807	0.90157	1.27496	-0.696963	-0.766995	-0.737537
ENSG00000124313	-0.761784	-0.960413	-1.1109	1.25356	1.47215	1.5617	0.284951	0.364998	0.219567	-0.894819	-0.739922	-0.689089
ENSG00000124370	-1.27127	-1.34533	-1.62188	0.693877	1.12917	0.440833	1.27197	0.593881	0.635792	0.392752	-0.602243	-0.317546
ENSG00000124374	-1.18595	-1.10457	-1.03748	0.195846	-0.38144	0.103292	1.46592	1.69776	1.28451	-0.415528	-0.1454	-0.476964
ENSG00000124406	-1.107	-1.13904	-0.727275	1.62312	1.46938	1.32015	0.252076	0.113073	0.143356	-0.733651	-0.747825	-0.466347
ENSG00000124429	-1.16762	-0.494251	-0.678191	1.6981	1.38464	1.74096	-0.378617	-0.369855	-0.249098	-0.529474	-0.579966	-0.376619
ENSG00000124440	-1.31814	-1.39185	-0.531941	0.830888	0.11628	-0.169622	0.834378	1.47351	1.58673	-0.210242	-0.870851	-0.34915
ENSG00000124466	-1.24952	-1.19613	-1.17478	1.43523	1.44205	1.45606	0.148294	0.0551928	0.0418888	-0.202673	-0.291134	-0.46447
ENSG00000124479	-1.04157	-1.1264	-0.746284	0.233209	-0.143388	-0.251302	1.31816	1.59455	1.65783	-0.457975	-0.222128	-0.814699
ENSG00000124507	-0.831021	-0.614823	-0.79852	0.135037	0.0576412	0.0187654	1.58179	1.52135	1.47473	-0.84167	-0.605225	-1.09806
ENSG00000124508	-1.18806	-1.85258	-1.25463	0.0393185	0.915296	0.597008	0.931467	1.39335	0.65201	0.191655	-0.325298	-0.0995306
ENSG00000124549	-1.01437	-1.21619	-1.17376	0.32173	0.366438	0.437571	1.31577	1.46294	1.3049	-0.682689	-0.474906	-0.647428
ENSG00000124588	-0.624595	-0.977492	-1.19792	0.540394	0.285433	-0.0940769	1.44581	1.45678	1.34462	-0.61535	-0.453641	-1.10996
ENSG00000124602	-0.927937	-0.587418	-0.99682	-0.0355655	0.117522	-0.315649	1.67853	1.5363	1.47751	-0.816138	-0.465424	-0.664909
ENSG00000124615	-1.05676	-0.949615	-1.04819	1.24673	1.40914	1.21496	0.469617	0.511695	0.611165	-0.59933	-0.990008	-0.819407
ENSG00000124749	-0.636197	-0.814874	-0.496339	0.0272928	-0.201286	-0.231883	1.41841	1.65838	1.64677	-1.14686	-0.773265	-0.450148
ENSG00000124762	-1.31091	-1.07126	-0.74651	1.16546	0.921096	0.975113	0.614929	0.426323	1.33316	-0.578772	-0.508777	-1.21985
ENSG00000124766	-1.27213	-1.64092	-0.766818	0.462924	0.969298	0.487412	1.17241	0.714003	1.39193	-0.71281	-0.236095	-0.569201
ENSG00000124788	-1.56195	-1.57277	-1.72459	0.651542	0.418209	0.413596	0.793802	0.804054	0.889736	0.218569	0.364028	0.30577
ENSG00000124802	-0.874077	-0.494637	-0.589686	-0.33621	-0.38956	-0.755551	1.20429	1.69406	1.95115	-0.363573	-0.497191	-0.549015
ENSG00000124813	-0.510005	-0.763851	-0.441014	0.292239	0.223848	0.404011	1.19177	1.48984	1.48013	-1.30461	-0.987428	-1.07493
ENSG00000124920	-0.98099	-0.794199	-0.496269	-0.279493	0.301216	-0.0410368	1.35762	1.33335	1.87799	-0.7411	-0.532133	-1.00495
ENSG00000125046	-0.684689	-0.739565	-0.779382	0.0491351	-0.018799	-0.275974	1.54221	1.58706	1.62161	-0.808622	-0.783142	-0.709849
ENSG00000125124	-1.01505	-1.27205	-0.972479	0.349023	0.161899	0.693654	1.26805	1.43538	1.3046	-0.499427	-0.502686	-0.95093
ENSG00000125148	-1.28837	-0.949998	-1.24861	0.883168	0.727677	0.552816	1.16582	0.695662	1.35371	-0.354379	-0.394393	-1.14311
ENSG00000125170	-1.27408	-1.07807	-0.806766	1.13643	1.1152	1.3422	0.755248	0.664602	0.52033	-0.891896	-0.89769	-0.585512
ENSG00000125246	-1.16056	-1.31654	-2.01615	0.826771	0.777502	0.889231	0.363088	0.759226	0.989468	-0.0426128	0.171013	-0.240438
ENSG00000125247	-0.395096	-0.49999	-0.342005	-0.152265	-0.244587	-0.19563	1.57653	1.62654	1.53954	-1.09694	-0.939484	-0.876622
ENSG00000125266	-1.17893	-1.02893	-1.0677	0.261438	0.178709	-0.182521	1.65389	1.25105	1.44461	-0.0965863	-0.374095	-0.860931
ENSG00000125285	-0.428408	-0.181375	-0.486967	-0.765918	-0.972102	-0.870872	1.72723	1.63939	1.46833	-0.420526	-0.381201	-0.327586
ENSG00000125355	-1.25718	-1.20512	-1.04885	1.09476	1.08668	1.24352	0.646483	0.677565	0.800516	-0.82926	-0.653966	-0.55514
ENSG00000125378	-0.618026	-0.955812	-0.636657	1.44547	1.3368	1.14289	0.501186	0.475551	0.488524	-0.9478	-1.19019	-1.04194
ENSG00000125398	-0.839539	-0.921723	-0.714773	1.63772	1.68488	1.53725	-0.363811	-0.249277	-0.263341	-0.508927	-0.62027	-0.378188
ENSG00000125434	-1.57993	-1.43488	-1.13997	0.989246	1.2984	0.854191	0.864716	0.55754	0.592449	-0.37847	-0.265611	-0.357686
ENSG00000125503	-1.02739	-1.28752	-1.37529	1.01951	1.22517	1.03721	0.551191	0.681246	0.928615	-0.487734	-0.867943	-0.397078
ENSG00000125510	-0.487001	-0.817796	-0.510665	-0.639488	-0.743292	-0.438767	1.79061	1.59	1.54397	-0.372831	-0.500424	-0.414316
ENSG00000125618	-1.29364	-1.49968	-1.35084	0.535053	0.478541	0.178377	1.03971	1.29573	1.32232	-0.375514	-0.19403	-0.136034
ENSG00000125652	-2.05434	-0.830401	-1.57025	-0.173474	0.629198	0.533993	0.972887	1.02782	0.810347	-0.0513578	0.385624	0.319955
ENSG00000125730	-0.987321	-0.713699	-1.10815	-0.690542	-0.6425	-0.622121	1.30941	1.26135	1.89116	-0.085241	0.346644	0.041008
ENSG00000125740	-0.573536	-0.636789	-0.643529	1.59194	1.73521	1.6328	-0.533521	-0.515754	-0.40301	-0.478578	-0.648805	-0.526425
ENSG00000125744	-1.47301	-0.913037	-1.55635	0.734762	1.20004	0.939144	0.938927	0.9109	0.506914	-0.326651	-0.776684	-0.184966
ENSG00000125746	-0.963999	-0.834826	-1.0949	1.60823	1.70178	1.35536	-0.484499	-0.311371	-0.631946	0.0771259	-0.332762	-0.0881933
ENSG00000125848	-1.21995	-0.99194	-0.505534	1.11785	1.44697	1.78294	0.184792	0.0864838	0.257344	-0.962228	-0.58856	-0.608176
ENSG00000125850	-1.16	-0.650813	-1.00484	1.63998	1.5807	1.49733	-0.196379	-0.466561	-0.626049	-0.242349	-0.0981432	-0.272865
ENSG00000125864	-1.49224	-1.61402	-1.30248	0.259292	0.309849	0.568417	1.16025	1.19379	1.08035	-0.208069	-0.0136521	0.0585098
ENSG00000125872	-0.617464	-0.815117	-0.849887	1.06608	2.09476	1.50086	0.131228	-0.236975	-0.331906	-0.680603	-0.549493	-0.711477
ENSG00000125878	-0.735484	-0.796726	-0.603059	-0.153078	0.0484011	-0.544756	1.7623	1.33786	1.67956	-0.864174	-0.432341	-0.698496
ENSG00000125945	-1.1742	-1.16041	-0.985391	0.643139	0.944871	0.873382	0.749158	1.12917	1.23478	-0.978974	-0.863252	-0.412265
ENSG00000126005	-1.30403	-1.40995	-0.97158	0.136147	-0.111348	-0.336988	1.1303	1.40566	1.57018	-0.250005	-0.393732	0.535345
ENSG00000126091	-1.36641	-1.28485	-1.28368	1.37558	1.00932	1.01736	0.5774	1.00108	0.190884	-0.461629	-0.425224	-0.349831
ENSG00000126217	-0.982122	-1.28839	-1.53031	1.17657	1.1136	0.867961	1.15082	-0.598027	0.87129	-0.340142	-0.192092	-0.249165
ENSG00000126243	-1.2455	-0.942163	-1.56695	0.873252	0.904811	0.758924	0.932233	0.888029	1.05598	-0.421287	-0.277504	-0.959832
ENSG00000126259	-1.10323	-0.927299	-0.72146	-0.208169	-0.144544	-0.093581	1.51321	1.49713	1.70586	-0.428728	-0.308587	-0.7806
ENSG00000126351	-0.677893	-0.803054	-0.950847	-0.716214	-1.00742	-1.29308	1.34639	1.31327	1.16544	0.522405	0.642297	0.458703
ENSG00000126368	-1.3732	-2.02265	-1.05185	1.02982	0.805593	0.56534	-0.148497	-0.175055	0.235686	0.645177	1.10096	0.388683
ENSG00000126432	-1.00627	-1.36315	-1.55063	-0.132855	-0.449171	0.0947809	1.34944	1.59762	0.980376	0.0430509	0.398149	0.0386672
ENSG00000126458	-1.23991	-1.21778	-1.14374	1.12331	0.916048	0.972926	0.581052	0.942913	1.02144	-0.438393	-0.689236	-0.828638
ENSG00000126500	-1.11936	-0.666233	-1.21149	0.228393	0.724705	0.507782	1.62847	1.06541	1.15628	-0.559778	-0.766813	-0.987366
ENSG00000126561	-0.591937	-0.739009	-0.603044	0.915812	1.31422	1.22153	0.879775	0.586926	0.575456	-1.11746	-1.1973	-1.24497
ENSG00000126562	-0.370876	-0.823456	-0.704095	0.000338928	0.124301	-0.393778	1.34934	1.72495	1.60457	-0.66839	-0.956184	-0.886718
ENSG00000126583	-1.30111	-1.50073	-1.2029	-0.290374	0.11127	0.150962	1.05969	0.890269	1.5644	-0.628316	0.764712	0.382138
ENSG00000126709	-1.05404	-0.616875	-1.03153	-0.165694	0.524206	-0.260445	1.46175	1.37909	1.64994	-0.830822	-0.709491	-0.346099
ENSG00000126778	-1.05902	-1.21174	-1.59164	0.638758	0.835035	0.596128	0.982876	1.32663	0.93368	-0.657998	-0.585138	-0.207575
ENSG00000126803	-1.98018	-1.29361	-1.31828	0.75577	0.897806	0.34062	0.615972	0.899878	0.820514	-0.160259	0.52493	-0.103157
ENSG00000126821	-1.05403	-0.535856	-0.859613	0.118154	-0.419279	-0.02427	1.47439	1.79869	1.41927	-0.753887	-0.537711	-0.625855
ENSG00000126882	-0.9159	-1.13659	-0.849363	1.67329	1.529	1.49487	-0.18945	-0.29577	-0.0478516	-0.671383	-0.406098	-0.184767
ENSG00000126947	-0.807993	-1.46768	-1.33485	0.435356	0.789583	0.288364	1.79037	1.14811	0.446213	-0.156598	-0.311966	-0.818904
ENSG00000126953	-0.452323	-0.554709	-0.522266	1.36853	1.45452	1.41603	0.287738	0.193495	0.281885	-1.13003	-1.1657	-1.17719
ENSG00000127022	-0.48663	-0.932789	-0.81261	-0.0433051	-0.119017	-0.168954	1.7338	1.24801	1.74712	-0.740493	-0.648161	-0.776976
ENSG00000127084	-1.09644	-1.19248	-0.993301	1.05335	1.23088	1.39922	0.640728	0.776771	0.36722	-0.935749	-0.604009	-0.64617
ENSG00000127124	-0.711044	-0.762065	-0.421029	-0.195209	-0.219298	-0.48162	1.78215	1.52791	1.55434	-0.874779	-0.539437	-0.659916
ENSG00000127129	-0.974082	-1.22357	-0.760035	0.0591747	0.261059	0.287929	1.51362	1.47822	1.38167	-0.822054	-0.462107	-0.739818
ENSG00000127220	-1.03034	-0.562453	-0.745634	1.32166	1.23902	1.87187	0.276735	-0.431479	0.385035	-0.65051	-0.987116	-0.686784
ENSG00000127329	-1.31922	-1.18138	-0.964123	0.147158	-0.101389	0.261571	1.51542	1.19006	1.60213	-0.551875	-0.110764	-0.487584
ENSG00000127334	-0.822385	-0.764951	-0.80555	0.0864179	-0.413809	-0.324349	1.69976	1.42317	1.68027	-0.645952	-0.682	-0.430622
ENSG00000127415	-1.18376	-1.13243	-1.23233	1.54435	1.45195	1.29923	0.0520594	0.0970214	0.29753	-0.234264	-0.499895	-0.459456
ENSG00000127528	-1.66489	-1.03125	-1.47144	0.701207	1.34581	1.08579	0.560834	0.710919	-0.298224	-0.166306	-0.413134	0.640685
ENSG00000127561	-0.40613	-1.20414	-1.53486	0.448363	1.04108	0.5517	1.10937	0.981058	1.05471	-0.0339325	-0.759811	-1.24741
ENSG00000127585	-0.883807	-0.740197	-0.487177	1.24559	1.39548	1.39915	0.415371	0.538755	0.303051	-1.05738	-1.20313	-0.925712
ENSG00000127589	-1.09517	-0.993207	-0.850296	0.630825	0.695872	0.260685	1.24542	1.12608	1.37704	-1.25739	-0.882169	-0.257679
ENSG00000127666	-1.55687	-1.67292	-1.46543	0.435168	0.433665	0.730242	0.959631	0.953232	0.858247	0.385767	0.00514153	-0.0658718
ENSG00000127824	-0.385084	-0.807287	-0.745502	-0.169853	-0.00635111	-0.169328	1.5885	1.52623	1.58869	-0.659713	-0.5444	-1.2159
ENSG00000127838	-1.15226	-1.15913	-0.618184	-0.140815	0.0644164	-0.430869	1.19316	1.9647	1.41543	-0.459839	-0.407189	-0.269423
ENSG00000127863	-1.10794	-1.46775	-1.07609	0.687952	0.160255	0.56035	1.64333	1.33329	0.662155	-0.264122	-0.667583	-0.463849
ENSG00000127920	-1.56586	-1.17064	-1.11192	-0.0432612	0.0576995	0.255023	1.38834	1.35056	1.39762	-0.340744	0.0070024	-0.223814
ENSG00000127948	-0.922856	-1.78316	-1.25844	1.02405	1.12482	1.18107	0.880384	0.610107	0.147842	-0.471011	0.00118555	-0.533997
ENSG00000127954	-1.34518	-1.07975	-1.06854	1.42581	1.39392	0.727036	-0.0328742	0.776207	0.707806	0.00575771	-0.496863	-1.01334
ENSG00000127990	-0.556075	-0.133592	-0.302855	-0.280134	0.159174	-0.112526	1.44405	1.52249	1.55109	-0.928503	-1.20674	-1.15639
ENSG00000128016	-0.868015	-0.544956	-0.594338	-0.0667518	0.431627	0.179308	1.43884	1.43198	1.52454	-1.01353	-0.785581	-1.13313
ENSG00000128040	-0.954991	-0.992361	-0.953152	0.0103891	-0.120758	-0.101765	1.52679	1.51156	1.63038	-0.670119	-0.278564	-0.607414
ENSG00000128050	-1.172	-1.27667	-1.0917	0.0224789	0.143196	-0.480507	1.44289	1.54764	1.39972	-0.138958	-0.101319	-0.294764
ENSG00000128052	-1.07865	-1.12381	-1.33673	1.34909	1.40475	1.17211	0.500311	0.430642	0.409279	-0.692332	-0.545749	-0.488912
ENSG00000128165	-0.48486	-1.15124	-1.0238	-0.442202	-0.636542	-0.29126	1.45734	1.58545	1.66574	-0.421886	0.0750143	-0.331753
ENSG00000128203	-1.35289	-0.787716	-0.921835	0.0366099	-0.0301589	0.109512	1.79433	1.02664	1.59919	-0.419459	-0.279628	-0.774593
ENSG00000128242	-1.35444	-1.09941	-1.46389	0.28064	1.11497	0.650014	1.36075	0.498952	1.1825	-0.466889	-0.580981	-0.122215
ENSG00000128266	-0.656713	-0.642657	-0.783498	-0.402879	-0.692847	-0.725747	1.76906	1.44261	1.64345	-0.643144	-0.163688	-0.14395
ENSG00000128268	-1.07691	-0.80458	-0.780909	1.51973	1.74611	1.51733	-0.465464	-0.592503	-0.489249	-0.251303	-0.16963	-0.15263
ENSG00000128274	-1.76321	-1.13852	-1.39596	0.785779	0.350219	0.448171	1.36584	0.487199	1.23174	-0.23908	0.031952	-0.164124
ENSG00000128283	-1.28819	-1.33956	-0.331055	0.568247	0.225772	0.014959	1.396	1.47161	1.26358	-0.492649	-0.760206	-0.728514
ENSG00000128294	-0.503673	-0.682933	-0.659038	-0.210473	-0.391866	-0.491698	1.79011	1.46541	1.65927	-0.652479	-0.64577	-0.676855
ENSG00000128298	-1.26587	-1.92698	-0.998647	0.602155	-0.241179	-0.0343696	1.31611	0.787759	1.08899	0.196552	0.77384	-0.298364
ENSG00000128311	-1.18408	-1.07933	-1.07307	0.591836	0.514086	0.528993	1.33541	1.11749	1.34804	-0.503935	-0.872259	-0.723185
ENSG00000128335	-0.717559	-0.674651	-0.630233	1.56754	1.70869	1.61045	-0.647741	-0.778421	-0.639338	-0.258702	-0.357825	-0.182206
ENSG00000128340	-0.959385	-1.16562	-1.5607	1.26372	1.37003	1.0228	0.381888	-0.0375484	0.972058	-0.156545	-0.497531	-0.633157
ENSG00000128342	-1.00251	-1.39922	-0.883697	0.115847	-0.14712	0.411428	1.78189	1.34541	1.17626	-0.37875	-0.409974	-0.609558
ENSG00000128346	-1.29189	-0.878123	-0.951367	0.682897	0.256445	0.647192	1.46581	1.4029	0.833369	-0.570941	-1.18062	-0.415667
ENSG00000128394	-0.957258	-1.19531	-0.880435	0.938283	1.0537	1.23265	0.811378	0.794983	0.853078	-0.820614	-0.953284	-0.877168
ENSG00000128408	-0.722493	-0.354529	-0.347854	-0.119356	0.0867392	-0.371541	1.35489	1.51758	1.79368	-0.970763	-0.807831	-1.05852
ENSG00000128422	-1.60195	-1.03409	-0.662992	1.64012	1.07692	1.55702	-0.0792657	0.338921	-0.0732593	-0.309568	-0.607019	-0.244849
ENSG00000128482	-1.00372	-0.788163	-0.612384	1.43764	1.34553	1.55493	-0.303688	0.305203	0.577871	-1.05963	-0.690123	-0.763467
ENSG00000128510	-0.116759	-0.189151	-0.155425	-0.532179	-0.564981	-0.644706	1.62507	1.69687	1.46496	-0.96097	-0.780274	-0.842458
ENSG00000128567	-0.79965	-0.845757	-0.502137	0.209162	0.1582	-0.00444783	1.572	1.47163	1.46954	-1.08458	-0.809211	-0.834743
ENSG00000128573	-1.11373	-1.15779	-1.03638	1.25328	1.27291	1.52948	0.39952	0.440401	0.360786	-0.766978	-0.441164	-0.740333
ENSG00000128578	-1.40485	-1.61333	-0.898736	1.06145	0.0586352	-0.183772	0.200776	1.56332	1.179	-0.0439335	0.575676	-0.494236
ENSG00000128581	-1.91862	-1.569	-0.979373	0.651305	0.515992	0.0859117	0.524753	1.26106	1.01499	-0.268458	0.335719	0.345717
ENSG00000128591	-0.644812	-0.664173	-0.659039	1.59557	1.6577	1.6091	-0.24942	-0.16936	-0.23337	-0.740507	-0.703311	-0.798375
ENSG00000128596	-1.02327	-1.34564	-0.949678	1.00393	1.06331	1.02644	0.715689	0.682808	1.12664	-0.792791	-0.887433	-0.620005
ENSG00000128602	-0.943841	-0.353561	-1.29585	1.32956	1.51131	1.36211	0.202247	0.368116	0.271949	-0.525694	-1.05173	-0.874623
ENSG00000128604	-1.40792	-0.998593	-1.14531	0.628344	0.584473	0.853542	1.04758	1.25095	1.12352	-0.482018	-0.847854	-0.60671
ENSG00000128606	-0.670429	-0.611807	-0.746797	-0.0523137	-0.461387	0.309411	1.49294	1.43706	1.72362	-0.889694	-0.964464	-0.566146
ENSG00000128607	-1.21476	-1.20297	-0.763126	0.539144	0.70874	0.531337	0.419883	1.35543	1.68093	-1.00517	-0.623452	-0.42599
ENSG00000128626	-1.59306	-1.28994	-1.21501	-0.000469177	0.423156	0.267782	1.18164	1.2456	1.37737	-0.247928	-0.351762	0.202622
ENSG00000128655	-0.83328	-0.951738	-0.818163	1.20234	1.37825	1.81049	0.0957191	0.259791	0.244988	-0.78243	-0.988612	-0.617362
ENSG00000128656	-0.580986	-0.781612	-1.41038	0.722376	-0.0968173	0.186953	0.994957	1.69129	1.4267	-0.527766	-0.889697	-0.735018
ENSG00000128683	-0.434195	-1.26758	-1.14345	1.25857	1.42789	1.35308	0.376999	0.419219	0.290863	-0.710219	-1.17444	-0.396734
ENSG00000128714	-0.859818	-1.40112	-1.05276	0.0643976	-0.1462	0.268498	1.52688	0.720502	1.83716	-0.560439	0.287796	-0.684902
ENSG00000128849	-0.626294	-1.06666	-0.525832	-0.578489	-0.699993	-0.512037	1.65276	1.55891	1.6323	-0.234375	-0.149579	-0.45071
ENSG00000128881	-0.724808	-1.17275	-0.604293	0.474746	0.319284	0.118422	1.13875	1.77318	1.28344	-0.808193	-1.03206	-0.765719
ENSG00000128917	-1.6444	-1.02358	-1.05924	-0.352132	-0.0330818	-0.09578	1.68307	1.22637	1.2748	-0.123525	0.118549	0.0289525
ENSG00000128923	-1.41156	-1.43033	-1.60939	1.26606	1.19917	0.850924	0.226546	0.493251	0.549492	-0.0860012	0.00253738	-0.0506991
ENSG00000128965	-0.848072	-0.904465	-1.01733	-0.0413081	-0.661828	-0.459768	1.27838	1.82612	1.58763	-0.504123	-0.113329	-0.141906
ENSG00000129103	-0.936769	-1.4727	-1.37955	0.968289	1.2888	1.05908	0.769603	0.811117	0.373341	-0.147014	-0.546709	-0.787496
ENSG00000129151	-0.957465	-1.13603	-0.453209	0.0747794	0.841262	0.474668	1.48887	1.12068	1.26124	-0.96796	-0.625791	-1.12104
ENSG00000129167	-1.27542	-1.27362	-1.01594	0.562449	0.511526	-0.254824	1.30783	1.45251	1.21835	0.00885833	-0.6045	-0.637217
ENSG00000129173	-1.55278	-0.880716	-1.19449	0.705818	0.31899	1.0741	1.21286	0.402865	1.47075	-0.449522	-0.452513	-0.655362
ENSG00000129194	-0.955193	-0.756864	-1.3846	0.226225	1.07635	-0.370459	0.61345	1.41949	1.73275	-0.570613	-0.529078	-0.501465
ENSG00000129244	-1.49881	-1.39357	-1.04045	0.738471	0.668299	0.72946	0.983012	1.10367	1.13441	-0.669537	-0.391183	-0.36377
ENSG00000129355	-0.942958	-0.888378	-0.871265	1.49235	1.53444	1.7318	0.00248932	-0.194098	-0.229702	-0.540504	-0.529895	-0.564275
ENSG00000129455	-0.61142	-1.61731	-1.05281	1.50988	1.45049	1.28627	0.26388	0.1506	-0.122559	-0.345791	-0.788659	-0.122578
ENSG00000129467	-0.967166	-0.965602	-0.93204	-0.511157	-0.544342	-0.231399	1.20874	1.84158	1.63655	-0.0688525	-0.169344	-0.296968
ENSG00000129521	-0.226119	-0.461892	-0.496402	0.423539	0.516368	0.539806	1.30729	1.29381	1.05184	-1.21765	-1.526	-1.20459
ENSG00000129595	-0.946186	-1.18959	-1.38808	1.051	1.01163	0.846368	0.876488	0.844914	0.947058	-0.711708	-0.413489	-0.928414
ENSG00000129625	-0.834423	-0.99173	-1.19852	0.752793	0.853734	0.679773	1.22316	0.853089	1.2583	-0.728461	-1.08226	-0.785464
ENSG00000129675	-0.894618	-0.611239	-0.476144	0.705789	-0.124619	0.524185	1.02062	1.31557	1.66573	-1.0258	-0.987639	-1.11183
ENSG00000129682	-0.61385	-0.822367	-0.735083	-0.588369	-0.520037	-0.614811	1.57133	1.77382	1.55444	-0.165244	-0.430091	-0.409733
ENSG00000129757	-0.281546	-0.42197	-0.591041	1.65166	1.65671	1.62221	-0.491009	-0.407007	-0.631477	-0.659284	-0.694528	-0.752718
ENSG00000129910	-1.6502	-1.44161	-1.7532	0.574018	0.209714	0.808772	0.687132	0.0454341	0.552888	0.520894	0.736779	0.709381
ENSG00000129932	-0.804306	-1.24212	-1.70435	-0.656751	-0.0872364	-0.462698	0.979594	1.3638	1.33584	0.227242	0.376408	0.674578
ENSG00000129946	-1.09814	-1.81045	-1.25639	0.683372	0.477104	0.202589	1.20204	1.32734	0.902917	-0.352138	-0.0456939	-0.232564
ENSG00000129990	-1.13051	-1.30913	-1.13492	1.32304	1.45029	1.57078	0.147048	0.0506718	0.0330909	-0.49426	-0.278635	-0.227474
ENSG00000129991	-1.20356	-0.809739	-1.16776	0.189522	-0.307269	0.931046	1.40541	1.2529	1.21685	0.190459	-0.723139	-0.974724
ENSG00000130052	-0.919231	-1.20956	-1.04886	0.789846	0.681724	0.556533	1.49294	0.941467	1.03995	-0.529272	-0.668958	-1.12658
ENSG00000130066	-1.49966	-0.872949	-1.23016	0.771231	0.693659	0.878918	1.06074	0.911007	1.18354	-0.481775	-0.568017	-0.846527
ENSG00000130176	-0.779893	-0.83725	-0.870737	1.27143	1.09485	0.952866	0.722027	0.745181	0.869692	-1.06813	-0.926654	-1.17338
ENSG00000130193	-0.814632	-0.716355	-0.877468	1.53305	1.51077	1.43188	-1.03964	-0.725945	-0.734506	0.392281	0.205007	-0.164452
ENSG00000130202	-0.753115	-0.64019	-0.630663	1.6297	1.5484	1.54195	-1.16545	-0.830054	-0.232392	-0.103004	-0.270949	-0.0942346
ENSG00000130203	-1.13583	-0.413702	-1.56881	-0.318272	-0.155843	-0.436802	1.63417	1.62343	1.18119	-0.157651	-0.084929	-0.16696
ENSG00000130204	-0.789008	-0.759569	-0.664136	1.62233	1.50226	1.79171	-0.447191	-0.490902	-0.501474	-0.540495	-0.277686	-0.445844
ENSG00000130270	-0.981323	-1.72933	-1.6328	0.788477	1.08848	0.00497961	0.670408	0.88461	1.13315	0.0428705	-0.0355023	-0.234032
ENSG00000130294	-1.13069	-1.22816	-1.21822	0.928775	0.519801	0.167637	1.10026	1.05875	1.48626	-0.328544	-0.694829	-0.661044
ENSG00000130303	-1.05717	-1.04056	-1.08502	1.26756	1.48022	1.46036	0.402388	0.285043	0.299951	-0.715844	-0.596505	-0.700416
ENSG00000130304	-1.12866	-1.14626	-1.12067	0.954682	1.0108	1.50167	0.697692	0.703753	0.625227	-0.989963	-0.530942	-0.577333
ENSG00000130340	-1.27322	-1.24675	-1.11094	1.36701	1.39168	1.51671	0.176215	0.120579	0.159239	-0.4084	-0.405936	-0.286186
ENSG00000130349	-0.568266	-0.698166	-0.499959	1.3639	1.2369	1.68153	-0.0949736	0.569017	0.146432	-1.27814	-0.867978	-0.990308
ENSG00000130413	-1.24515	-0.868518	-0.943953	-0.446035	-0.630584	-0.588412	1.69758	1.17881	1.58484	0.0283413	0.275284	-0.0421961
ENSG00000130449	-1.42558	-1.15598	-1.03695	-0.349923	-0.024433	-0.0747843	1.49306	1.40154	1.47985	-0.150463	-0.145832	-0.0105071
ENSG00000130475	-0.769807	-0.858672	-0.869971	1.34547	1.29418	1.25222	0.479639	0.513031	0.610375	-1.02397	-0.997586	-0.974922
ENSG00000130508	-1.47953	-0.951717	-1.02816	0.770915	1.04416	1.1102	0.754273	0.863887	1.03548	-0.563347	-0.865733	-0.690432
ENSG00000130513	-0.84968	-1.43894	-0.651656	0.741453	0.605731	0.636696	1.05197	1.4817	0.973769	-0.739353	-1.01253	-0.79916
ENSG00000130518	-0.818821	-0.705151	-0.919357	0.0108604	-0.269523	-0.311853	1.85241	1.42713	1.49697	-0.560092	-0.790011	-0.412561
ENSG00000130520	-1.18593	-1.44667	-1.10795	0.891982	0.592596	0.712227	1.01181	1.17679	1.07287	-0.714048	-0.653366	-0.350307
ENSG00000130560	-1.07382	-1.03207	-1.3046	0.855499	0.958359	0.792624	0.721217	1.05686	1.19278	-1.06488	-0.561462	-0.540499
ENSG00000130584	-0.562172	-0.826733	-0.787277	-0.00182806	-0.286528	-0.766478	1.51775	1.68511	1.5464	-0.0217228	-0.580472	-0.916049
ENSG00000130589	-1.12315	-1.11024	-1.04592	1.50414	1.45759	1.42746	0.11818	0.242195	0.156234	-0.617225	-0.504673	-0.504583
ENSG00000130653	-0.696488	-1.50493	-1.23581	0.583271	0.638632	-0.453427	0.527071	1.75131	1.41374	-0.547482	-0.158189	-0.317688
ENSG00000130701	-1.20714	-1.51061	-1.21058	1.0012	0.930272	1.20318	0.625835	0.756561	0.851607	-0.590526	-0.223845	-0.625952
ENSG00000130707	-1.13001	-1.14514	-1.18287	1.15403	1.1034	0.94727	0.490263	0.915306	0.958302	-0.483979	-0.734707	-0.891874
ENSG00000130731	-0.335341	-0.338328	-0.434914	-0.1902	0.0321877	0.0530702	1.47558	1.37138	1.65856	-0.813062	-1.26632	-1.21262
ENSG00000130751	-1.04888	-1.2762	-0.914711	1.52429	1.32366	1.34542	-0.0365517	0.222117	0.538843	-0.608674	-0.899051	-0.170264
ENSG00000130755	-0.724235	-0.811999	-1.00576	0.56835	1.3534	0.846613	0.97677	0.542055	1.18688	-1.10015	-0.475356	-1.35655
ENSG00000130758	-0.873704	-0.929143	-0.679806	1.12496	1.49895	1.70625	0.545178	0.0657164	0.0604464	-1.01225	-0.64659	-0.860003
ENSG00000130766	-1.17605	-1.01879	-0.837296	0.291454	-0.331321	0.704146	1.37618	1.13569	1.59653	-1.0361	-0.0941867	-0.610262
ENSG00000130775	-1.42554	-1.09068	-0.803586	1.30706	0.892883	0.944821	0.69868	0.998547	0.189567	0.106701	-1.43279	-0.385665
ENSG00000130779	-0.262436	-0.268485	-0.379193	1.08596	1.29392	1.14514	0.597381	0.098216	0.729307	-1.71328	-1.2348	-1.09173
ENSG00000130813	-1.79936	-1.38471	-1.47926	0.837864	1.08975	0.930248	0.479958	-0.122083	0.647988	0.36285	0.287467	0.149292
ENSG00000130821	-1.50047	-0.961944	-1.94746	0.525957	0.864903	0.687149	0.933028	0.621034	0.744647	0.609064	0.0172253	-0.593131
ENSG00000130826	-0.965601	-1.65482	-1.18446	-0.00821072	0.19676	-0.0917555	1.18227	1.28103	1.62892	0.147252	-0.375252	-0.15613
ENSG00000130827	-1.48327	-1.33562	-0.704637	-0.633045	0.12687	0.302914	1.37441	1.38946	1.36585	-0.114626	0.223994	-0.51229
ENSG00000130829	-0.978517	-1.35248	-1.32365	-0.722694	0.335548	-0.388408	1.81307	1.31441	0.670944	0.119544	0.075924	0.436311
ENSG00000130830	-1.20518	-0.862207	-1.11855	0.395925	-0.366516	-0.506557	1.72892	1.26412	1.32164	-0.152553	-0.761188	0.262142
ENSG00000130876	-0.638091	-0.818795	-0.598915	0.744796	0.738504	0.918248	0.980227	1.24102	0.961454	-1.34051	-1.0463	-1.14164
ENSG00000130881	-1.36912	-1.38217	-1.3423	0.728504	0.81717	0.503149	1.0177	1.07033	1.14015	-0.383346	-0.317958	-0.482105
ENSG00000130940	-1.12266	-1.22718	-1.18565	0.940193	1.0747	1.12217	0.886701	0.831349	0.764568	-0.601481	-0.683203	-0.799497
ENSG00000130943	-1.2136	-1.08155	-1.14208	1.10095	0.986421	1.09627	0.811955	0.69783	0.934568	-0.867744	-0.757221	-0.565801
ENSG00000130956	-0.795389	-0.996513	-0.724035	-0.448367	-0.373133	-0.355559	1.44507	1.77433	1.59294	-0.43493	-0.0371811	-0.647237
ENSG00000130985	-1.4579	-1.09735	-1.73451	1.09401	0.136588	0.702629	1.11195	0.749537	1.02731	-0.217953	-0.189712	-0.124605
ENSG00000131015	-1.54325	-1.16372	-1.52027	1.21833	0.66933	0.789431	-0.602334	-0.139513	-0.0775286	0.96774	0.488682	0.913106
ENSG00000131016	-0.57335	-1.02372	-0.869424	0.113984	-0.465379	-0.180142	1.97512	1.12152	1.57576	-0.666416	-0.428859	-0.579098
ENSG00000131018	-0.658899	-0.742407	-0.718294	0.964585	1.13243	1.26302	0.760682	0.672365	0.763397	-1.3817	-1.19524	-0.859944
ENSG00000131019	-0.981337	-0.799416	-0.617234	1.30271	1.47756	1.62221	0.180758	0.21481	0.247964	-1.01756	-0.805866	-0.824603
ENSG00000131050	-0.507579	-1.45347	-0.671088	-0.412627	-0.223321	-0.570567	1.90112	1.42968	1.31644	-0.154541	-0.375477	-0.278569
ENSG00000131067	-1.20275	-1.17038	-1.12391	0.536973	0.56346	0.384724	1.38448	1.23635	1.24977	-0.674856	-0.631632	-0.552226
ENSG00000131069	-1.11581	-1.28659	-1.24527	-0.985178	-0.24706	-0.512679	1.23902	0.632803	0.901769	0.884749	1.1981	0.536156
ENSG00000131080	-1.36303	-1.3116	-1.51028	0.786899	1.06421	0.681326	0.934472	0.899628	0.820165	-0.476176	0.0572287	-0.582838
ENSG00000131094	-1.5838	-1.05863	-1.37413	1.10255	1.01103	0.598815	1.17811	0.73797	0.593311	-0.678699	-0.228007	-0.298525
ENSG00000131174	-1.7348	-1.50891	-1.37448	0.996418	0.987439	1.15122	0.191006	0.0299079	0.301731	0.0710841	0.410988	0.478403
ENSG00000131187	-0.520408	-1.08986	-1.14996	0.420487	0.170074	0.268556	1.04158	1.63524	1.535	-0.7609	-0.926649	-0.623153
ENSG00000131188	-1.38246	-1.4203	-1.12437	0.64917	0.534802	0.0633425	1.2408	1.2791	1.19912	-0.151935	-0.262487	-0.62477
ENSG00000131196	-1.60603	-1.49447	-1.52846	0.649162	0.276559	-0.499122	0.767266	0.919365	0.468829	0.499162	0.732649	0.815085
ENSG00000131242	-0.732978	-0.633645	-0.755908	1.30548	1.51201	1.44763	0.417768	0.208069	0.276366	-1.09654	-1.04216	-0.906098
ENSG00000131378	-0.72272	-0.883884	-0.622676	1.66976	1.65537	1.50027	-0.233349	-0.208188	-0.114984	-0.825456	-0.601697	-0.612452
ENSG00000131398	-1.64015	-1.31487	-0.95511	1.29601	1.23766	1.24748	0.448672	0.356347	0.242928	-0.296449	-0.651961	0.0294421
ENSG00000131459	-1.07448	-1.53542	-0.884223	0.218138	0.542193	0.700899	0.869824	1.25146	1.58424	-0.691723	-0.289003	-0.691912
ENSG00000131584	-1.12714	-1.3561	-1.26728	1.14299	1.16044	1.31019	0.705677	0.619254	0.382007	-0.662966	-0.318212	-0.588859
ENSG00000131650	-0.849562	-1.01844	-1.02704	1.49638	1.38454	1.45799	0.267219	0.164079	0.30401	-0.437688	-0.817545	-0.923947
ENSG00000131652	-0.485068	-0.654313	-0.445902	0.334199	0.406601	0.294804	1.22619	1.4137	1.44836	-1.16908	-1.18343	-1.18606
ENSG00000131669	-0.0243524	0.00369589	-0.140918	-0.0396014	-0.00296988	0.000549625	1.38533	1.33555	1.43369	-1.42073	-1.25749	-1.27275
ENSG00000131711	-1.01993	-0.432139	-0.519171	1.14643	1.36834	1.75972	0.0532075	0.403336	0.228011	-0.940063	-1.12963	-0.918102
ENSG00000131730	-0.565138	-0.78666	-0.532472	-0.35707	0.303607	0.133717	1.83074	0.817496	1.78594	-0.821335	-1.00603	-0.802804
ENSG00000131746	-0.3067	-0.536292	-0.898837	1.3863	1.47377	1.48184	0.400502	0.0990123	0.0222484	-0.795443	-1.23818	-1.08822
ENSG00000131831	-0.776572	-0.933304	-1.60421	1.03219	0.869679	0.717631	1.01008	1.1421	0.77067	-0.707742	-0.902	-0.618517
ENSG00000131899	-1.28573	-0.768052	-0.573133	0.39879	0.102367	-0.301442	1.65064	1.30933	1.42136	-0.546131	-1.16193	-0.246073
ENSG00000131941	-0.987738	-1.21646	-1.56527	0.280835	0.122527	-0.0646084	1.43873	0.98923	1.57748	-0.30921	-0.538117	0.272596
ENSG00000131979	-0.59707	-0.974843	-0.603209	0.253837	-0.158261	-0.06779	1.44488	1.77559	1.21355	-1.429	-0.665793	-0.191889
ENSG00000131981	-0.98338	-1.00959	-1.15418	0.370057	0.601165	0.496868	1.17594	1.40053	1.36735	-0.676727	-0.752425	-0.835613
ENSG00000132003	-1.44277	-1.55649	-1.69083	0.912114	0.194943	-0.245484	0.947512	0.804382	0.716306	0.568067	0.474233	0.318016
ENSG00000132026	-1.11094	-0.748988	-0.999894	-0.218239	-0.0530174	-0.335335	1.23224	1.66761	1.79884	-0.42016	-0.387861	-0.424254
ENSG00000132031	-1.04528	-0.938866	-0.792056	0.555713	0.421438	0.170293	1.26828	1.25394	1.56784	-0.685624	-0.57356	-1.20212
ENSG00000132122	-0.794003	-0.604714	-0.547874	1.83791	1.75379	1.28632	-0.53293	-0.52273	-0.504703	-0.704515	-0.513485	-0.153062
ENSG00000132164	-1.41207	-1.24954	-1.19966	1.18889	1.23538	1.36689	0.40563	0.489295	0.462494	-0.561336	-0.385808	-0.340171
ENSG00000132170	-0.851859	-0.9458	-0.934326	0.216157	0.225212	0.32154	1.36364	1.54	1.45895	-0.643343	-0.853251	-0.896911
ENSG00000132274	-0.618174	-1.00716	-1.09276	0.419494	-0.174242	0.397813	1.40806	1.62204	1.26937	-1.07254	-0.521044	-0.630868
ENSG00000132330	-1.01662	-1.15769	-1.49785	0.909941	0.929877	0.624828	-0.983547	-0.307895	-0.479565	0.854443	1.16573	0.958352
ENSG00000132341	-1.31194	-1.3551	-1.31696	-0.171353	0.0958767	-0.146148	1.17158	1.49147	1.40434	-0.0700293	-0.0576731	0.265942
ENSG00000132357	-0.728283	-0.827713	-0.941464	0.140735	0.344424	0.0474491	1.52073	1.38558	1.56028	-0.782267	-0.847402	-0.872067
ENSG00000132359	-0.444507	-0.661725	-0.902823	-0.113544	-0.42115	0.218166	1.44733	1.96583	1.22529	-0.600971	-0.966751	-0.745142
ENSG00000132386	-2.01667	-1.33358	-1.07214	1.1107	0.858146	0.549283	0.556741	0.48434	0.807404	-0.409667	-0.128352	0.593799
ENSG00000132470	-1.66027	-1.48936	-1.21933	0.915108	0.955697	1.14073	0.473448	0.961702	0.476055	-0.203394	-0.111512	-0.238885
ENSG00000132510	-1.16533	-0.953753	-1.53197	1.06326	1.18282	1.09779	0.662944	0.278988	0.612405	0.492559	-0.904435	-0.835288
ENSG00000132535	-1.34847	-1.42114	-1.3042	1.18434	1.09076	0.966528	0.659916	0.596825	0.80085	-0.38617	-0.426308	-0.412928
ENSG00000132561	-0.955423	-0.970083	-0.914558	-0.253353	-0.288459	0.0789621	1.45262	1.71615	1.48409	-0.0121506	-0.709432	-0.628359
ENSG00000132563	-1.12178	-0.871574	-0.822828	0.255095	-0.18162	0.00983044	1.5048	1.51505	1.55611	-0.852737	-0.432205	-0.558143
ENSG00000132603	-0.87522	-0.592547	-0.922664	-0.0394066	0.145356	-0.12813	1.77449	1.4769	1.36639	-0.44978	-1.03962	-0.715761
ENSG00000132635	-1.36363	-1.13131	-1.29261	1.24834	1.20015	1.16786	0.560469	0.621369	0.554068	-0.550663	-0.543038	-0.471015
ENSG00000132661	-1.47577	-1.21872	-1.13724	0.502241	0.0966598	0.314331	1.2672	1.42599	1.25929	-0.494668	-0.0853213	-0.453981
ENSG00000132670	-1.08508	-0.543589	-0.754578	1.62919	1.55255	1.61248	-0.114412	-0.219809	-0.257548	-0.809551	-0.495444	-0.514203
ENSG00000132688	-1.53755	-1.51785	-1.37738	1.07676	1.23815	1.0869	0.0519602	-0.13306	0.24334	0.505645	0.464298	-0.101212
ENSG00000132718	-1.00331	-1.09744	-0.902824	1.58485	1.52523	1.06466	0.344869	0.213982	0.453732	-0.794338	-0.828022	-0.561387
ENSG00000132746	-0.827115	-1.16013	-1.04113	0.600661	0.682854	1.36817	1.38261	1.15876	0.0784365	-1.11218	-0.723788	-0.407144
ENSG00000132749	-1.64717	-1.3544	-1.09353	0.838065	0.521394	0.161151	1.45412	0.889478	1.03967	-0.134434	-0.226583	-0.447766
ENSG00000132768	-0.831169	-0.478367	-0.978309	0.537904	0.510995	0.0624967	0.991327	1.53314	1.4457	-0.971705	-1.43135	-0.390658
ENSG00000132781	-0.973251	-1.0921	-0.947819	0.620736	0.0152296	-0.22194	1.33948	1.21359	1.76772	-0.292772	-0.594987	-0.833883
ENSG00000132793	-0.68653	-0.782421	-0.796754	1.49036	1.46453	1.48055	-0.145681	0.378237	0.308325	-0.903462	-0.990456	-0.816707
ENSG00000132837	-0.711005	-0.710962	-0.595448	-0.0359936	-0.601363	0.00734357	1.65692	1.69257	1.45325	-0.708512	-0.704517	-0.742289
ENSG00000132854	-0.811123	-1.10825	-0.913794	0.953401	1.86799	1.48763	0.40363	-0.0201522	0.0879266	-0.265187	-0.916546	-0.765523
ENSG00000132879	-0.861908	-0.721531	-1.24814	0.125607	0.0422682	-0.636896	1.4272	1.59859	1.47608	0.0411436	-0.296592	-0.945831
ENSG00000132881	-1.0729	-0.732395	-0.955884	0.715163	0.707654	1.08626	0.98012	0.969549	1.09729	-1.46356	-0.47369	-0.857609
ENSG00000132906	-1.47873	-1.24297	-1.63692	1.14915	1.19061	1.11884	-0.118658	-0.234823	0.165059	0.145104	0.336528	0.606805
ENSG00000132970	-0.599511	-0.730442	-0.740159	-0.279496	-0.357346	-0.392713	1.63244	1.64381	1.64708	-0.528079	-0.623365	-0.672217
ENSG00000133065	-0.836146	-0.982286	-0.675732	0.0251352	-0.436844	-0.259514	1.30554	1.37237	2.03158	-0.49058	-0.292498	-0.761027
ENSG00000133069	-1.13521	-0.892354	-1.09289	0.514136	-0.177496	-0.0793723	2.05657	1.51765	0.44228	0.0196204	-0.61662	-0.556317
ENSG00000133101	-1.34049	-1.29817	-1.10362	0.475686	0.161233	0.112027	1.1571	1.62385	1.22253	-0.0574277	-0.244466	-0.70826
ENSG00000133106	-0.720627	-0.709845	-0.622746	0.330202	0.0680164	-0.108347	1.49156	1.29936	1.70136	-0.649542	-1.22948	-0.849918
ENSG00000133110	-1.1864	-0.788041	-0.771439	1.66901	1.20199	1.04033	0.284454	0.523012	0.608243	-0.651504	-0.801954	-1.12769
ENSG00000133119	-1.68629	-1.48989	-1.34539	0.292397	0.479351	0.858885	0.763153	0.954963	1.05569	-0.00341202	0.538549	-0.418
ENSG00000133121	-0.571106	-1.0491	-0.69926	-0.495973	0.039112	0.021155	1.46741	1.42398	1.83005	-0.722791	-0.548719	-0.694751
ENSG00000133131	-0.892347	-0.679487	-0.868961	-0.0490958	0.0751983	0.293192	1.87491	1.58726	0.966579	-1.07491	-0.683825	-0.54851
ENSG00000133135	-0.724814	-0.902066	-0.966585	0.0146161	0.140232	-0.620991	0.961869	1.45482	2.10584	-0.193649	-0.664893	-0.604381
ENSG00000133138	-1.07005	-1.3688	-1.22607	0.273273	0.413939	0.0433285	1.69353	1.22919	1.17375	-0.265615	-0.423708	-0.472763
ENSG00000133169	-1.04191	-1.30842	-0.888481	0.650999	0.327818	-0.0931821	1.84636	1.04753	1.1404	-0.416973	-0.416056	-0.848086
ENSG00000133247	-0.556484	-0.779949	-0.818534	-0.503962	-0.490664	-0.161904	1.60946	1.58164	1.70067	-0.361954	-0.479457	-0.738869
ENSG00000133256	-0.75347	-0.406854	-0.796911	-0.292675	-0.314088	0.0383012	1.41033	1.48787	1.86548	-0.577802	-0.989983	-0.670202
ENSG00000133313	-1.18096	-0.709333	-0.75604	0.793388	0.716304	1.06638	1.14816	0.825036	1.10003	-0.87159	-0.992172	-1.1392
ENSG00000133315	-0.797509	-0.826321	-0.532549	1.17879	0.935219	1.14391	0.785851	0.455014	1.0534	-1.30452	-1.01352	-1.07777
ENSG00000133321	-1.46922	-1.4068	-0.767875	0.783144	1.11108	1.33122	0.643584	0.721907	0.802909	-0.767998	-0.471306	-0.510644
ENSG00000133466	-0.641183	-0.175472	-1.19087	0.289029	0.15153	-0.429684	1.72187	1.49916	1.2531	-0.770866	-0.942038	-0.764573
ENSG00000133477	-1.09967	-1.30088	-1.10192	1.16656	1.28485	1.20152	0.64514	0.543855	0.628888	-0.529352	-0.773297	-0.665701
ENSG00000133519	-0.709513	-0.295455	-1.27012	0.134636	0.109254	0.108208	1.32078	1.48077	1.54887	-0.744301	-1.31473	-0.368391
ENSG00000133639	-1.05719	-0.73357	-1.02631	1.38858	1.66539	1.1313	0.283583	0.139202	0.334769	-0.0844276	-1.07939	-0.961925
ENSG00000133687	-1.2064	-1.77832	-1.35902	-0.186343	0.288445	0.446021	0.886062	0.588664	1.69269	0.444111	0.0313274	0.152754
ENSG00000133805	-0.816021	-0.846624	-0.752147	1.70267	1.61518	1.57541	-0.402855	-0.260364	-0.380537	-0.496712	-0.480075	-0.457931
ENSG00000133816	-1.70235	-1.21234	-1.25252	1.17303	0.929811	1.04164	0.903241	0.601463	0.461179	-0.49685	-0.199232	-0.247076
ENSG00000133874	-1.26457	-1.11997	-1.24598	1.29498	0.928835	0.930998	0.574863	0.78741	0.93525	-0.197951	-0.860671	-0.763192
ENSG00000134013	-0.827488	-1.00436	-1.19392	0.528779	0.771265	0.527344	1.29582	1.36496	1.03546	-0.718512	-0.803827	-0.97554
ENSG00000134030	-1.10316	-1.47019	-1.20177	1.1785	1.29631	1.44768	0.515951	0.335484	0.285407	-0.394896	-0.462459	-0.426862
ENSG00000134046	-0.892593	-1.07577	-1.07167	0.440601	0.478612	0.459567	1.42845	1.37133	1.21786	-0.775328	-0.727625	-0.853441
ENSG00000134049	-1.24867	-1.09641	-1.1317	0.638508	0.635695	0.580929	1.3372	1.15812	1.14772	-0.67679	-0.66759	-0.67701
ENSG00000134072	-1.72098	-1.42148	-1.25726	0.991835	0.74507	0.473897	0.388401	-0.698479	0.150483	0.456663	0.862136	1.02971
ENSG00000134107	-1.43904	-0.930838	-0.712096	0.131801	0.0307347	0.543583	2.0361	0.432126	1.41452	-0.213961	-0.530539	-0.7624
ENSG00000134198	-0.0923832	-0.374365	-0.744596	-0.0894097	-0.57964	0.372313	1.73952	1.24557	1.49339	-1.08504	-1.10405	-0.781313
ENSG00000134202	-0.618777	-0.647863	-0.592549	-0.214634	-0.360276	-0.577818	1.69775	1.73573	1.49062	-0.616459	-0.647863	-0.647863
ENSG00000134215	-0.359049	-0.146856	-0.48877	1.64394	1.48287	1.46658	-0.111232	-0.242325	-0.0299445	-0.946363	-1.04264	-1.22622
ENSG00000134245	-0.940603	-0.873483	-1.05165	0.565821	0.600588	1.01905	1.33749	0.89799	1.18731	-0.936793	-0.986928	-0.818794
ENSG00000134253	-1.02979	-0.89442	-1.28071	1.42871	1.28803	0.875094	0.239212	0.738347	0.851932	-0.617121	-0.950362	-0.648934
ENSG00000134258	-0.36751	-0.748263	-0.682286	-0.0260389	0.208832	-1.11562	1.31634	1.72799	1.57925	-0.39161	-0.920712	-0.580371
ENSG00000134262	-1.62908	-1.27869	-1.34787	0.808873	0.3145	0.622353	0.829088	0.711263	1.55731	-0.307987	-0.114484	-0.165279
ENSG00000134265	-0.640911	-1.1694	-1.04941	0.355733	0.314521	0.673621	1.30942	1.21522	1.47415	-0.925759	-0.839253	-0.717923
ENSG00000134278	-1.87387	-1.40637	-1.01133	0.672783	-0.0448919	1.03175	0.952875	0.733705	0.936537	-0.465342	-0.160686	0.634838
ENSG00000134294	-1.3968	-1.27899	-1.34103	-0.452133	0.26118	0.0367444	1.59996	1.04601	1.20669	0.333195	0.237071	-0.251894
ENSG00000134321	-0.989158	-1.47431	-1.50521	0.595472	1.07626	0.659359	0.803579	1.05036	1.11599	-0.396168	-0.618157	-0.318022
ENSG00000134333	-0.316682	-0.931488	-0.468216	0.103312	-0.04026	-0.0241839	1.43437	1.55079	1.53477	-0.526473	-1.05051	-1.26543
ENSG00000134363	-0.505576	-0.852982	-1.02292	0.946906	0.831587	1.11343	0.661361	0.807214	1.24103	-0.878278	-1.16439	-1.17738
ENSG00000134369	-1.46888	-0.720317	-0.569583	1.80816	1.06337	1.25762	-0.00284768	0.434623	0.307091	-0.705946	-1.05598	-0.347312
ENSG00000134375	-0.133679	-0.200234	-0.224413	1.39934	1.45041	1.50878	-0.0712063	-0.0421169	0.00374358	-1.22512	-1.28879	-1.17672
ENSG00000134470	-1.20017	-1.3508	-1.18184	1.52219	1.63282	1.12217	0.00452661	-0.094525	0.0103622	-0.249817	-0.0830962	-0.131826
ENSG00000134508	-1.19572	-1.15524	-1.06099	0.96511	0.851372	0.911177	-0.808223	-0.599261	-0.850295	0.982928	0.941692	1.01745
ENSG00000134531	-1.40604	-1.62961	-1.48507	0.777721	0.666047	0.733692	1.30687	0.738894	0.389765	-0.332095	0.243138	-0.00331426
ENSG00000134532	-0.582638	-0.381594	-0.562886	0.228901	-0.73538	-0.596964	1.61206	1.44146	1.73359	-0.669916	-0.663175	-0.823454
ENSG00000134595	-0.93517	-0.811014	-0.659788	0.161545	0.0919778	-0.207195	1.6623	1.61213	1.35507	-0.608625	-0.774799	-0.886429
ENSG00000134668	-1.24339	-1.10575	-0.984236	0.702433	0.692569	0.0786957	1.33877	1.30404	1.1997	-0.500549	-0.708842	-0.773444
ENSG00000134755	-1.4715	-0.478051	-0.835282	0.550981	-0.339937	-0.229825	1.70865	1.58599	1.02028	-0.834139	-0.205085	-0.472077
ENSG00000134758	-1.14307	-1.3344	-1.15518	-0.100405	-0.0730406	0.534539	1.51227	1.54192	1.03827	-0.232345	0.0978449	-0.686398
ENSG00000134809	-0.794767	-0.935212	-1.09579	0.309958	0.498788	0.324326	1.52976	1.29936	1.32472	-0.983077	-0.758269	-0.719797
ENSG00000134815	-0.940875	-1.21747	-1.26579	1.4502	1.36232	1.54139	0.0992581	0.233206	0.0955938	-0.516149	-0.447359	-0.394337
ENSG00000134824	-0.920044	-1.17588	-1.38138	1.19511	1.44538	1.51011	-0.0500749	0.245368	0.541188	-0.498331	-0.60659	-0.30485
ENSG00000134852	-1.53013	-1.37544	-1.41426	0.865862	0.443133	0.805248	1.09948	0.866435	0.95648	-0.528973	-0.107126	-0.0807024
ENSG00000134864	-0.863796	-0.766627	-0.823855	0.140567	0.179576	-0.142914	1.51631	1.77724	1.28544	-0.70488	-0.926383	-0.670674
ENSG00000134873	-1.08747	-1.14808	-1.1575	1.38255	1.3336	1.47149	0.692496	-0.0708957	0.0951282	-0.646102	-0.335298	-0.52992
ENSG00000134874	-0.883851	-1.39481	-1.22999	-0.102404	0.110127	-0.12294	1.13899	1.7027	1.51869	-0.17352	-0.156596	-0.406389
ENSG00000134899	-1.09298	-1.21727	-2.09059	0.058261	0.0809198	-0.137483	1.31186	0.762163	0.846001	0.301878	0.341053	0.836188
ENSG00000134917	-1.34917	-1.23265	-0.830565	0.586037	-0.24182	-0.422384	1.05139	1.69089	1.4927	-0.263009	-0.31948	-0.161932
ENSG00000134954	-1.56577	-1.60818	-1.35194	1.09049	0.895817	0.939393	0.593746	0.67317	0.642284	-0.185207	-0.0673155	-0.0564849
ENSG00000135002	-0.98305	-1.01738	-1.05365	1.62784	1.64077	1.43851	-0.388845	-0.235138	-0.207294	-0.23936	-0.310092	-0.272314
ENSG00000135046	-0.676271	-0.818883	-1.32796	1.83795	1.37705	1.03979	-0.177863	0.434261	0.131738	-1.11371	-0.466836	-0.239271
ENSG00000135048	-0.998293	-1.16211	-1.19413	1.53372	1.30262	1.22663	0.523858	0.164691	0.455267	-0.540976	-0.733085	-0.578196
ENSG00000135052	-1.12045	-1.37579	-0.881726	-0.273353	0.190273	-0.374246	1.39151	1.33952	1.6898	0.0143199	-0.130796	-0.46905
ENSG00000135069	-1.59124	-1.3721	-0.885384	0.856658	0.849966	1.28328	0.94028	0.720106	0.715066	-0.562472	-0.397365	-0.556799
ENSG00000135114	-1.725	-1.54819	-1.41407	0.113106	-0.0810252	0.214857	0.858613	0.900212	0.315708	0.964252	0.740615	0.66092
ENSG00000135116	-1.03339	-1.27199	-0.687842	1.37326	0.948956	1.39795	-0.889477	0.546939	0.48411	-0.339366	0.607366	-1.13651
ENSG00000135124	-1.28367	-1.97051	-1.30669	0.499826	0.687172	1.03837	0.639185	0.820805	0.870274	-0.262541	0.0412731	0.226501
ENSG00000135127	-0.670791	-0.736221	-0.841748	0.223469	0.504677	0.199112	1.36663	1.08992	1.75952	-0.880039	-1.00087	-1.01365
ENSG00000135144	-1.1643	-1.05646	-1.16332	0.747014	0.443874	0.49374	1.39348	1.19239	1.1744	-0.767047	-0.710553	-0.583212
ENSG00000135205	-1.31105	-1.50863	-1.29248	0.561738	0.44942	0.359291	1.13522	1.25705	1.23592	-0.283972	-0.179759	-0.422741
ENSG00000135253	-0.682738	-1.0325	-1.45105	0.162747	0.0376835	0.39456	1.48182	1.32031	1.37454	0.0189066	-0.688053	-0.936229
ENSG00000135269	-0.998164	-0.996308	-1.2061	-0.182931	-0.16636	0.0884297	1.68466	1.61104	1.1769	-0.191503	-0.794673	-0.0249829
ENSG00000135298	-0.882478	-0.910061	-0.76021	1.50803	1.48939	1.53368	0.261989	0.145775	-0.0185862	-0.844732	-0.821699	-0.701087
ENSG00000135318	-1.0723	-1.07191	-0.398584	-0.109889	-0.331185	0.377128	1.26787	1.64815	1.62561	-0.448334	-0.688867	-0.797691
ENSG00000135362	-1.15449	-1.32657	-0.808764	0.337162	0.0703876	0.165354	1.6195	0.974824	1.58257	-0.698524	-0.025868	-0.735588
ENSG00000135363	-1.14243	-1.01765	-1.57871	0.817211	1.52594	1.43791	0.67569	0.205358	0.290919	-0.488378	-0.456994	-0.268866
ENSG00000135365	-0.964319	-0.599694	-1.12102	1.18956	1.70071	1.80403	-0.457058	-0.412531	-0.615371	-0.268015	-0.00703044	-0.249265
ENSG00000135373	-1.49502	-1.08532	-1.5587	1.21224	0.716717	0.911412	1.11227	0.485068	0.716306	-0.428183	-0.329073	-0.25772
ENSG00000135378	-1.01725	-1.16561	-1.37465	0.206509	0.297007	0.0442752	1.27482	1.38878	1.57307	-0.315395	-0.313152	-0.598409
ENSG00000135404	-1.4461	-0.693123	-0.784841	0.560552	0.209825	0.228938	1.18087	1.0956	1.7604	-0.552033	-1.08522	-0.474866
ENSG00000135424	-1.60416	-0.602137	-1.45508	-0.331853	-0.0783973	0.989033	1.06193	1.05654	1.38177	0.502145	-0.569369	-0.350439
ENSG00000135439	-1.10091	-1.85041	-1.33538	0.988266	0.46041	-0.575206	0.720624	0.192025	1.32274	0.831358	0.127013	0.219457
ENSG00000135454	-0.985773	-0.546415	-0.883313	0.257934	-0.392294	0.326101	1.99028	0.871807	1.52428	-0.672928	-0.656508	-0.833165
ENSG00000135469	-1.39073	-0.994502	-1.6665	1.13689	1.29695	1.00929	0.366757	0.685345	0.562949	-0.175108	-0.482812	-0.348534
ENSG00000135473	-1.3807	-1.36938	-1.48766	1.24291	1.14823	1.28533	0.219451	0.429319	0.303839	-0.136006	-0.366517	0.111177
ENSG00000135477	-0.364488	-0.430072	-0.520063	-0.459985	-0.29583	-0.586014	1.8274	1.74042	1.31509	-0.630284	-0.789008	-0.807163
ENSG00000135480	-1.16839	-1.14066	-1.37264	0.799498	0.963612	0.818934	0.910457	1.01368	1.05897	-0.451093	-0.760939	-0.671437
ENSG00000135519	-1.15957	-1.1356	-1.00009	1.16603	1.41143	1.36847	0.335056	0.57687	0.491257	-0.832062	-0.521117	-0.700672
ENSG00000135521	-1.48496	-1.15321	-1.96716	-0.150361	0.548462	0.311524	0.441239	0.258496	0.480904	0.596605	1.26191	0.856549
ENSG00000135547	-0.725368	-0.94134	-1.07148	0.322906	0.402471	0.597599	1.58857	1.41821	0.994955	-0.942843	-0.6611	-0.982583
ENSG00000135549	-0.394814	-0.588396	-0.579984	-0.332083	-0.705944	-0.526694	1.74498	1.6061	1.58153	-0.624887	-0.41196	-0.767839
ENSG00000135596	-1.2257	-0.669278	-1.14788	0.366684	0.818606	0.692949	1.60526	0.564241	1.30916	-0.765559	-0.937389	-0.611089
ENSG00000135604	-1.11106	-1.31319	-1.85802	0.854003	0.85184	1.37789	0.577336	0.244955	0.220877	-0.148696	-0.450006	0.754062
ENSG00000135622	-1.31949	-0.405786	-1.49708	-0.0443471	0.330672	0.277514	1.33371	1.34536	1.4987	-0.355682	-0.467032	-0.696553
ENSG00000135631	-0.951882	-1.42804	-1.18659	0.168993	-0.224532	-0.257497	1.85851	1.23583	1.1565	-0.325355	-0.217425	0.171491
ENSG00000135643	-0.378923	-0.765391	-1.1763	1.24479	0.939321	0.955513	0.648149	0.737767	1.01783	-1.21667	-0.846144	-1.15994
ENSG00000135677	-0.984599	-1.12622	-1.05165	-0.16435	-0.139692	-0.0590581	1.63285	1.50066	1.50385	-0.468662	-0.320434	-0.322704
ENSG00000135678	-1.83551	-1.39364	-1.28173	0.533814	0.123752	0.461343	1.18328	0.794979	1.0342	0.580168	-0.293042	0.0923804
ENSG00000135698	-0.531654	-0.449803	-0.81693	1.56409	1.65037	1.64926	-0.483136	-0.795003	-0.00516874	-0.446589	-0.688527	-0.646913
ENSG00000135709	-0.986616	-0.947885	-0.805547	1.67044	1.62767	1.49526	-0.341445	-0.284967	-0.132129	-0.512156	-0.491061	-0.291567
ENSG00000135740	-0.31856	-0.390223	-0.322914	-0.376691	-0.591591	-0.0363807	1.53497	1.63986	1.5495	-0.906562	-0.507321	-1.27409
ENSG00000135778	-1.21987	-0.826659	-0.997308	0.875664	0.881603	0.889857	0.980809	0.985361	1.0692	-1.0011	-1.01747	-0.620095
ENSG00000135828	-0.877903	-0.977529	-0.939672	1.5808	1.52092	1.69599	-0.366166	-0.370277	-0.460968	-0.289369	-0.288086	-0.227731
ENSG00000135838	-1.08898	-1.5011	-1.09698	0.222255	0.433341	0.402043	1.47317	1.19921	1.28576	-0.680592	-0.43338	-0.214754
ENSG00000135842	-0.673578	-0.869327	-0.652486	1.43384	1.36424	1.18593	0.34922	0.643631	0.161915	-0.375053	-1.42572	-1.14261
ENSG00000135845	-1.22187	-0.594406	-0.587621	1.60372	1.37729	1.64136	-0.515836	0.299349	-0.0976517	-0.853029	-0.521588	-0.529708
ENSG00000135916	-1.20489	-1.65805	-1.4293	1.08109	0.426862	1.08403	1.12731	-0.17019	0.952611	-0.0443513	-0.142828	-0.022301
ENSG00000135917	-1.04717	-1.21665	-1.25193	0.432587	-0.0449296	-0.204494	1.50302	1.35739	1.47331	-0.230312	-0.42119	-0.349624
ENSG00000135919	-0.594344	-0.72944	-0.543497	0.327916	0.621387	0.752394	1.31213	1.17897	1.21085	-1.24533	-1.20232	-1.08872
ENSG00000135940	-1.71272	-1.28275	-1.51216	0.360846	0.2582	-0.149108	1.14921	1.2047	0.856323	-0.0699667	0.412979	0.484446
ENSG00000136002	-1.09321	-1.43092	-1.09833	0.780198	0.816835	1.12366	0.692902	1.55276	0.097102	-0.983828	-0.369061	-0.0881142
ENSG00000136014	-1.31026	-1.18262	-1.06812	0.180045	0.0870256	0.557488	1.46331	1.4081	1.24555	-0.691195	-0.377877	-0.311449
ENSG00000136040	-1.24898	-1.54443	-0.956135	-0.0707606	0.210988	0.186852	1.2904	1.46523	1.42054	-0.406773	-0.190411	-0.156525
ENSG00000136059	-0.890327	-1.21732	-0.940116	0.00570822	0.470607	0.18442	1.89229	1.03623	1.31532	-0.432302	-0.712517	-0.712002
ENSG00000136114	-1.3785	-1.41786	-1.48059	1.20815	1.05736	0.873507	0.804073	0.296738	0.761205	-0.447968	-0.0943984	-0.181723
ENSG00000136156	-0.863966	-1.10342	-0.49539	0.544749	0.325946	0.956988	0.662396	1.21999	1.60373	-0.612678	-1.33395	-0.904388
ENSG00000136158	-0.529683	-0.435935	-0.394327	-0.763469	-1.18334	-1.0149	1.67119	1.49425	1.50522	-0.182424	0.022101	-0.188681
ENSG00000136167	-1.13156	-1.10688	-0.932381	0.323615	0.251001	0.220756	1.36552	1.45549	1.47735	-0.695498	-0.559262	-0.668154
ENSG00000136205	-0.805711	-0.562086	-1.26055	0.272502	0.315263	-0.273763	1.1949	1.72189	1.47306	-0.468055	-1.05241	-0.555039
ENSG00000136235	-0.668904	-0.607699	-0.616155	-0.0777926	-0.28597	-0.462779	1.69342	1.55933	1.62687	-0.725937	-0.717916	-0.716473
ENSG00000136237	-1.51408	-1.27132	-1.21499	1.37149	1.33236	1.30597	-0.022924	-0.357224	-0.0765266	-0.0383974	0.242208	0.243424
ENSG00000136244	-1.11255	-1.30144	-1.1069	1.47869	1.57955	1.33959	-0.398807	-0.293772	-0.287814	-0.0732838	-0.006654	0.183405
ENSG00000136327	-1.1823	-1.57633	-0.885219	-0.278912	-0.257455	0.708284	1.40094	1.26941	1.34603	-0.157521	-0.511654	0.124739
ENSG00000136367	-1.43282	-1.18524	-1.36845	0.440875	0.863215	0.60461	1.14806	0.96991	1.19564	-0.156559	-0.725747	-0.353504
ENSG00000136378	-1.08087	-0.89233	-1.05017	1.3777	1.408	1.49718	0.42779	0.130512	0.026922	-0.7031	-1.05235	-0.0892933
ENSG00000136425	-1.4257	-0.389761	-1.24872	1.73026	1.06947	1.31995	-0.400618	-0.540691	0.725705	-0.221539	-0.0293759	-0.588989
ENSG00000136450	-1.10836	-0.949449	-0.935355	0.669538	0.336133	0.450916	1.39474	1.15904	1.40751	-0.818925	-0.781316	-0.824477
ENSG00000136490	-1.03271	-1.07672	-1.03726	0.181864	0.327939	0.069519	1.35961	1.43809	1.52476	-0.223222	-0.555986	-0.975885
ENSG00000136521	-0.412776	-0.908048	-0.467629	0.558441	-0.281564	0.733721	1.26142	0.998072	1.62082	-0.879871	-1.55762	-0.664964
ENSG00000136522	-1.08828	-1.07354	-0.645307	-0.267829	-0.542648	0.0704428	1.81526	1.23921	1.61331	-0.497912	-0.321543	-0.301168
ENSG00000136531	-0.845674	-1.635	-0.768909	0.396527	-0.0652994	0.474278	1.28208	1.0605	1.69422	-0.841252	-0.325285	-0.426197
ENSG00000136542	-1.07213	-0.983344	-0.983593	1.34552	1.50646	1.73315	0.149631	-0.0389318	-0.140006	-0.527574	-0.391251	-0.597934
ENSG00000136603	0.0313612	-0.315849	-0.353105	-0.0542903	-0.308346	-0.13585	1.45258	1.52474	1.52713	-0.931647	-1.05354	-1.38319
ENSG00000136689	-1.26211	-1.37159	-0.958992	0.976018	0.665223	0.723286	1.21065	0.99287	0.958813	-0.836803	-0.634559	-0.462809
ENSG00000136695	-1.04493	-0.818085	-1.44616	0.631964	0.324454	0.615742	1.39042	0.987509	1.31007	-0.878898	-0.154046	-0.918043
ENSG00000136710	-1.14509	-1.28163	-0.82391	0.0745349	-0.604859	-0.0559012	1.27642	1.39697	1.79591	-0.368661	-0.221505	-0.0422674
ENSG00000136717	-0.907351	-0.419166	-1.28668	0.796126	0.237183	0.177878	1.34946	0.752055	1.48745	0.145856	-0.790673	-1.54214
ENSG00000136718	-1.10656	-1.49382	-1.69576	1.12378	0.713089	0.068133	0.166271	0.472657	1.45053	0.611128	-0.395485	0.0860395
ENSG00000136720	-1.04358	-1.07069	-1.02719	0.192823	-0.00950304	0.0297261	1.44126	1.52549	1.54694	-0.670785	-0.511349	-0.40313
ENSG00000136810	-1.10188	-0.818676	-1.05889	1.13609	1.24322	1.42038	0.800389	0.18546	0.634995	-0.591138	-0.954614	-0.895337
ENSG00000136826	-0.26188	-0.455116	-0.308125	0.285692	0.48449	0.471217	1.26219	1.22737	1.2882	-1.30334	-1.26377	-1.42693
ENSG00000136828	-0.622931	-1.15561	-0.79276	0.0290644	-0.0410854	-0.528308	1.67258	1.7194	1.32125	-0.546194	-0.451521	-0.603874
ENSG00000136830	-1.09152	-1.19763	-1.21864	0.381607	0.591851	0.845582	1.23423	1.32926	1.05249	-0.691523	-0.478872	-0.756819
ENSG00000136842	-0.777731	-0.51932	-0.717471	-0.218933	-0.315864	-0.544949	1.84642	1.39708	1.63883	-0.7837	-0.485397	-0.51897
ENSG00000136854	-0.653978	-1.08256	-1.10841	0.514381	0.0887946	-0.184751	1.09308	1.41874	1.83669	-0.560536	-0.533798	-0.827643
ENSG00000136856	-0.72101	-0.777892	-1.10349	0.321191	-0.0179029	0.0868944	1.73206	1.39017	1.30222	-0.317376	-1.05208	-0.842794
ENSG00000136859	-1.60363	-0.537785	-1.18437	0.998561	1.31499	1.05468	0.685981	0.674829	0.694575	-0.632418	-0.644125	-0.821291
ENSG00000136883	-1.25106	-1.09673	-1.05057	0.157502	0.632936	0.644218	1.77616	0.967774	1.02806	-0.684553	-0.702652	-0.421089
ENSG00000136895	-1.36526	-1.59487	-1.2445	0.465863	0.6273	0.56537	1.33923	1.13569	0.848352	-0.280707	-0.0153732	-0.481084
ENSG00000136928	-1.4581	-1.35511	-1.22406	1.25276	1.39765	1.38565	-0.0210431	-0.0719975	-0.207368	0.012601	0.090291	0.198723
ENSG00000136933	-0.881659	-1.64106	-1.31668	2.06342	0.410246	0.861685	0.238476	-0.423319	-0.163491	0.346177	0.0115111	0.494689
ENSG00000136944	-0.849315	-1.26245	-0.272197	0.119663	0.0390878	0.864076	1.64291	1.00482	1.26936	-1.07727	-0.368895	-1.10979
ENSG00000136960	-0.974188	-0.78944	-0.831019	0.248438	0.096761	0.0141836	1.46888	1.65115	1.41831	-0.7661	-0.802287	-0.734692
ENSG00000136997	-1.25618	-1.59435	-1.29273	0.720064	0.572004	0.0281753	1.20262	1.16236	1.15743	-0.434358	-0.160954	-0.104085
ENSG00000136999	-0.892294	-0.726683	-0.729352	0.303785	0.43183	0.323471	1.404	1.32937	1.47415	-0.962609	-0.907407	-1.04826
ENSG00000137038	-1.35743	-1.39203	-1.14057	1.09386	1.55433	1.32552	0.158977	0.023623	0.202858	0.175146	0.0271977	-0.671477
ENSG00000137070	-1.317	-1.08154	-1.66496	1.53044	1.04155	0.986676	0.0549529	0.57379	0.594584	-0.0693033	-0.428896	-0.220297
ENSG00000137094	-0.922408	-1.35265	-1.1836	1.2556	1.15921	0.920315	0.848951	0.588741	0.782636	-0.668887	-0.761819	-0.666097
ENSG00000137103	-1.15666	-0.791594	-1.02995	0.148309	0.0442329	-0.251399	1.77705	1.89205	0.463751	-0.477635	0.198637	-0.816787
ENSG00000137171	-0.950263	-0.884898	-1.32171	0.0581211	-0.0922468	-0.150985	1.39241	1.47246	1.68755	-0.647272	-0.278562	-0.284615
ENSG00000137177	-0.37858	-1.27042	-0.83257	0.226449	-0.0143483	0.0761726	1.39104	1.38102	1.55374	-0.0464442	-0.87274	-1.21332
ENSG00000137193	-1.57987	-0.971326	-1.24867	-0.11074	0.786455	0.163425	0.918127	1.24144	1.64121	-0.22716	-0.422053	-0.19084
ENSG00000137198	-1.56249	-1.59304	-1.5916	0.67742	0.84921	1.0188	0.395989	0.107654	-0.107771	0.564967	0.637429	0.603435
ENSG00000137216	-0.341046	-1.00658	-0.650177	0.0897976	0.455785	0.003249	1.40199	1.50073	1.36445	-1.43701	-0.949049	-0.432136
ENSG00000137261	-1.1513	-1.07326	-0.946956	1.14566	1.15019	0.885195	0.767523	0.743817	0.745975	-0.169146	-1.42251	-0.675187
ENSG00000137273	-1.18485	-1.31985	-1.69636	0.172213	-0.070991	0.00969428	0.424784	1.83861	0.47203	-0.106397	0.929564	0.531549
ENSG00000137285	-1.24605	-0.735508	-1.05814	1.17312	-0.207926	0.60186	0.891929	1.33503	1.1495	-1.09207	-0.946142	0.134404
ENSG00000137310	-0.868335	-0.390897	-0.634898	-0.270067	-0.267841	-0.486136	1.41765	1.87162	1.53025	-0.314764	-1.01354	-0.573049
ENSG00000137331	-1.21393	-1.31178	-1.37194	0.453759	0.780149	0.633529	1.29984	0.874803	1.21279	-0.492322	-0.720005	-0.144897
ENSG00000137393	-0.988848	-0.529854	-1.28518	0.0317323	-0.0756207	-0.409686	1.2974	1.6851	1.65139	-0.308825	-0.537871	-0.529733
ENSG00000137440	-0.496747	-0.593918	-0.458217	-0.17114	-0.409667	-0.428092	1.45074	1.6729	1.73927	-0.99922	-0.528998	-0.776909
ENSG00000137460	-0.71245	-0.689931	-0.804999	-0.134198	-0.295561	-0.245895	1.63945	1.54078	1.66853	-0.537621	-0.559153	-0.868951
ENSG00000137462	-0.950754	-0.885448	-0.472546	1.58285	1.73729	1.47458	-0.364426	-0.247455	-0.0314353	-0.580229	-0.454807	-0.807616
ENSG00000137474	-1.26268	-1.35444	-0.977538	0.00940858	0.0673403	0.375478	1.2562	1.58318	1.38973	-0.206227	-0.330726	-0.549728
ENSG00000137486	-0.21896	-0.20357	-0.101786	1.53638	1.50882	1.58094	-0.201099	-0.340831	-0.354507	-1.03398	-1.25141	-0.92001
ENSG00000137496	-1.40848	-0.746579	-1.30551	-0.023872	-0.0405358	0.995982	1.14463	1.69676	0.953087	-0.562238	-0.128768	-0.574475
ENSG00000137502	-0.650215	-0.826104	-0.84102	0.632899	0.844222	0.785141	1.1286	0.904379	1.28308	-0.777269	-1.36677	-1.11695
ENSG00000137507	-1.61818	-0.829108	-1.40363	1.11513	0.884218	0.803394	1.1933	0.411324	0.828286	-0.345583	-0.758895	-0.280257
ENSG00000137509	-1.06017	-1.31599	-1.55187	0.999505	0.456157	1.41467	0.933203	0.339722	0.823726	0.0948826	-0.891661	-0.242178
ENSG00000137547	-0.309428	-1.36913	-1.68953	0.884862	0.490129	0.428766	0.631192	1.43175	1.19207	-0.502586	-0.859033	-0.32907
ENSG00000137558	-0.745648	-0.75804	-0.861799	1.57592	1.69168	1.50589	-0.160384	-0.169984	0.0120875	-0.698481	-0.655538	-0.735712
ENSG00000137571	-1.35942	-1.35702	-1.11429	1.4754	1.19398	1.23773	0.449424	0.178298	0.456367	-0.488411	-0.217564	-0.45448
ENSG00000137573	-1.01497	-1.17124	-1.53619	0.647019	1.21397	0.471514	1.16823	1.09343	0.790766	-0.551021	-0.465069	-0.646448
ENSG00000137575	-1.01811	-1.32878	-0.832063	1.00314	1.23135	1.16411	0.845283	0.529156	0.800707	-0.925845	-0.901919	-0.567034
ENSG00000137628	-1.16113	-1.18656	-0.936529	1.51552	1.42369	1.36307	0.163275	0.186179	0.359354	-0.577883	-0.556553	-0.592433
ENSG00000137642	-0.998478	-0.781799	-0.480519	0.306998	-0.287385	0.310604	1.24878	1.8315	1.34703	-1.03823	-0.635071	-0.823437
ENSG00000137648	-1.65015	-1.18353	-1.20358	0.661731	0.974611	0.375225	1.35084	0.658602	0.932939	-0.876198	0.00849091	-0.0489782
ENSG00000137673	-1.25238	-1.24723	-1.24579	0.930508	0.927307	0.750523	-0.585923	-0.602644	-0.630066	0.990667	1.08099	0.884039
ENSG00000137699	-0.93149	-0.850009	-0.851401	0.785642	0.984944	0.217838	1.65782	1.17268	0.538647	-0.655181	-0.853373	-1.21612
ENSG00000137720	-1.98464	-0.885583	-1.10816	0.586844	-0.0491104	0.509818	1.07844	0.88677	1.41849	0.284602	-0.11597	-0.621497
ENSG00000137726	-0.989734	-1.06661	-1.31303	1.37636	1.07704	0.937344	0.517557	1.14899	0.40377	-0.639735	-0.801245	-0.650702
ENSG00000137747	-1.05911	-0.879869	-1.05891	0.118004	-0.0316079	-0.416025	1.70041	1.56363	1.29611	-0.591093	-0.65499	0.0134469
ENSG00000137767	-1.40964	-1.43718	-1.11954	1.1916	1.30265	1.54172	0.104663	0.0234186	0.206632	-0.157633	-0.336507	0.089818
ENSG00000137801	-0.924056	-0.937886	-0.854247	1.51476	1.21858	1.25812	0.427209	0.242951	0.697788	-0.613237	-0.945879	-1.0841
ENSG00000137802	-1.35521	-1.13484	-1.23864	1.35155	1.26106	1.61294	0.235995	0.141065	-0.0262493	-0.347388	-0.268546	-0.231738
ENSG00000137819	-0.799158	-0.902884	-1.10581	0.298457	0.227879	0.17477	1.00945	1.34969	1.83999	-0.199065	-0.730295	-1.16302
ENSG00000137825	-1.02164	-0.800641	-0.895489	1.31341	1.42032	1.48362	0.287445	0.421051	0.342234	-0.951994	-0.866997	-0.731319
ENSG00000137834	-0.922852	-0.934044	-0.70979	0.405774	0.388789	0.257209	1.24423	1.43635	1.52606	-1.04974	-0.826632	-0.815352
ENSG00000137857	-0.536189	-0.701524	-0.611804	0.624203	0.906311	0.767255	1.15189	0.910489	1.16783	-1.2869	-1.12233	-1.26924
ENSG00000137872	-1.65791	-1.3933	-1.3879	0.64706	1.12885	1.24438	0.90682	0.42043	-0.128574	0.334137	-0.122399	0.00839809
ENSG00000137877	-0.977631	-1.04388	-1.15162	0.516202	0.906562	0.56471	0.612634	1.28892	1.30411	-1.49558	-0.028245	-0.49619
ENSG00000137878	-1.18297	-0.483995	-1.23297	1.29772	1.68757	1.19866	0.186377	0.2681	0.347121	-0.476593	-0.550911	-1.05811
ENSG00000137936	-0.696607	-1.23382	-0.783745	-0.989681	-0.958538	-0.510014	1.63587	1.39821	1.02644	0.265287	0.653968	0.192643
ENSG00000137941	-1.14522	-1.16057	-1.2413	-0.590863	0.0169979	0.308919	1.31948	1.2811	1.64344	0.014189	0.0710305	-0.517201
ENSG00000137959	-0.604711	-0.309306	-1.23923	0.977861	1.26201	0.606201	0.890148	0.49999	0.883232	-0.102895	-1.70943	-1.15387
ENSG00000137965	-1.51664	-1.43236	-1.48503	-0.0408713	0.614691	1.5397	0.69026	0.877257	0.275276	0.285545	0.464068	-0.271882
ENSG00000137968	-0.706152	-0.653954	-0.727119	-0.281926	-0.987483	-0.356282	1.69952	1.73185	1.39517	-0.123321	-0.604056	-0.386247
ENSG00000138002	-1.60019	-1.40757	-1.33238	0.852998	0.586231	0.368255	0.292109	1.3844	1.17955	-0.261909	-0.109274	0.0477786
ENSG00000138028	-1.14933	-1.2695	-0.987065	1.47227	1.46324	1.50383	0.0569222	-0.0512317	0.15578	-0.493363	-0.391419	-0.310141
ENSG00000138030	-0.992032	-0.761521	-0.979586	-0.125334	0.138385	0.552551	1.37541	1.18737	1.69656	-1.27029	-0.461676	-0.359841
ENSG00000138083	-1.33141	-1.32741	-1.41164	1.19998	1.16517	1.48303	0.0422304	-0.182872	-0.441477	0.40917	0.199684	0.195538
ENSG00000138119	-1.20158	-0.904769	-1.22367	0.356373	0.842049	0.34275	0.259546	1.52028	1.65945	-0.145251	-0.767916	-0.737257
ENSG00000138131	-0.864694	-1.28546	-0.950018	0.236189	0.141058	0.259713	1.28744	1.51787	1.53584	-0.555738	-0.501297	-0.820897
ENSG00000138166	-0.173687	-0.950751	-1.32758	0.146843	-0.361765	0.0782996	1.45334	1.54494	1.52787	-0.505418	-0.592377	-0.839708
ENSG00000138207	-0.870148	-1.39953	-0.84124	1.34069	1.22636	0.984658	0.127037	0.484805	1.08603	-0.340634	-0.632187	-1.16584
ENSG00000138271	-0.952067	-1.17362	-1.23429	-0.413573	-0.12333	-0.0550754	1.40878	1.48389	1.62879	-0.11795	-0.0708094	-0.380734
ENSG00000138311	-0.696895	-0.237382	-0.323917	-0.268934	-0.580762	-0.458461	1.3258	1.53812	1.9537	-0.491976	-0.839653	-0.919636
ENSG00000138316	-1.40548	-1.18732	-1.29488	0.160131	0.308542	0.181117	1.40133	1.34906	1.32246	-0.372659	-0.175453	-0.286844
ENSG00000138336	-0.439007	-0.414016	-0.332078	-0.144608	-0.191291	-0.171554	1.68128	1.57134	1.45151	-0.927958	-0.996548	-1.08708
ENSG00000138356	-1.54574	-1.45839	-1.69822	0.927416	0.154317	0.0800765	0.997385	0.509469	0.992335	0.160755	0.608973	0.271617
ENSG00000138376	-0.990285	-1.89227	-1.45063	0.850912	1.18793	0.971599	0.779612	0.45255	0.543089	-0.233807	-0.295054	0.0763461
ENSG00000138380	-0.600488	-0.714119	-0.685372	1.17125	1.70065	1.85427	-0.125121	0.0141431	-0.343998	-0.499525	-0.931654	-0.840038
ENSG00000138386	-1.30068	-1.19414	-1.35594	1.51616	1.26837	1.33696	0.379302	0.0327476	0.0291058	-0.328345	-0.295593	-0.0879456
ENSG00000138400	-1.17355	-1.35131	-1.35017	0.384915	0.267606	0.351556	1.36072	1.35243	1.22471	-0.381619	-0.156343	-0.528943
ENSG00000138411	-1.41788	-1.48861	-1.19341	1.00583	1.18623	1.40354	0.498935	0.473512	0.452023	-0.284607	-0.328469	-0.307079
ENSG00000138413	-1.003	-0.614672	-1.02718	1.7676	1.73784	1.17058	-0.617356	-0.31646	-0.4605	0.0956008	-0.560633	-0.171819
ENSG00000138449	-1.15404	-1.02505	-1.74969	0.531114	-0.14638	-0.106185	0.961126	1.0491	1.51135	-0.672571	0.682905	0.118325
ENSG00000138496	-0.716199	-0.972596	-0.770066	0.754666	0.672854	0.646421	1.24119	1.13943	1.15995	-1.08261	-0.998727	-1.07432
ENSG00000138587	-1.17588	-0.872167	-0.863277	1.43443	1.13223	1.28054	-0.70553	-1.15111	-0.665106	0.533441	0.64563	0.406808
ENSG00000138593	-0.828265	-1.14237	-0.939261	0.976085	0.6534	1.3432	0.659437	0.736359	1.2216	-0.860579	-0.713001	-1.1066
ENSG00000138604	-1.27143	-0.969329	-1.22714	-0.00396378	0.43676	-0.216085	1.1581	1.29429	1.81877	-0.270665	-0.480162	-0.269142
ENSG00000138606	-1.15907	-1.0975	-1.6184	0.185559	0.374212	-0.292628	1.07864	1.52316	1.39599	0.0804846	-0.343261	-0.127189
ENSG00000138613	-1.76108	-1.47351	-0.92556	0.707085	1.1195	0.458224	0.990026	0.747459	0.961402	0.0342522	-0.622872	-0.234931
ENSG00000138615	-0.916818	-1.51495	-1.11866	0.124287	-0.0139053	-0.0579681	1.32338	1.51794	1.48585	-0.403776	-0.0161764	-0.409196
ENSG00000138623	-1.07802	-0.930684	-0.68189	-0.0652706	0.19049	-0.0963164	1.80441	1.1234	1.58997	-0.994878	-0.58923	-0.271989
ENSG00000138639	-1.19108	-1.2585	-1.3416	1.21778	1.07171	1.50769	0.642119	0.245008	0.441135	-0.533744	-0.298524	-0.501988
ENSG00000138641	-1.36257	-1.47794	-1.31054	0.717676	0.345196	0.347927	1.21926	1.10341	1.24121	-0.342396	-0.175247	-0.305997
ENSG00000138642	-1.26068	-0.529323	-0.405841	-0.905562	-0.954665	-0.0913318	1.68673	1.54265	1.37145	-0.0591244	-0.057367	-0.336942
ENSG00000138646	-0.861069	-0.806905	-1.1886	0.970827	1.45999	1.42539	0.666457	0.394766	0.506172	-0.791025	-1.01022	-0.765778
ENSG00000138650	-0.825598	-0.628402	-1.1696	-0.177911	-0.428246	-0.888242	1.49976	1.4662	1.61958	0.390832	-0.493656	-0.36471
ENSG00000138669	-0.354402	-1.10883	-0.822066	-0.524094	0.0967768	-0.0368775	1.42628	1.49419	1.7448	-0.651613	-0.359273	-0.904887
ENSG00000138670	-1.01669	-1.03217	-0.602749	-0.0313363	0.350034	-0.178371	1.70774	1.22898	1.58644	-0.905651	-0.49508	-0.611143
ENSG00000138675	-1.12047	-1.02103	-1.03644	1.43097	1.16611	1.7773	-0.545682	-0.564546	-0.587781	0.0652094	0.20969	0.226672
ENSG00000138678	-0.833264	-0.853906	-1.31041	1.32298	1.65516	1.65156	-0.387038	-0.281138	-0.329231	-0.510354	-0.197164	0.0728064
ENSG00000138685	-0.508043	-0.904485	-0.537572	0.313197	-0.731394	-0.29512	1.72774	1.99468	0.842988	-0.539038	-0.783506	-0.579451
ENSG00000138709	-1.02514	-1.16919	-1.03547	0.401427	0.350354	0.0540335	1.39905	1.45624	1.41309	-0.57048	-0.712458	-0.561454
ENSG00000138758	-1.63068	-1.34952	-1.43555	1.21808	1.20576	0.712918	0.211964	0.482761	0.674412	0.360177	-0.0684308	-0.381881
ENSG00000138760	-0.684091	-0.338956	-0.634482	0.116879	-0.206295	-0.655285	1.60856	1.68495	1.48641	-0.717225	-0.829175	-0.831295
ENSG00000138764	-1.37845	-1.40559	-1.40369	0.762144	1.21114	1.31275	0.342548	0.667005	0.752088	-0.310545	-0.21324	-0.336163
ENSG00000138769	-1.09403	-1.5518	-1.58175	1.1622	1.10164	1.28132	0.631353	0.397913	0.0141641	-0.239493	0.11966	-0.241194
ENSG00000138771	-1.44279	-0.763314	-0.985137	-0.0976161	0.267994	0.235263	0.456644	2.08718	1.40098	0.0120453	-0.671827	-0.499425
ENSG00000138772	-0.963139	-0.784295	-0.832316	1.26894	1.12792	1.38922	0.487762	0.500039	0.743255	-0.825094	-1.06224	-1.05006
ENSG00000138795	-1.43374	-1.26501	-1.12906	0.23654	0.0144637	-0.0305214	1.16054	1.53465	1.46215	-0.312093	0.0338337	-0.271745
ENSG00000138798	-1.53251	-0.66707	-0.954764	1.1696	0.330003	0.851717	0.461918	0.85625	1.06671	0.676304	-1.15273	-1.10543
ENSG00000138829	-0.484956	-1.28559	-0.708369	0.264446	0.737454	1.14697	1.02163	0.95727	1.28914	-0.990442	-0.672476	-1.27507
ENSG00000138834	-1.57113	-0.793991	-1.29556	0.108388	-0.423618	0.331075	1.53733	1.50649	0.997926	-0.408962	-0.244728	0.256781
ENSG00000138892	-0.705772	-0.861548	-0.584922	-0.45446	-0.220181	-0.137204	1.4666	1.70789	1.6913	-0.702759	-0.636477	-0.562469
ENSG00000139044	-1.08367	-1.00834	-1.13725	-0.139763	-0.335669	-0.056699	1.68033	1.78656	1.07269	-0.180548	-0.337414	-0.260224
ENSG00000139055	-0.460057	-0.388076	-0.543056	1.77724	1.53606	1.58328	-0.505455	-0.335493	-0.503301	-0.793932	-0.940226	-0.426979
ENSG00000139112	-1.11026	-1.40509	-1.11971	0.396894	0.0652459	0.269998	0.807112	1.51632	1.61413	-0.162929	-0.0222909	-0.849409
ENSG00000139117	-1.32653	-1.40929	-1.39451	1.3519	1.3336	1.20945	0.287685	0.297348	0.0720333	-0.154465	-0.0848738	-0.182335
ENSG00000139160	-1.53358	-1.55478	-1.51969	0.367961	0.383697	0.763976	0.497403	1.09042	1.10336	0.536618	-0.295827	0.160442
ENSG00000139174	-1.09139	-0.931495	-0.974246	0.190207	0.541049	0.344953	1.33224	1.63044	1.13473	-0.332417	-1.00131	-0.842743
ENSG00000139178	-1.39902	-1.39688	-0.673595	1.29843	1.22132	1.00665	0.322544	1.23747	-0.298559	-0.151548	-0.486749	-0.680057
ENSG00000139182	-1.48106	-0.810141	-1.43252	0.383147	0.581114	1.39628	0.753867	0.912132	1.11016	-0.875261	-0.0233839	-0.514336
ENSG00000139190	-0.711819	-0.496534	-0.355677	-0.224487	-0.851332	-0.151147	1.65308	1.70792	1.45325	-0.696147	-0.350974	-0.976136
ENSG00000139194	-0.839445	-1.07334	-0.569072	-0.442262	-0.0858519	-0.679156	1.60239	1.45472	1.72521	-0.460694	-0.112882	-0.519615
ENSG00000139200	-1.57003	-0.537369	-0.753569	-0.436126	0.110862	-0.147121	1.39095	1.76068	1.32751	-0.345287	-0.0704127	-0.730089
ENSG00000139209	-0.736146	-1.58669	-0.984229	-0.16001	-0.445191	0.989877	0.831381	1.99011	0.937086	-0.329692	-0.227404	-0.279093
ENSG00000139211	-0.926738	-1.28729	-1.42874	1.45782	1.26696	1.01874	0.419172	0.337518	0.593771	-0.580266	-0.833169	-0.0377741
ENSG00000139263	-0.374525	-0.608623	-0.561645	1.65089	1.71547	1.5915	-0.506922	-0.68488	-0.634471	-0.541492	-0.570753	-0.474541
ENSG00000139269	-0.599464	-0.636733	-0.544788	-0.352385	-0.891342	-0.393563	1.69725	1.81728	1.39249	-0.44949	-0.537291	-0.501958
ENSG00000139278	-0.814286	-0.781371	-0.775425	1.6068	1.66793	1.54993	-0.483849	-0.82812	-0.560199	-0.183451	-0.277999	-0.119958
ENSG00000139289	-1.25863	-1.09018	-0.869635	1.32703	1.52835	1.72117	-0.10533	-0.272635	-0.0164722	-0.373199	-0.374416	-0.216039
ENSG00000139292	-1.18429	-0.569176	-1.84159	0.861854	1.54784	0.859025	0.0691701	0.463882	1.07137	-0.584407	-0.180119	-0.513545
ENSG00000139318	-0.588968	-0.483842	-0.434075	1.3798	1.70902	1.66644	-0.195772	-0.175807	-0.212139	-0.96766	-1.11163	-0.585366
ENSG00000139329	-0.500481	-0.610985	-0.681797	0.179092	0.678444	-0.0334149	1.30621	0.690037	1.9925	-0.766597	-1.39088	-0.862132
ENSG00000139405	-1.65728	-0.767227	-1.26364	0.282985	0.487823	0.607457	1.17213	0.964779	1.48353	-0.132435	-0.875328	-0.302794
ENSG00000139410	-0.641762	-1.19067	-0.918359	1.36115	1.49925	0.90905	0.441881	0.68397	0.525086	-1.04093	-0.653651	-0.975011
ENSG00000139428	-1.21163	-1.26188	-1.22399	0.369171	0.172866	-0.350709	1.20245	1.37751	1.56363	-0.144989	0.086702	-0.579131
ENSG00000139438	-1.10925	-0.779772	-0.43282	1.22046	0.552911	0.418753	1.16194	1.19389	0.910532	-1.31699	-0.842509	-0.977144
ENSG00000139508	-0.951255	-0.883462	-0.890985	0.142141	0.3615	0.288999	1.5176	1.26934	1.55573	-0.74776	-0.75454	-0.907315
ENSG00000139567	-1.04615	-0.462737	-1.60821	1.12459	1.48717	1.16663	0.343281	-0.531526	0.797563	-0.429207	-1.00935	0.167957
ENSG00000139597	-0.625071	-0.713024	-0.477969	-0.982675	-1.17572	-0.755777	1.65656	1.45673	1.43096	-0.0740438	0.136062	0.12396
ENSG00000139625	-1.23114	-1.9584	-1.12884	0.912307	1.0615	1.06897	0.654504	0.599433	0.560923	0.00390829	-0.164247	-0.378915
ENSG00000139629	-1.12339	-0.541068	-1.55476	0.620497	1.00342	1.2684	0.839445	0.72058	0.956764	-0.99306	-0.293821	-0.903019
ENSG00000139631	-1.10447	-1.26569	-0.952285	0.263698	-0.0316393	0.247334	1.4679	1.28906	1.57971	-0.699542	-0.289633	-0.504437
ENSG00000139636	-1.54868	-0.719658	-1.37456	-0.433707	-0.409064	-0.627	1.21131	1.33257	1.23273	0.205573	0.535459	0.595031
ENSG00000139641	-1.43444	-1.50366	-1.50624	0.624049	0.383106	0.013879	0.821698	1.32529	1.03444	-0.177267	0.566855	-0.147705
ENSG00000139668	-1.35402	-0.928887	-1.02159	0.259757	-0.135905	-0.250732	1.38278	1.53385	1.57087	-0.420966	-0.314818	-0.320345
ENSG00000139679	-1.13275	-1.37966	-0.945538	-0.380349	-0.459658	-0.0231836	1.26468	1.71561	1.37073	-0.026268	0.263279	-0.266899
ENSG00000139734	-0.529341	-0.429334	-0.639158	1.49285	1.58743	1.71943	-0.17841	-0.178244	-0.23632	-0.895512	-0.984669	-0.728715
ENSG00000139880	-1.21983	-1.74535	-1.38761	1.28876	1.42376	0.529004	0.183552	0.452109	0.196517	0.257929	-0.32781	0.348967
ENSG00000139890	-1.34106	-1.14386	-0.915829	0.904645	1.01064	0.555386	0.458049	0.606176	1.48208	0.332686	-0.726928	-1.22199
ENSG00000139926	-1.04723	-1.16738	-1.15063	-0.0695873	0.304597	0.755066	1.51087	1.15649	1.40098	-0.600795	-0.481805	-0.610568
ENSG00000139970	-0.533221	-0.594224	-0.614529	-0.141685	0.139035	0.0110713	1.73672	0.79421	1.94108	-0.835746	-1.0563	-0.84641
ENSG00000139971	-1.362	-1.46719	-1.53637	0.214125	0.252306	0.441277	1.47367	0.742167	1.03105	0.170362	0.526377	-0.48576
ENSG00000139973	-0.834655	-1.03453	-1.1789	1.03065	1.3389	1.00017	-0.701956	-1.12561	-0.7297	0.861782	0.75565	0.618196
ENSG00000139985	-0.672517	-1.06836	-1.34254	1.24109	1.3421	1.16015	0.597952	0.316946	0.764475	-0.59768	-0.860361	-0.88124
ENSG00000139988	-1.02259	-1.30933	-0.940138	0.741157	0.69016	0.532734	1.61014	1.03574	0.865825	-0.827116	-0.681022	-0.695567
ENSG00000139998	-0.633775	-0.762008	-0.5688	-0.498651	-0.775255	-0.755672	1.63368	1.63297	1.63235	-0.296263	-0.289739	-0.318834
ENSG00000140022	-0.899913	-0.92576	-0.800634	-0.601486	-0.326498	-0.447351	1.50447	1.557	1.76063	-0.215581	-0.360218	-0.244661
ENSG00000140044	-1.61686	-0.71112	-1.77095	0.540517	0.595947	0.240479	0.410657	1.13555	1.42626	-0.438838	0.504067	-0.315713
ENSG00000140057	-1.24591	-1.40712	-1.30844	1.33746	1.0609	1.09376	0.516803	0.730194	0.519769	-0.372781	-0.398178	-0.526461
ENSG00000140092	-1.14441	-0.869312	-1.17172	1.11361	1.02429	1.38548	0.405832	0.620814	0.853141	-1.00364	-0.200471	-1.01361
ENSG00000140157	-0.706205	-1.01741	-0.708977	1.4589	2.16356	1.00038	-0.259952	-0.524772	-0.26777	-0.0406743	-0.808624	-0.28845
ENSG00000140199	-0.384794	-0.434066	-0.768937	0.0600714	0.149344	0.562943	1.33079	1.34675	1.51271	-1.32287	-1.05048	-1.00146
ENSG00000140262	-1.3083	-1.45865	-1.3518	0.471866	0.360138	0.198863	1.57936	1.16578	0.87894	0.189633	-0.273226	-0.452602
ENSG00000140284	-0.924856	-1.39827	-0.779516	1.29752	1.34783	1.02286	0.663323	0.571042	0.569255	-0.815998	-0.585285	-0.967909
ENSG00000140297	-0.443609	-0.219499	-0.299681	1.66506	1.56508	1.64101	-0.565784	-0.52838	-0.953859	-0.845294	-0.583651	-0.431392
ENSG00000140323	-0.630283	-0.63647	-0.5131	0.544759	1.08773	1.50457	0.559251	1.00829	0.634766	-1.08266	-1.5692	-0.907663
ENSG00000140386	-0.296642	-0.65116	-0.422783	0.598443	-0.0956311	-0.634943	1.55264	1.44154	1.46239	-1.00151	-1.0126	-0.939745
ENSG00000140398	-0.909413	-1.09816	-1.51118	0.859272	0.114681	0.0172702	1.71361	0.674362	1.26007	-0.0460456	-0.105283	-0.969188
ENSG00000140406	-0.984221	-1.36381	-0.892041	0.485699	0.60029	0.42718	1.23641	1.21006	1.42696	-0.613729	-0.856652	-0.67614
ENSG00000140416	-1.53759	-1.13394	-1.14646	1.17596	-0.066046	0.26618	1.11589	1.43131	0.767573	-0.0070371	-0.832697	-0.0331388
ENSG00000140443	-0.466082	-0.691481	-0.32811	1.3138	1.43501	1.4234	0.0541106	0.351656	0.380986	-1.40306	-1.0013	-1.06894
ENSG00000140450	-1.03801	-1.30062	-1.71742	0.632514	0.841081	0.35745	1.20322	1.05547	1.04169	-0.431776	-0.375271	-0.268323
ENSG00000140464	-0.68254	-0.712376	-1.32148	0.6201	1.28828	0.731294	0.799686	1.05243	0.988794	-1.42405	-0.51088	-0.829246
ENSG00000140511	-1.90086	-0.993081	-1.56401	0.763953	0.637991	0.931753	0.262508	-0.0506572	-0.370489	0.599367	0.606751	1.07677
ENSG00000140519	-1.08639	-1.32456	-0.633449	1.7751	0.623994	1.26144	-0.341778	0.767531	0.454673	-0.933371	0.261561	-0.824755
ENSG00000140577	-0.66863	-2.18415	-1.59276	0.414948	0.145326	-0.104305	0.502633	0.713513	0.437893	0.60943	1.19976	0.526335
ENSG00000140678	-0.564342	-1.34241	-0.901116	1.41425	1.55458	1.55736	-0.329463	0.182512	0.100256	-0.381745	-0.863732	-0.426147
ENSG00000140682	-1.80179	-1.76805	-0.828107	1.03634	0.923459	0.949735	0.771612	0.621641	0.27296	0.0377916	0.0186905	-0.23428
ENSG00000140795	-0.569691	-0.443896	-0.34266	1.60921	1.49839	1.77689	-0.630932	-0.81401	-0.892149	-0.522204	-0.423536	-0.245413
ENSG00000140848	-1.23471	-0.957979	-1.12961	-0.553957	-0.772902	-0.83281	1.22311	0.917751	1.41437	0.892536	0.600187	0.434022
ENSG00000140853	-1.57849	-1.35181	-1.47259	0.591566	1.44145	0.900145	-0.274686	-0.250538	0.209293	0.728626	0.490652	0.566382
ENSG00000140859	-0.627596	-0.767431	-0.66783	1.26699	1.18621	1.13737	0.721463	0.711002	0.497137	-1.21953	-1.1404	-1.09739
ENSG00000140905	-0.804368	-0.972262	-1.31972	0.189654	0.0627131	-0.100957	1.39123	1.44397	1.66342	-0.600215	-0.559162	-0.394301
ENSG00000140931	-1.24583	-1.20259	-1.15905	0.902135	0.584302	0.785225	0.910303	1.3415	0.852991	-0.278219	-0.331887	-1.15889
ENSG00000140941	-0.97581	-1.12467	-1.26575	-0.368376	-0.948466	0.298344	1.45951	0.970869	1.69569	-0.152626	0.18997	0.221321
ENSG00000140961	-0.531541	-0.933941	-0.749874	1.3553	1.84663	1.07987	0.320597	-0.00315222	0.341007	-0.614947	-1.20781	-0.902141
ENSG00000140968	-1.57031	-1.13419	-1.83568	1.29712	0.826871	0.814066	-0.141374	0.585273	0.504659	0.301457	-0.0227179	0.374814
ENSG00000140988	-0.989473	-1.27444	-0.833828	0.0412146	0.0775555	0.0705964	1.71564	1.50731	1.27278	-0.445705	-0.609947	-0.531707
ENSG00000141012	-1.33404	-1.29868	-1.45575	1.3119	1.37382	1.28942	0.123308	-0.0702202	0.209675	-0.265387	0.024366	0.0915909
ENSG00000141179	-0.960299	-0.660348	-0.844842	0.570575	-0.176054	0.019201	1.47922	1.1568	1.75761	-0.495341	-0.871178	-0.975345
ENSG00000141232	-1.05937	-1.02395	-1.76247	0.589539	0.247653	0.492608	1.65877	0.282704	1.30075	0.207651	-0.281419	-0.652451
ENSG00000141298	-1.37613	-1.08315	-1.4508	0.567754	0.409942	0.684969	1.39684	1.14381	1.0103	-0.444498	-0.324826	-0.53421
ENSG00000141337	-0.96743	-0.591803	-0.755894	0.0217815	-0.131833	-0.31733	1.51317	1.17735	1.98175	-0.360347	-0.956988	-0.612429
ENSG00000141376	-1.08315	-0.676727	-1.10693	-0.286364	1.04741	-0.0481924	1.70772	0.780341	1.35224	-0.79155	-0.986581	0.0917848
ENSG00000141391	-0.477357	-0.45706	-0.590236	-0.0612591	-0.266391	-0.222102	1.53664	1.53027	1.71334	-0.924124	-0.816716	-0.965006
ENSG00000141401	-0.840407	-1.1193	-0.613775	0.804066	-0.533905	-0.585355	1.50635	1.26688	1.65067	-0.554702	-0.453167	-0.527349
ENSG00000141404	-0.582467	-1.17404	-0.478693	0.0364196	-0.214354	-0.314145	1.67327	1.53557	1.4857	-0.803964	-0.250633	-0.912672
ENSG00000141441	-0.879864	-1.22423	-1.17723	1.3048	1.35243	1.07565	0.392928	0.512368	0.77417	-0.991503	-0.524576	-0.614936
ENSG00000141448	-0.723902	-0.855227	-0.211715	-0.819299	-0.737543	-0.676291	1.68183	1.75489	1.35886	-0.283514	-0.0530136	-0.435067
ENSG00000141449	-1.65373	-1.61402	-1.10843	0.63542	0.721237	0.241422	1.29892	0.542107	1.02872	0.275145	0.181967	-0.54875
ENSG00000141458	-1.11973	-1.18922	-1.44746	1.50636	1.30386	1.42738	-0.0482662	-0.0847415	-0.0753182	-0.141903	-0.370711	0.239749
ENSG00000141497	-1.36624	-1.17094	-1.3281	0.111456	0.564568	-0.18247	0.880855	0.888043	1.95237	-0.481157	-0.0278767	0.15949
ENSG00000141504	-0.66017	-0.51564	-0.785892	1.17119	1.35894	1.33709	0.709307	0.423338	0.333027	-1.2742	-0.876833	-1.22016
ENSG00000141505	-0.528165	-0.820822	-1.00179	-0.345951	-0.213966	-0.785432	2.08763	1.31547	1.28643	-0.35877	-0.623673	-0.0109591
ENSG00000141506	-0.610404	-0.442319	-0.206683	1.61908	1.6635	1.6299	-0.709748	-0.76918	-0.729643	-0.471319	-0.587505	-0.385681
ENSG00000141519	-0.989614	-0.46907	-0.87298	-0.843291	-0.242505	-0.537438	1.56671	1.68039	1.54059	-0.426234	-0.381786	-0.0247712
ENSG00000141527	-0.883463	-0.952367	-1.53949	-0.10504	0.321031	0.397619	1.8985	1.28281	0.794036	0.0194065	-0.737594	-0.49545
ENSG00000141540	-1.2096	-1.39005	-1.14427	1.04998	1.16899	1.74497	0.388842	0.346984	0.13348	-0.532106	-0.442226	-0.115003
[truncated: 3,141 more rows]

## Sheet: Fig2f
Figure 2f
Term	-log10 FDR
GO:0043065~positive regulation of apoptotic process	3.27164
GO:0030198~extracellular matrix organization	2.95752
GO:0007155~cell adhesion	2.95752
GO:0048791~calcium ion-regulated exocytosis of neurotransmitter	2.24633
GO:0019882~antigen processing and presentation	2.24633
GO:0006027~glycosaminoglycan catabolic process	2.02658
Term	-log10 FDR
GO:0001657~ureteric bud development	3.78381
GO:0001525~angiogenesis	2.9169
GO:0042493~response to drug	2.22803

[truncated: 68 more sheets: Fig3b, Fig3c, Fig3d, Fig3e, Fig3f, Fig3g, Fig3h, Fig4a, Fig4b, Fig4c, Fig4d, Fig4e, Fig4f, Fig4g,h, FigS1a, FigS1b, FigS1c, FigS1d, FigS1e, FigS1f …]
